# Supplementary material for: Using plant physiological stable oxygen isotope models to counter food fraud
Source: Sci Rep. 2021 Aug 27;11:17314. doi: 10.1038/s41598-021-96722-9 (PMC8397719; doi:10.1038/s41598-021-96722-9)
Supplement: Supplementary file 2 — Dataset S1. [file 41598_2021_96722_MOESM2_ESM.csv]

Using plant physiological stable oxygen isotope models to counter food fraud - Cueni, Nelson, Boner, Kahmen (2021)
RMSE (� VSMOW)	Air temperature data source	Relative humidity data source	d18O precipitation data source	d18O ambient vapor data source	Air temperature lead time	Vapor pressure lead time	d18O precipitation lead time	d18O ambient vapor lead time
1.109551312	CRU	CRU	OIPC	OIPC	One month before sampling	One month before sampling	Three months before sampling	Three months before sampling
1.12681478	CRU	CRU	OIPC	OIPC	One month before sampling	One month before sampling	Three months before sampling	Two months before sampling
1.14534996	CRU	CRU	OIPC	OIPC	One month before sampling	One month before sampling	Two months before sampling	Four months before sampling
1.15274587	CRU	CRU	OIPC	PISO.AI	One month before sampling	One month before sampling	Three months before sampling	Three months before sampling
1.1797801	CRU	CRU	OIPC	OIPC	One month before sampling	One month before sampling	Three months before sampling	Mean three months before sampling
1.193535503	CRU	CRU	OIPC	OIPC	One month before sampling	One month before sampling	Three months before sampling	One month before sampling
1.198132125	CRU	CRU	OIPC	PISO.AI	One month before sampling	One month before sampling	Three months before sampling	Two months before sampling
1.198875276	CRU	CRU	OIPC	PISO.AI	One month before sampling	One month before sampling	Three months before sampling	Mean three months before sampling
1.200057028	CRU	CRU	OIPC	PISO.AI	One month before sampling	One month before sampling	Three months before sampling	One month before sampling
1.213722496	CRU	CRU	OIPC	OIPC	One month before sampling	One month before sampling	Three months before sampling	11 year May to July mean
1.216610281	EOBS	CRU	OIPC	OIPC	One month before sampling	One month before sampling	Three months before sampling	Three months before sampling
1.217380272	CRU	CRU	OIPC	OIPC	One month before sampling	One month before sampling	Mean three months before sampling	Four months before sampling
1.217580886	CRU	CRU	OIPC	OIPC	One month before sampling	One month before sampling	Three months before sampling	Yearly May to July mean
1.226976239	CRU	CRU	OIPC	OIPC	One month before sampling	One month before sampling	One month before sampling	Four months before sampling
1.246188306	CRU	CRU	OIPC	PISO.AI	One month before sampling	One month before sampling	Three months before sampling	Yearly May to July mean
1.249713574	CRU	CRU	OIPC	PISO.AI	One month before sampling	One month before sampling	Two months before sampling	Four months before sampling
1.24974753	CRU	CRU	OIPC	PISO.AI	One month before sampling	One month before sampling	Three months before sampling	11 year May to July mean
1.250214181	CRU	CRU	OIPC	PISO.AI	One month before sampling	One month before sampling	Three months before sampling	At sampling month
1.258018267	CRU	CRU	OIPC	OIPC	One month before sampling	One month before sampling	Three months before sampling	At sampling month
1.259165647	EOBS	CRU	OIPC	PISO.AI	One month before sampling	One month before sampling	Three months before sampling	Three months before sampling
1.261360144	CRU	CRU	OIPC	OIPC	11 year May to July mean	11 year May to July mean	Three months before sampling	At sampling month
1.261360144	CRU	EOBS	OIPC	OIPC	11 year May to July mean	11 year May to July mean	Three months before sampling	At sampling month
1.266576605	EOBS	CRU	OIPC	PISO.AI	One month before sampling	One month before sampling	Three months before sampling	Four months before sampling
1.268331726	CRU	CRU	OIPC	OIPC	11 year May to July mean	11 year May to July mean	Three months before sampling	Yearly May to July mean
1.268331726	CRU	EOBS	OIPC	OIPC	11 year May to July mean	11 year May to July mean	Three months before sampling	Yearly May to July mean
1.274567641	CRU	CRU	OIPC	OIPC	11 year May to July mean	11 year May to July mean	Three months before sampling	11 year May to July mean
1.274567641	CRU	EOBS	OIPC	OIPC	11 year May to July mean	11 year May to July mean	Three months before sampling	11 year May to July mean
1.276384865	CRU	CRU	OIPC	OIPC	11 year May to July mean	11 year May to July mean	Three months before sampling	Mean three months before sampling
1.276384865	CRU	EOBS	OIPC	OIPC	11 year May to July mean	11 year May to July mean	Three months before sampling	Mean three months before sampling
1.281176359	CRU	CRU	OIPC	OIPC	11 year May to July mean	11 year May to July mean	Three months before sampling	One month before sampling
1.281176359	CRU	EOBS	OIPC	OIPC	11 year May to July mean	11 year May to July mean	Three months before sampling	One month before sampling
1.283461979	CRU	CRU	OIPC	OIPC	At sampling Month	At sampling month	Three months before sampling	At sampling month
1.285083235	EOBS	CRU	OIPC	OIPC	One month before sampling	One month before sampling	Three months before sampling	Four months before sampling
1.285651096	CRU	CRU	OIPC	PISO.AI	11 year May to July mean	11 year May to July mean	Three months before sampling	11 year May to July mean
1.285651096	CRU	EOBS	OIPC	PISO.AI	11 year May to July mean	11 year May to July mean	Three months before sampling	11 year May to July mean
1.285722578	CRU	CRU	OIPC	OIPC	At sampling Month	At sampling month	Three months before sampling	Yearly May to July mean
1.28934631	CRU	CRU	PISO.AI	OIPC	One month before sampling	One month before sampling	Two months before sampling	Four months before sampling
1.289820129	CRU	CRU	OIPC	OIPC	At sampling Month	At sampling month	Three months before sampling	Mean three months before sampling
1.290113853	CRU	CRU	OIPC	PISO.AI	One month before sampling	One month before sampling	Three months before sampling	Four months before sampling
1.293363341	CRU	CRU	OIPC	OIPC	At sampling Month	At sampling month	Three months before sampling	One month before sampling
1.293822653	CRU	CRU	OIPC	OIPC	At sampling Month	At sampling month	Three months before sampling	11 year May to July mean
1.300133306	CRU	CRU	OIPC	PISO.AI	11 year May to July mean	11 year May to July mean	Three months before sampling	One month before sampling
1.300133306	CRU	EOBS	OIPC	PISO.AI	11 year May to July mean	11 year May to July mean	Three months before sampling	One month before sampling
1.302724404	CRU	CRU	OIPC	PISO.AI	At sampling Month	At sampling month	Three months before sampling	11 year May to July mean
1.302889087	CRU	CRU	OIPC	PISO.AI	11 year May to July mean	11 year May to July mean	Three months before sampling	Mean three months before sampling
1.302889087	CRU	EOBS	OIPC	PISO.AI	11 year May to July mean	11 year May to July mean	Three months before sampling	Mean three months before sampling
1.322919545	CRU	CRU	OIPC	PISO.AI	At sampling Month	At sampling month	Three months before sampling	One month before sampling
1.324312275	CRU	CRU	OIPC	OIPC	One month before sampling	One month before sampling	Two months before sampling	Three months before sampling
1.324797648	CRU	CRU	PISO.AI	OIPC	One month before sampling	One month before sampling	Three months before sampling	Three months before sampling
1.32747203	CRU	CRU	OIPC	PISO.AI	11 year May to July mean	11 year May to July mean	Three months before sampling	Yearly May to July mean
1.32747203	CRU	EOBS	OIPC	PISO.AI	11 year May to July mean	11 year May to July mean	Three months before sampling	Yearly May to July mean
1.328388855	CRU	CRU	OIPC	PISO.AI	11 year May to July mean	11 year May to July mean	Three months before sampling	At sampling month
1.328388855	CRU	EOBS	OIPC	PISO.AI	11 year May to July mean	11 year May to July mean	Three months before sampling	At sampling month
1.328538807	CRU	CRU	OIPC	OIPC	11 year May to July mean	11 year May to July mean	Three months before sampling	Two months before sampling
1.328538807	CRU	EOBS	OIPC	OIPC	11 year May to July mean	11 year May to July mean	Three months before sampling	Two months before sampling
1.328921032	CRU	EOBS	OIPC	OIPC	One month before sampling	One month before sampling	Yearly May to July mean	Three months before sampling
1.330139304	CRU	CRU	OIPC	PISO.AI	At sampling Month	At sampling month	Three months before sampling	Mean three months before sampling
1.330236282	CRU	CRU	OIPC	PISO.AI	11 year May to July mean	11 year May to July mean	Three months before sampling	Two months before sampling
1.330236282	CRU	EOBS	OIPC	PISO.AI	11 year May to July mean	11 year May to July mean	Three months before sampling	Two months before sampling
1.330448482	CRU	EOBS	OIPC	OIPC	One month before sampling	One month before sampling	One month before sampling	Three months before sampling
1.332411431	CRU	EOBS	OIPC	OIPC	One month before sampling	One month before sampling	At sampling month	Three months before sampling
1.334367511	CRU	CRU	OIPC	OIPC	At sampling Month	At sampling month	Three months before sampling	Two months before sampling
1.336700862	EOBS	CRU	PISO.AI	OIPC	Mean three months before sampling	Mean three months before sampling	Three months before sampling	Three months before sampling
1.336869519	CRU	EOBS	OIPC	OIPC	One month before sampling	One month before sampling	Mean three months before sampling	Three months before sampling
1.337449449	CRU	CRU	OIPC	OIPC	Two months before sampling	Two months before sampling	Four months before sampling	Yearly May to July mean
1.339976758	CRU	CRU	PISO.AI	OIPC	One month before sampling	One month before sampling	Mean three months before sampling	Four months before sampling
1.339997505	CRU	EOBS	OIPC	OIPC	One month before sampling	One month before sampling	Two months before sampling	Yearly May to July mean
1.341952529	CRU	CRU	OIPC	OIPC	Two months before sampling	Two months before sampling	Four months before sampling	At sampling month
1.342752681	EOBS	EOBS	OIPC	OIPC	One month before sampling	One month before sampling	Three months before sampling	Yearly May to July mean
1.344232991	CRU	EOBS	OIPC	OIPC	One month before sampling	One month before sampling	11 year May to July mean	Three months before sampling
1.344922075	CRU	CRU	OIPC	OIPC	11 year May to July mean	11 year May to July mean	Two months before sampling	Three months before sampling
1.344922075	CRU	EOBS	OIPC	OIPC	11 year May to July mean	11 year May to July mean	Two months before sampling	Three months before sampling
1.345668557	EOBS	CRU	OIPC	OIPC	One month before sampling	One month before sampling	Two months before sampling	Four months before sampling
1.347308033	CRU	CRU	OIPC	PISO.AI	At sampling Month	At sampling month	Three months before sampling	Two months before sampling
1.34853136	CRU	EOBS	OIPC	OIPC	One month before sampling	One month before sampling	Two months before sampling	11 year May to July mean
1.348808302	CRU	CRU	OIPC	OIPC	At sampling Month	At sampling month	Two months before sampling	Three months before sampling
1.349123285	CRU	CRU	OIPC	OIPC	Two months before sampling	Two months before sampling	Four months before sampling	11 year May to July mean
1.349323487	EOBS	EOBS	OIPC	OIPC	One month before sampling	One month before sampling	Three months before sampling	At sampling month
1.351381075	CRU	CRU	PISO.AI	OIPC	One month before sampling	One month before sampling	Four months before sampling	At sampling month
1.352108467	CRU	CRU	OIPC	PISO.AI	Two months before sampling	Two months before sampling	Four months before sampling	One month before sampling
1.353211383	EOBS	EOBS	OIPC	PISO.AI	One month before sampling	One month before sampling	Three months before sampling	11 year May to July mean
1.353957827	CRU	CRU	OIPC	PISO.AI	Two months before sampling	Two months before sampling	Four months before sampling	11 year May to July mean
1.354191229	CRU	CRU	PISO.AI	OIPC	One month before sampling	One month before sampling	Four months before sampling	Yearly May to July mean
1.355913721	EOBS	EOBS	OIPC	OIPC	One month before sampling	One month before sampling	Three months before sampling	11 year May to July mean
1.357019406	CRU	EOBS	PISO.AI	OIPC	One month before sampling	One month before sampling	11 year May to July mean	Three months before sampling
1.357758126	CRU	CRU	PISO.AI	OIPC	One month before sampling	One month before sampling	Four months before sampling	One month before sampling
1.357877331	CRU	CRU	OIPC	PISO.AI	At sampling Month	At sampling month	Three months before sampling	Yearly May to July mean
1.358974303	CRU	CRU	PISO.AI	OIPC	One month before sampling	One month before sampling	Three months before sampling	Two months before sampling
1.359299005	CRU	CRU	PISO.AI	OIPC	One month before sampling	One month before sampling	Four months before sampling	11 year May to July mean
1.360974295	CRU	CRU	PISO.AI	OIPC	Mean three months before sampling	Mean three months before sampling	Three months before sampling	Two months before sampling
1.363242032	CRU	EOBS	OIPC	PISO.AI	One month before sampling	One month before sampling	Two months before sampling	11 year May to July mean
1.364090753	CRU	CRU	PISO.AI	PISO.AI	One month before sampling	One month before sampling	Four months before sampling	11 year May to July mean
1.364367245	CRU	EOBS	OIPC	OIPC	One month before sampling	One month before sampling	Two months before sampling	One month before sampling
1.365211944	CRU	CRU	PISO.AI	OIPC	One month before sampling	One month before sampling	Four months before sampling	Mean three months before sampling
1.366003099	EOBS	CRU	OIPC	PISO.AI	Mean three months before sampling	Mean three months before sampling	Three months before sampling	Three months before sampling
1.367806232	CRU	EOBS	OIPC	OIPC	One month before sampling	One month before sampling	Two months before sampling	Mean three months before sampling
1.368926606	CRU	CRU	OIPC	PISO.AI	At sampling Month	At sampling month	Three months before sampling	At sampling month
1.370066447	CRU	CRU	OIPC	OIPC	Two months before sampling	Two months before sampling	Four months before sampling	Mean three months before sampling
1.371914455	CRU	CRU	OIPC	PISO.AI	Two months before sampling	Two months before sampling	Four months before sampling	Mean three months before sampling
1.372767112	CRU	CRU	OIPC	OIPC	Two months before sampling	Two months before sampling	Four months before sampling	One month before sampling
1.373871899	EOBS	CRU	OIPC	OIPC	One month before sampling	One month before sampling	Three months before sampling	Two months before sampling
1.377611796	CRU	EOBS	OIPC	OIPC	One month before sampling	One month before sampling	Three months before sampling	At sampling month
1.378989781	CRU	CRU	PISO.AI	OIPC	One month before sampling	One month before sampling	Three months before sampling	Mean three months before sampling
1.379713368	CRU	CRU	PISO.AI	OIPC	One month before sampling	One month before sampling	Three months before sampling	One month before sampling
1.380078402	CRU	CRU	OIPC	PISO.AI	One month before sampling	One month before sampling	Two months before sampling	Three months before sampling
1.381393911	CRU	EOBS	OIPC	OIPC	One month before sampling	One month before sampling	Two months before sampling	At sampling month
1.381824452	CRU	CRU	PISO.AI	OIPC	One month before sampling	One month before sampling	One month before sampling	Four months before sampling
1.38393994	CRU	CRU	OIPC	PISO.AI	11 year May to July mean	11 year May to July mean	Mean three months before sampling	Four months before sampling
1.38393994	CRU	EOBS	OIPC	PISO.AI	11 year May to July mean	11 year May to July mean	Mean three months before sampling	Four months before sampling
1.384044693	CRU	CRU	OIPC	PISO.AI	Two months before sampling	Two months before sampling	Four months before sampling	At sampling month
1.384717911	CRU	EOBS	OIPC	OIPC	One month before sampling	One month before sampling	Mean three months before sampling	Two months before sampling
1.385688106	CRU	EOBS	OIPC	OIPC	One month before sampling	One month before sampling	One month before sampling	Two months before sampling
1.385786569	CRU	CRU	OIPC	PISO.AI	Two months before sampling	Two months before sampling	Four months before sampling	Yearly May to July mean
1.388796982	CRU	EOBS	OIPC	PISO.AI	One month before sampling	One month before sampling	Three months before sampling	11 year May to July mean
1.389271274	CRU	CRU	OIPC	PISO.AI	11 year May to July mean	11 year May to July mean	One month before sampling	Four months before sampling
1.389271274	CRU	EOBS	OIPC	PISO.AI	11 year May to July mean	11 year May to July mean	One month before sampling	Four months before sampling
1.390714025	CRU	CRU	PISO.AI	PISO.AI	One month before sampling	One month before sampling	Four months before sampling	At sampling month
1.393725799	EOBS	EOBS	OIPC	OIPC	One month before sampling	One month before sampling	Three months before sampling	One month before sampling
1.393828342	CRU	CRU	OIPC	OIPC	One month before sampling	One month before sampling	11 year May to July mean	Four months before sampling
1.395976597	CRU	EOBS	OIPC	OIPC	One month before sampling	One month before sampling	Three months before sampling	Yearly May to July mean
1.396575291	CRU	CRU	OIPC	OIPC	Two months before sampling	Two months before sampling	Three months before sampling	Four months before sampling
1.397093317	EOBS	EOBS	OIPC	OIPC	One month before sampling	One month before sampling	Three months before sampling	Mean three months before sampling
1.40194133	CRU	EOBS	OIPC	OIPC	One month before sampling	One month before sampling	Two months before sampling	Two months before sampling
1.403472643	CRU	CRU	OIPC	OIPC	One month before sampling	One month before sampling	Yearly May to July mean	Four months before sampling
1.403564529	CRU	CRU	OIPC	OIPC	11 year May to July mean	11 year May to July mean	Mean three months before sampling	Three months before sampling
1.403564529	CRU	EOBS	OIPC	OIPC	11 year May to July mean	11 year May to July mean	Mean three months before sampling	Three months before sampling
1.405238481	EOBS	EOBS	OIPC	PISO.AI	One month before sampling	One month before sampling	Three months before sampling	At sampling month
1.405458148	CRU	CRU	OIPC	OIPC	One month before sampling	One month before sampling	Three months before sampling	Four months before sampling
1.408483801	CRU	CRU	PISO.AI	PISO.AI	One month before sampling	One month before sampling	Four months before sampling	Mean three months before sampling
1.408721678	CRU	CRU	PISO.AI	PISO.AI	Mean three months before sampling	Mean three months before sampling	Three months before sampling	Two months before sampling
1.410310859	EOBS	CRU	PISO.AI	PISO.AI	Mean three months before sampling	Mean three months before sampling	Three months before sampling	Three months before sampling
1.411924491	CRU	CRU	OIPC	PISO.AI	One month before sampling	One month before sampling	Mean three months before sampling	Four months before sampling
1.412215861	CRU	EOBS	OIPC	OIPC	One month before sampling	One month before sampling	Three months before sampling	11 year May to July mean
1.41266991	CRU	CRU	OIPC	OIPC	11 year May to July mean	11 year May to July mean	One month before sampling	Four months before sampling
1.41266991	CRU	EOBS	OIPC	OIPC	11 year May to July mean	11 year May to July mean	One month before sampling	Four months before sampling
1.41326136	CRU	CRU	PISO.AI	OIPC	Mean three months before sampling	Mean three months before sampling	Three months before sampling	Mean three months before sampling
1.414859358	EOBS	CRU	OIPC	OIPC	At sampling Month	At sampling month	Three months before sampling	Three months before sampling
1.415447508	CRU	CRU	PISO.AI	OIPC	Mean three months before sampling	Mean three months before sampling	Three months before sampling	One month before sampling
1.417301359	CRU	CRU	PISO.AI	OIPC	One month before sampling	One month before sampling	Three months before sampling	Yearly May to July mean
1.417916546	CRU	CRU	PISO.AI	OIPC	Mean three months before sampling	Mean three months before sampling	Three months before sampling	Three months before sampling
1.418073769	CRU	CRU	PISO.AI	OIPC	One month before sampling	One month before sampling	Three months before sampling	11 year May to July mean
1.420874747	EOBS	EOBS	OIPC	OIPC	One month before sampling	One month before sampling	Mean three months before sampling	Three months before sampling
1.42111998	EOBS	CRU	OIPC	OIPC	At sampling Month	At sampling month	Three months before sampling	Two months before sampling
1.421572214	CRU	CRU	OIPC	OIPC	11 year May to July mean	11 year May to July mean	Mean three months before sampling	Four months before sampling
1.421572214	CRU	EOBS	OIPC	OIPC	11 year May to July mean	11 year May to July mean	Mean three months before sampling	Four months before sampling
1.421892969	CRU	CRU	OIPC	PISO.AI	Mean three months before sampling	Mean three months before sampling	Three months before sampling	Three months before sampling
1.421979769	EOBS	CRU	PISO.AI	OIPC	One month before sampling	One month before sampling	Three months before sampling	Three months before sampling
1.422211575	CRU	CRU	PISO.AI	OIPC	One month before sampling	One month before sampling	Four months before sampling	Two months before sampling
1.423882504	CRU	CRU	OIPC	PISO.AI	Two months before sampling	Two months before sampling	Four months before sampling	Two months before sampling
1.426158846	CRU	EOBS	OIPC	PISO.AI	One month before sampling	One month before sampling	Two months before sampling	At sampling month
1.426740542	CRU	CRU	OIPC	OIPC	At sampling Month	At sampling month	Mean three months before sampling	Three months before sampling
1.427693869	EOBS	EOBS	OIPC	OIPC	One month before sampling	One month before sampling	One month before sampling	Three months before sampling
1.427763826	CRU	CRU	OIPC	OIPC	One month before sampling	One month before sampling	At sampling month	Four months before sampling
1.428016968	CRU	CRU	OIPC	OIPC	11 year May to July mean	11 year May to July mean	One month before sampling	Three months before sampling
1.428016968	CRU	EOBS	OIPC	OIPC	11 year May to July mean	11 year May to July mean	One month before sampling	Three months before sampling
1.428311367	CRU	CRU	OIPC	OIPC	Two months before sampling	Two months before sampling	Four months before sampling	Two months before sampling
1.428685271	CRU	CRU	OIPC	OIPC	11 year May to July mean	11 year May to July mean	At sampling month	Four months before sampling
1.428685271	CRU	EOBS	OIPC	OIPC	11 year May to July mean	11 year May to July mean	At sampling month	Four months before sampling
1.428809329	CRU	CRU	OIPC	PISO.AI	11 year May to July mean	11 year May to July mean	Two months before sampling	Four months before sampling
1.428809329	CRU	EOBS	OIPC	PISO.AI	11 year May to July mean	11 year May to July mean	Two months before sampling	Four months before sampling
1.42886055	CRU	EOBS	OIPC	PISO.AI	One month before sampling	One month before sampling	Two months before sampling	Mean three months before sampling
1.428983725	CRU	EOBS	OIPC	OIPC	One month before sampling	One month before sampling	Mean three months before sampling	Mean three months before sampling
1.429595541	CRU	CRU	PISO.AI	PISO.AI	One month before sampling	One month before sampling	Four months before sampling	One month before sampling
1.430784306	CRU	EOBS	OIPC	OIPC	Two months before sampling	Two months before sampling	Three months before sampling	Yearly May to July mean
1.431713717	CRU	CRU	PISO.AI	PISO.AI	One month before sampling	One month before sampling	Four months before sampling	Yearly May to July mean
1.433260025	CRU	CRU	PISO.AI	PISO.AI	Mean three months before sampling	Mean three months before sampling	Three months before sampling	One month before sampling
1.433733096	CRU	CRU	PISO.AI	OIPC	One month before sampling	One month before sampling	Three months before sampling	At sampling month
1.433779301	CRU	CRU	OIPC	PISO.AI	One month before sampling	One month before sampling	One month before sampling	Four months before sampling
1.434578565	CRU	EOBS	OIPC	OIPC	One month before sampling	One month before sampling	Yearly May to July mean	Two months before sampling
1.434881517	CRU	EOBS	OIPC	OIPC	One month before sampling	One month before sampling	Mean three months before sampling	One month before sampling
1.435055485	EOBS	CRU	OIPC	OIPC	One month before sampling	One month before sampling	Four months before sampling	At sampling month
1.435668657	CRU	EOBS	OIPC	PISO.AI	One month before sampling	One month before sampling	Two months before sampling	Yearly May to July mean
1.436449306	EOBS	EOBS	OIPC	PISO.AI	One month before sampling	One month before sampling	Three months before sampling	Yearly May to July mean
1.436840774	EOBS	CRU	PISO.AI	PISO.AI	Mean three months before sampling	Mean three months before sampling	Three months before sampling	Four months before sampling
1.436993119	EOBS	EOBS	OIPC	PISO.AI	One month before sampling	One month before sampling	Three months before sampling	Mean three months before sampling
1.437321851	CRU	CRU	PISO.AI	PISO.AI	Mean three months before sampling	Mean three months before sampling	Three months before sampling	Mean three months before sampling
1.437329806	CRU	EOBS	OIPC	OIPC	Two months before sampling	Two months before sampling	Three months before sampling	11 year May to July mean
1.43824098	EOBS	CRU	PISO.AI	OIPC	Mean three months before sampling	Mean three months before sampling	Three months before sampling	Two months before sampling
1.438480594	EOBS	CRU	PISO.AI	OIPC	One month before sampling	One month before sampling	Four months before sampling	One month before sampling
1.439084106	CRU	EOBS	OIPC	OIPC	One month before sampling	One month before sampling	One month before sampling	Mean three months before sampling
1.439265534	EOBS	EOBS	OIPC	OIPC	One month before sampling	One month before sampling	Two months before sampling	Three months before sampling
1.440812762	EOBS	CRU	PISO.AI	OIPC	One month before sampling	One month before sampling	Four months before sampling	Mean three months before sampling
1.440938319	CRU	EOBS	OIPC	OIPC	One month before sampling	One month before sampling	11 year May to July mean	Two months before sampling
1.442978496	CRU	EOBS	OIPC	PISO.AI	Two months before sampling	Two months before sampling	Three months before sampling	11 year May to July mean
1.443503521	CRU	EOBS	OIPC	OIPC	One month before sampling	One month before sampling	Mean three months before sampling	Yearly May to July mean
1.446257365	CRU	EOBS	OIPC	OIPC	One month before sampling	One month before sampling	Mean three months before sampling	11 year May to July mean
1.4469838	EOBS	CRU	PISO.AI	OIPC	One month before sampling	One month before sampling	Four months before sampling	Two months before sampling
1.44718121	CRU	EOBS	OIPC	PISO.AI	One month before sampling	One month before sampling	Two months before sampling	Two months before sampling
1.447209354	CRU	EOBS	OIPC	PISO.AI	One month before sampling	One month before sampling	Three months before sampling	At sampling month
1.44729873	EOBS	CRU	OIPC	OIPC	Two months before sampling	Two months before sampling	Four months before sampling	Yearly May to July mean
1.4480953	CRU	CRU	PISO.AI	PISO.AI	One month before sampling	One month before sampling	Three months before sampling	11 year May to July mean
1.448184706	CRU	CRU	OIPC	OIPC	At sampling Month	At sampling month	One month before sampling	Three months before sampling
1.448617755	EOBS	CRU	OIPC	OIPC	At sampling Month	At sampling month	Three months before sampling	Mean three months before sampling
1.449212015	CRU	CRU	PISO.AI	PISO.AI	One month before sampling	One month before sampling	Four months before sampling	Two months before sampling
1.450422844	CRU	EOBS	OIPC	OIPC	One month before sampling	One month before sampling	One month before sampling	Yearly May to July mean
1.451519148	CRU	EOBS	OIPC	OIPC	One month before sampling	One month before sampling	One month before sampling	One month before sampling
1.452762482	CRU	EOBS	OIPC	OIPC	One month before sampling	One month before sampling	One month before sampling	11 year May to July mean
1.454115187	CRU	CRU	PISO.AI	PISO.AI	Mean three months before sampling	Mean three months before sampling	Three months before sampling	Three months before sampling
1.454794614	EOBS	CRU	PISO.AI	OIPC	One month before sampling	One month before sampling	Four months before sampling	Yearly May to July mean
1.45747398	EOBS	CRU	OIPC	OIPC	Two months before sampling	Two months before sampling	Four months before sampling	11 year May to July mean
1.457708194	EOBS	CRU	PISO.AI	OIPC	One month before sampling	One month before sampling	Four months before sampling	11 year May to July mean
1.458966093	CRU	EOBS	PISO.AI	OIPC	One month before sampling	One month before sampling	Mean three months before sampling	Three months before sampling
1.459082934	EOBS	CRU	OIPC	OIPC	At sampling Month	At sampling month	Three months before sampling	One month before sampling
1.460176092	EOBS	CRU	OIPC	OIPC	Two months before sampling	Two months before sampling	Four months before sampling	At sampling month
1.46059075	CRU	EOBS	PISO.AI	OIPC	One month before sampling	One month before sampling	At sampling month	Three months before sampling
1.462464943	EOBS	CRU	OIPC	OIPC	Two months before sampling	Two months before sampling	Four months before sampling	Mean three months before sampling
1.463689072	CRU	EOBS	OIPC	PISO.AI	One month before sampling	One month before sampling	Two months before sampling	One month before sampling
1.464245381	CRU	CRU	PISO.AI	PISO.AI	One month before sampling	One month before sampling	Three months before sampling	Two months before sampling
1.464379334	CRU	CRU	OIPC	PISO.AI	At sampling Month	At sampling month	Mean three months before sampling	Four months before sampling
1.464877932	EOBS	CRU	OIPC	OIPC	One month before sampling	One month before sampling	Three months before sampling	Mean three months before sampling
1.465751074	EOBS	CRU	OIPC	OIPC	Two months before sampling	Two months before sampling	Four months before sampling	One month before sampling
1.466457688	EOBS	CRU	OIPC	OIPC	One month before sampling	One month before sampling	Four months before sampling	One month before sampling
1.466485461	EOBS	CRU	OIPC	PISO.AI	Two months before sampling	Two months before sampling	Four months before sampling	One month before sampling
1.466611933	CRU	CRU	PISO.AI	OIPC	One month before sampling	One month before sampling	11 year May to July mean	Four months before sampling
1.466941655	CRU	CRU	OIPC	PISO.AI	At sampling Month	At sampling month	One month before sampling	Four months before sampling
1.469510971	EOBS	CRU	PISO.AI	OIPC	One month before sampling	One month before sampling	Four months before sampling	At sampling month
1.469565343	EOBS	EOBS	OIPC	PISO.AI	One month before sampling	One month before sampling	Three months before sampling	One month before sampling
1.469695852	CRU	CRU	PISO.AI	PISO.AI	One month before sampling	One month before sampling	Three months before sampling	Mean three months before sampling
1.469967735	CRU	CRU	OIPC	PISO.AI	11 year May to July mean	11 year May to July mean	11 year May to July mean	Four months before sampling
1.469967735	CRU	EOBS	OIPC	PISO.AI	11 year May to July mean	11 year May to July mean	11 year May to July mean	Four months before sampling
1.470120796	CRU	CRU	OIPC	PISO.AI	11 year May to July mean	11 year May to July mean	Yearly May to July mean	Four months before sampling
1.470120796	CRU	EOBS	OIPC	PISO.AI	11 year May to July mean	11 year May to July mean	Yearly May to July mean	Four months before sampling
1.470672361	CRU	EOBS	OIPC	OIPC	One month before sampling	One month before sampling	Three months before sampling	One month before sampling
1.471673545	EOBS	CRU	PISO.AI	OIPC	Mean three months before sampling	Mean three months before sampling	Four months before sampling	Two months before sampling
1.471786348	CRU	CRU	OIPC	PISO.AI	11 year May to July mean	11 year May to July mean	At sampling month	Four months before sampling
1.471786348	CRU	EOBS	OIPC	PISO.AI	11 year May to July mean	11 year May to July mean	At sampling month	Four months before sampling
1.472569656	EOBS	CRU	OIPC	PISO.AI	Two months before sampling	Two months before sampling	Four months before sampling	11 year May to July mean
1.474749633	CRU	CRU	PISO.AI	OIPC	Two months before sampling	Two months before sampling	Three months before sampling	Four months before sampling
1.475237254	EOBS	EOBS	OIPC	OIPC	One month before sampling	One month before sampling	Yearly May to July mean	Three months before sampling
1.475277992	EOBS	CRU	OIPC	PISO.AI	One month before sampling	One month before sampling	Three months before sampling	Two months before sampling
1.475563132	EOBS	CRU	OIPC	OIPC	At sampling Month	At sampling month	Three months before sampling	Yearly May to July mean
1.476409637	CRU	EOBS	OIPC	PISO.AI	One month before sampling	One month before sampling	Mean three months before sampling	11 year May to July mean
1.476723571	CRU	CRU	OIPC	OIPC	11 year May to July mean	11 year May to July mean	Three months before sampling	Three months before sampling
1.476723571	CRU	EOBS	OIPC	OIPC	11 year May to July mean	11 year May to July mean	Three months before sampling	Three months before sampling
1.477110474	EOBS	CRU	PISO.AI	PISO.AI	One month before sampling	One month before sampling	Four months before sampling	11 year May to July mean
1.478447937	EOBS	CRU	OIPC	OIPC	At sampling Month	At sampling month	Three months before sampling	11 year May to July mean
1.478617328	CRU	EOBS	OIPC	OIPC	One month before sampling	One month before sampling	Two months before sampling	Three months before sampling
1.47942087	CRU	EOBS	OIPC	PISO.AI	Two months before sampling	Two months before sampling	Three months before sampling	Yearly May to July mean
1.479697289	EOBS	CRU	OIPC	PISO.AI	Two months before sampling	Two months before sampling	Four months before sampling	Mean three months before sampling
1.480263085	EOBS	CRU	OIPC	OIPC	One month before sampling	One month before sampling	Three months before sampling	One month before sampling
1.480292559	CRU	CRU	OIPC	PISO.AI	11 year May to July mean	11 year May to July mean	Two months before sampling	Three months before sampling
1.480292559	CRU	EOBS	OIPC	PISO.AI	11 year May to July mean	11 year May to July mean	Two months before sampling	Three months before sampling
1.480576839	CRU	EOBS	OIPC	OIPC	One month before sampling	One month before sampling	Three months before sampling	Mean three months before sampling
1.481654178	EOBS	CRU	OIPC	OIPC	One month before sampling	One month before sampling	Four months before sampling	Mean three months before sampling
1.481779728	CRU	EOBS	OIPC	PISO.AI	One month before sampling	One month before sampling	Mean three months before sampling	Two months before sampling
1.481968572	EOBS	EOBS	OIPC	PISO.AI	One month before sampling	One month before sampling	Three months before sampling	Two months before sampling
1.482417784	CRU	CRU	OIPC	OIPC	One month before sampling	One month before sampling	Four months before sampling	At sampling month
1.482665036	EOBS	CRU	OIPC	OIPC	One month before sampling	One month before sampling	Four months before sampling	Yearly May to July mean
1.483002544	CRU	CRU	PISO.AI	OIPC	11 year May to July mean	11 year May to July mean	Two months before sampling	Three months before sampling
1.483002544	CRU	EOBS	PISO.AI	OIPC	11 year May to July mean	11 year May to July mean	Two months before sampling	Three months before sampling
1.48318826	EOBS	EOBS	OIPC	OIPC	One month before sampling	One month before sampling	11 year May to July mean	Three months before sampling
1.483688186	CRU	EOBS	OIPC	PISO.AI	One month before sampling	One month before sampling	Three months before sampling	Yearly May to July mean
1.484322296	CRU	EOBS	OIPC	PISO.AI	One month before sampling	One month before sampling	One month before sampling	11 year May to July mean
1.48459659	CRU	EOBS	OIPC	PISO.AI	One month before sampling	One month before sampling	One month before sampling	Two months before sampling
1.485575852	EOBS	EOBS	OIPC	OIPC	One month before sampling	One month before sampling	Three months before sampling	Two months before sampling
1.488541825	CRU	CRU	PISO.AI	PISO.AI	One month before sampling	One month before sampling	Three months before sampling	At sampling month
1.488758952	EOBS	CRU	OIPC	PISO.AI	One month before sampling	One month before sampling	Four months before sampling	11 year May to July mean
1.488848373	CRU	CRU	OIPC	PISO.AI	At sampling Month	At sampling month	Two months before sampling	Four months before sampling
1.489990826	CRU	EOBS	OIPC	OIPC	Two months before sampling	Two months before sampling	Three months before sampling	At sampling month
1.490804723	CRU	EOBS	PISO.AI	OIPC	One month before sampling	One month before sampling	11 year May to July mean	Two months before sampling
1.492078917	EOBS	CRU	OIPC	OIPC	Two months before sampling	Two months before sampling	Four months before sampling	Two months before sampling
1.492820993	CRU	CRU	PISO.AI	PISO.AI	Mean three months before sampling	Mean three months before sampling	Three months before sampling	Yearly May to July mean
1.493505476	EOBS	CRU	OIPC	PISO.AI	At sampling Month	At sampling month	Three months before sampling	Two months before sampling
1.494318358	CRU	CRU	OIPC	OIPC	11 year May to July mean	11 year May to July mean	Yearly May to July mean	Four months before sampling
1.494318358	CRU	EOBS	OIPC	OIPC	11 year May to July mean	11 year May to July mean	Yearly May to July mean	Four months before sampling
1.494350902	EOBS	CRU	PISO.AI	PISO.AI	Mean three months before sampling	Mean three months before sampling	Four months before sampling	One month before sampling
1.494391952	EOBS	CRU	PISO.AI	OIPC	Mean three months before sampling	Mean three months before sampling	Three months before sampling	Four months before sampling
1.494602241	CRU	CRU	PISO.AI	PISO.AI	One month before sampling	One month before sampling	Two months before sampling	Four months before sampling
1.494874648	CRU	CRU	PISO.AI	OIPC	Mean three months before sampling	Mean three months before sampling	Three months before sampling	At sampling month
1.495237434	CRU	EOBS	OIPC	PISO.AI	Two months before sampling	Two months before sampling	Three months before sampling	At sampling month
1.495247898	EOBS	CRU	OIPC	OIPC	One month before sampling	One month before sampling	Four months before sampling	11 year May to July mean
1.49566985	CRU	EOBS	OIPC	OIPC	One month before sampling	One month before sampling	At sampling month	Two months before sampling
1.495795395	CRU	CRU	OIPC	OIPC	At sampling Month	At sampling month	Three months before sampling	Three months before sampling
1.49622871	EOBS	CRU	OIPC	PISO.AI	Two months before sampling	Two months before sampling	Four months before sampling	At sampling month
1.496411856	EOBS	CRU	OIPC	PISO.AI	One month before sampling	One month before sampling	Three months before sampling	Mean three months before sampling
1.496854184	EOBS	CRU	PISO.AI	PISO.AI	Mean three months before sampling	Mean three months before sampling	Four months before sampling	Two months before sampling
1.497369494	EOBS	CRU	PISO.AI	PISO.AI	One month before sampling	One month before sampling	Four months before sampling	Mean three months before sampling
1.498146662	EOBS	CRU	OIPC	PISO.AI	One month before sampling	One month before sampling	Three months before sampling	One month before sampling
1.498504039	EOBS	CRU	PISO.AI	PISO.AI	One month before sampling	One month before sampling	Four months before sampling	At sampling month
1.49882831	EOBS	CRU	PISO.AI	OIPC	Mean three months before sampling	Mean three months before sampling	Four months before sampling	One month before sampling
1.498918965	EOBS	CRU	OIPC	PISO.AI	At sampling Month	At sampling month	Three months before sampling	One month before sampling
1.499011468	CRU	CRU	PISO.AI	PISO.AI	One month before sampling	One month before sampling	Three months before sampling	One month before sampling
1.499396928	EOBS	CRU	PISO.AI	OIPC	Mean three months before sampling	Mean three months before sampling	Four months before sampling	Mean three months before sampling
1.49950239	EOBS	CRU	OIPC	OIPC	At sampling Month	At sampling month	Three months before sampling	At sampling month
1.500856037	CRU	EOBS	OIPC	PISO.AI	One month before sampling	One month before sampling	Mean three months before sampling	Mean three months before sampling
1.501194024	EOBS	CRU	PISO.AI	PISO.AI	Mean three months before sampling	Mean three months before sampling	Four months before sampling	Mean three months before sampling
1.503972397	EOBS	CRU	OIPC	PISO.AI	At sampling Month	At sampling month	Three months before sampling	Mean three months before sampling
1.504432618	CRU	CRU	OIPC	OIPC	11 year May to July mean	11 year May to July mean	11 year May to July mean	Four months before sampling
1.504432618	CRU	EOBS	OIPC	OIPC	11 year May to July mean	11 year May to July mean	11 year May to July mean	Four months before sampling
1.504964015	CRU	EOBS	OIPC	PISO.AI	One month before sampling	One month before sampling	Three months before sampling	Mean three months before sampling
1.50552643	CRU	CRU	OIPC	PISO.AI	Two months before sampling	Two months before sampling	Three months before sampling	Four months before sampling
1.506079923	EOBS	CRU	OIPC	PISO.AI	At sampling Month	At sampling month	Three months before sampling	11 year May to July mean
1.5061343	CRU	EOBS	OIPC	PISO.AI	One month before sampling	One month before sampling	One month before sampling	Mean three months before sampling
1.507069734	EOBS	CRU	OIPC	PISO.AI	Two months before sampling	Two months before sampling	Four months before sampling	Yearly May to July mean
1.507430167	CRU	EOBS	OIPC	OIPC	One month before sampling	One month before sampling	Mean three months before sampling	At sampling month
1.508354464	EOBS	CRU	OIPC	PISO.AI	Mean three months before sampling	Mean three months before sampling	Three months before sampling	Four months before sampling
1.508465482	CRU	CRU	PISO.AI	OIPC	Mean three months before sampling	Mean three months before sampling	Three months before sampling	11 year May to July mean
1.508950324	CRU	CRU	OIPC	OIPC	At sampling Month	At sampling month	One month before sampling	Four months before sampling
1.51017415	EOBS	CRU	OIPC	PISO.AI	Mean three months before sampling	Mean three months before sampling	Four months before sampling	One month before sampling
1.510685887	CRU	CRU	PISO.AI	OIPC	One month before sampling	One month before sampling	At sampling month	Four months before sampling
1.510902828	CRU	CRU	OIPC	PISO.AI	11 year May to July mean	11 year May to July mean	Mean three months before sampling	Three months before sampling
1.510902828	CRU	EOBS	OIPC	PISO.AI	11 year May to July mean	11 year May to July mean	Mean three months before sampling	Three months before sampling
1.511367392	EOBS	CRU	OIPC	OIPC	Two months before sampling	Two months before sampling	Three months before sampling	Four months before sampling
1.512705463	EOBS	CRU	OIPC	OIPC	One month before sampling	One month before sampling	Three months before sampling	11 year May to July mean
1.513496858	CRU	CRU	OIPC	OIPC	At sampling Month	At sampling month	Two months before sampling	Two months before sampling
1.514168981	CRU	EOBS	OIPC	PISO.AI	Two months before sampling	Two months before sampling	Three months before sampling	One month before sampling
1.514662881	CRU	CRU	PISO.AI	OIPC	Two months before sampling	Two months before sampling	Four months before sampling	Three months before sampling
1.515141853	EOBS	CRU	PISO.AI	PISO.AI	One month before sampling	One month before sampling	Four months before sampling	Two months before sampling
1.515144434	CRU	CRU	PISO.AI	PISO.AI	One month before sampling	One month before sampling	Three months before sampling	Yearly May to July mean
1.515730356	CRU	EOBS	OIPC	OIPC	Two months before sampling	Two months before sampling	Three months before sampling	Mean three months before sampling
1.51574253	CRU	CRU	PISO.AI	OIPC	At sampling Month	At sampling month	Two months before sampling	Three months before sampling
1.515837801	CRU	CRU	PISO.AI	PISO.AI	Mean three months before sampling	Mean three months before sampling	Three months before sampling	At sampling month
1.516021154	CRU	EOBS	OIPC	OIPC	One month before sampling	One month before sampling	Yearly May to July mean	Mean three months before sampling
1.516083388	EOBS	CRU	OIPC	PISO.AI	Mean three months before sampling	Mean three months before sampling	Four months before sampling	Two months before sampling
1.516101266	EOBS	CRU	OIPC	PISO.AI	Two months before sampling	Two months before sampling	Four months before sampling	Two months before sampling
1.516509371	CRU	EOBS	PISO.AI	OIPC	One month before sampling	One month before sampling	Two months before sampling	Three months before sampling
1.517058121	EOBS	CRU	PISO.AI	OIPC	One month before sampling	One month before sampling	Four months before sampling	Three months before sampling
1.517110447	CRU	EOBS	OIPC	OIPC	One month before sampling	One month before sampling	11 year May to July mean	Mean three months before sampling
1.517256157	CRU	CRU	PISO.AI	PISO.AI	Mean three months before sampling	Mean three months before sampling	Three months before sampling	11 year May to July mean
1.517462306	EOBS	CRU	OIPC	OIPC	One month before sampling	One month before sampling	Three months before sampling	Yearly May to July mean
1.517643388	EOBS	CRU	PISO.AI	PISO.AI	One month before sampling	One month before sampling	Four months before sampling	One month before sampling
1.517745061	EOBS	CRU	OIPC	PISO.AI	One month before sampling	One month before sampling	Four months before sampling	Mean three months before sampling
1.518001678	CRU	CRU	OIPC	OIPC	11 year May to July mean	11 year May to July mean	11 year May to July mean	Three months before sampling
1.518001678	CRU	EOBS	OIPC	OIPC	11 year May to July mean	11 year May to July mean	11 year May to July mean	Three months before sampling
1.518652616	CRU	EOBS	OIPC	OIPC	One month before sampling	One month before sampling	Yearly May to July mean	One month before sampling
1.519290931	CRU	CRU	PISO.AI	OIPC	Mean three months before sampling	Mean three months before sampling	Three months before sampling	Yearly May to July mean
1.519356412	CRU	EOBS	OIPC	OIPC	One month before sampling	One month before sampling	11 year May to July mean	One month before sampling
1.519395218	CRU	EOBS	OIPC	OIPC	One month before sampling	One month before sampling	One month before sampling	At sampling month
1.519721836	CRU	CRU	OIPC	OIPC	At sampling Month	At sampling month	Mean three months before sampling	Four months before sampling
1.519797924	CRU	CRU	PISO.AI	PISO.AI	11 year May to July mean	11 year May to July mean	11 year May to July mean	Four months before sampling
1.519797924	CRU	EOBS	PISO.AI	PISO.AI	11 year May to July mean	11 year May to July mean	11 year May to July mean	Four months before sampling
1.519860986	CRU	EOBS	OIPC	PISO.AI	Two months before sampling	Two months before sampling	Three months before sampling	Mean three months before sampling
1.521404715	EOBS	CRU	OIPC	PISO.AI	Mean three months before sampling	Mean three months before sampling	Four months before sampling	Mean three months before sampling
1.521556591	CRU	CRU	PISO.AI	OIPC	11 year May to July mean	11 year May to July mean	Mean three months before sampling	Three months before sampling
1.521556591	CRU	EOBS	PISO.AI	OIPC	11 year May to July mean	11 year May to July mean	Mean three months before sampling	Three months before sampling
1.521786889	EOBS	CRU	OIPC	PISO.AI	One month before sampling	One month before sampling	Two months before sampling	Four months before sampling
1.522556199	CRU	CRU	PISO.AI	OIPC	One month before sampling	One month before sampling	Yearly May to July mean	Four months before sampling
1.52330163	CRU	CRU	OIPC	PISO.AI	11 year May to July mean	11 year May to July mean	One month before sampling	Three months before sampling
1.52330163	CRU	EOBS	OIPC	PISO.AI	11 year May to July mean	11 year May to July mean	One month before sampling	Three months before sampling
1.523509009	CRU	CRU	OIPC	OIPC	11 year May to July mean	11 year May to July mean	Two months before sampling	Two months before sampling
1.523509009	CRU	EOBS	OIPC	OIPC	11 year May to July mean	11 year May to July mean	Two months before sampling	Two months before sampling
1.523813824	EOBS	CRU	OIPC	PISO.AI	One month before sampling	One month before sampling	Four months before sampling	At sampling month
1.523832958	EOBS	EOBS	OIPC	OIPC	One month before sampling	One month before sampling	Two months before sampling	Two months before sampling
1.524705246	CRU	CRU	PISO.AI	OIPC	11 year May to July mean	11 year May to July mean	11 year May to July mean	Four months before sampling
1.524705246	CRU	EOBS	PISO.AI	OIPC	11 year May to July mean	11 year May to July mean	11 year May to July mean	Four months before sampling
1.525449472	EOBS	CRU	OIPC	OIPC	Mean three months before sampling	Mean three months before sampling	Four months before sampling	At sampling month
1.526035853	CRU	CRU	OIPC	OIPC	11 year May to July mean	11 year May to July mean	Yearly May to July mean	Three months before sampling
1.526035853	CRU	EOBS	OIPC	OIPC	11 year May to July mean	11 year May to July mean	Yearly May to July mean	Three months before sampling
1.526189013	EOBS	CRU	OIPC	OIPC	Mean three months before sampling	Mean three months before sampling	Four months before sampling	One month before sampling
1.526756829	EOBS	EOBS	OIPC	OIPC	One month before sampling	One month before sampling	At sampling month	Three months before sampling
1.526979739	CRU	EOBS	PISO.AI	OIPC	One month before sampling	One month before sampling	Yearly May to July mean	Three months before sampling
1.528081133	EOBS	EOBS	OIPC	OIPC	Two months before sampling	Two months before sampling	Three months before sampling	Yearly May to July mean
1.528439954	CRU	CRU	OIPC	PISO.AI	At sampling Month	At sampling month	Two months before sampling	Three months before sampling
1.528859726	EOBS	CRU	OIPC	OIPC	One month before sampling	One month before sampling	Mean three months before sampling	Four months before sampling
1.529556706	CRU	CRU	PISO.AI	PISO.AI	11 year May to July mean	11 year May to July mean	Mean three months before sampling	Four months before sampling
1.529556706	CRU	EOBS	PISO.AI	PISO.AI	11 year May to July mean	11 year May to July mean	Mean three months before sampling	Four months before sampling
1.530298935	CRU	EOBS	OIPC	OIPC	Two months before sampling	Two months before sampling	Three months before sampling	One month before sampling
1.530353825	CRU	CRU	PISO.AI	PISO.AI	11 year May to July mean	11 year May to July mean	Two months before sampling	Four months before sampling
1.530353825	CRU	EOBS	PISO.AI	PISO.AI	11 year May to July mean	11 year May to July mean	Two months before sampling	Four months before sampling
1.531586813	CRU	CRU	PISO.AI	PISO.AI	Mean three months before sampling	Mean three months before sampling	Four months before sampling	One month before sampling
1.532166117	CRU	EOBS	OIPC	PISO.AI	One month before sampling	One month before sampling	Mean three months before sampling	Yearly May to July mean
1.533138296	CRU	EOBS	OIPC	PISO.AI	One month before sampling	One month before sampling	Mean three months before sampling	One month before sampling
1.533223632	EOBS	CRU	OIPC	PISO.AI	One month before sampling	One month before sampling	Four months before sampling	One month before sampling
1.53333021	EOBS	EOBS	OIPC	OIPC	Two months before sampling	Two months before sampling	Three months before sampling	11 year May to July mean
1.534670723	EOBS	EOBS	PISO.AI	OIPC	One month before sampling	One month before sampling	11 year May to July mean	Three months before sampling
1.53488075	EOBS	CRU	OIPC	PISO.AI	One month before sampling	One month before sampling	Four months before sampling	Two months before sampling
1.53514913	CRU	EOBS	PISO.AI	OIPC	One month before sampling	One month before sampling	Mean three months before sampling	Two months before sampling
1.535220975	CRU	EOBS	OIPC	PISO.AI	One month before sampling	One month before sampling	One month before sampling	Yearly May to July mean
1.535392895	CRU	EOBS	OIPC	PISO.AI	One month before sampling	One month before sampling	Mean three months before sampling	At sampling month
1.535624117	EOBS	CRU	PISO.AI	PISO.AI	One month before sampling	One month before sampling	Four months before sampling	Yearly May to July mean
1.535942042	EOBS	CRU	PISO.AI	OIPC	Mean three months before sampling	Mean three months before sampling	Three months before sampling	Mean three months before sampling
1.536726951	EOBS	CRU	PISO.AI	PISO.AI	Mean three months before sampling	Mean three months before sampling	Three months before sampling	Two months before sampling
1.537352834	CRU	CRU	PISO.AI	OIPC	11 year May to July mean	11 year May to July mean	One month before sampling	Three months before sampling
1.537352834	CRU	EOBS	PISO.AI	OIPC	11 year May to July mean	11 year May to July mean	One month before sampling	Three months before sampling
1.538126649	CRU	CRU	PISO.AI	PISO.AI	One month before sampling	One month before sampling	Mean three months before sampling	Four months before sampling
1.538377017	CRU	EOBS	OIPC	PISO.AI	One month before sampling	One month before sampling	One month before sampling	One month before sampling
1.538732982	EOBS	CRU	OIPC	OIPC	Mean three months before sampling	Mean three months before sampling	Four months before sampling	Mean three months before sampling
1.539103467	CRU	CRU	OIPC	PISO.AI	One month before sampling	One month before sampling	Four months before sampling	11 year May to July mean
1.539127032	CRU	EOBS	PISO.AI	OIPC	One month before sampling	One month before sampling	Two months before sampling	Two months before sampling
1.539198978	CRU	EOBS	OIPC	PISO.AI	One month before sampling	One month before sampling	Three months before sampling	One month before sampling
1.541803249	CRU	CRU	PISO.AI	OIPC	Two months before sampling	Two months before sampling	Four months before sampling	Two months before sampling
1.542734983	EOBS	CRU	PISO.AI	OIPC	Mean three months before sampling	Mean three months before sampling	Three months before sampling	One month before sampling
1.542923987	CRU	EOBS	OIPC	PISO.AI	One month before sampling	One month before sampling	One month before sampling	At sampling month
1.5437042	CRU	CRU	PISO.AI	PISO.AI	Mean three months before sampling	Mean three months before sampling	Four months before sampling	Mean three months before sampling
1.544347186	CRU	EOBS	PISO.AI	OIPC	One month before sampling	One month before sampling	One month before sampling	Three months before sampling
1.544631903	CRU	CRU	PISO.AI	OIPC	11 year May to July mean	11 year May to July mean	Mean three months before sampling	Four months before sampling
1.544631903	CRU	EOBS	PISO.AI	OIPC	11 year May to July mean	11 year May to July mean	Mean three months before sampling	Four months before sampling
1.545631752	CRU	CRU	PISO.AI	OIPC	11 year May to July mean	11 year May to July mean	Two months before sampling	Four months before sampling
1.545631752	CRU	EOBS	PISO.AI	OIPC	11 year May to July mean	11 year May to July mean	Two months before sampling	Four months before sampling
1.546136288	CRU	CRU	OIPC	OIPC	One month before sampling	One month before sampling	Four months before sampling	Yearly May to July mean
1.546436333	EOBS	CRU	OIPC	PISO.AI	At sampling Month	At sampling month	Three months before sampling	Yearly May to July mean
1.547118867	CRU	CRU	OIPC	OIPC	At sampling Month	At sampling month	At sampling month	Four months before sampling
1.54887422	EOBS	CRU	OIPC	OIPC	One month before sampling	One month before sampling	One month before sampling	Four months before sampling
1.548891358	CRU	CRU	OIPC	OIPC	One month before sampling	One month before sampling	Four months before sampling	One month before sampling
1.548921663	EOBS	CRU	PISO.AI	PISO.AI	Mean three months before sampling	Mean three months before sampling	Four months before sampling	Yearly May to July mean
1.550442651	EOBS	CRU	OIPC	PISO.AI	One month before sampling	One month before sampling	Three months before sampling	Yearly May to July mean
1.551767084	EOBS	EOBS	OIPC	PISO.AI	Two months before sampling	Two months before sampling	Three months before sampling	11 year May to July mean
1.552186316	CRU	EOBS	OIPC	PISO.AI	One month before sampling	One month before sampling	Yearly May to July mean	Two months before sampling
1.552842131	EOBS	CRU	OIPC	OIPC	Mean three months before sampling	Mean three months before sampling	Three months before sampling	Four months before sampling
1.553206009	CRU	CRU	PISO.AI	OIPC	Two months before sampling	Two months before sampling	Four months before sampling	Yearly May to July mean
1.553623999	EOBS	EOBS	OIPC	OIPC	One month before sampling	One month before sampling	Two months before sampling	Mean three months before sampling
1.553795059	EOBS	CRU	OIPC	OIPC	Mean three months before sampling	Mean three months before sampling	Three months before sampling	Three months before sampling
1.554068146	EOBS	CRU	OIPC	PISO.AI	One month before sampling	One month before sampling	Three months before sampling	At sampling month
1.554437527	CRU	CRU	PISO.AI	OIPC	Two months before sampling	Two months before sampling	Four months before sampling	11 year May to July mean
1.554467934	EOBS	CRU	PISO.AI	PISO.AI	Mean three months before sampling	Mean three months before sampling	Four months before sampling	At sampling month
1.554834233	CRU	CRU	OIPC	OIPC	11 year May to July mean	11 year May to July mean	Two months before sampling	Four months before sampling
1.554834233	CRU	EOBS	OIPC	OIPC	11 year May to July mean	11 year May to July mean	Two months before sampling	Four months before sampling
1.55547363	CRU	EOBS	OIPC	PISO.AI	One month before sampling	One month before sampling	11 year May to July mean	Two months before sampling
1.555619861	CRU	EOBS	PISO.AI	OIPC	One month before sampling	One month before sampling	Two months before sampling	One month before sampling
1.5562167	EOBS	CRU	OIPC	PISO.AI	One month before sampling	One month before sampling	Three months before sampling	11 year May to July mean
1.556817307	CRU	EOBS	PISO.AI	OIPC	One month before sampling	One month before sampling	Two months before sampling	Mean three months before sampling
1.556889267	EOBS	EOBS	OIPC	OIPC	One month before sampling	One month before sampling	Two months before sampling	One month before sampling
1.556976275	EOBS	CRU	PISO.AI	OIPC	Mean three months before sampling	Mean three months before sampling	Four months before sampling	At sampling month
1.557010276	EOBS	CRU	PISO.AI	PISO.AI	Mean three months before sampling	Mean three months before sampling	Four months before sampling	Three months before sampling
1.557302174	CRU	EOBS	PISO.AI	OIPC	One month before sampling	One month before sampling	Two months before sampling	Yearly May to July mean
1.557463194	CRU	CRU	OIPC	PISO.AI	Two months before sampling	Two months before sampling	Three months before sampling	Three months before sampling
1.558768069	CRU	CRU	OIPC	PISO.AI	Mean three months before sampling	Mean three months before sampling	Three months before sampling	One month before sampling
1.558871403	EOBS	EOBS	OIPC	OIPC	One month before sampling	One month before sampling	Two months before sampling	Yearly May to July mean
1.55916461	EOBS	CRU	OIPC	PISO.AI	At sampling Month	At sampling month	Three months before sampling	At sampling month
1.559542764	EOBS	CRU	OIPC	PISO.AI	At sampling Month	At sampling month	Three months before sampling	Three months before sampling
1.559752404	CRU	CRU	PISO.AI	PISO.AI	Mean three months before sampling	Mean three months before sampling	Four months before sampling	Two months before sampling
1.560103257	CRU	CRU	OIPC	OIPC	One month before sampling	One month before sampling	Four months before sampling	11 year May to July mean
1.561071663	EOBS	CRU	OIPC	PISO.AI	One month before sampling	One month before sampling	Four months before sampling	Yearly May to July mean
1.561723542	CRU	CRU	PISO.AI	OIPC	Mean three months before sampling	Mean three months before sampling	Four months before sampling	One month before sampling
1.562068338	CRU	EOBS	PISO.AI	OIPC	One month before sampling	One month before sampling	Two months before sampling	11 year May to July mean
1.5622793	CRU	CRU	OIPC	OIPC	At sampling Month	At sampling month	11 year May to July mean	Three months before sampling
1.563067829	EOBS	EOBS	OIPC	OIPC	One month before sampling	One month before sampling	Two months before sampling	11 year May to July mean
1.5633175	CRU	EOBS	OIPC	OIPC	Two months before sampling	Two months before sampling	Three months before sampling	Two months before sampling
1.563424375	CRU	CRU	OIPC	PISO.AI	At sampling Month	At sampling month	Yearly May to July mean	Four months before sampling
1.563614815	CRU	CRU	PISO.AI	PISO.AI	11 year May to July mean	11 year May to July mean	One month before sampling	Four months before sampling
1.563614815	CRU	EOBS	PISO.AI	PISO.AI	11 year May to July mean	11 year May to July mean	One month before sampling	Four months before sampling
1.564131692	CRU	EOBS	OIPC	PISO.AI	One month before sampling	One month before sampling	At sampling month	Four months before sampling
1.564987309	EOBS	CRU	PISO.AI	OIPC	Mean three months before sampling	Mean three months before sampling	Four months before sampling	11 year May to July mean
1.565817261	EOBS	CRU	OIPC	OIPC	Two months before sampling	Two months before sampling	Four months before sampling	Three months before sampling
1.565838123	CRU	EOBS	OIPC	PISO.AI	One month before sampling	One month before sampling	At sampling month	Three months before sampling
1.566394839	CRU	CRU	OIPC	OIPC	At sampling Month	At sampling month	Yearly May to July mean	Three months before sampling
1.566430571	EOBS	CRU	OIPC	OIPC	One month before sampling	One month before sampling	Three months before sampling	At sampling month
1.566516209	CRU	CRU	OIPC	OIPC	11 year May to July mean	11 year May to July mean	At sampling month	Three months before sampling
1.566516209	CRU	EOBS	OIPC	OIPC	11 year May to July mean	11 year May to July mean	At sampling month	Three months before sampling
1.566995314	CRU	CRU	PISO.AI	OIPC	Two months before sampling	Two months before sampling	Three months before sampling	Three months before sampling
1.567022377	CRU	CRU	OIPC	PISO.AI	Mean three months before sampling	Mean three months before sampling	Three months before sampling	Two months before sampling
1.567046517	CRU	CRU	OIPC	PISO.AI	At sampling Month	At sampling month	11 year May to July mean	Four months before sampling
1.567063629	CRU	CRU	PISO.AI	OIPC	Mean three months before sampling	Mean three months before sampling	Four months before sampling	Mean three months before sampling
1.567400136	CRU	EOBS	OIPC	PISO.AI	One month before sampling	One month before sampling	One month before sampling	Three months before sampling
1.56749758	CRU	CRU	PISO.AI	PISO.AI	Two months before sampling	Two months before sampling	Four months before sampling	Three months before sampling
1.567778811	CRU	CRU	OIPC	OIPC	Mean three months before sampling	Mean three months before sampling	Three months before sampling	Two months before sampling
1.567785155	CRU	CRU	OIPC	PISO.AI	At sampling Month	At sampling month	At sampling month	Four months before sampling
1.567824758	CRU	CRU	OIPC	OIPC	One month before sampling	One month before sampling	Four months before sampling	Mean three months before sampling
1.567957892	CRU	CRU	OIPC	PISO.AI	One month before sampling	One month before sampling	11 year May to July mean	Four months before sampling
1.56821444	CRU	CRU	PISO.AI	PISO.AI	Two months before sampling	Two months before sampling	Three months before sampling	Four months before sampling
1.569664098	CRU	CRU	PISO.AI	OIPC	Two months before sampling	Two months before sampling	Four months before sampling	Mean three months before sampling
1.570039124	EOBS	CRU	PISO.AI	PISO.AI	Mean three months before sampling	Mean three months before sampling	Four months before sampling	11 year May to July mean
1.570544764	CRU	CRU	OIPC	OIPC	One month before sampling	One month before sampling	Mean three months before sampling	Three months before sampling
1.570662665	EOBS	EOBS	PISO.AI	OIPC	One month before sampling	One month before sampling	Mean three months before sampling	Three months before sampling
1.570790319	EOBS	EOBS	OIPC	PISO.AI	One month before sampling	One month before sampling	One month before sampling	Four months before sampling
1.571774328	EOBS	CRU	OIPC	OIPC	One month before sampling	One month before sampling	Four months before sampling	Two months before sampling
1.571784861	EOBS	CRU	PISO.AI	OIPC	One month before sampling	One month before sampling	Two months before sampling	Four months before sampling
1.572790318	EOBS	CRU	PISO.AI	OIPC	Mean three months before sampling	Mean three months before sampling	Four months before sampling	Yearly May to July mean
1.573104002	CRU	EOBS	OIPC	OIPC	Two months before sampling	Two months before sampling	Yearly May to July mean	Four months before sampling
1.573120063	CRU	CRU	PISO.AI	OIPC	11 year May to July mean	11 year May to July mean	Three months before sampling	At sampling month
1.573120063	CRU	EOBS	PISO.AI	OIPC	11 year May to July mean	11 year May to July mean	Three months before sampling	At sampling month
1.573603568	EOBS	CRU	OIPC	PISO.AI	Mean three months before sampling	Mean three months before sampling	Four months before sampling	Yearly May to July mean
1.573728239	CRU	CRU	PISO.AI	PISO.AI	Mean three months before sampling	Mean three months before sampling	Four months before sampling	Yearly May to July mean
1.57373495	CRU	EOBS	OIPC	PISO.AI	One month before sampling	One month before sampling	Three months before sampling	Two months before sampling
1.574442565	CRU	CRU	PISO.AI	OIPC	11 year May to July mean	11 year May to July mean	One month before sampling	Four months before sampling
1.574442565	CRU	EOBS	PISO.AI	OIPC	11 year May to July mean	11 year May to July mean	One month before sampling	Four months before sampling
1.575084165	CRU	CRU	OIPC	PISO.AI	At sampling Month	At sampling month	Mean three months before sampling	Three months before sampling
1.575305579	CRU	CRU	PISO.AI	OIPC	At sampling Month	At sampling month	Mean three months before sampling	Three months before sampling
1.5756255	EOBS	CRU	PISO.AI	OIPC	One month before sampling	One month before sampling	Three months before sampling	Two months before sampling
1.576240514	CRU	CRU	OIPC	PISO.AI	One month before sampling	One month before sampling	Four months before sampling	At sampling month
1.576793882	CRU	CRU	PISO.AI	PISO.AI	Two months before sampling	Two months before sampling	Four months before sampling	One month before sampling
1.57721964	EOBS	EOBS	PISO.AI	OIPC	One month before sampling	One month before sampling	Two months before sampling	Three months before sampling
1.579114342	CRU	CRU	PISO.AI	PISO.AI	One month before sampling	One month before sampling	One month before sampling	Four months before sampling
1.579259544	EOBS	CRU	OIPC	PISO.AI	Mean three months before sampling	Mean three months before sampling	Four months before sampling	At sampling month
1.579274237	CRU	CRU	OIPC	OIPC	Two months before sampling	Two months before sampling	Four months before sampling	Three months before sampling
1.580276573	CRU	EOBS	PISO.AI	OIPC	One month before sampling	One month before sampling	11 year May to July mean	Mean three months before sampling
1.581445487	CRU	CRU	PISO.AI	OIPC	At sampling Month	At sampling month	One month before sampling	Three months before sampling
1.581663094	CRU	EOBS	OIPC	PISO.AI	One month before sampling	One month before sampling	Yearly May to July mean	Three months before sampling
1.581671541	CRU	CRU	PISO.AI	PISO.AI	Two months before sampling	Two months before sampling	Four months before sampling	11 year May to July mean
1.581884007	EOBS	CRU	OIPC	PISO.AI	Mean three months before sampling	Mean three months before sampling	Four months before sampling	11 year May to July mean
1.581981135	EOBS	EOBS	OIPC	PISO.AI	One month before sampling	One month before sampling	Mean three months before sampling	Four months before sampling
1.582505108	EOBS	CRU	PISO.AI	PISO.AI	Mean three months before sampling	Mean three months before sampling	Three months before sampling	Mean three months before sampling
1.582548974	CRU	CRU	PISO.AI	OIPC	Mean three months before sampling	Mean three months before sampling	Four months before sampling	At sampling month
1.583203401	CRU	EOBS	OIPC	PISO.AI	One month before sampling	One month before sampling	Mean three months before sampling	Three months before sampling
1.583592559	CRU	CRU	PISO.AI	OIPC	Two months before sampling	Two months before sampling	Four months before sampling	One month before sampling
1.58386345	CRU	EOBS	PISO.AI	OIPC	One month before sampling	One month before sampling	11 year May to July mean	One month before sampling
1.583999684	CRU	CRU	PISO.AI	PISO.AI	Mean three months before sampling	Mean three months before sampling	Four months before sampling	At sampling month
1.584118399	EOBS	CRU	PISO.AI	PISO.AI	Mean three months before sampling	Mean three months before sampling	Three months before sampling	One month before sampling
1.58460328	CRU	CRU	OIPC	PISO.AI	At sampling Month	At sampling month	One month before sampling	Three months before sampling
1.585582577	CRU	CRU	PISO.AI	OIPC	One month before sampling	One month before sampling	Two months before sampling	Three months before sampling
1.585694017	CRU	EOBS	OIPC	OIPC	Two months before sampling	Two months before sampling	Two months before sampling	Three months before sampling
1.585876239	CRU	CRU	OIPC	PISO.AI	One month before sampling	One month before sampling	Yearly May to July mean	Four months before sampling
1.586234603	EOBS	CRU	OIPC	OIPC	11 year May to July mean	At sampling month	Three months before sampling	Three months before sampling
1.586569379	CRU	EOBS	PISO.AI	PISO.AI	One month before sampling	One month before sampling	Two months before sampling	11 year May to July mean
1.586579189	CRU	CRU	OIPC	PISO.AI	11 year May to July mean	11 year May to July mean	Three months before sampling	Three months before sampling
1.586579189	CRU	EOBS	OIPC	PISO.AI	11 year May to July mean	11 year May to July mean	Three months before sampling	Three months before sampling
1.586605303	EOBS	EOBS	OIPC	PISO.AI	Two months before sampling	Two months before sampling	Three months before sampling	Yearly May to July mean
1.586724385	CRU	CRU	OIPC	OIPC	At sampling Month	At sampling month	Two months before sampling	Mean three months before sampling
1.58710752	EOBS	EOBS	OIPC	OIPC	Two months before sampling	Two months before sampling	Three months before sampling	Mean three months before sampling
1.587227118	CRU	CRU	OIPC	PISO.AI	One month before sampling	One month before sampling	Four months before sampling	Mean three months before sampling
1.587780988	CRU	EOBS	PISO.AI	OIPC	One month before sampling	One month before sampling	Mean three months before sampling	Mean three months before sampling
1.588062499	CRU	CRU	PISO.AI	OIPC	Mean three months before sampling	Mean three months before sampling	Four months before sampling	Two months before sampling
1.588127939	EOBS	CRU	OIPC	OIPC	At sampling Month	At sampling month	Two months before sampling	Three months before sampling
1.588478598	CRU	CRU	OIPC	PISO.AI	Mean three months before sampling	Mean three months before sampling	Three months before sampling	Mean three months before sampling
1.588746421	CRU	EOBS	PISO.AI	OIPC	One month before sampling	One month before sampling	At sampling month	Two months before sampling
1.588974762	CRU	EOBS	PISO.AI	OIPC	One month before sampling	One month before sampling	Mean three months before sampling	One month before sampling
1.589286384	CRU	EOBS	OIPC	OIPC	Two months before sampling	Two months before sampling	11 year May to July mean	Four months before sampling
1.589556651	CRU	CRU	PISO.AI	PISO.AI	Two months before sampling	Two months before sampling	Four months before sampling	Mean three months before sampling
1.59031715	CRU	EOBS	OIPC	OIPC	One month before sampling	One month before sampling	11 year May to July mean	11 year May to July mean
1.590366486	CRU	CRU	OIPC	OIPC	11 year May to July mean	11 year May to July mean	Two months before sampling	Mean three months before sampling
1.590366486	CRU	EOBS	OIPC	OIPC	11 year May to July mean	11 year May to July mean	Two months before sampling	Mean three months before sampling
1.590500669	CRU	EOBS	OIPC	OIPC	One month before sampling	One month before sampling	11 year May to July mean	Yearly May to July mean
1.591071543	CRU	CRU	PISO.AI	OIPC	11 year May to July mean	11 year May to July mean	Three months before sampling	One month before sampling
1.591071543	CRU	EOBS	PISO.AI	OIPC	11 year May to July mean	11 year May to July mean	Three months before sampling	One month before sampling
1.591100075	CRU	CRU	PISO.AI	OIPC	11 year May to July mean	11 year May to July mean	Four months before sampling	At sampling month
1.591100075	CRU	EOBS	PISO.AI	OIPC	11 year May to July mean	11 year May to July mean	Four months before sampling	At sampling month
1.59154339	EOBS	CRU	OIPC	PISO.AI	At sampling Month	At sampling month	Two months before sampling	Four months before sampling
1.591963109	CRU	EOBS	OIPC	OIPC	One month before sampling	One month before sampling	Yearly May to July mean	11 year May to July mean
1.592021703	EOBS	EOBS	OIPC	OIPC	Two months before sampling	Two months before sampling	Three months before sampling	At sampling month
1.592763927	EOBS	EOBS	OIPC	PISO.AI	Two months before sampling	Two months before sampling	Three months before sampling	At sampling month
1.593297286	EOBS	CRU	OIPC	OIPC	Mean three months before sampling	Mean three months before sampling	Four months before sampling	Two months before sampling
1.593369787	EOBS	EOBS	OIPC	PISO.AI	One month before sampling	One month before sampling	Yearly May to July mean	Four months before sampling
1.593476901	CRU	CRU	PISO.AI	OIPC	11 year May to July mean	11 year May to July mean	11 year May to July mean	Three months before sampling
1.593476901	CRU	EOBS	PISO.AI	OIPC	11 year May to July mean	11 year May to July mean	11 year May to July mean	Three months before sampling
1.593817271	CRU	EOBS	OIPC	OIPC	One month before sampling	One month before sampling	Yearly May to July mean	Yearly May to July mean
1.59395661	EOBS	EOBS	OIPC	PISO.AI	One month before sampling	One month before sampling	Two months before sampling	11 year May to July mean
1.594372683	CRU	EOBS	OIPC	PISO.AI	Two months before sampling	Two months before sampling	Three months before sampling	Two months before sampling
1.595087634	CRU	CRU	PISO.AI	PISO.AI	Two months before sampling	Two months before sampling	Four months before sampling	At sampling month
1.59554879	CRU	CRU	OIPC	OIPC	At sampling Month	At sampling month	Two months before sampling	One month before sampling
1.596430757	CRU	CRU	PISO.AI	PISO.AI	Two months before sampling	Two months before sampling	Four months before sampling	Yearly May to July mean
1.596883103	CRU	CRU	OIPC	PISO.AI	One month before sampling	One month before sampling	Mean three months before sampling	Three months before sampling
1.597142666	CRU	CRU	PISO.AI	OIPC	11 year May to July mean	11 year May to July mean	Three months before sampling	Yearly May to July mean
1.597142666	CRU	EOBS	PISO.AI	OIPC	11 year May to July mean	11 year May to July mean	Three months before sampling	Yearly May to July mean
1.597147875	CRU	CRU	PISO.AI	OIPC	11 year May to July mean	11 year May to July mean	Three months before sampling	Mean three months before sampling
1.597147875	CRU	EOBS	PISO.AI	OIPC	11 year May to July mean	11 year May to July mean	Three months before sampling	Mean three months before sampling
1.597151737	EOBS	CRU	OIPC	OIPC	At sampling Month	At sampling month	Two months before sampling	Four months before sampling
1.597957139	CRU	EOBS	OIPC	PISO.AI	One month before sampling	One month before sampling	Yearly May to July mean	Four months before sampling
1.598293296	CRU	EOBS	OIPC	OIPC	One month before sampling	One month before sampling	At sampling month	Mean three months before sampling
1.598349523	CRU	EOBS	OIPC	PISO.AI	One month before sampling	One month before sampling	11 year May to July mean	Three months before sampling
1.598461416	EOBS	CRU	OIPC	OIPC	Mean three months before sampling	Mean three months before sampling	Four months before sampling	Yearly May to July mean
1.598701219	EOBS	CRU	PISO.AI	OIPC	Mean three months before sampling	Mean three months before sampling	Four months before sampling	Three months before sampling
1.599385028	CRU	CRU	OIPC	PISO.AI	Mean three months before sampling	Mean three months before sampling	Two months before sampling	Three months before sampling
1.599454152	EOBS	CRU	OIPC	OIPC	Mean three months before sampling	Mean three months before sampling	Four months before sampling	11 year May to July mean
1.600117846	CRU	CRU	OIPC	OIPC	11 year May to July mean	11 year May to July mean	Two months before sampling	One month before sampling
1.600117846	CRU	EOBS	OIPC	OIPC	11 year May to July mean	11 year May to July mean	Two months before sampling	One month before sampling
1.601116985	CRU	EOBS	OIPC	PISO.AI	Two months before sampling	Two months before sampling	Yearly May to July mean	Four months before sampling
1.601199568	EOBS	EOBS	OIPC	OIPC	Two months before sampling	Two months before sampling	Three months before sampling	Two months before sampling
1.601378967	CRU	CRU	PISO.AI	PISO.AI	Mean three months before sampling	Mean three months before sampling	Four months before sampling	11 year May to July mean
1.601658284	CRU	CRU	OIPC	PISO.AI	One month before sampling	One month before sampling	Four months before sampling	One month before sampling
1.602301678	EOBS	EOBS	OIPC	OIPC	Two months before sampling	Two months before sampling	Three months before sampling	One month before sampling
1.603785618	EOBS	EOBS	OIPC	PISO.AI	Two months before sampling	Two months before sampling	Three months before sampling	One month before sampling
1.60387003	CRU	EOBS	PISO.AI	PISO.AI	One month before sampling	One month before sampling	11 year May to July mean	Four months before sampling
1.60418436	CRU	CRU	PISO.AI	PISO.AI	Mean three months before sampling	Mean three months before sampling	Three months before sampling	Four months before sampling
1.604658076	CRU	CRU	OIPC	OIPC	At sampling Month	At sampling month	Yearly May to July mean	Four months before sampling
1.604665424	EOBS	CRU	OIPC	OIPC	Mean three months before sampling	Mean three months before sampling	Two months before sampling	Four months before sampling
1.604699278	EOBS	CRU	PISO.AI	PISO.AI	One month before sampling	One month before sampling	Three months before sampling	Four months before sampling
1.605107823	EOBS	EOBS	OIPC	PISO.AI	One month before sampling	One month before sampling	At sampling month	Four months before sampling
1.605213871	CRU	EOBS	PISO.AI	OIPC	Two months before sampling	Two months before sampling	11 year May to July mean	Four months before sampling
1.605522865	EOBS	EOBS	OIPC	PISO.AI	Two months before sampling	Two months before sampling	Three months before sampling	Mean three months before sampling
1.605826091	CRU	EOBS	OIPC	OIPC	One month before sampling	One month before sampling	At sampling month	One month before sampling
1.605831663	CRU	CRU	PISO.AI	OIPC	11 year May to July mean	11 year May to July mean	Three months before sampling	11 year May to July mean
1.605831663	CRU	EOBS	PISO.AI	OIPC	11 year May to July mean	11 year May to July mean	Three months before sampling	11 year May to July mean
1.606784466	CRU	CRU	OIPC	OIPC	One month before sampling	One month before sampling	One month before sampling	Three months before sampling
1.607394378	CRU	EOBS	PISO.AI	PISO.AI	One month before sampling	One month before sampling	11 year May to July mean	Three months before sampling
1.607402386	CRU	CRU	OIPC	OIPC	At sampling Month	At sampling month	At sampling month	Three months before sampling
1.607686066	CRU	EOBS	OIPC	PISO.AI	Two months before sampling	Two months before sampling	11 year May to July mean	Four months before sampling
1.608390004	CRU	CRU	OIPC	OIPC	Mean three months before sampling	Mean three months before sampling	Two months before sampling	Four months before sampling
1.608471853	EOBS	EOBS	OIPC	PISO.AI	One month before sampling	One month before sampling	11 year May to July mean	Four months before sampling
1.61094389	CRU	CRU	PISO.AI	PISO.AI	At sampling Month	At sampling month	11 year May to July mean	Four months before sampling
1.611802953	EOBS	EOBS	OIPC	PISO.AI	One month before sampling	One month before sampling	Two months before sampling	Two months before sampling
1.612736333	CRU	CRU	PISO.AI	OIPC	Two months before sampling	Two months before sampling	Four months before sampling	At sampling month
1.612764904	CRU	CRU	PISO.AI	PISO.AI	11 year May to July mean	11 year May to July mean	Three months before sampling	11 year May to July mean
1.612764904	CRU	EOBS	PISO.AI	PISO.AI	11 year May to July mean	11 year May to July mean	Three months before sampling	11 year May to July mean
1.613340597	CRU	EOBS	OIPC	OIPC	At sampling Month	At sampling month	Mean three months before sampling	Yearly May to July mean
1.613430631	CRU	CRU	OIPC	PISO.AI	One month before sampling	One month before sampling	Four months before sampling	Yearly May to July mean
1.613940349	CRU	EOBS	PISO.AI	OIPC	One month before sampling	One month before sampling	Two months before sampling	At sampling month
1.614004172	CRU	CRU	PISO.AI	PISO.AI	At sampling Month	At sampling month	Two months before sampling	Four months before sampling
1.614240792	CRU	EOBS	OIPC	PISO.AI	One month before sampling	One month before sampling	11 year May to July mean	Mean three months before sampling
1.614313564	CRU	EOBS	OIPC	PISO.AI	One month before sampling	One month before sampling	Yearly May to July mean	Mean three months before sampling
1.614533975	CRU	EOBS	PISO.AI	PISO.AI	One month before sampling	One month before sampling	11 year May to July mean	Two months before sampling
1.614822657	CRU	EOBS	OIPC	OIPC	At sampling Month	At sampling month	One month before sampling	Yearly May to July mean
1.614911545	CRU	CRU	PISO.AI	OIPC	Mean three months before sampling	Mean three months before sampling	Four months before sampling	11 year May to July mean
1.615378324	CRU	CRU	PISO.AI	OIPC	One month before sampling	One month before sampling	Four months before sampling	Three months before sampling
1.615433109	CRU	EOBS	PISO.AI	OIPC	One month before sampling	One month before sampling	One month before sampling	Two months before sampling
1.61554833	EOBS	EOBS	OIPC	OIPC	One month before sampling	One month before sampling	Two months before sampling	At sampling month
1.615715372	CRU	CRU	OIPC	PISO.AI	At sampling Month	At sampling month	Two months before sampling	Two months before sampling
1.616050443	CRU	CRU	OIPC	PISO.AI	11 year May to July mean	11 year May to July mean	Two months before sampling	Two months before sampling
1.616050443	CRU	EOBS	OIPC	PISO.AI	11 year May to July mean	11 year May to July mean	Two months before sampling	Two months before sampling
1.617448328	EOBS	EOBS	OIPC	OIPC	One month before sampling	One month before sampling	Mean three months before sampling	Two months before sampling
1.617703373	CRU	CRU	OIPC	OIPC	At sampling Month	At sampling month	11 year May to July mean	Four months before sampling
1.618041399	CRU	CRU	PISO.AI	PISO.AI	One month before sampling	One month before sampling	Three months before sampling	Three months before sampling
1.618482379	CRU	EOBS	OIPC	PISO.AI	One month before sampling	One month before sampling	11 year May to July mean	Four months before sampling
1.619737183	CRU	EOBS	OIPC	OIPC	At sampling Month	At sampling month	Two months before sampling	Yearly May to July mean
1.619746587	EOBS	EOBS	OIPC	PISO.AI	One month before sampling	One month before sampling	Two months before sampling	Mean three months before sampling
1.620308072	CRU	CRU	PISO.AI	PISO.AI	One month before sampling	One month before sampling	Three months before sampling	Four months before sampling
1.620819664	CRU	EOBS	OIPC	OIPC	At sampling Month	At sampling month	Two months before sampling	At sampling month
1.620890897	CRU	EOBS	OIPC	PISO.AI	One month before sampling	One month before sampling	One month before sampling	Four months before sampling
1.621325225	EOBS	CRU	OIPC	PISO.AI	11 year May to July mean	At sampling month	Three months before sampling	Four months before sampling
1.621701215	CRU	CRU	PISO.AI	OIPC	Mean three months before sampling	Mean three months before sampling	Four months before sampling	Yearly May to July mean
1.622053592	EOBS	CRU	PISO.AI	OIPC	Two months before sampling	Two months before sampling	Three months before sampling	Four months before sampling
1.622290871	EOBS	CRU	OIPC	OIPC	Mean three months before sampling	Mean three months before sampling	Three months before sampling	Two months before sampling
1.622952316	CRU	EOBS	OIPC	OIPC	At sampling Month	At sampling month	Mean three months before sampling	11 year May to July mean
1.623118448	CRU	CRU	OIPC	PISO.AI	One month before sampling	One month before sampling	Four months before sampling	Two months before sampling
1.62312279	CRU	CRU	OIPC	PISO.AI	One month before sampling	One month before sampling	One month before sampling	Three months before sampling
1.623535452	CRU	EOBS	OIPC	OIPC	Two months before sampling	Two months before sampling	At sampling month	Four months before sampling
1.624041953	CRU	EOBS	OIPC	OIPC	At sampling Month	At sampling month	One month before sampling	11 year May to July mean
1.624151064	CRU	EOBS	OIPC	OIPC	One month before sampling	One month before sampling	Three months before sampling	Two months before sampling
1.624668647	CRU	EOBS	OIPC	OIPC	At sampling Month	At sampling month	Mean three months before sampling	Mean three months before sampling
1.624686292	EOBS	EOBS	PISO.AI	OIPC	One month before sampling	One month before sampling	At sampling month	Three months before sampling
1.625022522	EOBS	CRU	PISO.AI	OIPC	Two months before sampling	Two months before sampling	Four months before sampling	Three months before sampling
1.625046026	CRU	EOBS	OIPC	OIPC	At sampling Month	At sampling month	Mean three months before sampling	One month before sampling
1.62568251	CRU	EOBS	PISO.AI	OIPC	One month before sampling	One month before sampling	Yearly May to July mean	Two months before sampling
1.62590051	CRU	EOBS	OIPC	OIPC	One month before sampling	One month before sampling	11 year May to July mean	At sampling month
1.626358158	EOBS	CRU	OIPC	PISO.AI	At sampling Month	At sampling month	Three months before sampling	Four months before sampling
1.626829913	CRU	EOBS	OIPC	PISO.AI	At sampling Month	At sampling month	Two months before sampling	11 year May to July mean
1.626863592	CRU	CRU	OIPC	PISO.AI	11 year May to July mean	11 year May to July mean	11 year May to July mean	Three months before sampling
1.626863592	CRU	EOBS	OIPC	PISO.AI	11 year May to July mean	11 year May to July mean	11 year May to July mean	Three months before sampling
1.628281171	CRU	CRU	OIPC	OIPC	At sampling Month	At sampling month	Two months before sampling	Four months before sampling
1.628480097	CRU	CRU	PISO.AI	PISO.AI	11 year May to July mean	11 year May to July mean	Four months before sampling	11 year May to July mean
1.628480097	CRU	EOBS	PISO.AI	PISO.AI	11 year May to July mean	11 year May to July mean	Four months before sampling	11 year May to July mean
1.628911569	EOBS	CRU	OIPC	OIPC	At sampling Month	At sampling month	Mean three months before sampling	Four months before sampling
1.629103136	CRU	EOBS	OIPC	OIPC	At sampling Month	At sampling month	One month before sampling	Mean three months before sampling
1.629135016	CRU	EOBS	OIPC	OIPC	One month before sampling	One month before sampling	Yearly May to July mean	At sampling month
1.629449295	EOBS	EOBS	OIPC	OIPC	One month before sampling	One month before sampling	One month before sampling	Two months before sampling
1.629627989	CRU	EOBS	OIPC	PISO.AI	One month before sampling	One month before sampling	11 year May to July mean	11 year May to July mean
1.630651015	CRU	EOBS	OIPC	PISO.AI	One month before sampling	One month before sampling	At sampling month	Two months before sampling
1.630697191	CRU	CRU	OIPC	PISO.AI	11 year May to July mean	11 year May to July mean	Yearly May to July mean	Three months before sampling
1.630697191	CRU	EOBS	OIPC	PISO.AI	11 year May to July mean	11 year May to July mean	Yearly May to July mean	Three months before sampling
1.630827568	EOBS	EOBS	PISO.AI	PISO.AI	One month before sampling	One month before sampling	11 year May to July mean	Four months before sampling
1.630841096	CRU	EOBS	OIPC	OIPC	Two months before sampling	Two months before sampling	Mean three months before sampling	Four months before sampling
1.63088834	CRU	CRU	OIPC	OIPC	11 year May to July mean	11 year May to July mean	Two months before sampling	11 year May to July mean
1.63088834	CRU	EOBS	OIPC	OIPC	11 year May to July mean	11 year May to July mean	Two months before sampling	11 year May to July mean
1.631150893	CRU	EOBS	OIPC	PISO.AI	At sampling Month	At sampling month	Mean three months before sampling	11 year May to July mean
1.631422417	CRU	EOBS	OIPC	OIPC	One month before sampling	Two months before sampling	Four months before sampling	Four months before sampling
1.631683706	EOBS	CRU	PISO.AI	OIPC	One month before sampling	One month before sampling	Three months before sampling	Four months before sampling
1.631778174	CRU	EOBS	PISO.AI	OIPC	One month before sampling	One month before sampling	Mean three months before sampling	Yearly May to July mean
1.631782349	CRU	CRU	PISO.AI	OIPC	At sampling Month	At sampling month	11 year May to July mean	Three months before sampling
1.631801495	CRU	CRU	PISO.AI	OIPC	11 year May to July mean	11 year May to July mean	Four months before sampling	Yearly May to July mean
1.631801495	CRU	EOBS	PISO.AI	OIPC	11 year May to July mean	11 year May to July mean	Four months before sampling	Yearly May to July mean
1.632205937	CRU	EOBS	OIPC	OIPC	Two months before sampling	Two months before sampling	11 year May to July mean	Three months before sampling
1.632259329	CRU	EOBS	OIPC	PISO.AI	One month before sampling	One month before sampling	Yearly May to July mean	11 year May to July mean
1.632624725	CRU	CRU	OIPC	PISO.AI	Mean three months before sampling	Mean three months before sampling	Three months before sampling	Yearly May to July mean
1.632748625	CRU	CRU	OIPC	OIPC	11 year May to July mean	11 year May to July mean	Two months before sampling	Yearly May to July mean
1.632748625	CRU	EOBS	OIPC	OIPC	11 year May to July mean	11 year May to July mean	Two months before sampling	Yearly May to July mean
1.632881922	CRU	CRU	OIPC	OIPC	Mean three months before sampling	Mean three months before sampling	Three months before sampling	Mean three months before sampling
1.633130892	CRU	EOBS	PISO.AI	OIPC	One month before sampling	One month before sampling	Mean three months before sampling	11 year May to July mean
1.633279926	CRU	EOBS	OIPC	OIPC	Two months before sampling	Two months before sampling	Yearly May to July mean	Three months before sampling
1.633570178	CRU	CRU	OIPC	OIPC	At sampling Month	At sampling month	Two months before sampling	11 year May to July mean
1.633711701	CRU	EOBS	OIPC	PISO.AI	At sampling Month	At sampling month	One month before sampling	11 year May to July mean
1.633914562	CRU	CRU	OIPC	OIPC	At sampling Month	At sampling month	Two months before sampling	Yearly May to July mean
1.633965611	CRU	EOBS	OIPC	OIPC	At sampling Month	At sampling month	Two months before sampling	11 year May to July mean
1.633978764	CRU	CRU	PISO.AI	PISO.AI	At sampling Month	At sampling month	Mean three months before sampling	Four months before sampling
1.634342897	EOBS	EOBS	OIPC	PISO.AI	One month before sampling	One month before sampling	One month before sampling	Three months before sampling
1.634351028	CRU	CRU	PISO.AI	OIPC	At sampling Month	At sampling month	11 year May to July mean	Four months before sampling
1.634408831	EOBS	CRU	OIPC	OIPC	At sampling Month	At sampling month	One month before sampling	Four months before sampling
1.63493289	CRU	CRU	OIPC	PISO.AI	Mean three months before sampling	Mean three months before sampling	Two months before sampling	Four months before sampling
1.635338582	CRU	CRU	PISO.AI	PISO.AI	Two months before sampling	Two months before sampling	Four months before sampling	Two months before sampling
1.635387778	CRU	EOBS	OIPC	OIPC	At sampling Month	At sampling month	One month before sampling	One month before sampling
1.635587733	EOBS	CRU	PISO.AI	OIPC	One month before sampling	One month before sampling	Three months before sampling	Mean three months before sampling
1.636107481	EOBS	CRU	OIPC	OIPC	11 year May to July mean	At sampling month	Three months before sampling	Four months before sampling
1.63666119	CRU	CRU	OIPC	OIPC	Two months before sampling	Two months before sampling	Three months before sampling	Three months before sampling
1.636772846	CRU	CRU	OIPC	OIPC	Mean three months before sampling	Mean three months before sampling	Three months before sampling	Three months before sampling
1.638234809	EOBS	EOBS	OIPC	OIPC	One month before sampling	One month before sampling	At sampling month	Four months before sampling
1.638256367	EOBS	EOBS	OIPC	PISO.AI	One month before sampling	One month before sampling	Mean three months before sampling	Three months before sampling
1.638367999	CRU	EOBS	OIPC	OIPC	At sampling Month	At sampling month	Mean three months before sampling	At sampling month
1.638430714	EOBS	CRU	PISO.AI	OIPC	Mean three months before sampling	Mean three months before sampling	Three months before sampling	11 year May to July mean
1.63949078	CRU	CRU	OIPC	PISO.AI	11 year May to July mean	11 year May to July mean	Two months before sampling	One month before sampling
1.63949078	CRU	EOBS	OIPC	PISO.AI	11 year May to July mean	11 year May to July mean	Two months before sampling	One month before sampling
1.63967383	CRU	CRU	OIPC	PISO.AI	Two months before sampling	Two months before sampling	Four months before sampling	Three months before sampling
1.639829764	EOBS	EOBS	OIPC	OIPC	At sampling Month	At sampling month	Three months before sampling	At sampling month
1.63989898	CRU	CRU	PISO.AI	PISO.AI	11 year May to July mean	11 year May to July mean	At sampling month	Four months before sampling
1.63989898	CRU	EOBS	PISO.AI	PISO.AI	11 year May to July mean	11 year May to July mean	At sampling month	Four months before sampling
1.64023764	EOBS	CRU	PISO.AI	OIPC	One month before sampling	One month before sampling	Three months before sampling	One month before sampling
1.641277088	EOBS	EOBS	OIPC	PISO.AI	One month before sampling	One month before sampling	Two months before sampling	At sampling month
1.641717485	CRU	EOBS	OIPC	OIPC	Two months before sampling	Two months before sampling	One month before sampling	Four months before sampling
1.64192818	CRU	EOBS	OIPC	OIPC	At sampling Month	At sampling month	Yearly May to July mean	Two months before sampling
1.642011033	CRU	CRU	OIPC	PISO.AI	11 year May to July mean	11 year May to July mean	Two months before sampling	Mean three months before sampling
1.642011033	CRU	EOBS	OIPC	PISO.AI	11 year May to July mean	11 year May to July mean	Two months before sampling	Mean three months before sampling
1.642120978	CRU	EOBS	OIPC	OIPC	Two months before sampling	Two months before sampling	Mean three months before sampling	Three months before sampling
1.64296174	CRU	CRU	OIPC	PISO.AI	At sampling Month	At sampling month	Two months before sampling	One month before sampling
1.643126235	CRU	EOBS	OIPC	PISO.AI	One month before sampling	One month before sampling	Mean three months before sampling	Four months before sampling
1.643523028	CRU	CRU	OIPC	OIPC	Mean three months before sampling	Mean three months before sampling	Three months before sampling	One month before sampling
1.643972019	CRU	CRU	PISO.AI	OIPC	11 year May to July mean	11 year May to July mean	Four months before sampling	11 year May to July mean
1.643972019	CRU	EOBS	PISO.AI	OIPC	11 year May to July mean	11 year May to July mean	Four months before sampling	11 year May to July mean
1.644372365	EOBS	EOBS	OIPC	PISO.AI	One month before sampling	One month before sampling	Two months before sampling	Yearly May to July mean
1.644913965	CRU	EOBS	OIPC	OIPC	At sampling Month	At sampling month	One month before sampling	At sampling month
1.645031188	CRU	CRU	OIPC	OIPC	One month before sampling	One month before sampling	Two months before sampling	Two months before sampling
1.646124648	EOBS	CRU	OIPC	PISO.AI	Two months before sampling	Two months before sampling	Four months before sampling	Three months before sampling
1.646496651	CRU	CRU	PISO.AI	OIPC	At sampling Month	At sampling month	Two months before sampling	Four months before sampling
1.646807991	CRU	EOBS	OIPC	OIPC	At sampling Month	At sampling month	One month before sampling	Two months before sampling
1.646819549	CRU	EOBS	OIPC	PISO.AI	Two months before sampling	Two months before sampling	Mean three months before sampling	Four months before sampling
1.646866519	CRU	CRU	PISO.AI	PISO.AI	11 year May to July mean	11 year May to July mean	Two months before sampling	Three months before sampling
1.646866519	CRU	EOBS	PISO.AI	PISO.AI	11 year May to July mean	11 year May to July mean	Two months before sampling	Three months before sampling
1.646928037	CRU	CRU	OIPC	PISO.AI	At sampling Month	At sampling month	Three months before sampling	Three months before sampling
1.647711433	CRU	CRU	PISO.AI	PISO.AI	11 year May to July mean	11 year May to July mean	Yearly May to July mean	Four months before sampling
1.647711433	CRU	EOBS	PISO.AI	PISO.AI	11 year May to July mean	11 year May to July mean	Yearly May to July mean	Four months before sampling
1.647725915	EOBS	EOBS	OIPC	PISO.AI	One month before sampling	One month before sampling	Two months before sampling	One month before sampling
1.648685301	EOBS	CRU	PISO.AI	PISO.AI	Mean three months before sampling	Mean three months before sampling	Three months before sampling	Yearly May to July mean
1.648702608	CRU	EOBS	PISO.AI	PISO.AI	Two months before sampling	Two months before sampling	11 year May to July mean	Four months before sampling
1.648758221	CRU	EOBS	OIPC	OIPC	One month before sampling	One month before sampling	At sampling month	11 year May to July mean
1.649065648	CRU	EOBS	OIPC	OIPC	At sampling Month	At sampling month	Yearly May to July mean	One month before sampling
1.64908414	EOBS	CRU	PISO.AI	OIPC	Mean three months before sampling	Mean three months before sampling	Three months before sampling	Yearly May to July mean
1.649268035	CRU	CRU	OIPC	PISO.AI	At sampling Month	At sampling month	Two months before sampling	Mean three months before sampling
1.649496308	EOBS	CRU	PISO.AI	OIPC	Mean three months before sampling	Mean three months before sampling	Three months before sampling	At sampling month
1.650372188	EOBS	EOBS	PISO.AI	OIPC	One month before sampling	One month before sampling	One month before sampling	Three months before sampling
1.650418049	CRU	EOBS	OIPC	OIPC	At sampling Month	At sampling month	Mean three months before sampling	Two months before sampling
1.650538372	CRU	EOBS	OIPC	OIPC	One month before sampling	One month before sampling	At sampling month	Yearly May to July mean
1.651594225	CRU	EOBS	OIPC	OIPC	At sampling Month	At sampling month	Yearly May to July mean	Mean three months before sampling
1.651901219	CRU	CRU	OIPC	PISO.AI	11 year May to July mean	11 year May to July mean	At sampling month	Three months before sampling
1.651901219	CRU	EOBS	OIPC	PISO.AI	11 year May to July mean	11 year May to July mean	At sampling month	Three months before sampling
1.653477776	EOBS	EOBS	OIPC	OIPC	Two months before sampling	Two months before sampling	Three months before sampling	Three months before sampling
1.653745469	CRU	EOBS	OIPC	OIPC	At sampling Month	At sampling month	At sampling month	Two months before sampling
1.65491029	CRU	CRU	PISO.AI	OIPC	11 year May to July mean	11 year May to July mean	Yearly May to July mean	Three months before sampling
1.65491029	CRU	EOBS	PISO.AI	OIPC	11 year May to July mean	11 year May to July mean	Yearly May to July mean	Three months before sampling
1.655336849	CRU	EOBS	OIPC	PISO.AI	One month before sampling	One month before sampling	11 year May to July mean	One month before sampling
1.655649984	CRU	EOBS	OIPC	OIPC	At sampling Month	At sampling month	At sampling month	Three months before sampling
1.656432616	CRU	EOBS	OIPC	PISO.AI	One month before sampling	One month before sampling	Yearly May to July mean	One month before sampling
1.656649275	CRU	EOBS	OIPC	OIPC	At sampling Month	At sampling month	11 year May to July mean	Two months before sampling
1.657341343	CRU	CRU	PISO.AI	PISO.AI	At sampling Month	At sampling month	One month before sampling	Four months before sampling
1.657488372	CRU	CRU	PISO.AI	OIPC	11 year May to July mean	11 year May to July mean	At sampling month	Four months before sampling
1.657488372	CRU	EOBS	PISO.AI	OIPC	11 year May to July mean	11 year May to July mean	At sampling month	Four months before sampling
1.657762411	EOBS	EOBS	OIPC	OIPC	At sampling Month	At sampling month	Three months before sampling	Yearly May to July mean
1.657920762	CRU	CRU	PISO.AI	PISO.AI	One month before sampling	One month before sampling	11 year May to July mean	Four months before sampling
1.658356792	EOBS	EOBS	OIPC	PISO.AI	At sampling Month	At sampling month	Three months before sampling	11 year May to July mean
1.658778273	CRU	EOBS	OIPC	OIPC	At sampling Month	At sampling month	11 year May to July mean	One month before sampling
1.658940184	CRU	EOBS	OIPC	OIPC	At sampling Month	At sampling month	Two months before sampling	One month before sampling
1.660074229	CRU	EOBS	PISO.AI	PISO.AI	One month before sampling	One month before sampling	Two months before sampling	At sampling month
1.66020553	EOBS	CRU	PISO.AI	OIPC	One month before sampling	One month before sampling	Mean three months before sampling	Four months before sampling
1.660233635	CRU	CRU	PISO.AI	OIPC	11 year May to July mean	11 year May to July mean	Three months before sampling	Two months before sampling
1.660233635	CRU	EOBS	PISO.AI	OIPC	11 year May to July mean	11 year May to July mean	Three months before sampling	Two months before sampling
1.660591932	CRU	EOBS	PISO.AI	PISO.AI	One month before sampling	One month before sampling	Two months before sampling	Mean three months before sampling
1.660864802	EOBS	EOBS	OIPC	PISO.AI	Two months before sampling	Two months before sampling	Three months before sampling	Two months before sampling
1.661004772	CRU	CRU	PISO.AI	OIPC	Two months before sampling	Two months before sampling	Four months before sampling	Four months before sampling
1.661551141	CRU	CRU	PISO.AI	OIPC	11 year May to July mean	11 year May to July mean	Four months before sampling	One month before sampling
1.661551141	CRU	EOBS	PISO.AI	OIPC	11 year May to July mean	11 year May to July mean	Four months before sampling	One month before sampling
1.661667118	CRU	EOBS	OIPC	OIPC	At sampling Month	At sampling month	11 year May to July mean	Mean three months before sampling
1.662593541	CRU	CRU	PISO.AI	OIPC	One month before sampling	One month before sampling	Mean three months before sampling	Three months before sampling
1.662814466	CRU	CRU	PISO.AI	OIPC	At sampling Month	At sampling month	Three months before sampling	At sampling month
1.663049951	EOBS	EOBS	OIPC	OIPC	One month before sampling	One month before sampling	One month before sampling	Four months before sampling
1.663242563	CRU	EOBS	PISO.AI	OIPC	One month before sampling	One month before sampling	11 year May to July mean	11 year May to July mean
1.663381832	CRU	EOBS	PISO.AI	PISO.AI	One month before sampling	One month before sampling	Mean three months before sampling	11 year May to July mean
1.664124315	EOBS	CRU	PISO.AI	PISO.AI	Mean three months before sampling	Mean three months before sampling	Three months before sampling	11 year May to July mean
1.664423312	CRU	EOBS	PISO.AI	OIPC	One month before sampling	One month before sampling	11 year May to July mean	Yearly May to July mean
1.66469048	CRU	EOBS	PISO.AI	OIPC	One month before sampling	One month before sampling	One month before sampling	Mean three months before sampling
1.664784887	EOBS	CRU	PISO.AI	PISO.AI	Mean three months before sampling	Mean three months before sampling	Three months before sampling	At sampling month
1.664785084	EOBS	EOBS	OIPC	OIPC	Two months before sampling	Two months before sampling	Yearly May to July mean	Four months before sampling
1.665242909	CRU	CRU	OIPC	PISO.AI	One month before sampling	One month before sampling	At sampling month	Four months before sampling
1.665659989	EOBS	CRU	OIPC	PISO.AI	Two months before sampling	Two months before sampling	Three months before sampling	Four months before sampling
1.665894895	CRU	EOBS	PISO.AI	OIPC	One month before sampling	One month before sampling	One month before sampling	One month before sampling
1.666331017	CRU	CRU	PISO.AI	OIPC	At sampling Month	At sampling month	Mean three months before sampling	Four months before sampling
1.666491985	CRU	EOBS	OIPC	OIPC	At sampling Month	At sampling month	Two months before sampling	Mean three months before sampling
1.666760456	CRU	CRU	PISO.AI	OIPC	11 year May to July mean	11 year May to July mean	Yearly May to July mean	Four months before sampling
1.666760456	CRU	EOBS	PISO.AI	OIPC	11 year May to July mean	11 year May to July mean	Yearly May to July mean	Four months before sampling
1.669577276	CRU	EOBS	OIPC	PISO.AI	Two months before sampling	Two months before sampling	One month before sampling	Four months before sampling
1.670811322	EOBS	CRU	OIPC	PISO.AI	Mean three months before sampling	Mean three months before sampling	Three months before sampling	Two months before sampling
1.672194153	CRU	CRU	PISO.AI	PISO.AI	One month before sampling	One month before sampling	Two months before sampling	Three months before sampling
1.672273115	CRU	EOBS	OIPC	PISO.AI	One month before sampling	Two months before sampling	Four months before sampling	Four months before sampling
1.672391871	CRU	EOBS	PISO.AI	OIPC	At sampling Month	At sampling month	11 year May to July mean	Two months before sampling
1.672464832	CRU	CRU	OIPC	PISO.AI	At sampling Month	At sampling month	Two months before sampling	11 year May to July mean
1.672731982	CRU	EOBS	PISO.AI	PISO.AI	One month before sampling	One month before sampling	Mean three months before sampling	Two months before sampling
1.672999861	CRU	CRU	PISO.AI	OIPC	At sampling Month	At sampling month	Three months before sampling	One month before sampling
1.673176909	EOBS	EOBS	OIPC	OIPC	At sampling Month	At sampling month	Three months before sampling	11 year May to July mean
1.6734316	CRU	CRU	OIPC	PISO.AI	11 year May to July mean	11 year May to July mean	Two months before sampling	11 year May to July mean
1.6734316	CRU	EOBS	OIPC	PISO.AI	11 year May to July mean	11 year May to July mean	Two months before sampling	11 year May to July mean
1.673625724	CRU	EOBS	PISO.AI	OIPC	One month before sampling	One month before sampling	At sampling month	Mean three months before sampling
1.674177628	EOBS	EOBS	OIPC	OIPC	11 year May to July mean	At sampling month	Three months before sampling	Yearly May to July mean
1.674206317	CRU	CRU	PISO.AI	OIPC	11 year May to July mean	11 year May to July mean	Four months before sampling	Mean three months before sampling
1.674206317	CRU	EOBS	PISO.AI	OIPC	11 year May to July mean	11 year May to July mean	Four months before sampling	Mean three months before sampling
1.674238306	EOBS	EOBS	PISO.AI	OIPC	One month before sampling	One month before sampling	Yearly May to July mean	Three months before sampling
1.674629287	CRU	EOBS	PISO.AI	OIPC	One month before sampling	One month before sampling	Mean three months before sampling	At sampling month
1.674706298	CRU	EOBS	OIPC	PISO.AI	One month before sampling	One month before sampling	11 year May to July mean	At sampling month
1.675386177	EOBS	CRU	OIPC	OIPC	One month before sampling	One month before sampling	Two months before sampling	Three months before sampling
1.675519843	EOBS	CRU	PISO.AI	OIPC	Two months before sampling	Two months before sampling	Four months before sampling	Four months before sampling
1.676156707	CRU	EOBS	PISO.AI	PISO.AI	One month before sampling	One month before sampling	Two months before sampling	One month before sampling
1.676589849	EOBS	EOBS	OIPC	PISO.AI	One month before sampling	One month before sampling	Two months before sampling	Three months before sampling
1.676885976	CRU	EOBS	OIPC	PISO.AI	One month before sampling	One month before sampling	Yearly May to July mean	At sampling month
1.67693941	CRU	EOBS	PISO.AI	OIPC	One month before sampling	One month before sampling	At sampling month	One month before sampling
1.677215071	CRU	CRU	PISO.AI	OIPC	Mean three months before sampling	Mean three months before sampling	Two months before sampling	Four months before sampling
1.677592021	EOBS	EOBS	OIPC	OIPC	Two months before sampling	Two months before sampling	11 year May to July mean	Four months before sampling
1.677857831	CRU	EOBS	PISO.AI	PISO.AI	One month before sampling	One month before sampling	Two months before sampling	Yearly May to July mean
1.67805083	CRU	EOBS	PISO.AI	PISO.AI	One month before sampling	One month before sampling	11 year May to July mean	Mean three months before sampling
1.678264246	CRU	CRU	OIPC	OIPC	11 year May to July mean	11 year May to July mean	Two months before sampling	At sampling month
1.678264246	CRU	EOBS	OIPC	OIPC	11 year May to July mean	11 year May to July mean	Two months before sampling	At sampling month
1.67832043	CRU	CRU	OIPC	PISO.AI	Mean three months before sampling	Mean three months before sampling	Three months before sampling	Four months before sampling
1.678658892	CRU	EOBS	OIPC	PISO.AI	Two months before sampling	Two months before sampling	Two months before sampling	Four months before sampling
1.678720602	CRU	EOBS	OIPC	PISO.AI	One month before sampling	One month before sampling	At sampling month	Mean three months before sampling
1.679690779	CRU	CRU	PISO.AI	OIPC	At sampling Month	At sampling month	Three months before sampling	Mean three months before sampling
1.680200362	EOBS	EOBS	OIPC	OIPC	11 year May to July mean	At sampling month	Three months before sampling	Mean three months before sampling
1.680254838	CRU	CRU	OIPC	PISO.AI	Mean three months before sampling	Mean three months before sampling	Three months before sampling	At sampling month
1.681144304	CRU	CRU	OIPC	OIPC	11 year May to July mean	11 year May to July mean	Mean three months before sampling	Two months before sampling
1.681144304	CRU	EOBS	OIPC	OIPC	11 year May to July mean	11 year May to July mean	Mean three months before sampling	Two months before sampling
1.681195892	CRU	EOBS	OIPC	OIPC	Two months before sampling	Two months before sampling	One month before sampling	Three months before sampling
1.681240582	CRU	CRU	OIPC	OIPC	At sampling Month	At sampling month	Two months before sampling	At sampling month
1.681497781	EOBS	EOBS	OIPC	OIPC	At sampling Month	At sampling month	Mean three months before sampling	Three months before sampling
1.682363535	CRU	CRU	PISO.AI	OIPC	At sampling Month	At sampling month	Three months before sampling	Yearly May to July mean
1.682841919	EOBS	EOBS	OIPC	OIPC	11 year May to July mean	At sampling month	Three months before sampling	11 year May to July mean
1.682874758	CRU	CRU	PISO.AI	PISO.AI	11 year May to July mean	11 year May to July mean	Three months before sampling	At sampling month
1.682874758	CRU	EOBS	PISO.AI	PISO.AI	11 year May to July mean	11 year May to July mean	Three months before sampling	At sampling month
1.683184264	EOBS	EOBS	OIPC	OIPC	11 year May to July mean	At sampling month	Three months before sampling	One month before sampling
1.683645414	CRU	CRU	PISO.AI	PISO.AI	11 year May to July mean	11 year May to July mean	Three months before sampling	Mean three months before sampling
1.683645414	CRU	EOBS	PISO.AI	PISO.AI	11 year May to July mean	11 year May to July mean	Three months before sampling	Mean three months before sampling
1.683718425	CRU	CRU	PISO.AI	OIPC	One month before sampling	One month before sampling	One month before sampling	Three months before sampling
1.683868027	CRU	CRU	PISO.AI	OIPC	At sampling Month	At sampling month	Four months before sampling	At sampling month
1.683958836	EOBS	CRU	PISO.AI	PISO.AI	One month before sampling	One month before sampling	Four months before sampling	Three months before sampling
1.684501561	CRU	CRU	PISO.AI	PISO.AI	One month before sampling	One month before sampling	At sampling month	Four months before sampling
1.684762737	EOBS	EOBS	OIPC	OIPC	11 year May to July mean	At sampling month	Three months before sampling	At sampling month
1.685341512	CRU	CRU	PISO.AI	OIPC	11 year May to July mean	11 year May to July mean	At sampling month	Three months before sampling
1.685341512	CRU	EOBS	PISO.AI	OIPC	11 year May to July mean	11 year May to July mean	At sampling month	Three months before sampling
1.685445861	CRU	CRU	PISO.AI	OIPC	At sampling Month	At sampling month	One month before sampling	Four months before sampling
1.685766615	EOBS	EOBS	OIPC	OIPC	One month before sampling	One month before sampling	Yearly May to July mean	Four months before sampling
1.685817172	CRU	CRU	PISO.AI	PISO.AI	11 year May to July mean	11 year May to July mean	Four months before sampling	At sampling month
1.685817172	CRU	EOBS	PISO.AI	PISO.AI	11 year May to July mean	11 year May to July mean	Four months before sampling	At sampling month
1.685831992	EOBS	EOBS	OIPC	OIPC	One month before sampling	One month before sampling	Mean three months before sampling	Four months before sampling
1.68622219	CRU	CRU	PISO.AI	PISO.AI	11 year May to July mean	11 year May to July mean	Mean three months before sampling	Three months before sampling
1.68622219	CRU	EOBS	PISO.AI	PISO.AI	11 year May to July mean	11 year May to July mean	Mean three months before sampling	Three months before sampling
1.686316014	EOBS	EOBS	OIPC	OIPC	At sampling Month	At sampling month	One month before sampling	Three months before sampling
1.686328635	EOBS	CRU	PISO.AI	OIPC	At sampling Month	At sampling month	Four months before sampling	At sampling month
1.686354003	CRU	CRU	OIPC	PISO.AI	11 year May to July mean	11 year May to July mean	Two months before sampling	Yearly May to July mean
1.686354003	CRU	EOBS	OIPC	PISO.AI	11 year May to July mean	11 year May to July mean	Two months before sampling	Yearly May to July mean
1.686765359	EOBS	CRU	OIPC	PISO.AI	Mean three months before sampling	Mean three months before sampling	Three months before sampling	One month before sampling
1.686811451	CRU	EOBS	OIPC	OIPC	At sampling Month	At sampling month	At sampling month	Mean three months before sampling
1.686932255	CRU	EOBS	OIPC	PISO.AI	One month before sampling	One month before sampling	11 year May to July mean	Yearly May to July mean
1.687160315	EOBS	CRU	PISO.AI	OIPC	One month before sampling	One month before sampling	Three months before sampling	11 year May to July mean
1.687659502	EOBS	EOBS	OIPC	PISO.AI	One month before sampling	One month before sampling	Two months before sampling	Four months before sampling
1.687679311	CRU	EOBS	OIPC	PISO.AI	One month before sampling	One month before sampling	Yearly May to July mean	Yearly May to July mean
1.687688209	CRU	EOBS	OIPC	PISO.AI	One month before sampling	One month before sampling	At sampling month	11 year May to July mean
1.68804654	EOBS	EOBS	OIPC	OIPC	Two months before sampling	Two months before sampling	Mean three months before sampling	Four months before sampling
1.688050261	EOBS	CRU	PISO.AI	OIPC	One month before sampling	One month before sampling	Three months before sampling	Yearly May to July mean
1.688446322	CRU	CRU	OIPC	OIPC	At sampling Month	At sampling month	Mean three months before sampling	Two months before sampling
1.688766055	CRU	EOBS	OIPC	PISO.AI	At sampling Month	At sampling month	One month before sampling	Two months before sampling
1.689120108	CRU	EOBS	PISO.AI	PISO.AI	One month before sampling	One month before sampling	Two months before sampling	Two months before sampling
1.689266649	CRU	EOBS	OIPC	OIPC	At sampling Month	At sampling month	At sampling month	One month before sampling
1.690520092	EOBS	EOBS	OIPC	PISO.AI	One month before sampling	One month before sampling	Yearly May to July mean	Three months before sampling
1.690684383	CRU	EOBS	OIPC	PISO.AI	At sampling Month	At sampling month	Mean three months before sampling	Two months before sampling
1.690963022	EOBS	EOBS	OIPC	OIPC	At sampling Month	At sampling month	Yearly May to July mean	Three months before sampling
1.690978007	CRU	EOBS	PISO.AI	OIPC	At sampling Month	At sampling month	11 year May to July mean	One month before sampling
1.692106821	CRU	CRU	PISO.AI	OIPC	At sampling Month	At sampling month	Three months before sampling	11 year May to July mean
1.692407549	CRU	EOBS	PISO.AI	OIPC	At sampling Month	At sampling month	11 year May to July mean	Mean three months before sampling
1.693387669	EOBS	CRU	PISO.AI	PISO.AI	Two months before sampling	Two months before sampling	Four months before sampling	Three months before sampling
1.693435955	CRU	EOBS	OIPC	PISO.AI	Two months before sampling	Two months before sampling	Two months before sampling	Three months before sampling
1.693847557	EOBS	CRU	PISO.AI	OIPC	One month before sampling	One month before sampling	One month before sampling	Four months before sampling
1.69428153	CRU	CRU	PISO.AI	PISO.AI	One month before sampling	One month before sampling	Yearly May to July mean	Four months before sampling
1.694814957	CRU	EOBS	OIPC	OIPC	At sampling Month	At sampling month	Yearly May to July mean	Three months before sampling
1.696050289	CRU	CRU	OIPC	PISO.AI	At sampling Month	At sampling month	Two months before sampling	Yearly May to July mean
1.696530728	CRU	EOBS	PISO.AI	OIPC	Two months before sampling	Two months before sampling	11 year May to July mean	Three months before sampling
1.696583693	CRU	CRU	PISO.AI	PISO.AI	11 year May to July mean	11 year May to July mean	11 year May to July mean	Three months before sampling
1.696583693	CRU	EOBS	PISO.AI	PISO.AI	11 year May to July mean	11 year May to July mean	11 year May to July mean	Three months before sampling
1.696594143	CRU	CRU	OIPC	OIPC	One month before sampling	One month before sampling	Four months before sampling	Two months before sampling
1.696744946	CRU	CRU	PISO.AI	PISO.AI	At sampling Month	At sampling month	Three months before sampling	11 year May to July mean
1.696792852	EOBS	CRU	PISO.AI	OIPC	At sampling Month	At sampling month	Four months before sampling	Yearly May to July mean
1.696922762	EOBS	EOBS	OIPC	PISO.AI	11 year May to July mean	At sampling month	Three months before sampling	11 year May to July mean
1.697042451	CRU	EOBS	PISO.AI	OIPC	One month before sampling	One month before sampling	Yearly May to July mean	One month before sampling
1.697090996	EOBS	CRU	PISO.AI	PISO.AI	One month before sampling	One month before sampling	Three months before sampling	Three months before sampling
1.697839546	CRU	EOBS	PISO.AI	OIPC	One month before sampling	One month before sampling	Yearly May to July mean	Mean three months before sampling
1.698115505	CRU	EOBS	PISO.AI	OIPC	One month before sampling	One month before sampling	11 year May to July mean	At sampling month
1.698321413	CRU	EOBS	PISO.AI	OIPC	At sampling Month	At sampling month	11 year May to July mean	Three months before sampling
1.700288655	EOBS	EOBS	OIPC	OIPC	One month before sampling	One month before sampling	Three months before sampling	Three months before sampling
1.700387074	CRU	CRU	PISO.AI	PISO.AI	11 year May to July mean	11 year May to July mean	Three months before sampling	Two months before sampling
1.700387074	CRU	EOBS	PISO.AI	PISO.AI	11 year May to July mean	11 year May to July mean	Three months before sampling	Two months before sampling
1.700540673	CRU	EOBS	PISO.AI	PISO.AI	One month before sampling	One month before sampling	11 year May to July mean	11 year May to July mean
1.700990647	EOBS	EOBS	OIPC	PISO.AI	One month before sampling	One month before sampling	11 year May to July mean	Three months before sampling
1.701297218	CRU	EOBS	OIPC	OIPC	At sampling Month	At sampling month	Yearly May to July mean	Yearly May to July mean
1.702646338	CRU	EOBS	OIPC	OIPC	At sampling Month	At sampling month	Yearly May to July mean	At sampling month
1.702890733	EOBS	CRU	OIPC	PISO.AI	At sampling Month	At sampling month	Mean three months before sampling	Four months before sampling
1.702985155	EOBS	EOBS	OIPC	OIPC	Two months before sampling	Two months before sampling	One month before sampling	Four months before sampling
1.703238643	EOBS	EOBS	OIPC	OIPC	At sampling Month	At sampling month	At sampling month	Three months before sampling
1.703239086	EOBS	CRU	PISO.AI	PISO.AI	One month before sampling	One month before sampling	Three months before sampling	Two months before sampling
1.703299548	CRU	EOBS	OIPC	PISO.AI	At sampling Month	At sampling month	Mean three months before sampling	Mean three months before sampling
1.703428025	EOBS	CRU	PISO.AI	OIPC	At sampling Month	At sampling month	Four months before sampling	One month before sampling
1.703613161	CRU	EOBS	OIPC	PISO.AI	At sampling Month	At sampling month	One month before sampling	Mean three months before sampling
1.703833582	EOBS	EOBS	OIPC	OIPC	At sampling Month	At sampling month	11 year May to July mean	Three months before sampling
1.704094674	EOBS	EOBS	OIPC	OIPC	11 year May to July mean	At sampling month	Three months before sampling	Two months before sampling
1.704582773	CRU	EOBS	OIPC	OIPC	Two months before sampling	Two months before sampling	Three months before sampling	Three months before sampling
1.704718727	EOBS	CRU	OIPC	PISO.AI	11 year May to July mean	At sampling month	Three months before sampling	Three months before sampling
1.704815272	CRU	EOBS	OIPC	PISO.AI	At sampling Month	At sampling month	Yearly May to July mean	Two months before sampling
1.705279509	CRU	EOBS	PISO.AI	PISO.AI	One month before sampling	One month before sampling	Mean three months before sampling	Mean three months before sampling
1.705317834	EOBS	EOBS	PISO.AI	OIPC	One month before sampling	One month before sampling	11 year May to July mean	Four months before sampling
1.705679684	EOBS	EOBS	OIPC	OIPC	Two months before sampling	Two months before sampling	Two months before sampling	Three months before sampling
1.70608058	CRU	CRU	OIPC	OIPC	Yearly May to July mean	One month before sampling	Three months before sampling	Two months before sampling
1.706289426	EOBS	CRU	PISO.AI	OIPC	At sampling Month	At sampling month	Four months before sampling	11 year May to July mean
1.706443143	CRU	EOBS	OIPC	OIPC	At sampling Month	At sampling month	Yearly May to July mean	11 year May to July mean
1.706618048	CRU	CRU	PISO.AI	PISO.AI	11 year May to July mean	11 year May to July mean	Three months before sampling	One month before sampling
1.706618048	CRU	EOBS	PISO.AI	PISO.AI	11 year May to July mean	11 year May to July mean	Three months before sampling	One month before sampling
1.706769853	CRU	EOBS	OIPC	PISO.AI	One month before sampling	One month before sampling	At sampling month	One month before sampling
1.707098949	CRU	CRU	OIPC	PISO.AI	At sampling Month	At sampling month	11 year May to July mean	Three months before sampling
1.707107254	CRU	EOBS	OIPC	OIPC	At sampling Month	At sampling month	11 year May to July mean	Yearly May to July mean
1.707142416	CRU	CRU	OIPC	OIPC	11 year May to July mean	11 year May to July mean	One month before sampling	Two months before sampling
1.707142416	CRU	EOBS	OIPC	OIPC	11 year May to July mean	11 year May to July mean	One month before sampling	Two months before sampling
1.707361654	CRU	CRU	OIPC	PISO.AI	At sampling Month	At sampling month	Yearly May to July mean	Three months before sampling
1.707774646	CRU	CRU	PISO.AI	PISO.AI	Two months before sampling	Two months before sampling	Four months before sampling	Four months before sampling
1.70778992	CRU	EOBS	OIPC	OIPC	One month before sampling	One month before sampling	At sampling month	Four months before sampling
1.707817248	CRU	EOBS	OIPC	PISO.AI	Two months before sampling	Two months before sampling	At sampling month	Four months before sampling
1.708339587	CRU	EOBS	OIPC	OIPC	At sampling Month	At sampling month	11 year May to July mean	At sampling month
1.708936803	EOBS	CRU	PISO.AI	PISO.AI	At sampling Month	At sampling month	Four months before sampling	11 year May to July mean
1.709024193	EOBS	CRU	OIPC	PISO.AI	Mean three months before sampling	Mean three months before sampling	Three months before sampling	Mean three months before sampling
1.709027529	EOBS	EOBS	OIPC	OIPC	At sampling Month	At sampling month	Two months before sampling	Yearly May to July mean
1.70911314	EOBS	EOBS	OIPC	OIPC	One month before sampling	One month before sampling	11 year May to July mean	Four months before sampling
1.709165386	CRU	CRU	OIPC	PISO.AI	11 year May to July mean	11 year May to July mean	Two months before sampling	At sampling month
1.709165386	CRU	EOBS	OIPC	PISO.AI	11 year May to July mean	11 year May to July mean	Two months before sampling	At sampling month
1.709284335	CRU	CRU	PISO.AI	PISO.AI	11 year May to July mean	11 year May to July mean	Three months before sampling	Yearly May to July mean
1.709284335	CRU	EOBS	PISO.AI	PISO.AI	11 year May to July mean	11 year May to July mean	Three months before sampling	Yearly May to July mean
1.709991767	EOBS	EOBS	OIPC	OIPC	One month before sampling	One month before sampling	Mean three months before sampling	Mean three months before sampling
1.710066144	EOBS	CRU	PISO.AI	OIPC	At sampling Month	At sampling month	Four months before sampling	Mean three months before sampling
1.71093906	CRU	CRU	OIPC	PISO.AI	Yearly May to July mean	One month before sampling	Three months before sampling	Two months before sampling
1.711249247	CRU	CRU	OIPC	OIPC	Mean three months before sampling	Mean three months before sampling	Three months before sampling	11 year May to July mean
1.712140279	CRU	CRU	OIPC	OIPC	At sampling Month	At sampling month	One month before sampling	Two months before sampling
1.712262079	EOBS	EOBS	OIPC	OIPC	One month before sampling	One month before sampling	Yearly May to July mean	Two months before sampling
1.712588087	EOBS	EOBS	OIPC	OIPC	One month before sampling	One month before sampling	11 year May to July mean	Two months before sampling
1.713220037	CRU	EOBS	OIPC	PISO.AI	At sampling Month	At sampling month	Mean three months before sampling	One month before sampling
1.713659896	CRU	EOBS	OIPC	PISO.AI	At sampling Month	At sampling month	One month before sampling	One month before sampling
1.713737721	CRU	EOBS	OIPC	OIPC	At sampling Month	At sampling month	11 year May to July mean	11 year May to July mean
1.713844818	CRU	EOBS	OIPC	OIPC	At sampling Month	At sampling month	At sampling month	Yearly May to July mean
1.713976182	CRU	CRU	OIPC	PISO.AI	Mean three months before sampling	Mean three months before sampling	Four months before sampling	One month before sampling
1.714110927	EOBS	EOBS	OIPC	OIPC	At sampling Month	At sampling month	Three months before sampling	One month before sampling
1.714147586	CRU	CRU	OIPC	OIPC	Mean three months before sampling	Mean three months before sampling	Three months before sampling	At sampling month
1.715499711	CRU	EOBS	PISO.AI	OIPC	Two months before sampling	Two months before sampling	Mean three months before sampling	Four months before sampling
1.715657412	CRU	CRU	PISO.AI	PISO.AI	At sampling Month	At sampling month	Four months before sampling	11 year May to July mean
1.715671429	CRU	EOBS	PISO.AI	PISO.AI	One month before sampling	One month before sampling	At sampling month	Four months before sampling
1.71579995	CRU	CRU	PISO.AI	PISO.AI	At sampling Month	At sampling month	Two months before sampling	Three months before sampling
1.715846353	CRU	EOBS	OIPC	OIPC	At sampling Month	At sampling month	11 year May to July mean	Three months before sampling
1.71629	EOBS	CRU	PISO.AI	OIPC	Two months before sampling	Two months before sampling	Four months before sampling	Two months before sampling
1.716591442	CRU	CRU	OIPC	PISO.AI	Mean three months before sampling	Mean three months before sampling	Three months before sampling	11 year May to July mean
1.716614098	CRU	EOBS	OIPC	PISO.AI	At sampling Month	At sampling month	11 year May to July mean	Two months before sampling
1.716702099	CRU	CRU	PISO.AI	PISO.AI	Two months before sampling	Two months before sampling	Three months before sampling	Three months before sampling
1.716753553	EOBS	CRU	PISO.AI	OIPC	One month before sampling	One month before sampling	Three months before sampling	At sampling month
1.717142345	CRU	CRU	OIPC	OIPC	Mean three months before sampling	Mean three months before sampling	Four months before sampling	At sampling month
1.717293381	CRU	CRU	OIPC	OIPC	Three months before sampling	Three months before sampling	Three months before sampling	Yearly May to July mean
1.71732768	EOBS	EOBS	OIPC	OIPC	At sampling Month	At sampling month	Two months before sampling	11 year May to July mean
1.717530863	CRU	CRU	PISO.AI	OIPC	At sampling Month	At sampling month	Four months before sampling	Yearly May to July mean
1.717540299	CRU	CRU	PISO.AI	OIPC	At sampling Month	At sampling month	Yearly May to July mean	Three months before sampling
1.717680976	CRU	CRU	PISO.AI	PISO.AI	11 year May to July mean	11 year May to July mean	Four months before sampling	Mean three months before sampling
1.717680976	CRU	EOBS	PISO.AI	PISO.AI	11 year May to July mean	11 year May to July mean	Four months before sampling	Mean three months before sampling
1.718246688	CRU	EOBS	PISO.AI	PISO.AI	One month before sampling	One month before sampling	11 year May to July mean	One month before sampling
1.718591521	CRU	EOBS	PISO.AI	OIPC	One month before sampling	One month before sampling	One month before sampling	Yearly May to July mean
1.718641962	EOBS	EOBS	OIPC	PISO.AI	One month before sampling	One month before sampling	At sampling month	Three months before sampling
1.718842051	CRU	EOBS	OIPC	OIPC	At sampling Month	At sampling month	At sampling month	11 year May to July mean
1.718888596	CRU	EOBS	PISO.AI	OIPC	One month before sampling	One month before sampling	One month before sampling	11 year May to July mean
1.719095729	EOBS	EOBS	OIPC	OIPC	At sampling Month	At sampling month	Three months before sampling	Mean three months before sampling
1.719153467	CRU	EOBS	PISO.AI	OIPC	Two months before sampling	Two months before sampling	Three months before sampling	Yearly May to July mean
1.719459817	CRU	EOBS	PISO.AI	OIPC	Two months before sampling	Two months before sampling	One month before sampling	Three months before sampling
1.719590137	EOBS	EOBS	OIPC	OIPC	At sampling Month	At sampling month	Two months before sampling	Mean three months before sampling
1.719620266	EOBS	CRU	OIPC	PISO.AI	At sampling Month	At sampling month	One month before sampling	Four months before sampling
1.719801089	EOBS	EOBS	PISO.AI	OIPC	Two months before sampling	Two months before sampling	11 year May to July mean	Four months before sampling
1.719913604	CRU	EOBS	PISO.AI	OIPC	Two months before sampling	Two months before sampling	Mean three months before sampling	Three months before sampling
1.720295098	EOBS	EOBS	OIPC	OIPC	At sampling Month	At sampling month	Two months before sampling	One month before sampling
1.720390351	EOBS	CRU	OIPC	OIPC	One month before sampling	One month before sampling	11 year May to July mean	Four months before sampling
1.720506248	EOBS	EOBS	OIPC	OIPC	One month before sampling	One month before sampling	Mean three months before sampling	One month before sampling
1.722035449	EOBS	CRU	OIPC	PISO.AI	One month before sampling	One month before sampling	Two months before sampling	Three months before sampling
1.722470497	CRU	CRU	PISO.AI	PISO.AI	11 year May to July mean	11 year May to July mean	Four months before sampling	Yearly May to July mean
1.722470497	CRU	EOBS	PISO.AI	PISO.AI	11 year May to July mean	11 year May to July mean	Four months before sampling	Yearly May to July mean
1.72337227	CRU	EOBS	OIPC	PISO.AI	Two months before sampling	Two months before sampling	Yearly May to July mean	Three months before sampling
1.723546574	CRU	EOBS	OIPC	PISO.AI	At sampling Month	At sampling month	One month before sampling	Yearly May to July mean
1.723593527	CRU	EOBS	OIPC	OIPC	One month before sampling	One month before sampling	At sampling month	At sampling month
1.72379067	CRU	EOBS	PISO.AI	PISO.AI	One month before sampling	One month before sampling	At sampling month	Two months before sampling
1.724303017	CRU	CRU	OIPC	OIPC	Mean three months before sampling	Mean three months before sampling	Three months before sampling	Yearly May to July mean
1.725222977	CRU	EOBS	OIPC	PISO.AI	At sampling Month	At sampling month	Mean three months before sampling	Yearly May to July mean
1.725273747	EOBS	CRU	PISO.AI	PISO.AI	One month before sampling	One month before sampling	Three months before sampling	11 year May to July mean
1.725310849	CRU	CRU	PISO.AI	PISO.AI	11 year May to July mean	11 year May to July mean	One month before sampling	Three months before sampling
1.725310849	CRU	EOBS	PISO.AI	PISO.AI	11 year May to July mean	11 year May to July mean	One month before sampling	Three months before sampling
1.725388106	CRU	CRU	PISO.AI	OIPC	One month before sampling	One month before sampling	Three months before sampling	Four months before sampling
1.725512961	CRU	CRU	OIPC	OIPC	Yearly May to July mean	One month before sampling	Three months before sampling	One month before sampling
1.725697875	EOBS	CRU	PISO.AI	PISO.AI	One month before sampling	One month before sampling	Three months before sampling	Mean three months before sampling
1.725768849	CRU	EOBS	OIPC	PISO.AI	Two months before sampling	Two months before sampling	11 year May to July mean	Three months before sampling
1.726335367	CRU	CRU	OIPC	OIPC	Two months before sampling	Two months before sampling	Two months before sampling	Four months before sampling
1.726351001	CRU	EOBS	OIPC	PISO.AI	Two months before sampling	Two months before sampling	Mean three months before sampling	Three months before sampling
1.726478924	CRU	EOBS	OIPC	PISO.AI	At sampling Month	At sampling month	Yearly May to July mean	11 year May to July mean
1.726573576	CRU	EOBS	OIPC	PISO.AI	One month before sampling	One month before sampling	Two months before sampling	Three months before sampling
1.726891365	CRU	CRU	OIPC	PISO.AI	At sampling Month	At sampling month	Two months before sampling	At sampling month
1.727365328	CRU	EOBS	OIPC	OIPC	Two months before sampling	Two months before sampling	Two months before sampling	Two months before sampling
1.727446704	EOBS	CRU	OIPC	OIPC	Mean three months before sampling	Mean three months before sampling	Three months before sampling	Mean three months before sampling
1.72790613	EOBS	CRU	OIPC	PISO.AI	Mean three months before sampling	Mean three months before sampling	Two months before sampling	Four months before sampling
1.728013998	CRU	EOBS	PISO.AI	OIPC	Two months before sampling	Two months before sampling	Three months before sampling	11 year May to July mean
1.728401056	CRU	EOBS	PISO.AI	OIPC	Two months before sampling	Two months before sampling	One month before sampling	Four months before sampling
1.728705852	CRU	CRU	OIPC	PISO.AI	Mean three months before sampling	Mean three months before sampling	Four months before sampling	Mean three months before sampling
1.728747372	CRU	CRU	OIPC	OIPC	Three months before sampling	Three months before sampling	Three months before sampling	11 year May to July mean
1.728857396	EOBS	EOBS	OIPC	OIPC	One month before sampling	One month before sampling	One month before sampling	Mean three months before sampling
1.728885682	CRU	CRU	OIPC	PISO.AI	At sampling Month	At sampling month	At sampling month	Three months before sampling
1.729072413	EOBS	EOBS	PISO.AI	OIPC	At sampling Month	At sampling month	11 year May to July mean	Three months before sampling
1.730344586	EOBS	CRU	OIPC	PISO.AI	At sampling Month	At sampling month	Two months before sampling	Three months before sampling
1.730524954	CRU	CRU	OIPC	OIPC	Yearly May to July mean	One month before sampling	Three months before sampling	Mean three months before sampling
1.730615486	CRU	CRU	PISO.AI	OIPC	At sampling Month	At sampling month	Four months before sampling	11 year May to July mean
1.730643967	CRU	EOBS	OIPC	PISO.AI	One month before sampling	One month before sampling	At sampling month	Yearly May to July mean
1.731319688	CRU	EOBS	PISO.AI	PISO.AI	Two months before sampling	Two months before sampling	Three months before sampling	11 year May to July mean
1.731332246	CRU	CRU	PISO.AI	OIPC	11 year May to July mean	11 year May to July mean	Two months before sampling	Two months before sampling
1.731332246	CRU	EOBS	PISO.AI	OIPC	11 year May to July mean	11 year May to July mean	Two months before sampling	Two months before sampling
1.731521134	CRU	EOBS	PISO.AI	PISO.AI	One month before sampling	One month before sampling	At sampling month	Three months before sampling
1.731553775	CRU	EOBS	OIPC	PISO.AI	At sampling Month	At sampling month	Two months before sampling	Yearly May to July mean
1.731805745	CRU	EOBS	OIPC	PISO.AI	At sampling Month	At sampling month	Two months before sampling	Mean three months before sampling
1.732124594	CRU	CRU	PISO.AI	PISO.AI	11 year May to July mean	11 year May to July mean	Four months before sampling	One month before sampling
1.732124594	CRU	EOBS	PISO.AI	PISO.AI	11 year May to July mean	11 year May to July mean	Four months before sampling	One month before sampling
1.732678982	CRU	EOBS	PISO.AI	PISO.AI	One month before sampling	One month before sampling	One month before sampling	Two months before sampling
1.732714885	CRU	EOBS	OIPC	PISO.AI	At sampling Month	At sampling month	11 year May to July mean	11 year May to July mean
1.732781544	EOBS	EOBS	OIPC	PISO.AI	At sampling Month	At sampling month	Two months before sampling	11 year May to July mean
1.733486485	EOBS	CRU	OIPC	OIPC	One month before sampling	One month before sampling	Yearly May to July mean	Four months before sampling
1.733946643	CRU	EOBS	OIPC	OIPC	One month before sampling	Two months before sampling	Four months before sampling	Three months before sampling
1.734124734	EOBS	EOBS	OIPC	OIPC	Two months before sampling	Two months before sampling	Two months before sampling	Four months before sampling
1.73489269	CRU	CRU	PISO.AI	OIPC	At sampling Month	At sampling month	Three months before sampling	Two months before sampling
1.734954914	EOBS	EOBS	OIPC	OIPC	At sampling Month	At sampling month	Two months before sampling	Two months before sampling
1.735800268	CRU	CRU	OIPC	PISO.AI	Three months before sampling	Three months before sampling	Three months before sampling	11 year May to July mean
1.736251278	CRU	EOBS	OIPC	PISO.AI	At sampling Month	At sampling month	At sampling month	Two months before sampling
1.738140363	CRU	CRU	OIPC	OIPC	One month before sampling	One month before sampling	11 year May to July mean	Three months before sampling
1.738334522	EOBS	EOBS	OIPC	OIPC	At sampling Month	At sampling month	Two months before sampling	At sampling month
1.738387612	EOBS	EOBS	PISO.AI	PISO.AI	One month before sampling	One month before sampling	At sampling month	Four months before sampling
1.738820145	CRU	EOBS	PISO.AI	OIPC	Two months before sampling	Two months before sampling	Yearly May to July mean	Four months before sampling
1.739076274	CRU	EOBS	OIPC	PISO.AI	At sampling Month	At sampling month	At sampling month	11 year May to July mean
1.739155614	EOBS	EOBS	PISO.AI	OIPC	One month before sampling	One month before sampling	Two months before sampling	Two months before sampling
1.739537158	EOBS	EOBS	OIPC	PISO.AI	Two months before sampling	Two months before sampling	Two months before sampling	Four months before sampling
1.740202654	CRU	EOBS	OIPC	PISO.AI	One month before sampling	One month before sampling	At sampling month	At sampling month
1.740288205	CRU	EOBS	PISO.AI	OIPC	Two months before sampling	Two months before sampling	At sampling month	Four months before sampling
1.740320728	CRU	EOBS	OIPC	OIPC	11 year May to July mean	One month before sampling	Three months before sampling	One month before sampling
1.740497279	EOBS	CRU	PISO.AI	OIPC	At sampling Month	At sampling month	Two months before sampling	Four months before sampling
1.740892219	EOBS	EOBS	PISO.AI	PISO.AI	One month before sampling	One month before sampling	Mean three months before sampling	Four months before sampling
1.741564051	EOBS	CRU	OIPC	OIPC	Mean three months before sampling	Mean three months before sampling	Three months before sampling	One month before sampling
1.741731564	CRU	EOBS	OIPC	OIPC	Two months before sampling	Two months before sampling	Two months before sampling	Four months before sampling
1.741803	CRU	EOBS	OIPC	PISO.AI	At sampling Month	At sampling month	Two months before sampling	One month before sampling
1.741807378	CRU	EOBS	OIPC	OIPC	At sampling Month	At sampling month	One month before sampling	Three months before sampling
1.742020575	CRU	EOBS	PISO.AI	PISO.AI	One month before sampling	One month before sampling	11 year May to July mean	At sampling month
1.742126331	CRU	EOBS	OIPC	OIPC	11 year May to July mean	One month before sampling	Three months before sampling	At sampling month
1.742243195	EOBS	EOBS	OIPC	OIPC	Two months before sampling	Two months before sampling	At sampling month	Four months before sampling
1.742269475	CRU	CRU	OIPC	PISO.AI	Mean three months before sampling	Mean three months before sampling	Four months before sampling	Two months before sampling
1.742336932	CRU	EOBS	PISO.AI	PISO.AI	One month before sampling	One month before sampling	Mean three months before sampling	At sampling month
1.742462567	CRU	EOBS	PISO.AI	PISO.AI	One month before sampling	One month before sampling	Mean three months before sampling	One month before sampling
1.743247261	CRU	EOBS	PISO.AI	PISO.AI	At sampling Month	At sampling month	11 year May to July mean	Two months before sampling
1.743408716	EOBS	EOBS	OIPC	PISO.AI	One month before sampling	One month before sampling	Mean three months before sampling	Two months before sampling
1.744001542	CRU	CRU	PISO.AI	OIPC	At sampling Month	At sampling month	Four months before sampling	One month before sampling
1.744203595	CRU	EOBS	PISO.AI	OIPC	One month before sampling	One month before sampling	At sampling month	11 year May to July mean
1.744397725	EOBS	EOBS	PISO.AI	PISO.AI	One month before sampling	One month before sampling	11 year May to July mean	Three months before sampling
1.74445154	CRU	EOBS	OIPC	PISO.AI	At sampling Month	At sampling month	Two months before sampling	At sampling month
1.744656284	EOBS	EOBS	OIPC	OIPC	One month before sampling	One month before sampling	One month before sampling	One month before sampling
1.744962981	CRU	EOBS	PISO.AI	OIPC	One month before sampling	One month before sampling	At sampling month	Yearly May to July mean
1.746869853	CRU	EOBS	PISO.AI	OIPC	One month before sampling	One month before sampling	One month before sampling	At sampling month
1.747046676	CRU	CRU	OIPC	PISO.AI	11 year May to July mean	11 year May to July mean	Three months before sampling	Four months before sampling
1.747046676	CRU	EOBS	OIPC	PISO.AI	11 year May to July mean	11 year May to July mean	Three months before sampling	Four months before sampling
1.747132228	CRU	EOBS	PISO.AI	PISO.AI	Two months before sampling	Two months before sampling	Mean three months before sampling	Four months before sampling
1.747557297	CRU	CRU	PISO.AI	OIPC	At sampling Month	At sampling month	Two months before sampling	Two months before sampling
1.747858598	CRU	EOBS	PISO.AI	OIPC	At sampling Month	At sampling month	Two months before sampling	Yearly May to July mean
1.747912098	EOBS	EOBS	OIPC	OIPC	One month before sampling	One month before sampling	Mean three months before sampling	11 year May to July mean
1.748007083	CRU	EOBS	PISO.AI	PISO.AI	One month before sampling	One month before sampling	One month before sampling	11 year May to July mean
1.748265726	CRU	EOBS	OIPC	PISO.AI	At sampling Month	At sampling month	Mean three months before sampling	At sampling month
1.748400454	EOBS	EOBS	OIPC	OIPC	One month before sampling	One month before sampling	Mean three months before sampling	Yearly May to July mean
1.748475014	CRU	EOBS	OIPC	OIPC	11 year May to July mean	One month before sampling	Two months before sampling	Two months before sampling
1.749105381	CRU	EOBS	PISO.AI	PISO.AI	One month before sampling	One month before sampling	Mean three months before sampling	Yearly May to July mean
1.749454743	CRU	CRU	PISO.AI	PISO.AI	One month before sampling	One month before sampling	Mean three months before sampling	Three months before sampling
1.749995424	CRU	EOBS	PISO.AI	OIPC	At sampling Month	At sampling month	11 year May to July mean	Yearly May to July mean
1.750607836	CRU	EOBS	OIPC	PISO.AI	At sampling Month	At sampling month	One month before sampling	At sampling month
1.750892132	CRU	EOBS	OIPC	OIPC	At sampling Month	At sampling month	Mean three months before sampling	Three months before sampling
1.751019914	CRU	CRU	OIPC	OIPC	Mean three months before sampling	Mean three months before sampling	Four months before sampling	One month before sampling
1.751023164	EOBS	CRU	PISO.AI	PISO.AI	One month before sampling	One month before sampling	Three months before sampling	One month before sampling
1.751159243	CRU	EOBS	OIPC	PISO.AI	At sampling Month	At sampling month	Two months before sampling	Two months before sampling
1.751257846	CRU	EOBS	PISO.AI	OIPC	At sampling Month	At sampling month	11 year May to July mean	At sampling month
1.751481732	CRU	EOBS	PISO.AI	PISO.AI	One month before sampling	One month before sampling	Mean three months before sampling	Three months before sampling
1.752049394	CRU	EOBS	PISO.AI	OIPC	Two months before sampling	Two months before sampling	Yearly May to July mean	Three months before sampling
1.75205024	CRU	EOBS	PISO.AI	OIPC	Two months before sampling	Two months before sampling	Three months before sampling	At sampling month
1.752782557	EOBS	EOBS	OIPC	PISO.AI	11 year May to July mean	At sampling month	Three months before sampling	Two months before sampling
1.7537145	EOBS	EOBS	OIPC	OIPC	At sampling Month	At sampling month	Mean three months before sampling	Two months before sampling
1.753756076	CRU	EOBS	PISO.AI	PISO.AI	One month before sampling	One month before sampling	11 year May to July mean	Yearly May to July mean
1.754046728	EOBS	EOBS	OIPC	PISO.AI	11 year May to July mean	At sampling month	Three months before sampling	Mean three months before sampling
1.754217049	CRU	CRU	PISO.AI	OIPC	Mean three months before sampling	Mean three months before sampling	Three months before sampling	Four months before sampling
1.754405285	CRU	EOBS	OIPC	OIPC	At sampling Month	At sampling month	At sampling month	At sampling month
1.754408842	CRU	EOBS	OIPC	PISO.AI	Two months before sampling	Two months before sampling	One month before sampling	Three months before sampling
1.755119696	CRU	CRU	OIPC	PISO.AI	11 year May to July mean	One month before sampling	Three months before sampling	Three months before sampling
1.755502331	CRU	EOBS	PISO.AI	OIPC	At sampling Month	At sampling month	11 year May to July mean	11 year May to July mean
1.755707908	CRU	EOBS	OIPC	OIPC	At sampling Month	At sampling month	Two months before sampling	Two months before sampling
1.755926217	EOBS	EOBS	OIPC	PISO.AI	Two months before sampling	Two months before sampling	Three months before sampling	Three months before sampling
1.756148713	EOBS	EOBS	OIPC	PISO.AI	One month before sampling	One month before sampling	One month before sampling	Two months before sampling
1.756493283	EOBS	CRU	PISO.AI	PISO.AI	One month before sampling	One month before sampling	Three months before sampling	At sampling month
1.756854717	CRU	CRU	PISO.AI	OIPC	At sampling Month	At sampling month	Four months before sampling	Mean three months before sampling
1.757505601	CRU	CRU	PISO.AI	PISO.AI	At sampling Month	At sampling month	Yearly May to July mean	Four months before sampling
1.75761052	CRU	EOBS	OIPC	PISO.AI	At sampling Month	At sampling month	Yearly May to July mean	Mean three months before sampling
1.757827441	EOBS	CRU	PISO.AI	PISO.AI	Two months before sampling	Two months before sampling	Three months before sampling	Four months before sampling
1.758469347	CRU	EOBS	OIPC	OIPC	11 year May to July mean	One month before sampling	Three months before sampling	Mean three months before sampling
1.758705593	EOBS	EOBS	OIPC	PISO.AI	Two months before sampling	Two months before sampling	Yearly May to July mean	Four months before sampling
1.758724044	CRU	EOBS	PISO.AI	OIPC	At sampling Month	At sampling month	Two months before sampling	11 year May to July mean
1.759391154	CRU	EOBS	OIPC	PISO.AI	11 year May to July mean	One month before sampling	Three months before sampling	Two months before sampling
1.759420869	CRU	CRU	OIPC	OIPC	Three months before sampling	Three months before sampling	Three months before sampling	At sampling month
1.759977022	CRU	EOBS	OIPC	OIPC	Two months before sampling	Two months before sampling	Two months before sampling	11 year May to July mean
1.760212898	CRU	CRU	OIPC	PISO.AI	Mean three months before sampling	Mean three months before sampling	Four months before sampling	Yearly May to July mean
1.760414755	EOBS	CRU	PISO.AI	OIPC	Two months before sampling	Two months before sampling	Four months before sampling	Yearly May to July mean
1.760664945	EOBS	CRU	OIPC	PISO.AI	One month before sampling	One month before sampling	Mean three months before sampling	Four months before sampling
1.760937128	CRU	EOBS	OIPC	OIPC	Two months before sampling	Two months before sampling	Two months before sampling	Yearly May to July mean
1.760937611	CRU	CRU	OIPC	OIPC	One month before sampling	One month before sampling	Yearly May to July mean	Three months before sampling
1.761070758	EOBS	CRU	PISO.AI	OIPC	Two months before sampling	Two months before sampling	Four months before sampling	11 year May to July mean
1.762038719	EOBS	CRU	PISO.AI	OIPC	Two months before sampling	Two months before sampling	Four months before sampling	Mean three months before sampling
1.762160297	CRU	EOBS	PISO.AI	PISO.AI	At sampling Month	At sampling month	Two months before sampling	11 year May to July mean
1.762302859	CRU	CRU	PISO.AI	OIPC	At sampling Month	At sampling month	At sampling month	Three months before sampling
1.762382298	EOBS	EOBS	OIPC	PISO.AI	Two months before sampling	Two months before sampling	11 year May to July mean	Four months before sampling
1.763050497	EOBS	CRU	OIPC	PISO.AI	Two months before sampling	Two months before sampling	Four months before sampling	Four months before sampling
1.763135039	CRU	EOBS	PISO.AI	OIPC	At sampling Month	At sampling month	Two months before sampling	One month before sampling
1.763249321	CRU	CRU	OIPC	OIPC	Mean three months before sampling	Mean three months before sampling	Mean three months before sampling	Four months before sampling
1.763280039	CRU	EOBS	PISO.AI	PISO.AI	Two months before sampling	Two months before sampling	One month before sampling	Four months before sampling
1.763409812	EOBS	EOBS	OIPC	PISO.AI	At sampling Month	At sampling month	Three months before sampling	At sampling month
1.763655344	EOBS	EOBS	OIPC	OIPC	One month before sampling	One month before sampling	One month before sampling	11 year May to July mean
1.763877305	EOBS	EOBS	OIPC	OIPC	At sampling Month	At sampling month	One month before sampling	Two months before sampling
1.764144579	EOBS	EOBS	OIPC	OIPC	At sampling Month	At sampling month	Two months before sampling	Three months before sampling
1.764307247	EOBS	CRU	OIPC	PISO.AI	Two months before sampling	Two months before sampling	Three months before sampling	Three months before sampling
1.764464538	EOBS	EOBS	OIPC	OIPC	One month before sampling	One month before sampling	One month before sampling	Yearly May to July mean
1.764712396	EOBS	CRU	OIPC	PISO.AI	Mean three months before sampling	Mean three months before sampling	Three months before sampling	Yearly May to July mean
1.764871695	CRU	EOBS	PISO.AI	PISO.AI	Two months before sampling	Two months before sampling	Yearly May to July mean	Four months before sampling
1.765518066	CRU	CRU	PISO.AI	PISO.AI	At sampling Month	At sampling month	At sampling month	Four months before sampling
1.766196375	CRU	EOBS	OIPC	PISO.AI	At sampling Month	At sampling month	11 year May to July mean	Mean three months before sampling
1.766349047	CRU	EOBS	OIPC	PISO.AI	11 year May to July mean	One month before sampling	Two months before sampling	Two months before sampling
1.766434895	CRU	CRU	OIPC	OIPC	Mean three months before sampling	Mean three months before sampling	Four months before sampling	Mean three months before sampling
1.766973518	EOBS	EOBS	OIPC	PISO.AI	At sampling Month	At sampling month	Three months before sampling	Yearly May to July mean
1.767015678	CRU	EOBS	PISO.AI	PISO.AI	One month before sampling	One month before sampling	Yearly May to July mean	Two months before sampling
1.767052873	CRU	EOBS	PISO.AI	PISO.AI	One month before sampling	One month before sampling	Mean three months before sampling	Four months before sampling
1.767304985	CRU	EOBS	PISO.AI	OIPC	At sampling Month	At sampling month	Two months before sampling	At sampling month
1.767774458	CRU	EOBS	PISO.AI	PISO.AI	Two months before sampling	Two months before sampling	At sampling month	Four months before sampling
1.768103355	CRU	CRU	PISO.AI	OIPC	11 year May to July mean	11 year May to July mean	Three months before sampling	Three months before sampling
1.768103355	CRU	EOBS	PISO.AI	OIPC	11 year May to July mean	11 year May to July mean	Three months before sampling	Three months before sampling
1.768522975	EOBS	EOBS	OIPC	PISO.AI	11 year May to July mean	At sampling month	Three months before sampling	One month before sampling
1.76864365	CRU	CRU	PISO.AI	PISO.AI	Mean three months before sampling	Mean three months before sampling	Four months before sampling	Three months before sampling
1.768709495	CRU	EOBS	PISO.AI	OIPC	At sampling Month	At sampling month	Two months before sampling	Mean three months before sampling
1.768836748	CRU	CRU	OIPC	PISO.AI	Three months before sampling	Three months before sampling	Three months before sampling	Yearly May to July mean
1.768881291	CRU	EOBS	PISO.AI	PISO.AI	Two months before sampling	Two months before sampling	Four months before sampling	11 year May to July mean
1.768881619	EOBS	CRU	PISO.AI	OIPC	At sampling Month	At sampling month	Four months before sampling	Two months before sampling
1.769327572	CRU	CRU	OIPC	PISO.AI	Mean three months before sampling	Mean three months before sampling	Four months before sampling	At sampling month
1.76942033	CRU	CRU	OIPC	PISO.AI	One month before sampling	One month before sampling	11 year May to July mean	Three months before sampling
1.769569951	CRU	EOBS	OIPC	OIPC	11 year May to July mean	One month before sampling	Two months before sampling	One month before sampling
1.769798606	CRU	CRU	PISO.AI	PISO.AI	At sampling Month	At sampling month	11 year May to July mean	Three months before sampling
1.770253966	EOBS	EOBS	OIPC	PISO.AI	Two months before sampling	Two months before sampling	Mean three months before sampling	Four months before sampling
1.770593461	CRU	EOBS	OIPC	OIPC	Two months before sampling	Two months before sampling	At sampling month	Three months before sampling
1.771644199	EOBS	EOBS	OIPC	PISO.AI	At sampling Month	At sampling month	Three months before sampling	Mean three months before sampling
1.772101567	EOBS	CRU	PISO.AI	PISO.AI	Two months before sampling	Two months before sampling	Four months before sampling	Four months before sampling
1.772218246	CRU	CRU	PISO.AI	PISO.AI	11 year May to July mean	11 year May to July mean	Four months before sampling	Two months before sampling
1.772218246	CRU	EOBS	PISO.AI	PISO.AI	11 year May to July mean	11 year May to July mean	Four months before sampling	Two months before sampling
1.772355064	CRU	EOBS	PISO.AI	OIPC	Two months before sampling	Two months before sampling	Four months before sampling	Yearly May to July mean
1.772363719	CRU	CRU	PISO.AI	OIPC	Mean three months before sampling	Mean three months before sampling	One month before sampling	Four months before sampling
1.772509135	CRU	CRU	PISO.AI	PISO.AI	At sampling Month	At sampling month	Mean three months before sampling	Three months before sampling
1.772550919	CRU	CRU	PISO.AI	PISO.AI	At sampling Month	At sampling month	Three months before sampling	Mean three months before sampling
1.772620675	CRU	CRU	OIPC	OIPC	Mean three months before sampling	Mean three months before sampling	One month before sampling	Four months before sampling
1.773158824	CRU	CRU	PISO.AI	PISO.AI	One month before sampling	One month before sampling	Four months before sampling	Three months before sampling
1.77342208	CRU	CRU	OIPC	PISO.AI	Mean three months before sampling	Mean three months before sampling	Four months before sampling	11 year May to July mean
1.77352496	CRU	EOBS	PISO.AI	PISO.AI	At sampling Month	At sampling month	11 year May to July mean	11 year May to July mean
1.774122198	EOBS	CRU	OIPC	OIPC	At sampling Month	At sampling month	At sampling month	Four months before sampling
1.774690845	EOBS	CRU	OIPC	OIPC	At sampling Month	At sampling month	Yearly May to July mean	Four months before sampling
1.774893402	EOBS	EOBS	OIPC	PISO.AI	11 year May to July mean	At sampling month	Three months before sampling	At sampling month
1.774948195	CRU	EOBS	PISO.AI	OIPC	Two months before sampling	Two months before sampling	Two months before sampling	Three months before sampling
1.774973107	EOBS	CRU	PISO.AI	OIPC	Two months before sampling	Two months before sampling	Four months before sampling	One month before sampling
1.77514223	EOBS	CRU	PISO.AI	OIPC	Mean three months before sampling	Mean three months before sampling	Two months before sampling	Four months before sampling
1.775263884	EOBS	EOBS	OIPC	OIPC	11 year May to July mean	At sampling month	Three months before sampling	Three months before sampling
1.77551757	CRU	CRU	OIPC	OIPC	Mean three months before sampling	Mean three months before sampling	Two months before sampling	Three months before sampling
1.775648369	CRU	CRU	OIPC	OIPC	Yearly May to July mean	One month before sampling	Three months before sampling	Three months before sampling
1.775665496	CRU	CRU	PISO.AI	OIPC	Mean three months before sampling	Mean three months before sampling	Mean three months before sampling	Four months before sampling
1.775836966	CRU	CRU	OIPC	PISO.AI	One month before sampling	One month before sampling	Two months before sampling	Two months before sampling
1.776014325	EOBS	EOBS	OIPC	OIPC	One month before sampling	Two months before sampling	Four months before sampling	Four months before sampling
1.776306643	EOBS	CRU	OIPC	OIPC	11 year May to July mean	At sampling month	Three months before sampling	Two months before sampling
1.777684525	CRU	EOBS	OIPC	PISO.AI	At sampling Month	At sampling month	At sampling month	Mean three months before sampling
1.777843629	CRU	EOBS	PISO.AI	PISO.AI	One month before sampling	One month before sampling	At sampling month	11 year May to July mean
1.777906642	EOBS	EOBS	PISO.AI	OIPC	One month before sampling	One month before sampling	Mean three months before sampling	Two months before sampling
1.777915172	EOBS	CRU	PISO.AI	PISO.AI	At sampling Month	At sampling month	Four months before sampling	At sampling month
1.778190933	EOBS	CRU	OIPC	OIPC	At sampling Month	At sampling month	11 year May to July mean	Four months before sampling
1.778344101	EOBS	EOBS	PISO.AI	OIPC	Two months before sampling	Two months before sampling	Four months before sampling	Yearly May to July mean
1.778440876	EOBS	CRU	PISO.AI	PISO.AI	One month before sampling	One month before sampling	Three months before sampling	Yearly May to July mean
1.77874888	CRU	EOBS	OIPC	PISO.AI	At sampling Month	At sampling month	Yearly May to July mean	One month before sampling
1.77905306	CRU	CRU	OIPC	OIPC	One month before sampling	One month before sampling	Two months before sampling	Mean three months before sampling
1.779283907	EOBS	CRU	PISO.AI	PISO.AI	At sampling Month	At sampling month	Four months before sampling	Mean three months before sampling
1.780854884	EOBS	EOBS	OIPC	PISO.AI	At sampling Month	At sampling month	Three months before sampling	One month before sampling
1.781080744	EOBS	EOBS	PISO.AI	PISO.AI	One month before sampling	One month before sampling	Two months before sampling	Four months before sampling
1.781145695	EOBS	CRU	OIPC	OIPC	At sampling Month	At sampling month	Mean three months before sampling	Three months before sampling
1.781257991	CRU	EOBS	OIPC	OIPC	11 year May to July mean	One month before sampling	Two months before sampling	Mean three months before sampling
1.781354346	EOBS	EOBS	OIPC	PISO.AI	One month before sampling	One month before sampling	Mean three months before sampling	Mean three months before sampling
1.781410931	CRU	EOBS	PISO.AI	OIPC	One month before sampling	One month before sampling	Yearly May to July mean	Yearly May to July mean
1.781629568	CRU	CRU	PISO.AI	PISO.AI	At sampling Month	At sampling month	Three months before sampling	Two months before sampling
1.781741247	CRU	CRU	PISO.AI	PISO.AI	At sampling Month	At sampling month	Three months before sampling	At sampling month
1.782009724	CRU	EOBS	PISO.AI	OIPC	One month before sampling	One month before sampling	Yearly May to July mean	11 year May to July mean
1.78340305	EOBS	EOBS	OIPC	PISO.AI	11 year May to July mean	At sampling month	Three months before sampling	Yearly May to July mean
1.784005975	CRU	EOBS	OIPC	OIPC	Two months before sampling	Two months before sampling	Two months before sampling	Mean three months before sampling
1.784506459	CRU	EOBS	PISO.AI	OIPC	Two months before sampling	Two months before sampling	Three months before sampling	Mean three months before sampling
1.784550032	CRU	EOBS	PISO.AI	OIPC	Two months before sampling	Two months before sampling	Four months before sampling	11 year May to July mean
1.784723206	CRU	EOBS	PISO.AI	OIPC	One month before sampling	One month before sampling	11 year May to July mean	Four months before sampling
1.785296369	EOBS	CRU	PISO.AI	PISO.AI	Two months before sampling	Two months before sampling	Four months before sampling	One month before sampling
1.785599487	CRU	EOBS	PISO.AI	PISO.AI	One month before sampling	One month before sampling	One month before sampling	Mean three months before sampling
1.785720157	CRU	CRU	OIPC	OIPC	Yearly May to July mean	One month before sampling	Three months before sampling	At sampling month
1.785741887	EOBS	EOBS	PISO.AI	PISO.AI	Two months before sampling	Two months before sampling	Four months before sampling	11 year May to July mean
1.785968563	CRU	EOBS	PISO.AI	OIPC	One month before sampling	One month before sampling	At sampling month	At sampling month
1.786028808	CRU	EOBS	OIPC	OIPC	At sampling Month	One month before sampling	Three months before sampling	Three months before sampling
1.786105755	CRU	EOBS	PISO.AI	PISO.AI	Two months before sampling	Two months before sampling	11 year May to July mean	Three months before sampling
1.786271794	CRU	EOBS	OIPC	PISO.AI	At sampling Month	At sampling month	11 year May to July mean	One month before sampling
1.786286478	CRU	CRU	OIPC	PISO.AI	Yearly May to July mean	One month before sampling	Three months before sampling	Mean three months before sampling
1.786843904	CRU	EOBS	OIPC	PISO.AI	At sampling Month	At sampling month	At sampling month	One month before sampling
1.787057032	EOBS	CRU	OIPC	OIPC	Yearly May to July mean	One month before sampling	Three months before sampling	Three months before sampling
1.787353569	CRU	EOBS	PISO.AI	OIPC	At sampling Month	At sampling month	Mean three months before sampling	One month before sampling
1.787750833	CRU	EOBS	OIPC	OIPC	At sampling Month	At sampling month	Three months before sampling	At sampling month
1.787911773	CRU	EOBS	PISO.AI	OIPC	Two months before sampling	Two months before sampling	Three months before sampling	One month before sampling
1.78828211	EOBS	CRU	PISO.AI	OIPC	At sampling Month	At sampling month	Three months before sampling	Three months before sampling
1.788587004	CRU	CRU	OIPC	PISO.AI	One month before sampling	One month before sampling	Yearly May to July mean	Three months before sampling
1.788643134	EOBS	EOBS	OIPC	PISO.AI	One month before sampling	One month before sampling	Mean three months before sampling	11 year May to July mean
1.78866866	CRU	CRU	PISO.AI	PISO.AI	At sampling Month	At sampling month	Four months before sampling	At sampling month
1.788740588	CRU	CRU	OIPC	PISO.AI	Three months before sampling	Three months before sampling	Three months before sampling	One month before sampling
1.788760688	EOBS	CRU	OIPC	PISO.AI	One month before sampling	One month before sampling	One month before sampling	Four months before sampling
1.788869642	EOBS	EOBS	PISO.AI	OIPC	One month before sampling	One month before sampling	11 year May to July mean	Two months before sampling
1.788920682	CRU	CRU	PISO.AI	OIPC	Two months before sampling	Two months before sampling	Three months before sampling	Two months before sampling
1.78924705	EOBS	CRU	PISO.AI	OIPC	Two months before sampling	Two months before sampling	Three months before sampling	Three months before sampling
1.789693382	EOBS	EOBS	PISO.AI	OIPC	Two months before sampling	Two months before sampling	Four months before sampling	11 year May to July mean
1.790744704	CRU	EOBS	PISO.AI	OIPC	At sampling Month	At sampling month	Mean three months before sampling	Mean three months before sampling
1.79078862	EOBS	CRU	PISO.AI	PISO.AI	At sampling Month	At sampling month	Four months before sampling	One month before sampling
1.791212787	CRU	EOBS	PISO.AI	OIPC	Two months before sampling	Two months before sampling	Four months before sampling	At sampling month
1.791230935	CRU	CRU	PISO.AI	PISO.AI	At sampling Month	At sampling month	Three months before sampling	One month before sampling
1.791338323	CRU	EOBS	OIPC	PISO.AI	11 year May to July mean	One month before sampling	Three months before sampling	Mean three months before sampling
1.791437398	CRU	EOBS	PISO.AI	OIPC	Two months before sampling	Two months before sampling	At sampling month	Three months before sampling
1.791569314	EOBS	EOBS	OIPC	PISO.AI	At sampling Month	At sampling month	Two months before sampling	Two months before sampling
1.791882016	CRU	EOBS	PISO.AI	PISO.AI	One month before sampling	One month before sampling	At sampling month	Mean three months before sampling
1.791896396	CRU	EOBS	OIPC	PISO.AI	Two months before sampling	Two months before sampling	Three months before sampling	Three months before sampling
1.792409613	EOBS	CRU	PISO.AI	PISO.AI	Two months before sampling	Two months before sampling	Four months before sampling	Mean three months before sampling
1.792691791	CRU	CRU	PISO.AI	OIPC	At sampling Month	At sampling month	Yearly May to July mean	Four months before sampling
1.793044373	EOBS	CRU	PISO.AI	PISO.AI	Two months before sampling	Two months before sampling	Four months before sampling	11 year May to July mean
1.793172861	CRU	CRU	PISO.AI	PISO.AI	One month before sampling	One month before sampling	One month before sampling	Three months before sampling
1.793326614	CRU	CRU	OIPC	OIPC	One month before sampling	One month before sampling	Two months before sampling	One month before sampling
1.793900129	CRU	EOBS	OIPC	PISO.AI	Two months before sampling	Two months before sampling	Two months before sampling	11 year May to July mean
1.794122858	CRU	CRU	PISO.AI	PISO.AI	Mean three months before sampling	Mean three months before sampling	Two months before sampling	Four months before sampling
1.794195178	CRU	CRU	OIPC	PISO.AI	Three months before sampling	Three months before sampling	Three months before sampling	At sampling month
1.794753136	CRU	EOBS	OIPC	OIPC	One month before sampling	One month before sampling	Yearly May to July mean	Four months before sampling
1.795003655	CRU	EOBS	OIPC	PISO.AI	At sampling Month	One month before sampling	Three months before sampling	Four months before sampling
1.795344666	EOBS	CRU	OIPC	OIPC	Three months before sampling	Three months before sampling	Three months before sampling	Yearly May to July mean
1.795557576	EOBS	EOBS	OIPC	PISO.AI	Two months before sampling	Two months before sampling	One month before sampling	Four months before sampling
1.795876068	EOBS	EOBS	OIPC	PISO.AI	One month before sampling	One month before sampling	One month before sampling	Mean three months before sampling
1.79600661	CRU	EOBS	PISO.AI	PISO.AI	One month before sampling	One month before sampling	Two months before sampling	Three months before sampling
1.796014565	EOBS	CRU	OIPC	OIPC	One month before sampling	One month before sampling	At sampling month	Four months before sampling
1.796196115	CRU	CRU	PISO.AI	OIPC	11 year May to July mean	11 year May to July mean	Four months before sampling	Two months before sampling
1.796196115	CRU	EOBS	PISO.AI	OIPC	11 year May to July mean	11 year May to July mean	Four months before sampling	Two months before sampling
1.797266332	EOBS	CRU	OIPC	OIPC	One month before sampling	One month before sampling	Four months before sampling	Three months before sampling
1.797291286	EOBS	CRU	OIPC	OIPC	At sampling Month	At sampling month	Three months before sampling	Four months before sampling
1.798405677	EOBS	EOBS	PISO.AI	OIPC	Two months before sampling	Two months before sampling	Mean three months before sampling	Four months before sampling
1.798545051	CRU	EOBS	PISO.AI	PISO.AI	At sampling Month	At sampling month	11 year May to July mean	Mean three months before sampling
1.798740202	EOBS	EOBS	OIPC	PISO.AI	At sampling Month	At sampling month	Two months before sampling	Mean three months before sampling
1.799283198	CRU	CRU	PISO.AI	OIPC	At sampling Month	At sampling month	At sampling month	Four months before sampling
1.799321722	CRU	CRU	PISO.AI	PISO.AI	At sampling Month	At sampling month	Three months before sampling	Yearly May to July mean
1.800037454	EOBS	EOBS	OIPC	OIPC	At sampling Month	At sampling month	Mean three months before sampling	Mean three months before sampling
1.801484833	CRU	EOBS	OIPC	OIPC	Two months before sampling	Two months before sampling	Two months before sampling	One month before sampling
1.801647411	EOBS	CRU	PISO.AI	PISO.AI	Two months before sampling	Two months before sampling	Four months before sampling	At sampling month
1.801899748	EOBS	CRU	PISO.AI	PISO.AI	At sampling Month	At sampling month	Four months before sampling	Yearly May to July mean
1.801906389	CRU	CRU	PISO.AI	PISO.AI	At sampling Month	At sampling month	One month before sampling	Three months before sampling
1.80223976	CRU	EOBS	PISO.AI	OIPC	One month before sampling	One month before sampling	Yearly May to July mean	At sampling month
1.802286524	EOBS	CRU	OIPC	PISO.AI	Mean three months before sampling	Mean three months before sampling	Two months before sampling	Three months before sampling
1.802436388	CRU	CRU	OIPC	OIPC	11 year May to July mean	11 year May to July mean	Mean three months before sampling	Mean three months before sampling
1.802436388	CRU	EOBS	OIPC	OIPC	11 year May to July mean	11 year May to July mean	Mean three months before sampling	Mean three months before sampling
1.802679641	EOBS	EOBS	PISO.AI	OIPC	One month before sampling	One month before sampling	Three months before sampling	At sampling month
1.803159794	CRU	EOBS	PISO.AI	OIPC	At sampling Month	At sampling month	Mean three months before sampling	Two months before sampling
1.803316356	EOBS	CRU	PISO.AI	PISO.AI	At sampling Month	At sampling month	Four months before sampling	Two months before sampling
1.803692209	CRU	EOBS	OIPC	OIPC	11 year May to July mean	One month before sampling	Two months before sampling	Three months before sampling
1.803709364	EOBS	EOBS	OIPC	OIPC	11 year May to July mean	At sampling month	Two months before sampling	Three months before sampling
1.804023488	CRU	EOBS	PISO.AI	OIPC	Two months before sampling	Two months before sampling	Two months before sampling	Four months before sampling
1.804154946	EOBS	CRU	OIPC	PISO.AI	Mean three months before sampling	Mean three months before sampling	Three months before sampling	At sampling month
1.804324917	EOBS	EOBS	OIPC	OIPC	One month before sampling	One month before sampling	At sampling month	Two months before sampling
1.804737052	CRU	CRU	OIPC	OIPC	Mean three months before sampling	Mean three months before sampling	Four months before sampling	Yearly May to July mean
1.804765082	CRU	CRU	OIPC	OIPC	Yearly May to July mean	11 year May to July mean	Three months before sampling	At sampling month
1.804765082	CRU	EOBS	OIPC	OIPC	Yearly May to July mean	11 year May to July mean	Three months before sampling	At sampling month
1.804795901	EOBS	CRU	PISO.AI	OIPC	At sampling Month	At sampling month	Three months before sampling	Two months before sampling
1.804874579	EOBS	EOBS	PISO.AI	OIPC	Two months before sampling	Two months before sampling	Four months before sampling	At sampling month
1.805107176	CRU	EOBS	OIPC	PISO.AI	Two months before sampling	Two months before sampling	Two months before sampling	Yearly May to July mean
1.805153821	EOBS	EOBS	OIPC	PISO.AI	One month before sampling	One month before sampling	One month before sampling	11 year May to July mean
1.8057076	CRU	CRU	OIPC	PISO.AI	Three months before sampling	Three months before sampling	Three months before sampling	Mean three months before sampling
1.805888616	EOBS	CRU	OIPC	OIPC	Three months before sampling	Three months before sampling	Three months before sampling	11 year May to July mean
1.806091349	EOBS	EOBS	OIPC	PISO.AI	One month before sampling	One month before sampling	Mean three months before sampling	One month before sampling
1.806472332	CRU	CRU	OIPC	OIPC	Mean three months before sampling	Mean three months before sampling	Four months before sampling	11 year May to July mean
1.806494682	CRU	CRU	OIPC	PISO.AI	11 year May to July mean	11 year May to July mean	Mean three months before sampling	Two months before sampling
1.806494682	CRU	EOBS	OIPC	PISO.AI	11 year May to July mean	11 year May to July mean	Mean three months before sampling	Two months before sampling
1.806521322	CRU	CRU	OIPC	OIPC	Three months before sampling	Three months before sampling	Three months before sampling	Mean three months before sampling
1.806605664	EOBS	EOBS	PISO.AI	OIPC	One month before sampling	One month before sampling	Two months before sampling	Mean three months before sampling
1.806832206	CRU	EOBS	OIPC	PISO.AI	One month before sampling	Two months before sampling	Four months before sampling	Three months before sampling
1.807100177	EOBS	CRU	PISO.AI	OIPC	At sampling Month	At sampling month	Three months before sampling	One month before sampling
1.807236648	EOBS	CRU	PISO.AI	OIPC	At sampling Month	At sampling month	Three months before sampling	Mean three months before sampling
1.807272275	EOBS	EOBS	OIPC	PISO.AI	At sampling Month	At sampling month	Two months before sampling	One month before sampling
1.807883364	EOBS	EOBS	OIPC	OIPC	At sampling Month	At sampling month	Mean three months before sampling	One month before sampling
1.807934815	CRU	EOBS	PISO.AI	PISO.AI	Two months before sampling	Two months before sampling	Three months before sampling	At sampling month
1.808290134	CRU	CRU	PISO.AI	OIPC	11 year May to July mean	11 year May to July mean	Mean three months before sampling	Two months before sampling
1.808290134	CRU	EOBS	PISO.AI	OIPC	11 year May to July mean	11 year May to July mean	Mean three months before sampling	Two months before sampling
1.808482323	EOBS	EOBS	OIPC	OIPC	At sampling Month	At sampling month	Yearly May to July mean	Two months before sampling
1.808522906	CRU	CRU	OIPC	PISO.AI	Yearly May to July mean	One month before sampling	Three months before sampling	One month before sampling
1.808542336	EOBS	EOBS	OIPC	PISO.AI	At sampling Month	At sampling month	Three months before sampling	Two months before sampling
1.80864877	CRU	EOBS	PISO.AI	PISO.AI	One month before sampling	One month before sampling	One month before sampling	At sampling month
1.808772464	CRU	CRU	PISO.AI	PISO.AI	At sampling Month	At sampling month	Four months before sampling	Mean three months before sampling
1.809204224	CRU	EOBS	PISO.AI	PISO.AI	One month before sampling	One month before sampling	Yearly May to July mean	Four months before sampling
1.809236073	CRU	EOBS	PISO.AI	OIPC	At sampling Month	At sampling month	One month before sampling	One month before sampling
1.809312459	CRU	EOBS	PISO.AI	OIPC	At sampling Month	At sampling month	Mean three months before sampling	Yearly May to July mean
1.809627367	CRU	CRU	OIPC	PISO.AI	Two months before sampling	Two months before sampling	Four months before sampling	Four months before sampling
1.810114954	CRU	EOBS	OIPC	PISO.AI	Two months before sampling	Two months before sampling	Two months before sampling	One month before sampling
1.81037588	CRU	CRU	OIPC	PISO.AI	At sampling Month	At sampling month	Three months before sampling	Four months before sampling
1.810488944	EOBS	CRU	PISO.AI	PISO.AI	Two months before sampling	Two months before sampling	Four months before sampling	Yearly May to July mean
1.81096635	EOBS	EOBS	PISO.AI	OIPC	One month before sampling	One month before sampling	Two months before sampling	One month before sampling
1.811678504	EOBS	CRU	PISO.AI	OIPC	At sampling Month	At sampling month	Mean three months before sampling	Four months before sampling
1.811859708	EOBS	CRU	OIPC	OIPC	At sampling Month	At sampling month	One month before sampling	Three months before sampling
1.811955392	CRU	EOBS	PISO.AI	OIPC	At sampling Month	At sampling month	Two months before sampling	Two months before sampling
1.812465076	CRU	EOBS	PISO.AI	OIPC	At sampling Month	At sampling month	One month before sampling	Mean three months before sampling
1.812958001	CRU	CRU	OIPC	OIPC	Mean three months before sampling	Mean three months before sampling	Three months before sampling	Four months before sampling
1.813632918	CRU	CRU	PISO.AI	PISO.AI	11 year May to July mean	11 year May to July mean	Yearly May to July mean	Three months before sampling
1.813632918	CRU	EOBS	PISO.AI	PISO.AI	11 year May to July mean	11 year May to July mean	Yearly May to July mean	Three months before sampling
1.813695617	CRU	EOBS	PISO.AI	PISO.AI	One month before sampling	One month before sampling	Yearly May to July mean	Three months before sampling
1.813990352	CRU	EOBS	OIPC	OIPC	One month before sampling	One month before sampling	One month before sampling	Four months before sampling
1.814219093	CRU	CRU	OIPC	OIPC	11 year May to July mean	11 year May to July mean	11 year May to July mean	Two months before sampling
1.814219093	CRU	EOBS	OIPC	OIPC	11 year May to July mean	11 year May to July mean	11 year May to July mean	Two months before sampling
1.814226001	EOBS	EOBS	OIPC	OIPC	At sampling Month	At sampling month	11 year May to July mean	Two months before sampling
1.814296864	CRU	CRU	OIPC	OIPC	At sampling Month	At sampling month	Mean three months before sampling	Mean three months before sampling
1.814426172	EOBS	CRU	PISO.AI	PISO.AI	One month before sampling	One month before sampling	Two months before sampling	Four months before sampling
1.814627655	EOBS	CRU	OIPC	OIPC	Mean three months before sampling	Mean three months before sampling	Three months before sampling	11 year May to July mean
1.81471523	EOBS	CRU	PISO.AI	OIPC	One month before sampling	One month before sampling	11 year May to July mean	Four months before sampling
1.814740957	CRU	EOBS	PISO.AI	PISO.AI	One month before sampling	One month before sampling	Yearly May to July mean	11 year May to July mean
1.814972561	CRU	EOBS	PISO.AI	PISO.AI	One month before sampling	One month before sampling	At sampling month	One month before sampling
1.815094905	CRU	EOBS	OIPC	PISO.AI	Two months before sampling	Two months before sampling	Two months before sampling	Mean three months before sampling
1.81513846	EOBS	EOBS	PISO.AI	OIPC	One month before sampling	One month before sampling	Three months before sampling	Yearly May to July mean
1.815690466	CRU	EOBS	OIPC	PISO.AI	At sampling Month	At sampling month	Three months before sampling	11 year May to July mean
1.815700443	CRU	CRU	PISO.AI	PISO.AI	At sampling Month	At sampling month	Four months before sampling	Yearly May to July mean
1.816017684	EOBS	CRU	OIPC	OIPC	Two months before sampling	Two months before sampling	Three months before sampling	Three months before sampling
1.816281893	CRU	CRU	PISO.AI	PISO.AI	11 year May to July mean	11 year May to July mean	At sampling month	Three months before sampling
1.816281893	CRU	EOBS	PISO.AI	PISO.AI	11 year May to July mean	11 year May to July mean	At sampling month	Three months before sampling
1.816414007	EOBS	CRU	OIPC	PISO.AI	Three months before sampling	Three months before sampling	Three months before sampling	11 year May to July mean
1.816734318	EOBS	EOBS	PISO.AI	OIPC	Two months before sampling	Two months before sampling	One month before sampling	Four months before sampling
1.817030191	CRU	EOBS	PISO.AI	OIPC	At sampling Month	At sampling month	Mean three months before sampling	11 year May to July mean
1.817075153	EOBS	EOBS	OIPC	OIPC	At sampling Month	At sampling month	One month before sampling	Mean three months before sampling
1.817192683	EOBS	EOBS	OIPC	PISO.AI	At sampling Month	At sampling month	Two months before sampling	Yearly May to July mean
1.817488032	EOBS	EOBS	OIPC	OIPC	Two months before sampling	Two months before sampling	Mean three months before sampling	Three months before sampling
1.817740326	CRU	EOBS	PISO.AI	OIPC	One month before sampling	One month before sampling	Three months before sampling	At sampling month
1.81786	CRU	EOBS	PISO.AI	OIPC	At sampling Month	At sampling month	Mean three months before sampling	At sampling month
1.818062119	EOBS	EOBS	OIPC	PISO.AI	Two months before sampling	Two months before sampling	Two months before sampling	Three months before sampling
1.818108619	CRU	CRU	OIPC	OIPC	11 year May to July mean	11 year May to July mean	Mean three months before sampling	One month before sampling
1.818108619	CRU	EOBS	OIPC	OIPC	11 year May to July mean	11 year May to July mean	Mean three months before sampling	One month before sampling
1.818992526	EOBS	CRU	PISO.AI	OIPC	Two months before sampling	Two months before sampling	Four months before sampling	At sampling month
1.819226468	CRU	CRU	OIPC	PISO.AI	One month before sampling	One month before sampling	Two months before sampling	Mean three months before sampling
1.819236191	CRU	EOBS	PISO.AI	PISO.AI	At sampling Month	At sampling month	11 year May to July mean	One month before sampling
1.819340028	CRU	CRU	PISO.AI	PISO.AI	At sampling Month	At sampling month	Four months before sampling	One month before sampling
1.819562069	CRU	CRU	OIPC	PISO.AI	One month before sampling	One month before sampling	Two months before sampling	One month before sampling
1.819569521	EOBS	EOBS	OIPC	OIPC	One month before sampling	One month before sampling	Mean three months before sampling	At sampling month
1.819930743	EOBS	EOBS	PISO.AI	OIPC	One month before sampling	One month before sampling	Mean three months before sampling	Four months before sampling
1.820154045	CRU	EOBS	OIPC	PISO.AI	At sampling Month	At sampling month	Yearly May to July mean	Yearly May to July mean
1.8204698	EOBS	EOBS	OIPC	PISO.AI	One month before sampling	One month before sampling	One month before sampling	One month before sampling
1.820644828	CRU	EOBS	PISO.AI	PISO.AI	Two months before sampling	Two months before sampling	Three months before sampling	Yearly May to July mean
1.820788387	EOBS	EOBS	PISO.AI	PISO.AI	One month before sampling	One month before sampling	Yearly May to July mean	Four months before sampling
1.820940439	EOBS	EOBS	PISO.AI	OIPC	One month before sampling	One month before sampling	At sampling month	Four months before sampling
1.821059754	CRU	CRU	OIPC	PISO.AI	At sampling Month	At sampling month	Mean three months before sampling	Two months before sampling
1.821291756	CRU	CRU	PISO.AI	OIPC	11 year May to July mean	11 year May to July mean	One month before sampling	Two months before sampling
1.821291756	CRU	EOBS	PISO.AI	OIPC	11 year May to July mean	11 year May to July mean	One month before sampling	Two months before sampling
1.821365044	CRU	EOBS	OIPC	OIPC	11 year May to July mean	One month before sampling	Three months before sampling	Two months before sampling
1.821623092	CRU	EOBS	OIPC	PISO.AI	At sampling Month	At sampling month	At sampling month	Yearly May to July mean
1.821665501	CRU	EOBS	OIPC	OIPC	One month before sampling	One month before sampling	11 year May to July mean	Four months before sampling
1.82171791	CRU	CRU	PISO.AI	OIPC	One month before sampling	One month before sampling	Yearly May to July mean	Three months before sampling
1.822316427	EOBS	EOBS	OIPC	OIPC	At sampling Month	At sampling month	Mean three months before sampling	Yearly May to July mean
1.823287603	EOBS	CRU	PISO.AI	PISO.AI	Two months before sampling	Two months before sampling	Four months before sampling	Two months before sampling
1.823491791	CRU	CRU	PISO.AI	PISO.AI	Mean three months before sampling	Mean three months before sampling	Two months before sampling	Three months before sampling
1.823497622	EOBS	EOBS	PISO.AI	PISO.AI	One month before sampling	One month before sampling	Three months before sampling	11 year May to July mean
1.823734369	CRU	EOBS	PISO.AI	PISO.AI	One month before sampling	One month before sampling	Yearly May to July mean	Mean three months before sampling
1.824279743	EOBS	EOBS	OIPC	PISO.AI	One month before sampling	One month before sampling	Mean three months before sampling	Yearly May to July mean
1.824717454	CRU	EOBS	OIPC	PISO.AI	11 year May to July mean	One month before sampling	Three months before sampling	One month before sampling
1.824890621	EOBS	EOBS	PISO.AI	PISO.AI	Two months before sampling	Two months before sampling	11 year May to July mean	Four months before sampling
1.824965879	CRU	EOBS	PISO.AI	OIPC	At sampling Month	At sampling month	One month before sampling	Two months before sampling
1.825096526	CRU	EOBS	OIPC	PISO.AI	11 year May to July mean	One month before sampling	Three months before sampling	At sampling month
1.825533425	EOBS	CRU	PISO.AI	OIPC	11 year May to July mean	At sampling month	Four months before sampling	Three months before sampling
1.825883176	CRU	EOBS	OIPC	OIPC	11 year May to July mean	One month before sampling	One month before sampling	Three months before sampling
1.825892884	EOBS	CRU	PISO.AI	PISO.AI	At sampling Month	At sampling month	Two months before sampling	Four months before sampling
1.826008504	EOBS	EOBS	OIPC	OIPC	At sampling Month	At sampling month	Mean three months before sampling	11 year May to July mean
1.826207141	CRU	CRU	OIPC	OIPC	Three months before sampling	Three months before sampling	Three months before sampling	One month before sampling
1.826667431	CRU	EOBS	PISO.AI	PISO.AI	At sampling Month	At sampling month	Mean three months before sampling	11 year May to July mean
1.826956721	CRU	CRU	OIPC	OIPC	11 year May to July mean	11 year May to July mean	Yearly May to July mean	Two months before sampling
1.826956721	CRU	EOBS	OIPC	OIPC	11 year May to July mean	11 year May to July mean	Yearly May to July mean	Two months before sampling
1.826970219	EOBS	CRU	OIPC	OIPC	Yearly May to July mean	One month before sampling	Three months before sampling	Two months before sampling
1.827520448	EOBS	CRU	OIPC	OIPC	Mean three months before sampling	Mean three months before sampling	Three months before sampling	Yearly May to July mean
1.827750004	EOBS	EOBS	OIPC	OIPC	One month before sampling	One month before sampling	11 year May to July mean	Mean three months before sampling
1.82785807	CRU	EOBS	OIPC	PISO.AI	At sampling Month	At sampling month	11 year May to July mean	Yearly May to July mean
1.828177169	EOBS	EOBS	PISO.AI	OIPC	One month before sampling	One month before sampling	Three months before sampling	11 year May to July mean
1.828580999	CRU	CRU	OIPC	OIPC	11 year May to July mean	At sampling month	One month before sampling	At sampling month
1.828817901	CRU	EOBS	OIPC	PISO.AI	At sampling Month	At sampling month	Yearly May to July mean	At sampling month
1.829022181	CRU	CRU	OIPC	OIPC	At sampling Month	At sampling month	Mean three months before sampling	One month before sampling
1.829671946	EOBS	EOBS	PISO.AI	PISO.AI	One month before sampling	One month before sampling	One month before sampling	Four months before sampling
1.829760854	EOBS	CRU	PISO.AI	OIPC	At sampling Month	At sampling month	One month before sampling	Four months before sampling
1.829985369	EOBS	EOBS	PISO.AI	PISO.AI	One month before sampling	One month before sampling	Mean three months before sampling	Three months before sampling
1.830040537	EOBS	EOBS	OIPC	OIPC	At sampling Month	At sampling month	One month before sampling	One month before sampling
1.830936316	CRU	CRU	PISO.AI	OIPC	11 year May to July mean	11 year May to July mean	Two months before sampling	Mean three months before sampling
1.830936316	CRU	EOBS	PISO.AI	OIPC	11 year May to July mean	11 year May to July mean	Two months before sampling	Mean three months before sampling
1.83115045	EOBS	EOBS	PISO.AI	OIPC	One month before sampling	One month before sampling	Two months before sampling	Yearly May to July mean
1.831491564	EOBS	EOBS	OIPC	OIPC	One month before sampling	One month before sampling	Yearly May to July mean	Mean three months before sampling
1.831493445	EOBS	EOBS	OIPC	PISO.AI	One month before sampling	One month before sampling	Mean three months before sampling	At sampling month
1.832029837	EOBS	EOBS	PISO.AI	PISO.AI	One month before sampling	One month before sampling	Two months before sampling	Three months before sampling
1.832105527	CRU	CRU	OIPC	PISO.AI	11 year May to July mean	11 year May to July mean	One month before sampling	Two months before sampling
1.832105527	CRU	EOBS	OIPC	PISO.AI	11 year May to July mean	11 year May to July mean	One month before sampling	Two months before sampling
1.832111171	CRU	EOBS	OIPC	OIPC	At sampling Month	At sampling month	Three months before sampling	Yearly May to July mean
1.832178374	EOBS	CRU	PISO.AI	OIPC	11 year May to July mean	At sampling month	Four months before sampling	Two months before sampling
1.83228479	CRU	EOBS	OIPC	PISO.AI	11 year May to July mean	One month before sampling	Three months before sampling	11 year May to July mean
1.832327833	CRU	CRU	OIPC	OIPC	Two months before sampling	Two months before sampling	Three months before sampling	Two months before sampling
1.832545579	EOBS	EOBS	PISO.AI	OIPC	One month before sampling	One month before sampling	Two months before sampling	11 year May to July mean
1.832553525	CRU	EOBS	PISO.AI	PISO.AI	Two months before sampling	Two months before sampling	Four months before sampling	At sampling month
1.832676128	EOBS	EOBS	OIPC	OIPC	At sampling Month	At sampling month	Three months before sampling	Two months before sampling
1.833120573	CRU	CRU	PISO.AI	OIPC	Mean three months before sampling	Mean three months before sampling	Four months before sampling	Three months before sampling
1.833526462	CRU	CRU	OIPC	OIPC	Yearly May to July mean	11 year May to July mean	Three months before sampling	Yearly May to July mean
1.833526462	CRU	EOBS	OIPC	OIPC	Yearly May to July mean	11 year May to July mean	Three months before sampling	Yearly May to July mean
1.833710294	CRU	CRU	OIPC	OIPC	11 year May to July mean	11 year May to July mean	One month before sampling	Mean three months before sampling
1.833710294	CRU	EOBS	OIPC	OIPC	11 year May to July mean	11 year May to July mean	One month before sampling	Mean three months before sampling
1.833760958	CRU	CRU	OIPC	PISO.AI	Yearly May to July mean	One month before sampling	Three months before sampling	Three months before sampling
1.834329577	EOBS	CRU	PISO.AI	OIPC	At sampling Month	At sampling month	Three months before sampling	Yearly May to July mean
1.834381923	CRU	EOBS	PISO.AI	PISO.AI	Two months before sampling	Two months before sampling	Two months before sampling	Four months before sampling
1.834385161	EOBS	CRU	PISO.AI	OIPC	At sampling Month	At sampling month	11 year May to July mean	Four months before sampling
1.834782978	EOBS	EOBS	OIPC	PISO.AI	At sampling Month	At sampling month	Two months before sampling	At sampling month
1.834867201	CRU	EOBS	OIPC	PISO.AI	Two months before sampling	Two months before sampling	Two months before sampling	Two months before sampling
1.834940027	EOBS	EOBS	OIPC	OIPC	One month before sampling	One month before sampling	11 year May to July mean	One month before sampling
1.835143491	EOBS	EOBS	PISO.AI	OIPC	Two months before sampling	Two months before sampling	Three months before sampling	Yearly May to July mean
1.835249482	CRU	EOBS	OIPC	PISO.AI	At sampling Month	At sampling month	11 year May to July mean	At sampling month
1.835351215	CRU	EOBS	PISO.AI	PISO.AI	One month before sampling	One month before sampling	One month before sampling	Yearly May to July mean
1.835763134	EOBS	EOBS	OIPC	OIPC	Two months before sampling	Two months before sampling	11 year May to July mean	Three months before sampling
1.835764201	EOBS	CRU	OIPC	PISO.AI	Mean three months before sampling	Mean three months before sampling	Three months before sampling	11 year May to July mean
1.836267144	CRU	CRU	OIPC	PISO.AI	Yearly May to July mean	11 year May to July mean	Three months before sampling	11 year May to July mean
1.836267144	CRU	EOBS	OIPC	PISO.AI	Yearly May to July mean	11 year May to July mean	Three months before sampling	11 year May to July mean
1.836680985	EOBS	EOBS	OIPC	OIPC	At sampling Month	At sampling month	One month before sampling	Yearly May to July mean
1.836700735	EOBS	EOBS	OIPC	PISO.AI	One month before sampling	One month before sampling	One month before sampling	Yearly May to July mean
1.837360574	EOBS	CRU	OIPC	PISO.AI	Mean three months before sampling	Mean three months before sampling	Four months before sampling	Three months before sampling
1.83763671	EOBS	CRU	PISO.AI	OIPC	At sampling Month	At sampling month	Three months before sampling	At sampling month
1.83774073	CRU	CRU	OIPC	OIPC	Yearly May to July mean	One month before sampling	Two months before sampling	Three months before sampling
1.838228123	EOBS	CRU	OIPC	OIPC	Three months before sampling	Three months before sampling	Three months before sampling	At sampling month
1.83831837	EOBS	CRU	OIPC	OIPC	Mean three months before sampling	Mean three months before sampling	Three months before sampling	At sampling month
1.838493739	CRU	CRU	OIPC	OIPC	One month before sampling	One month before sampling	Two months before sampling	11 year May to July mean
1.838822687	CRU	EOBS	OIPC	PISO.AI	Two months before sampling	Two months before sampling	Two months before sampling	At sampling month
1.838835615	CRU	EOBS	OIPC	PISO.AI	Two months before sampling	Two months before sampling	At sampling month	Three months before sampling
1.838858551	CRU	EOBS	OIPC	PISO.AI	11 year May to July mean	One month before sampling	Two months before sampling	Mean three months before sampling
1.838883648	EOBS	EOBS	OIPC	OIPC	Two months before sampling	Two months before sampling	Yearly May to July mean	Three months before sampling
1.83890911	EOBS	EOBS	PISO.AI	OIPC	One month before sampling	One month before sampling	Three months before sampling	One month before sampling
1.838923078	CRU	EOBS	PISO.AI	OIPC	At sampling Month	At sampling month	One month before sampling	At sampling month
1.83897902	EOBS	EOBS	OIPC	OIPC	One month before sampling	One month before sampling	Yearly May to July mean	One month before sampling
1.839247438	EOBS	EOBS	OIPC	OIPC	One month before sampling	One month before sampling	One month before sampling	At sampling month
1.839864467	EOBS	CRU	PISO.AI	OIPC	At sampling Month	At sampling month	Three months before sampling	11 year May to July mean
1.840009343	EOBS	EOBS	OIPC	OIPC	At sampling Month	At sampling month	One month before sampling	11 year May to July mean
1.840023997	CRU	CRU	OIPC	OIPC	11 year May to July mean	One month before sampling	Three months before sampling	Two months before sampling
1.840799178	CRU	CRU	PISO.AI	OIPC	11 year May to July mean	11 year May to July mean	Two months before sampling	One month before sampling
1.840799178	CRU	EOBS	PISO.AI	OIPC	11 year May to July mean	11 year May to July mean	Two months before sampling	One month before sampling
1.841088796	CRU	CRU	OIPC	OIPC	At sampling Month	At sampling month	11 year May to July mean	Two months before sampling
1.841903727	CRU	EOBS	PISO.AI	OIPC	At sampling Month	At sampling month	One month before sampling	Yearly May to July mean
1.841992531	EOBS	EOBS	PISO.AI	PISO.AI	Two months before sampling	Two months before sampling	Four months before sampling	At sampling month
1.842010507	EOBS	CRU	OIPC	OIPC	11 year May to July mean	At sampling month	Four months before sampling	At sampling month
1.842165359	CRU	CRU	PISO.AI	OIPC	At sampling Month	At sampling month	Mean three months before sampling	Two months before sampling
1.842364336	EOBS	EOBS	PISO.AI	OIPC	Two months before sampling	Two months before sampling	At sampling month	Four months before sampling
1.84249904	CRU	CRU	PISO.AI	OIPC	One month before sampling	One month before sampling	11 year May to July mean	Three months before sampling
1.842664097	EOBS	EOBS	PISO.AI	OIPC	Two months before sampling	Two months before sampling	Three months before sampling	11 year May to July mean
1.842742311	CRU	EOBS	OIPC	PISO.AI	One month before sampling	One month before sampling	Two months before sampling	Four months before sampling
1.84331549	CRU	CRU	OIPC	OIPC	At sampling Month	At sampling month	One month before sampling	Mean three months before sampling
1.844066924	CRU	EOBS	PISO.AI	OIPC	Two months before sampling	Two months before sampling	Three months before sampling	Two months before sampling
1.844080173	EOBS	CRU	PISO.AI	OIPC	11 year May to July mean	At sampling month	Four months before sampling	One month before sampling
1.844137784	CRU	EOBS	PISO.AI	PISO.AI	One month before sampling	One month before sampling	Three months before sampling	11 year May to July mean
1.844445435	CRU	CRU	OIPC	PISO.AI	At sampling Month	At sampling month	One month before sampling	Two months before sampling
1.844603291	EOBS	CRU	PISO.AI	OIPC	11 year May to July mean	At sampling month	Four months before sampling	Mean three months before sampling
1.845032185	CRU	EOBS	OIPC	OIPC	Three months before sampling	Three months before sampling	Yearly May to July mean	Three months before sampling
1.845161126	CRU	EOBS	OIPC	OIPC	One month before sampling	One month before sampling	Mean three months before sampling	Four months before sampling
1.846082311	CRU	EOBS	OIPC	OIPC	At sampling Month	One month before sampling	Three months before sampling	Four months before sampling
1.846240623	EOBS	CRU	OIPC	PISO.AI	Yearly May to July mean	One month before sampling	Three months before sampling	Three months before sampling
1.846517041	CRU	CRU	OIPC	OIPC	11 year May to July mean	One month before sampling	Three months before sampling	Three months before sampling
1.84672822	CRU	CRU	OIPC	OIPC	One month before sampling	One month before sampling	Two months before sampling	Yearly May to July mean
1.846882962	EOBS	CRU	PISO.AI	OIPC	At sampling Month	At sampling month	Two months before sampling	Three months before sampling
1.846949234	CRU	CRU	OIPC	OIPC	Yearly May to July mean	11 year May to July mean	Three months before sampling	11 year May to July mean
1.846949234	CRU	EOBS	OIPC	OIPC	Yearly May to July mean	11 year May to July mean	Three months before sampling	11 year May to July mean
1.846976795	CRU	CRU	PISO.AI	OIPC	At sampling Month	At sampling month	One month before sampling	Two months before sampling
1.846988796	CRU	CRU	PISO.AI	OIPC	One month before sampling	One month before sampling	At sampling month	Three months before sampling
1.847068955	CRU	EOBS	PISO.AI	PISO.AI	One month before sampling	One month before sampling	One month before sampling	Three months before sampling
1.847361388	EOBS	CRU	PISO.AI	OIPC	One month before sampling	One month before sampling	Yearly May to July mean	Four months before sampling
1.847447785	EOBS	CRU	OIPC	PISO.AI	At sampling Month	At sampling month	11 year May to July mean	Four months before sampling
1.847491557	CRU	EOBS	PISO.AI	PISO.AI	Two months before sampling	Two months before sampling	Three months before sampling	Mean three months before sampling
1.847564718	EOBS	EOBS	OIPC	PISO.AI	One month before sampling	One month before sampling	One month before sampling	At sampling month
1.847634921	EOBS	CRU	PISO.AI	OIPC	One month before sampling	One month before sampling	At sampling month	Four months before sampling
1.847822033	EOBS	EOBS	PISO.AI	OIPC	One month before sampling	One month before sampling	One month before sampling	Two months before sampling
1.848273063	CRU	EOBS	PISO.AI	PISO.AI	One month before sampling	One month before sampling	Two months before sampling	Four months before sampling
1.848556364	CRU	EOBS	PISO.AI	OIPC	At sampling Month	At sampling month	One month before sampling	11 year May to July mean
1.848668913	CRU	EOBS	PISO.AI	OIPC	One month before sampling	One month before sampling	Three months before sampling	Yearly May to July mean
1.848838922	EOBS	EOBS	OIPC	PISO.AI	One month before sampling	One month before sampling	11 year May to July mean	Two months before sampling
1.848891769	EOBS	EOBS	PISO.AI	OIPC	Two months before sampling	Two months before sampling	Yearly May to July mean	Four months before sampling
1.849205939	CRU	EOBS	OIPC	PISO.AI	At sampling Month	At sampling month	At sampling month	At sampling month
1.849614225	EOBS	EOBS	PISO.AI	OIPC	At sampling Month	At sampling month	Mean three months before sampling	Three months before sampling
1.849721682	CRU	EOBS	OIPC	OIPC	11 year May to July mean	One month before sampling	Three months before sampling	Yearly May to July mean
1.850135945	EOBS	EOBS	OIPC	PISO.AI	At sampling Month	At sampling month	Mean three months before sampling	Two months before sampling
1.850203253	EOBS	EOBS	PISO.AI	OIPC	One month before sampling	One month before sampling	Three months before sampling	Mean three months before sampling
1.85054003	CRU	CRU	OIPC	OIPC	At sampling Month	At sampling month	Yearly May to July mean	Two months before sampling
1.850651595	CRU	CRU	PISO.AI	OIPC	At sampling Month	At sampling month	Three months before sampling	Three months before sampling
1.850696075	EOBS	EOBS	OIPC	PISO.AI	One month before sampling	One month before sampling	Yearly May to July mean	Two months before sampling
1.850980107	CRU	EOBS	OIPC	OIPC	At sampling Month	At sampling month	Three months before sampling	11 year May to July mean
1.851085013	CRU	CRU	PISO.AI	OIPC	At sampling Month	At sampling month	Two months before sampling	Mean three months before sampling
1.851313719	CRU	EOBS	PISO.AI	PISO.AI	One month before sampling	One month before sampling	At sampling month	Yearly May to July mean
1.851373729	CRU	CRU	OIPC	OIPC	Yearly May to July mean	One month before sampling	Three months before sampling	11 year May to July mean
1.851420217	EOBS	EOBS	PISO.AI	OIPC	At sampling Month	At sampling month	Two months before sampling	Three months before sampling
1.851492723	CRU	CRU	OIPC	PISO.AI	11 year May to July mean	One month before sampling	Three months before sampling	Two months before sampling
1.851848554	EOBS	CRU	OIPC	OIPC	11 year May to July mean	At sampling month	Two months before sampling	Four months before sampling
1.852224986	EOBS	CRU	OIPC	PISO.AI	At sampling Month	At sampling month	Yearly May to July mean	Four months before sampling
1.852503064	CRU	EOBS	OIPC	OIPC	11 year May to July mean	One month before sampling	Three months before sampling	11 year May to July mean
1.85274972	CRU	EOBS	OIPC	OIPC	Two months before sampling	Two months before sampling	Two months before sampling	At sampling month
1.853136732	CRU	CRU	PISO.AI	OIPC	11 year May to July mean	One month before sampling	Three months before sampling	Three months before sampling
1.85320476	EOBS	CRU	OIPC	OIPC	11 year May to July mean	At sampling month	Four months before sampling	One month before sampling
1.853315917	CRU	EOBS	OIPC	OIPC	11 year May to July mean	One month before sampling	Two months before sampling	At sampling month
1.853326209	EOBS	EOBS	OIPC	PISO.AI	At sampling Month	At sampling month	Mean three months before sampling	11 year May to July mean
1.853380674	CRU	CRU	OIPC	OIPC	At sampling Month	One month before sampling	Four months before sampling	Three months before sampling
1.853462481	EOBS	CRU	OIPC	PISO.AI	Three months before sampling	Three months before sampling	Three months before sampling	Yearly May to July mean
1.853485004	EOBS	EOBS	OIPC	PISO.AI	One month before sampling	Two months before sampling	Four months before sampling	Four months before sampling
1.853892004	CRU	CRU	PISO.AI	PISO.AI	At sampling Month	At sampling month	Four months before sampling	Two months before sampling
1.854130487	CRU	EOBS	PISO.AI	PISO.AI	One month before sampling	One month before sampling	One month before sampling	One month before sampling
1.854234521	CRU	CRU	OIPC	OIPC	11 year May to July mean	11 year May to July mean	One month before sampling	One month before sampling
1.854234521	CRU	EOBS	OIPC	OIPC	11 year May to July mean	11 year May to July mean	One month before sampling	One month before sampling
1.854723132	CRU	EOBS	PISO.AI	PISO.AI	One month before sampling	One month before sampling	One month before sampling	Four months before sampling
1.854886306	CRU	EOBS	PISO.AI	PISO.AI	Two months before sampling	Two months before sampling	Four months before sampling	Yearly May to July mean
1.854986586	CRU	EOBS	OIPC	PISO.AI	Three months before sampling	Three months before sampling	Three months before sampling	11 year May to July mean
1.855173009	CRU	EOBS	OIPC	OIPC	Three months before sampling	Three months before sampling	Three months before sampling	Yearly May to July mean
1.855238122	CRU	CRU	OIPC	OIPC	Yearly May to July mean	One month before sampling	Three months before sampling	Yearly May to July mean
1.855901904	CRU	CRU	OIPC	OIPC	Mean three months before sampling	Mean three months before sampling	Four months before sampling	Two months before sampling
1.856399366	EOBS	EOBS	PISO.AI	PISO.AI	Two months before sampling	Two months before sampling	Three months before sampling	11 year May to July mean
1.856731799	EOBS	EOBS	OIPC	OIPC	Two months before sampling	Two months before sampling	One month before sampling	Three months before sampling
1.856772974	CRU	CRU	OIPC	PISO.AI	11 year May to July mean	11 year May to July mean	Mean three months before sampling	One month before sampling
1.856772974	CRU	EOBS	OIPC	PISO.AI	11 year May to July mean	11 year May to July mean	Mean three months before sampling	One month before sampling
1.856909239	EOBS	EOBS	PISO.AI	PISO.AI	One month before sampling	One month before sampling	At sampling month	Three months before sampling
1.857391009	CRU	CRU	OIPC	OIPC	Three months before sampling	Three months before sampling	Yearly May to July mean	Four months before sampling
1.857596954	CRU	CRU	OIPC	OIPC	11 year May to July mean	At sampling month	At sampling month	At sampling month
1.858135131	EOBS	CRU	OIPC	OIPC	At sampling Month	At sampling month	Two months before sampling	Two months before sampling
1.858253049	CRU	EOBS	OIPC	PISO.AI	At sampling Month	One month before sampling	Three months before sampling	Three months before sampling
1.858262055	CRU	CRU	OIPC	PISO.AI	Mean three months before sampling	Mean three months before sampling	Mean three months before sampling	Four months before sampling
1.858323196	EOBS	EOBS	PISO.AI	OIPC	One month before sampling	One month before sampling	Two months before sampling	Four months before sampling
1.859006574	CRU	EOBS	PISO.AI	PISO.AI	At sampling Month	At sampling month	One month before sampling	11 year May to July mean
1.859038583	CRU	CRU	OIPC	PISO.AI	11 year May to July mean	11 year May to July mean	Mean three months before sampling	Mean three months before sampling
1.859038583	CRU	EOBS	OIPC	PISO.AI	11 year May to July mean	11 year May to July mean	Mean three months before sampling	Mean three months before sampling
1.859303841	CRU	EOBS	PISO.AI	OIPC	At sampling Month	At sampling month	Yearly May to July mean	Two months before sampling
1.859564823	CRU	EOBS	PISO.AI	PISO.AI	Two months before sampling	Two months before sampling	Mean three months before sampling	Three months before sampling
1.859660068	CRU	CRU	OIPC	PISO.AI	Yearly May to July mean	One month before sampling	Two months before sampling	Four months before sampling
1.859870827	CRU	CRU	OIPC	OIPC	11 year May to July mean	At sampling month	Mean three months before sampling	At sampling month
1.860007379	EOBS	CRU	PISO.AI	PISO.AI	At sampling Month	At sampling month	Three months before sampling	11 year May to July mean
1.860039577	CRU	CRU	PISO.AI	OIPC	At sampling Month	At sampling month	Two months before sampling	One month before sampling
1.86019558	EOBS	EOBS	OIPC	OIPC	One month before sampling	One month before sampling	Two months before sampling	Four months before sampling
1.860314821	EOBS	EOBS	PISO.AI	OIPC	Two months before sampling	Two months before sampling	Two months before sampling	Four months before sampling
1.860939713	CRU	CRU	PISO.AI	OIPC	11 year May to July mean	One month before sampling	Three months before sampling	Two months before sampling
1.861200871	EOBS	EOBS	OIPC	PISO.AI	At sampling Month	At sampling month	One month before sampling	Two months before sampling
1.862173609	EOBS	CRU	PISO.AI	PISO.AI	Mean three months before sampling	Mean three months before sampling	Four months before sampling	Four months before sampling
1.862307586	CRU	CRU	OIPC	PISO.AI	Yearly May to July mean	One month before sampling	Three months before sampling	11 year May to July mean
1.862492318	EOBS	EOBS	PISO.AI	OIPC	Two months before sampling	Two months before sampling	Four months before sampling	One month before sampling
1.862640492	CRU	EOBS	PISO.AI	OIPC	At sampling Month	At sampling month	Yearly May to July mean	One month before sampling
1.862883235	CRU	CRU	OIPC	OIPC	At sampling Month	At sampling month	One month before sampling	One month before sampling
1.863536807	EOBS	CRU	OIPC	OIPC	Mean three months before sampling	Mean three months before sampling	Mean three months before sampling	Four months before sampling
1.863970388	EOBS	EOBS	PISO.AI	OIPC	Two months before sampling	Two months before sampling	Four months before sampling	Mean three months before sampling
1.863977882	EOBS	CRU	OIPC	OIPC	11 year May to July mean	At sampling month	Four months before sampling	Mean three months before sampling
1.863978658	CRU	CRU	OIPC	OIPC	One month before sampling	One month before sampling	At sampling month	Three months before sampling
1.864164916	EOBS	CRU	OIPC	OIPC	Mean three months before sampling	Mean three months before sampling	Four months before sampling	Three months before sampling
1.864217617	CRU	EOBS	PISO.AI	OIPC	One month before sampling	One month before sampling	Three months before sampling	11 year May to July mean
1.864361427	EOBS	CRU	OIPC	OIPC	Yearly May to July mean	11 year May to July mean	Three months before sampling	At sampling month
1.864361427	EOBS	EOBS	OIPC	OIPC	Yearly May to July mean	11 year May to July mean	Three months before sampling	At sampling month
1.864486177	EOBS	CRU	OIPC	OIPC	11 year May to July mean	At sampling month	Three months before sampling	Mean three months before sampling
1.864537954	CRU	EOBS	PISO.AI	PISO.AI	At sampling Month	At sampling month	11 year May to July mean	Yearly May to July mean
1.864768946	CRU	CRU	OIPC	OIPC	Three months before sampling	Three months before sampling	Three months before sampling	Two months before sampling
1.865398068	CRU	CRU	OIPC	OIPC	11 year May to July mean	At sampling month	At sampling month	One month before sampling
1.865476547	EOBS	EOBS	OIPC	OIPC	At sampling Month	At sampling month	At sampling month	Two months before sampling
1.865484946	CRU	CRU	OIPC	OIPC	11 year May to July mean	11 year May to July mean	Mean three months before sampling	11 year May to July mean
1.865484946	CRU	EOBS	OIPC	OIPC	11 year May to July mean	11 year May to July mean	Mean three months before sampling	11 year May to July mean
1.866272258	CRU	EOBS	PISO.AI	PISO.AI	One month before sampling	One month before sampling	Yearly May to July mean	One month before sampling
1.866497087	CRU	EOBS	PISO.AI	PISO.AI	Two months before sampling	Two months before sampling	Three months before sampling	One month before sampling
1.866570663	EOBS	CRU	PISO.AI	PISO.AI	One month before sampling	One month before sampling	Four months before sampling	Four months before sampling
1.866804278	CRU	EOBS	OIPC	OIPC	Three months before sampling	Three months before sampling	11 year May to July mean	Three months before sampling
1.866816961	EOBS	CRU	OIPC	PISO.AI	Three months before sampling	Three months before sampling	Three months before sampling	One month before sampling
1.866881202	EOBS	EOBS	OIPC	PISO.AI	Two months before sampling	Two months before sampling	Three months before sampling	Four months before sampling
1.867146821	CRU	EOBS	OIPC	OIPC	11 year May to July mean	One month before sampling	Mean three months before sampling	Three months before sampling
1.867709329	EOBS	EOBS	PISO.AI	OIPC	At sampling Month	At sampling month	11 year May to July mean	Two months before sampling
1.867727964	CRU	EOBS	PISO.AI	OIPC	At sampling Month	At sampling month	Yearly May to July mean	Mean three months before sampling
1.868265029	EOBS	EOBS	OIPC	PISO.AI	At sampling Month	At sampling month	One month before sampling	11 year May to July mean
1.868426328	CRU	CRU	OIPC	PISO.AI	Yearly May to July mean	One month before sampling	Three months before sampling	At sampling month
1.868726962	CRU	CRU	PISO.AI	OIPC	At sampling Month	At sampling month	Four months before sampling	Two months before sampling
1.869220645	EOBS	EOBS	PISO.AI	OIPC	One month before sampling	One month before sampling	At sampling month	Two months before sampling
1.869525056	EOBS	CRU	OIPC	PISO.AI	Yearly May to July mean	One month before sampling	Three months before sampling	Two months before sampling
1.869537176	CRU	EOBS	OIPC	PISO.AI	11 year May to July mean	One month before sampling	Two months before sampling	One month before sampling
1.869632203	EOBS	EOBS	PISO.AI	PISO.AI	One month before sampling	One month before sampling	Two months before sampling	11 year May to July mean
1.869787998	CRU	EOBS	PISO.AI	OIPC	At sampling Month	At sampling month	Mean three months before sampling	Three months before sampling
1.869870964	CRU	CRU	PISO.AI	OIPC	Two months before sampling	Two months before sampling	Three months before sampling	Mean three months before sampling
1.870012896	EOBS	EOBS	OIPC	OIPC	At sampling Month	At sampling month	Mean three months before sampling	At sampling month
1.870957478	CRU	EOBS	OIPC	OIPC	11 year May to July mean	One month before sampling	One month before sampling	Two months before sampling
1.871010282	CRU	CRU	OIPC	OIPC	11 year May to July mean	11 year May to July mean	Mean three months before sampling	Yearly May to July mean
1.871010282	CRU	EOBS	OIPC	OIPC	11 year May to July mean	11 year May to July mean	Mean three months before sampling	Yearly May to July mean
1.871076172	CRU	EOBS	PISO.AI	PISO.AI	At sampling Month	At sampling month	Two months before sampling	One month before sampling
1.871237984	EOBS	EOBS	PISO.AI	PISO.AI	Two months before sampling	Two months before sampling	Four months before sampling	Yearly May to July mean
1.871441369	CRU	EOBS	PISO.AI	PISO.AI	At sampling Month	At sampling month	11 year May to July mean	At sampling month
1.871682302	EOBS	CRU	OIPC	PISO.AI	Three months before sampling	Three months before sampling	Three months before sampling	At sampling month
1.8717287	EOBS	CRU	PISO.AI	OIPC	11 year May to July mean	At sampling month	Four months before sampling	Yearly May to July mean
1.871798143	CRU	CRU	PISO.AI	PISO.AI	One month before sampling	One month before sampling	11 year May to July mean	Three months before sampling
1.872055553	CRU	CRU	OIPC	PISO.AI	Three months before sampling	Three months before sampling	Three months before sampling	Two months before sampling
1.87230892	CRU	EOBS	OIPC	PISO.AI	11 year May to July mean	One month before sampling	Three months before sampling	Yearly May to July mean
1.872408775	CRU	CRU	OIPC	PISO.AI	One month before sampling	One month before sampling	Two months before sampling	Yearly May to July mean
1.87243666	CRU	EOBS	OIPC	OIPC	Three months before sampling	Three months before sampling	Three months before sampling	11 year May to July mean
1.872495806	EOBS	EOBS	PISO.AI	OIPC	At sampling Month	At sampling month	One month before sampling	Three months before sampling
1.872862815	EOBS	EOBS	PISO.AI	OIPC	Two months before sampling	Two months before sampling	Three months before sampling	At sampling month
1.873019293	EOBS	EOBS	PISO.AI	OIPC	One month before sampling	One month before sampling	Mean three months before sampling	Mean three months before sampling
1.873380265	CRU	EOBS	OIPC	PISO.AI	11 year May to July mean	One month before sampling	One month before sampling	Three months before sampling
1.87343397	CRU	EOBS	PISO.AI	OIPC	Two months before sampling	Two months before sampling	Four months before sampling	One month before sampling
1.873705276	EOBS	CRU	OIPC	OIPC	Three months before sampling	Three months before sampling	Three months before sampling	Mean three months before sampling
1.87383775	CRU	EOBS	OIPC	OIPC	Two months before sampling	Two months before sampling	Mean three months before sampling	Two months before sampling
1.873927962	CRU	CRU	OIPC	PISO.AI	At sampling Month	At sampling month	Mean three months before sampling	One month before sampling
1.874066794	EOBS	EOBS	OIPC	PISO.AI	At sampling Month	At sampling month	At sampling month	Four months before sampling
1.874118924	CRU	CRU	OIPC	OIPC	Yearly May to July mean	11 year May to July mean	At sampling month	Three months before sampling
1.874118924	CRU	EOBS	OIPC	OIPC	Yearly May to July mean	11 year May to July mean	At sampling month	Three months before sampling
1.874329427	CRU	EOBS	PISO.AI	PISO.AI	One month before sampling	One month before sampling	At sampling month	At sampling month
1.874401543	CRU	EOBS	PISO.AI	PISO.AI	At sampling Month	At sampling month	Two months before sampling	Mean three months before sampling
1.874431933	CRU	CRU	OIPC	PISO.AI	Yearly May to July mean	One month before sampling	Three months before sampling	Yearly May to July mean
1.874724962	EOBS	CRU	OIPC	OIPC	One month before sampling	At sampling month	At sampling month	Yearly May to July mean
1.874909563	CRU	EOBS	PISO.AI	OIPC	11 year May to July mean	One month before sampling	Two months before sampling	Three months before sampling
1.87511094	EOBS	CRU	OIPC	OIPC	Yearly May to July mean	11 year May to July mean	Three months before sampling	Yearly May to July mean
1.87511094	EOBS	EOBS	OIPC	OIPC	Yearly May to July mean	11 year May to July mean	Three months before sampling	Yearly May to July mean
1.875874581	CRU	EOBS	PISO.AI	PISO.AI	One month before sampling	One month before sampling	Yearly May to July mean	At sampling month
1.876106756	CRU	EOBS	PISO.AI	OIPC	Two months before sampling	Two months before sampling	Four months before sampling	Mean three months before sampling
1.876112098	EOBS	CRU	PISO.AI	OIPC	11 year May to July mean	At sampling month	Four months before sampling	11 year May to July mean
1.87645226	CRU	CRU	OIPC	PISO.AI	One month before sampling	One month before sampling	At sampling month	Three months before sampling
1.87718987	CRU	CRU	OIPC	PISO.AI	Mean three months before sampling	Mean three months before sampling	One month before sampling	Four months before sampling
1.877736509	EOBS	CRU	OIPC	OIPC	11 year May to July mean	At sampling month	Three months before sampling	One month before sampling
1.878058348	CRU	EOBS	OIPC	OIPC	Three months before sampling	Three months before sampling	Three months before sampling	At sampling month
1.878657437	EOBS	EOBS	PISO.AI	OIPC	Two months before sampling	Two months before sampling	Three months before sampling	Mean three months before sampling
1.879101869	EOBS	CRU	OIPC	PISO.AI	One month before sampling	At sampling month	At sampling month	11 year May to July mean
1.879186373	EOBS	EOBS	PISO.AI	OIPC	One month before sampling	One month before sampling	Mean three months before sampling	One month before sampling
1.879560561	CRU	EOBS	OIPC	PISO.AI	11 year May to July mean	One month before sampling	Two months before sampling	Three months before sampling
1.879594363	CRU	CRU	OIPC	PISO.AI	At sampling Month	At sampling month	Mean three months before sampling	Mean three months before sampling
1.879724094	CRU	CRU	OIPC	OIPC	One month before sampling	Two months before sampling	Four months before sampling	Four months before sampling
1.880143436	CRU	CRU	OIPC	OIPC	Three months before sampling	Three months before sampling	11 year May to July mean	Four months before sampling
1.880658908	EOBS	CRU	OIPC	OIPC	11 year May to July mean	At sampling month	Four months before sampling	Yearly May to July mean
1.880767079	CRU	CRU	OIPC	OIPC	Yearly May to July mean	11 year May to July mean	Mean three months before sampling	Three months before sampling
1.880767079	CRU	EOBS	OIPC	OIPC	Yearly May to July mean	11 year May to July mean	Mean three months before sampling	Three months before sampling
1.880924397	EOBS	CRU	OIPC	PISO.AI	Three months before sampling	Three months before sampling	Three months before sampling	Mean three months before sampling
1.88096435	CRU	CRU	PISO.AI	OIPC	11 year May to July mean	11 year May to July mean	Two months before sampling	11 year May to July mean
1.88096435	CRU	EOBS	PISO.AI	OIPC	11 year May to July mean	11 year May to July mean	Two months before sampling	11 year May to July mean
1.881373522	EOBS	EOBS	PISO.AI	OIPC	One month before sampling	One month before sampling	Four months before sampling	At sampling month
1.881450492	EOBS	CRU	PISO.AI	OIPC	11 year May to July mean	At sampling month	Four months before sampling	At sampling month
1.882221088	CRU	CRU	OIPC	OIPC	11 year May to July mean	At sampling month	At sampling month	Mean three months before sampling
1.882445612	CRU	CRU	OIPC	OIPC	At sampling Month	At sampling month	Mean three months before sampling	11 year May to July mean
1.882601047	CRU	EOBS	PISO.AI	PISO.AI	Two months before sampling	Two months before sampling	One month before sampling	Three months before sampling
1.882732247	EOBS	CRU	OIPC	OIPC	Mean three months before sampling	Mean three months before sampling	One month before sampling	Four months before sampling
1.883011638	EOBS	EOBS	PISO.AI	OIPC	Two months before sampling	Two months before sampling	Three months before sampling	One month before sampling
1.883033833	EOBS	EOBS	OIPC	PISO.AI	Two months before sampling	Two months before sampling	At sampling month	Four months before sampling
1.883878127	CRU	EOBS	PISO.AI	PISO.AI	At sampling Month	At sampling month	Mean three months before sampling	Two months before sampling
1.883928209	CRU	CRU	OIPC	PISO.AI	11 year May to July mean	11 year May to July mean	One month before sampling	One month before sampling
1.883928209	CRU	EOBS	OIPC	PISO.AI	11 year May to July mean	11 year May to July mean	One month before sampling	One month before sampling
1.884004493	CRU	CRU	OIPC	PISO.AI	Mean three months before sampling	Mean three months before sampling	Mean three months before sampling	Three months before sampling
1.884252799	EOBS	EOBS	OIPC	OIPC	At sampling Month	At sampling month	Yearly May to July mean	Mean three months before sampling
1.884598402	CRU	CRU	PISO.AI	OIPC	11 year May to July mean	11 year May to July mean	Two months before sampling	Yearly May to July mean
1.884598402	CRU	EOBS	PISO.AI	OIPC	11 year May to July mean	11 year May to July mean	Two months before sampling	Yearly May to July mean
1.884667805	CRU	EOBS	PISO.AI	PISO.AI	At sampling Month	At sampling month	Two months before sampling	Yearly May to July mean
1.885115272	EOBS	CRU	OIPC	OIPC	Yearly May to July mean	11 year May to July mean	Three months before sampling	11 year May to July mean
1.885115272	EOBS	EOBS	OIPC	OIPC	Yearly May to July mean	11 year May to July mean	Three months before sampling	11 year May to July mean
1.88529741	CRU	CRU	OIPC	OIPC	Yearly May to July mean	11 year May to July mean	Yearly May to July mean	Three months before sampling
1.88529741	CRU	EOBS	OIPC	OIPC	Yearly May to July mean	11 year May to July mean	Yearly May to July mean	Three months before sampling
1.885797391	CRU	CRU	PISO.AI	PISO.AI	Mean three months before sampling	Mean three months before sampling	Mean three months before sampling	Four months before sampling
1.885801982	EOBS	EOBS	OIPC	OIPC	At sampling Month	At sampling month	11 year May to July mean	Mean three months before sampling
1.88591584	CRU	EOBS	PISO.AI	OIPC	Three months before sampling	Three months before sampling	11 year May to July mean	Three months before sampling
1.885967928	CRU	CRU	OIPC	PISO.AI	11 year May to July mean	11 year May to July mean	One month before sampling	Mean three months before sampling
1.885967928	CRU	EOBS	OIPC	PISO.AI	11 year May to July mean	11 year May to July mean	One month before sampling	Mean three months before sampling
1.886058089	EOBS	EOBS	OIPC	PISO.AI	At sampling Month	At sampling month	Mean three months before sampling	Mean three months before sampling
1.886252832	CRU	CRU	PISO.AI	PISO.AI	Mean three months before sampling	Mean three months before sampling	One month before sampling	Four months before sampling
1.886277107	EOBS	CRU	OIPC	OIPC	One month before sampling	At sampling month	At sampling month	At sampling month
1.886608095	CRU	CRU	OIPC	OIPC	At sampling Month	At sampling month	Mean three months before sampling	Yearly May to July mean
1.886648951	CRU	CRU	OIPC	OIPC	11 year May to July mean	At sampling month	One month before sampling	One month before sampling
1.887115232	EOBS	CRU	OIPC	OIPC	Yearly May to July mean	One month before sampling	Three months before sampling	Mean three months before sampling
1.887142434	EOBS	CRU	OIPC	OIPC	Yearly May to July mean	One month before sampling	Three months before sampling	One month before sampling
1.887190911	CRU	EOBS	PISO.AI	PISO.AI	At sampling Month	At sampling month	Two months before sampling	At sampling month
1.887286364	CRU	CRU	PISO.AI	OIPC	Two months before sampling	Two months before sampling	Three months before sampling	One month before sampling
1.88825168	EOBS	EOBS	OIPC	OIPC	At sampling Month	At sampling month	One month before sampling	At sampling month
1.889323128	EOBS	EOBS	OIPC	OIPC	At sampling Month	At sampling month	Yearly May to July mean	One month before sampling
1.88937238	CRU	CRU	OIPC	PISO.AI	Three months before sampling	Three months before sampling	Yearly May to July mean	Four months before sampling
1.889447472	EOBS	CRU	OIPC	PISO.AI	Yearly May to July mean	11 year May to July mean	Three months before sampling	11 year May to July mean
1.889447472	EOBS	EOBS	OIPC	PISO.AI	Yearly May to July mean	11 year May to July mean	Three months before sampling	11 year May to July mean
1.889891861	CRU	CRU	PISO.AI	OIPC	Two months before sampling	Two months before sampling	Three months before sampling	11 year May to July mean
1.890098305	EOBS	CRU	OIPC	OIPC	One month before sampling	At sampling month	At sampling month	11 year May to July mean
1.890194241	CRU	CRU	OIPC	OIPC	Yearly May to July mean	11 year May to July mean	One month before sampling	Three months before sampling
1.890194241	CRU	EOBS	OIPC	OIPC	Yearly May to July mean	11 year May to July mean	One month before sampling	Three months before sampling
1.890397071	EOBS	CRU	OIPC	PISO.AI	11 year May to July mean	At sampling month	Three months before sampling	Two months before sampling
1.890403713	CRU	EOBS	PISO.AI	OIPC	At sampling Month	At sampling month	At sampling month	Two months before sampling
1.890542249	EOBS	EOBS	OIPC	OIPC	At sampling Month	At sampling month	11 year May to July mean	One month before sampling
1.890587741	EOBS	CRU	OIPC	PISO.AI	At sampling Month	At sampling month	Mean three months before sampling	Three months before sampling
1.890810327	EOBS	EOBS	PISO.AI	PISO.AI	Two months before sampling	Two months before sampling	Mean three months before sampling	Four months before sampling
1.891134301	CRU	CRU	OIPC	PISO.AI	One month before sampling	One month before sampling	Two months before sampling	11 year May to July mean
1.891221428	EOBS	CRU	PISO.AI	PISO.AI	One month before sampling	One month before sampling	Mean three months before sampling	Four months before sampling
1.891346605	CRU	EOBS	PISO.AI	OIPC	At sampling Month	At sampling month	One month before sampling	Three months before sampling
1.89182485	EOBS	EOBS	PISO.AI	OIPC	One month before sampling	One month before sampling	Yearly May to July mean	Two months before sampling
1.891959145	CRU	EOBS	PISO.AI	OIPC	One month before sampling	One month before sampling	Three months before sampling	One month before sampling
1.891971824	CRU	CRU	PISO.AI	OIPC	Two months before sampling	Two months before sampling	Three months before sampling	Yearly May to July mean
1.892333279	CRU	EOBS	PISO.AI	PISO.AI	At sampling Month	At sampling month	One month before sampling	Two months before sampling
1.892461632	CRU	CRU	OIPC	OIPC	Yearly May to July mean	11 year May to July mean	Three months before sampling	One month before sampling
1.892461632	CRU	EOBS	OIPC	OIPC	Yearly May to July mean	11 year May to July mean	Three months before sampling	One month before sampling
1.892668572	CRU	CRU	OIPC	PISO.AI	11 year May to July mean	One month before sampling	Three months before sampling	Four months before sampling
1.892761686	EOBS	CRU	OIPC	OIPC	11 year May to July mean	At sampling month	Four months before sampling	11 year May to July mean
1.892764172	EOBS	CRU	OIPC	OIPC	Three months before sampling	Three months before sampling	Three months before sampling	One month before sampling
1.89296008	CRU	CRU	OIPC	OIPC	Yearly May to July mean	11 year May to July mean	Three months before sampling	Mean three months before sampling
1.89296008	CRU	EOBS	OIPC	OIPC	Yearly May to July mean	11 year May to July mean	Three months before sampling	Mean three months before sampling
1.893350681	CRU	CRU	OIPC	OIPC	11 year May to July mean	11 year May to July mean	One month before sampling	11 year May to July mean
1.893350681	CRU	EOBS	OIPC	OIPC	11 year May to July mean	11 year May to July mean	One month before sampling	11 year May to July mean
1.893430272	EOBS	EOBS	OIPC	OIPC	11 year May to July mean	At sampling month	Mean three months before sampling	Three months before sampling
1.893589913	EOBS	CRU	PISO.AI	PISO.AI	At sampling Month	At sampling month	Mean three months before sampling	Four months before sampling
1.893979217	EOBS	EOBS	OIPC	PISO.AI	At sampling Month	At sampling month	Mean three months before sampling	One month before sampling
1.894079791	EOBS	EOBS	OIPC	PISO.AI	At sampling Month	At sampling month	Yearly May to July mean	Four months before sampling
1.894225933	EOBS	CRU	OIPC	PISO.AI	11 year May to July mean	At sampling month	Four months before sampling	11 year May to July mean
1.894352835	CRU	CRU	PISO.AI	OIPC	11 year May to July mean	One month before sampling	Four months before sampling	One month before sampling
1.89461278	EOBS	EOBS	PISO.AI	PISO.AI	One month before sampling	One month before sampling	Three months before sampling	At sampling month
1.894684684	EOBS	CRU	OIPC	OIPC	At sampling Month	At sampling month	Four months before sampling	At sampling month
1.895093694	CRU	CRU	OIPC	PISO.AI	One month before sampling	One month before sampling	Two months before sampling	At sampling month
1.895148869	CRU	CRU	OIPC	PISO.AI	11 year May to July mean	At sampling month	At sampling month	Two months before sampling
1.895243207	EOBS	EOBS	OIPC	PISO.AI	One month before sampling	One month before sampling	Three months before sampling	Three months before sampling
1.895350072	CRU	EOBS	PISO.AI	PISO.AI	Two months before sampling	Two months before sampling	Yearly May to July mean	Three months before sampling
1.896137457	EOBS	CRU	PISO.AI	PISO.AI	At sampling Month	At sampling month	Three months before sampling	Two months before sampling
1.896470764	CRU	CRU	OIPC	OIPC	Yearly May to July mean	11 year May to July mean	11 year May to July mean	Three months before sampling
1.896470764	CRU	EOBS	OIPC	OIPC	Yearly May to July mean	11 year May to July mean	11 year May to July mean	Three months before sampling
1.89701262	CRU	CRU	PISO.AI	PISO.AI	11 year May to July mean	One month before sampling	Four months before sampling	Two months before sampling
1.897274543	EOBS	EOBS	OIPC	OIPC	Three months before sampling	Three months before sampling	Three months before sampling	Yearly May to July mean
1.897608631	EOBS	CRU	PISO.AI	PISO.AI	11 year May to July mean	At sampling month	Four months before sampling	11 year May to July mean
1.897872072	CRU	EOBS	PISO.AI	OIPC	One month before sampling	One month before sampling	At sampling month	Four months before sampling
1.897907192	EOBS	EOBS	PISO.AI	OIPC	One month before sampling	One month before sampling	Two months before sampling	At sampling month
1.898342881	CRU	EOBS	PISO.AI	OIPC	11 year May to July mean	One month before sampling	Two months before sampling	Two months before sampling
1.898681072	EOBS	CRU	OIPC	PISO.AI	Yearly May to July mean	One month before sampling	Three months before sampling	Four months before sampling
1.89884974	EOBS	EOBS	OIPC	PISO.AI	At sampling Month	At sampling month	One month before sampling	Mean three months before sampling
1.898860016	CRU	CRU	OIPC	PISO.AI	At sampling Month	At sampling month	One month before sampling	One month before sampling
1.899105539	CRU	CRU	OIPC	OIPC	11 year May to July mean	11 year May to July mean	One month before sampling	Yearly May to July mean
1.899105539	CRU	EOBS	OIPC	OIPC	11 year May to July mean	11 year May to July mean	One month before sampling	Yearly May to July mean
1.899770296	EOBS	EOBS	PISO.AI	PISO.AI	One month before sampling	One month before sampling	Four months before sampling	11 year May to July mean
1.899958576	CRU	CRU	OIPC	PISO.AI	Two months before sampling	Two months before sampling	Three months before sampling	One month before sampling
1.900319935	CRU	EOBS	PISO.AI	PISO.AI	Two months before sampling	Two months before sampling	Four months before sampling	Mean three months before sampling
1.900361131	EOBS	EOBS	PISO.AI	PISO.AI	Two months before sampling	Two months before sampling	Four months before sampling	Mean three months before sampling
1.900435575	CRU	CRU	OIPC	OIPC	11 year May to July mean	At sampling month	One month before sampling	Mean three months before sampling
1.900533355	EOBS	EOBS	OIPC	PISO.AI	Three months before sampling	Three months before sampling	Three months before sampling	11 year May to July mean
1.900801714	EOBS	EOBS	PISO.AI	OIPC	At sampling Month	At sampling month	Two months before sampling	Two months before sampling
1.900802613	CRU	CRU	PISO.AI	OIPC	Three months before sampling	Three months before sampling	11 year May to July mean	Four months before sampling
1.901608233	EOBS	EOBS	PISO.AI	OIPC	One month before sampling	One month before sampling	Yearly May to July mean	Four months before sampling
1.901841962	EOBS	EOBS	PISO.AI	OIPC	One month before sampling	One month before sampling	One month before sampling	Four months before sampling
1.901890532	CRU	EOBS	PISO.AI	OIPC	At sampling Month	At sampling month	Yearly May to July mean	Three months before sampling
1.902017262	CRU	EOBS	OIPC	OIPC	Two months before sampling	Two months before sampling	11 year May to July mean	Two months before sampling
1.90242612	EOBS	CRU	OIPC	PISO.AI	At sampling Month	At sampling month	At sampling month	Four months before sampling
1.903236096	CRU	EOBS	PISO.AI	PISO.AI	One month before sampling	One month before sampling	Yearly May to July mean	Yearly May to July mean
1.903649672	CRU	EOBS	PISO.AI	PISO.AI	At sampling Month	At sampling month	Two months before sampling	Two months before sampling
1.903817302	CRU	CRU	OIPC	PISO.AI	Three months before sampling	Three months before sampling	11 year May to July mean	Four months before sampling
1.904023148	CRU	CRU	PISO.AI	PISO.AI	11 year May to July mean	11 year May to July mean	Two months before sampling	One month before sampling
1.904023148	CRU	EOBS	PISO.AI	PISO.AI	11 year May to July mean	11 year May to July mean	Two months before sampling	One month before sampling
1.90425376	CRU	CRU	OIPC	PISO.AI	At sampling Month	At sampling month	One month before sampling	Mean three months before sampling
1.904262861	CRU	CRU	OIPC	PISO.AI	Yearly May to July mean	One month before sampling	Two months before sampling	Three months before sampling
1.904672924	CRU	EOBS	PISO.AI	PISO.AI	Two months before sampling	Two months before sampling	Three months before sampling	Two months before sampling
1.9048308	CRU	CRU	OIPC	OIPC	Three months before sampling	Three months before sampling	At sampling month	Four months before sampling
1.904866405	CRU	CRU	PISO.AI	PISO.AI	11 year May to July mean	One month before sampling	Three months before sampling	Two months before sampling
1.905221257	EOBS	EOBS	OIPC	PISO.AI	Two months before sampling	Two months before sampling	Mean three months before sampling	Three months before sampling
1.905490321	CRU	EOBS	OIPC	OIPC	11 year May to July mean	One month before sampling	Mean three months before sampling	Two months before sampling
1.905501223	EOBS	CRU	OIPC	OIPC	One month before sampling	At sampling month	Yearly May to July mean	At sampling month
1.905579937	CRU	CRU	PISO.AI	PISO.AI	At sampling Month	At sampling month	Yearly May to July mean	Three months before sampling
1.905706329	EOBS	EOBS	PISO.AI	OIPC	One month before sampling	One month before sampling	Four months before sampling	Yearly May to July mean
1.905940388	CRU	CRU	PISO.AI	OIPC	11 year May to July mean	One month before sampling	Three months before sampling	One month before sampling
1.90601191	CRU	EOBS	PISO.AI	PISO.AI	Two months before sampling	Two months before sampling	Two months before sampling	Three months before sampling
1.90646729	EOBS	EOBS	PISO.AI	PISO.AI	One month before sampling	One month before sampling	Two months before sampling	Mean three months before sampling
1.906512693	CRU	CRU	PISO.AI	OIPC	11 year May to July mean	One month before sampling	Four months before sampling	Mean three months before sampling
1.906581463	CRU	CRU	PISO.AI	PISO.AI	One month before sampling	One month before sampling	Yearly May to July mean	Three months before sampling
1.906628271	CRU	EOBS	PISO.AI	OIPC	At sampling Month	At sampling month	At sampling month	One month before sampling
1.906709162	EOBS	CRU	OIPC	OIPC	Yearly May to July mean	11 year May to July mean	Three months before sampling	Mean three months before sampling
1.906709162	EOBS	EOBS	OIPC	OIPC	Yearly May to July mean	11 year May to July mean	Three months before sampling	Mean three months before sampling
1.906720774	CRU	CRU	OIPC	OIPC	11 year May to July mean	11 year May to July mean	At sampling month	Two months before sampling
1.906720774	CRU	EOBS	OIPC	OIPC	11 year May to July mean	11 year May to July mean	At sampling month	Two months before sampling
1.906821141	EOBS	EOBS	OIPC	PISO.AI	At sampling Month	At sampling month	One month before sampling	One month before sampling
1.907070894	CRU	EOBS	OIPC	OIPC	At sampling Month	At sampling month	Three months before sampling	One month before sampling
1.90713963	CRU	CRU	PISO.AI	OIPC	At sampling Month	At sampling month	Two months before sampling	11 year May to July mean
1.907189908	EOBS	EOBS	OIPC	OIPC	One month before sampling	One month before sampling	11 year May to July mean	11 year May to July mean
1.90720074	CRU	EOBS	OIPC	OIPC	11 year May to July mean	One month before sampling	Two months before sampling	11 year May to July mean
1.90729173	CRU	CRU	PISO.AI	PISO.AI	One month before sampling	One month before sampling	At sampling month	Three months before sampling
1.907479174	CRU	CRU	PISO.AI	PISO.AI	11 year May to July mean	11 year May to July mean	Two months before sampling	Two months before sampling
1.907479174	CRU	EOBS	PISO.AI	PISO.AI	11 year May to July mean	11 year May to July mean	Two months before sampling	Two months before sampling
1.907560396	CRU	EOBS	PISO.AI	PISO.AI	Two months before sampling	Two months before sampling	At sampling month	Three months before sampling
1.90759094	EOBS	EOBS	OIPC	PISO.AI	At sampling Month	At sampling month	One month before sampling	Four months before sampling
1.907941158	CRU	EOBS	PISO.AI	OIPC	At sampling Month	At sampling month	At sampling month	Mean three months before sampling
1.907983415	EOBS	CRU	PISO.AI	PISO.AI	At sampling Month	At sampling month	Three months before sampling	Mean three months before sampling
1.908016611	CRU	CRU	OIPC	OIPC	At sampling Month	At sampling month	One month before sampling	11 year May to July mean
1.90826045	CRU	EOBS	PISO.AI	OIPC	One month before sampling	One month before sampling	Three months before sampling	Mean three months before sampling
1.908595225	CRU	CRU	PISO.AI	OIPC	11 year May to July mean	11 year May to July mean	11 year May to July mean	Two months before sampling
1.908595225	CRU	EOBS	PISO.AI	OIPC	11 year May to July mean	11 year May to July mean	11 year May to July mean	Two months before sampling
1.908684771	CRU	CRU	OIPC	PISO.AI	Mean three months before sampling	Mean three months before sampling	One month before sampling	Three months before sampling
1.908747865	CRU	EOBS	OIPC	OIPC	Two months before sampling	Two months before sampling	Yearly May to July mean	Two months before sampling
1.908753759	CRU	CRU	OIPC	OIPC	11 year May to July mean	One month before sampling	Three months before sampling	Mean three months before sampling
1.908759005	EOBS	CRU	PISO.AI	OIPC	Mean three months before sampling	Mean three months before sampling	One month before sampling	Four months before sampling
1.908846254	EOBS	EOBS	PISO.AI	OIPC	Two months before sampling	Two months before sampling	Three months before sampling	Two months before sampling
1.90909937	CRU	EOBS	PISO.AI	PISO.AI	At sampling Month	At sampling month	Mean three months before sampling	Mean three months before sampling
1.909421895	CRU	CRU	PISO.AI	OIPC	At sampling Month	At sampling month	Two months before sampling	Yearly May to July mean
1.909815496	CRU	CRU	OIPC	OIPC	11 year May to July mean	One month before sampling	Three months before sampling	One month before sampling
1.909847621	EOBS	EOBS	OIPC	OIPC	One month before sampling	One month before sampling	11 year May to July mean	Yearly May to July mean
1.910139035	CRU	EOBS	OIPC	OIPC	11 year May to July mean	One month before sampling	Two months before sampling	Yearly May to July mean
1.910204124	CRU	CRU	OIPC	PISO.AI	Yearly May to July mean	11 year May to July mean	Three months before sampling	At sampling month
1.910204124	CRU	EOBS	OIPC	PISO.AI	Yearly May to July mean	11 year May to July mean	Three months before sampling	At sampling month
1.910238781	EOBS	CRU	OIPC	OIPC	Yearly May to July mean	11 year May to July mean	Three months before sampling	One month before sampling
1.910238781	EOBS	EOBS	OIPC	OIPC	Yearly May to July mean	11 year May to July mean	Three months before sampling	One month before sampling
1.910319578	EOBS	CRU	PISO.AI	OIPC	Mean three months before sampling	Mean three months before sampling	Mean three months before sampling	Four months before sampling
1.910723819	CRU	CRU	PISO.AI	OIPC	11 year May to July mean	One month before sampling	Four months before sampling	Two months before sampling
1.910779295	EOBS	EOBS	PISO.AI	PISO.AI	One month before sampling	One month before sampling	Two months before sampling	Two months before sampling
1.911068022	CRU	EOBS	PISO.AI	PISO.AI	Two months before sampling	Two months before sampling	Four months before sampling	One month before sampling
1.911248177	CRU	EOBS	OIPC	PISO.AI	At sampling Month	At sampling month	At sampling month	Three months before sampling
1.911426613	EOBS	EOBS	PISO.AI	PISO.AI	Two months before sampling	Two months before sampling	One month before sampling	Four months before sampling
1.911478521	EOBS	CRU	OIPC	PISO.AI	At sampling Month	At sampling month	One month before sampling	Three months before sampling
1.911726513	CRU	CRU	PISO.AI	OIPC	11 year May to July mean	One month before sampling	Three months before sampling	Mean three months before sampling
1.912004498	EOBS	EOBS	OIPC	OIPC	At sampling Month	One month before sampling	Three months before sampling	Four months before sampling
1.912075909	EOBS	EOBS	OIPC	OIPC	11 year May to July mean	At sampling month	One month before sampling	Three months before sampling
1.912081741	CRU	EOBS	PISO.AI	OIPC	At sampling Month	At sampling month	At sampling month	Three months before sampling
1.91210508	EOBS	EOBS	OIPC	PISO.AI	At sampling Month	At sampling month	11 year May to July mean	Four months before sampling
1.912118404	EOBS	EOBS	PISO.AI	OIPC	One month before sampling	One month before sampling	11 year May to July mean	Mean three months before sampling
1.912429198	CRU	CRU	OIPC	OIPC	At sampling Month	At sampling month	One month before sampling	Yearly May to July mean
1.912759109	CRU	EOBS	OIPC	PISO.AI	11 year May to July mean	One month before sampling	Two months before sampling	At sampling month
1.912961072	CRU	EOBS	OIPC	OIPC	Two months before sampling	Two months before sampling	One month before sampling	Two months before sampling
1.912982581	EOBS	EOBS	OIPC	OIPC	One month before sampling	One month before sampling	Yearly May to July mean	11 year May to July mean
1.913184145	CRU	CRU	PISO.AI	OIPC	11 year May to July mean	At sampling month	Two months before sampling	At sampling month
1.913440001	EOBS	EOBS	OIPC	OIPC	Two months before sampling	Two months before sampling	Two months before sampling	Two months before sampling
1.913548911	EOBS	EOBS	OIPC	OIPC	Three months before sampling	Three months before sampling	Three months before sampling	11 year May to July mean
1.913615706	EOBS	EOBS	PISO.AI	PISO.AI	At sampling Month	At sampling month	11 year May to July mean	Four months before sampling
1.914011958	EOBS	EOBS	PISO.AI	PISO.AI	Two months before sampling	Two months before sampling	Four months before sampling	One month before sampling
1.914164548	CRU	CRU	OIPC	OIPC	11 year May to July mean	At sampling month	Mean three months before sampling	One month before sampling
1.914265619	EOBS	CRU	PISO.AI	PISO.AI	At sampling Month	At sampling month	One month before sampling	Four months before sampling
1.914788066	EOBS	EOBS	PISO.AI	OIPC	Two months before sampling	Two months before sampling	Mean three months before sampling	Three months before sampling
1.915029511	CRU	CRU	OIPC	PISO.AI	11 year May to July mean	At sampling month	At sampling month	Mean three months before sampling
1.915097913	CRU	CRU	OIPC	PISO.AI	11 year May to July mean	11 year May to July mean	Mean three months before sampling	11 year May to July mean
1.915097913	CRU	EOBS	OIPC	PISO.AI	11 year May to July mean	11 year May to July mean	Mean three months before sampling	11 year May to July mean
1.915170023	EOBS	EOBS	OIPC	PISO.AI	At sampling Month	At sampling month	One month before sampling	Three months before sampling
1.915353033	CRU	EOBS	OIPC	PISO.AI	11 year May to July mean	One month before sampling	Two months before sampling	11 year May to July mean
1.915467502	CRU	CRU	OIPC	PISO.AI	Yearly May to July mean	11 year May to July mean	Three months before sampling	Yearly May to July mean
1.915467502	CRU	EOBS	OIPC	PISO.AI	Yearly May to July mean	11 year May to July mean	Three months before sampling	Yearly May to July mean
1.915527707	CRU	EOBS	PISO.AI	OIPC	At sampling Month	At sampling month	Yearly May to July mean	At sampling month
1.915822992	CRU	CRU	OIPC	PISO.AI	11 year May to July mean	At sampling month	One month before sampling	Mean three months before sampling
1.91681244	EOBS	EOBS	PISO.AI	OIPC	Two months before sampling	Two months before sampling	11 year May to July mean	Three months before sampling
1.916863989	CRU	CRU	OIPC	OIPC	One month before sampling	One month before sampling	Two months before sampling	At sampling month
1.917008534	EOBS	EOBS	OIPC	OIPC	One month before sampling	One month before sampling	Yearly May to July mean	Yearly May to July mean
1.917776259	EOBS	EOBS	OIPC	PISO.AI	At sampling Month	At sampling month	Mean three months before sampling	Four months before sampling
1.91778798	CRU	CRU	OIPC	PISO.AI	11 year May to July mean	11 year May to July mean	Mean three months before sampling	Yearly May to July mean
1.91778798	CRU	EOBS	OIPC	PISO.AI	11 year May to July mean	11 year May to July mean	Mean three months before sampling	Yearly May to July mean
1.917808711	EOBS	EOBS	PISO.AI	PISO.AI	One month before sampling	One month before sampling	Two months before sampling	One month before sampling
1.918448411	EOBS	EOBS	OIPC	PISO.AI	One month before sampling	One month before sampling	11 year May to July mean	Mean three months before sampling
1.918471865	CRU	CRU	PISO.AI	PISO.AI	11 year May to July mean	11 year May to July mean	Two months before sampling	Mean three months before sampling
1.918471865	CRU	EOBS	PISO.AI	PISO.AI	11 year May to July mean	11 year May to July mean	Two months before sampling	Mean three months before sampling
1.91882408	CRU	EOBS	OIPC	OIPC	At sampling Month	At sampling month	Three months before sampling	Mean three months before sampling
1.919452376	EOBS	EOBS	OIPC	PISO.AI	At sampling Month	At sampling month	Mean three months before sampling	Three months before sampling
1.919736498	EOBS	CRU	OIPC	OIPC	11 year May to July mean	At sampling month	Four months before sampling	Two months before sampling
1.919945378	EOBS	CRU	OIPC	OIPC	Three months before sampling	Three months before sampling	Three months before sampling	Two months before sampling
1.919949896	CRU	CRU	OIPC	PISO.AI	11 year May to July mean	At sampling month	One month before sampling	Two months before sampling
1.919980522	EOBS	CRU	OIPC	OIPC	11 year May to July mean	At sampling month	Three months before sampling	11 year May to July mean
1.920084712	EOBS	EOBS	PISO.AI	OIPC	One month before sampling	One month before sampling	11 year May to July mean	One month before sampling
1.920192371	EOBS	EOBS	PISO.AI	OIPC	Two months before sampling	Two months before sampling	One month before sampling	Three months before sampling
1.920264705	CRU	CRU	PISO.AI	PISO.AI	Two months before sampling	Two months before sampling	Three months before sampling	One month before sampling
1.920421268	CRU	EOBS	PISO.AI	OIPC	At sampling Month	At sampling month	Two months before sampling	Three months before sampling
1.920505162	CRU	EOBS	OIPC	PISO.AI	At sampling Month	At sampling month	Three months before sampling	At sampling month
1.920751175	CRU	EOBS	PISO.AI	PISO.AI	One month before sampling	One month before sampling	Three months before sampling	At sampling month
1.920872511	EOBS	CRU	PISO.AI	PISO.AI	11 year May to July mean	At sampling month	Four months before sampling	Two months before sampling
1.921052285	CRU	EOBS	OIPC	PISO.AI	11 year May to July mean	One month before sampling	Mean three months before sampling	Three months before sampling
1.921210706	EOBS	EOBS	OIPC	OIPC	Three months before sampling	Three months before sampling	Three months before sampling	At sampling month
1.921238405	EOBS	EOBS	OIPC	PISO.AI	At sampling Month	At sampling month	Yearly May to July mean	Two months before sampling
1.92135205	EOBS	EOBS	PISO.AI	PISO.AI	Two months before sampling	Two months before sampling	Three months before sampling	At sampling month
1.921480034	EOBS	EOBS	PISO.AI	OIPC	One month before sampling	One month before sampling	Four months before sampling	11 year May to July mean
1.921488475	EOBS	EOBS	PISO.AI	PISO.AI	One month before sampling	One month before sampling	One month before sampling	Three months before sampling
1.921713706	EOBS	CRU	OIPC	OIPC	11 year May to July mean	At sampling month	Three months before sampling	Yearly May to July mean
1.921954014	EOBS	EOBS	PISO.AI	OIPC	At sampling Month	At sampling month	Yearly May to July mean	Three months before sampling
1.921956504	CRU	CRU	PISO.AI	PISO.AI	At sampling Month	At sampling month	At sampling month	Three months before sampling
1.922002965	CRU	CRU	OIPC	OIPC	One month before sampling	At sampling month	At sampling month	At sampling month
1.922894244	CRU	CRU	PISO.AI	PISO.AI	Two months before sampling	Two months before sampling	Three months before sampling	Mean three months before sampling
1.922933148	EOBS	EOBS	OIPC	PISO.AI	One month before sampling	One month before sampling	Yearly May to July mean	Mean three months before sampling
1.923122581	CRU	CRU	OIPC	PISO.AI	11 year May to July mean	One month before sampling	Three months before sampling	Mean three months before sampling
1.923204757	EOBS	EOBS	OIPC	PISO.AI	At sampling Month	At sampling month	Mean three months before sampling	Yearly May to July mean
1.923226166	EOBS	CRU	PISO.AI	PISO.AI	At sampling Month	At sampling month	11 year May to July mean	Four months before sampling
1.923250949	EOBS	EOBS	OIPC	PISO.AI	11 year May to July mean	At sampling month	Two months before sampling	Four months before sampling
1.923648407	CRU	CRU	OIPC	PISO.AI	One month before sampling	At sampling month	At sampling month	11 year May to July mean
1.924430283	EOBS	CRU	PISO.AI	PISO.AI	One month before sampling	One month before sampling	One month before sampling	Four months before sampling
1.924466364	CRU	CRU	OIPC	PISO.AI	Two months before sampling	Two months before sampling	Three months before sampling	Mean three months before sampling
1.924478579	EOBS	EOBS	PISO.AI	PISO.AI	One month before sampling	One month before sampling	Yearly May to July mean	Three months before sampling
1.924565861	EOBS	EOBS	OIPC	PISO.AI	At sampling Month	At sampling month	11 year May to July mean	Two months before sampling
1.924841209	EOBS	CRU	OIPC	PISO.AI	11 year May to July mean	At sampling month	Four months before sampling	Two months before sampling
1.924857311	EOBS	CRU	PISO.AI	OIPC	One month before sampling	One month before sampling	Four months before sampling	Four months before sampling
1.924904381	CRU	EOBS	PISO.AI	OIPC	At sampling Month	At sampling month	Yearly May to July mean	Yearly May to July mean
1.925402754	EOBS	CRU	PISO.AI	OIPC	One month before sampling	At sampling month	11 year May to July mean	At sampling month
1.925542963	CRU	CRU	OIPC	OIPC	Three months before sampling	Three months before sampling	Yearly May to July mean	Three months before sampling
1.925563519	EOBS	EOBS	PISO.AI	OIPC	At sampling Month	At sampling month	Two months before sampling	Mean three months before sampling
1.925567629	CRU	EOBS	OIPC	PISO.AI	Three months before sampling	Three months before sampling	Three months before sampling	Yearly May to July mean
1.925578862	CRU	CRU	OIPC	PISO.AI	11 year May to July mean	At sampling month	At sampling month	One month before sampling
1.92601889	EOBS	CRU	PISO.AI	PISO.AI	At sampling Month	At sampling month	Three months before sampling	One month before sampling
1.926254322	CRU	EOBS	PISO.AI	PISO.AI	At sampling Month	At sampling month	Mean three months before sampling	One month before sampling
1.926293861	CRU	CRU	PISO.AI	PISO.AI	Two months before sampling	Two months before sampling	Three months before sampling	Two months before sampling
1.926344032	EOBS	EOBS	PISO.AI	PISO.AI	One month before sampling	One month before sampling	Two months before sampling	At sampling month
1.926399123	EOBS	CRU	OIPC	OIPC	One month before sampling	At sampling month	11 year May to July mean	At sampling month
1.926427139	CRU	CRU	OIPC	PISO.AI	11 year May to July mean	At sampling month	One month before sampling	One month before sampling
1.926572421	CRU	CRU	OIPC	OIPC	Two months before sampling	Two months before sampling	Three months before sampling	Mean three months before sampling
1.926625325	EOBS	EOBS	OIPC	OIPC	Three months before sampling	Three months before sampling	Yearly May to July mean	Three months before sampling
1.92693241	EOBS	CRU	OIPC	PISO.AI	11 year May to July mean	At sampling month	Three months before sampling	Mean three months before sampling
1.927441055	EOBS	CRU	PISO.AI	PISO.AI	11 year May to July mean	At sampling month	Four months before sampling	Mean three months before sampling
1.927560657	CRU	EOBS	OIPC	PISO.AI	11 year May to July mean	One month before sampling	One month before sampling	Two months before sampling
1.927573588	EOBS	EOBS	PISO.AI	OIPC	At sampling Month	At sampling month	Two months before sampling	One month before sampling
1.927633912	EOBS	EOBS	OIPC	PISO.AI	At sampling Month	At sampling month	At sampling month	Three months before sampling
1.928001624	CRU	CRU	OIPC	PISO.AI	At sampling Month	At sampling month	Mean three months before sampling	11 year May to July mean
1.928120126	CRU	CRU	PISO.AI	OIPC	Yearly May to July mean	11 year May to July mean	11 year May to July mean	Three months before sampling
1.928120126	CRU	EOBS	PISO.AI	OIPC	Yearly May to July mean	11 year May to July mean	11 year May to July mean	Three months before sampling
1.928232099	EOBS	CRU	OIPC	OIPC	One month before sampling	At sampling month	Yearly May to July mean	Yearly May to July mean
1.928417939	CRU	EOBS	OIPC	OIPC	Yearly May to July mean	One month before sampling	Two months before sampling	One month before sampling
1.929066367	CRU	EOBS	OIPC	PISO.AI	At sampling Month	At sampling month	Three months before sampling	Yearly May to July mean
1.929088971	CRU	CRU	PISO.AI	PISO.AI	At sampling Month	At sampling month	Two months before sampling	One month before sampling
1.929265128	EOBS	EOBS	PISO.AI	PISO.AI	Two months before sampling	Two months before sampling	At sampling month	Four months before sampling
1.929412614	CRU	CRU	PISO.AI	PISO.AI	At sampling Month	At sampling month	Two months before sampling	Two months before sampling
1.929706915	EOBS	CRU	OIPC	PISO.AI	11 year May to July mean	At sampling month	Three months before sampling	One month before sampling
1.92974623	CRU	CRU	PISO.AI	OIPC	At sampling Month	At sampling month	11 year May to July mean	Two months before sampling
1.929812856	CRU	CRU	OIPC	OIPC	At sampling Month	At sampling month	At sampling month	Two months before sampling
1.930017379	CRU	CRU	OIPC	OIPC	11 year May to July mean	11 year May to July mean	Mean three months before sampling	At sampling month
1.930017379	CRU	EOBS	OIPC	OIPC	11 year May to July mean	11 year May to July mean	Mean three months before sampling	At sampling month
1.930317718	EOBS	CRU	OIPC	PISO.AI	One month before sampling	One month before sampling	11 year May to July mean	Four months before sampling
1.930579232	EOBS	EOBS	OIPC	PISO.AI	Two months before sampling	Two months before sampling	Yearly May to July mean	Three months before sampling
1.930612236	EOBS	EOBS	OIPC	PISO.AI	Two months before sampling	Two months before sampling	11 year May to July mean	Three months before sampling
1.930755472	CRU	CRU	PISO.AI	PISO.AI	11 year May to July mean	11 year May to July mean	Two months before sampling	11 year May to July mean
1.930755472	CRU	EOBS	PISO.AI	PISO.AI	11 year May to July mean	11 year May to July mean	Two months before sampling	11 year May to July mean
1.930841965	EOBS	EOBS	PISO.AI	PISO.AI	One month before sampling	One month before sampling	11 year May to July mean	Two months before sampling
1.931604176	CRU	EOBS	PISO.AI	OIPC	At sampling Month	At sampling month	Yearly May to July mean	11 year May to July mean
1.931717506	EOBS	CRU	OIPC	PISO.AI	11 year May to July mean	At sampling month	Four months before sampling	Mean three months before sampling
1.931755736	EOBS	CRU	OIPC	PISO.AI	One month before sampling	At sampling month	Yearly May to July mean	11 year May to July mean
1.931761107	CRU	CRU	PISO.AI	PISO.AI	Two months before sampling	Two months before sampling	Three months before sampling	11 year May to July mean
1.931848865	EOBS	EOBS	PISO.AI	OIPC	One month before sampling	One month before sampling	Mean three months before sampling	11 year May to July mean
1.931944096	EOBS	CRU	OIPC	OIPC	Mean three months before sampling	Mean three months before sampling	Two months before sampling	Three months before sampling
1.932033708	CRU	CRU	PISO.AI	OIPC	11 year May to July mean	11 year May to July mean	Mean three months before sampling	Mean three months before sampling
1.932033708	CRU	EOBS	PISO.AI	OIPC	11 year May to July mean	11 year May to July mean	Mean three months before sampling	Mean three months before sampling
1.932093355	EOBS	CRU	OIPC	OIPC	Two months before sampling	Two months before sampling	Four months before sampling	Four months before sampling
1.932146529	CRU	CRU	OIPC	PISO.AI	At sampling Month	One month before sampling	Four months before sampling	Three months before sampling
1.932708006	CRU	CRU	OIPC	OIPC	11 year May to July mean	At sampling month	Mean three months before sampling	Mean three months before sampling
1.932709728	CRU	CRU	OIPC	PISO.AI	11 year May to July mean	One month before sampling	Three months before sampling	One month before sampling
1.932743836	EOBS	EOBS	OIPC	PISO.AI	At sampling Month	At sampling month	Yearly May to July mean	Three months before sampling
1.93289812	CRU	CRU	OIPC	PISO.AI	Two months before sampling	Two months before sampling	Three months before sampling	Two months before sampling
1.933050822	CRU	EOBS	OIPC	OIPC	Three months before sampling	Three months before sampling	At sampling month	Three months before sampling
1.933206054	EOBS	EOBS	PISO.AI	OIPC	One month before sampling	One month before sampling	Mean three months before sampling	Yearly May to July mean
1.933312903	CRU	CRU	OIPC	OIPC	Three months before sampling	Three months before sampling	11 year May to July mean	Three months before sampling
1.933522612	CRU	CRU	OIPC	PISO.AI	Yearly May to July mean	11 year May to July mean	Three months before sampling	Mean three months before sampling
1.933522612	CRU	EOBS	OIPC	PISO.AI	Yearly May to July mean	11 year May to July mean	Three months before sampling	Mean three months before sampling
1.933606158	EOBS	CRU	PISO.AI	PISO.AI	At sampling Month	At sampling month	Three months before sampling	At sampling month
1.933852362	CRU	CRU	OIPC	OIPC	Yearly May to July mean	11 year May to July mean	Two months before sampling	Yearly May to July mean
1.933852362	CRU	EOBS	OIPC	OIPC	Yearly May to July mean	11 year May to July mean	Two months before sampling	Yearly May to July mean
1.934001597	EOBS	EOBS	OIPC	PISO.AI	At sampling Month	At sampling month	One month before sampling	Yearly May to July mean
1.934110463	EOBS	EOBS	PISO.AI	PISO.AI	Two months before sampling	Two months before sampling	Yearly May to July mean	Four months before sampling
1.93442146	EOBS	EOBS	OIPC	PISO.AI	Two months before sampling	Two months before sampling	One month before sampling	Three months before sampling
1.934675631	EOBS	EOBS	OIPC	PISO.AI	11 year May to July mean	At sampling month	Mean three months before sampling	Four months before sampling
1.934848354	EOBS	CRU	PISO.AI	OIPC	At sampling Month	At sampling month	Four months before sampling	Three months before sampling
1.935188739	CRU	CRU	OIPC	PISO.AI	At sampling Month	One month before sampling	Four months before sampling	Four months before sampling
1.935262818	EOBS	EOBS	PISO.AI	PISO.AI	One month before sampling	One month before sampling	Mean three months before sampling	Two months before sampling
1.935742799	CRU	CRU	OIPC	OIPC	One month before sampling	At sampling month	At sampling month	Yearly May to July mean
1.935760048	CRU	EOBS	OIPC	PISO.AI	11 year May to July mean	One month before sampling	Two months before sampling	Yearly May to July mean
1.935976292	CRU	CRU	PISO.AI	OIPC	One month before sampling	One month before sampling	Two months before sampling	Two months before sampling
1.936301707	EOBS	EOBS	PISO.AI	OIPC	At sampling Month	At sampling month	Two months before sampling	Yearly May to July mean
1.93681704	CRU	CRU	PISO.AI	OIPC	11 year May to July mean	One month before sampling	Four months before sampling	At sampling month
1.93718861	EOBS	EOBS	PISO.AI	PISO.AI	One month before sampling	One month before sampling	Two months before sampling	Yearly May to July mean
1.937247975	EOBS	EOBS	PISO.AI	OIPC	One month before sampling	One month before sampling	Three months before sampling	Two months before sampling
1.937345173	EOBS	EOBS	PISO.AI	PISO.AI	One month before sampling	One month before sampling	Three months before sampling	Mean three months before sampling
1.937415344	EOBS	CRU	PISO.AI	PISO.AI	Two months before sampling	Two months before sampling	Three months before sampling	Three months before sampling
1.93745738	EOBS	CRU	PISO.AI	OIPC	11 year May to July mean	At sampling month	Three months before sampling	Three months before sampling
1.937528657	EOBS	EOBS	OIPC	OIPC	One month before sampling	One month before sampling	At sampling month	Mean three months before sampling
1.937731827	CRU	EOBS	PISO.AI	PISO.AI	At sampling Month	At sampling month	One month before sampling	Mean three months before sampling
1.93795568	CRU	CRU	OIPC	OIPC	One month before sampling	One month before sampling	Mean three months before sampling	Two months before sampling
1.938144863	CRU	CRU	PISO.AI	PISO.AI	11 year May to July mean	One month before sampling	Four months before sampling	Mean three months before sampling
1.938217795	CRU	EOBS	OIPC	PISO.AI	11 year May to July mean	Two months before sampling	Four months before sampling	Four months before sampling
1.938272921	CRU	CRU	OIPC	OIPC	Two months before sampling	Two months before sampling	Three months before sampling	11 year May to July mean
1.938597759	CRU	EOBS	OIPC	PISO.AI	Three months before sampling	Three months before sampling	Three months before sampling	At sampling month
1.938819805	EOBS	EOBS	PISO.AI	OIPC	One month before sampling	One month before sampling	One month before sampling	Mean three months before sampling
1.939093902	EOBS	EOBS	OIPC	PISO.AI	11 year May to July mean	At sampling month	One month before sampling	Four months before sampling
1.939435399	CRU	EOBS	PISO.AI	OIPC	One month before sampling	Two months before sampling	Four months before sampling	Four months before sampling
1.939494011	EOBS	CRU	PISO.AI	OIPC	Mean three months before sampling	Mean three months before sampling	Four months before sampling	Four months before sampling
1.93978797	CRU	CRU	OIPC	PISO.AI	At sampling Month	At sampling month	Mean three months before sampling	Yearly May to July mean
1.939914873	EOBS	CRU	OIPC	PISO.AI	Three months before sampling	Three months before sampling	Three months before sampling	Two months before sampling
1.940147956	EOBS	EOBS	PISO.AI	OIPC	At sampling Month	At sampling month	Mean three months before sampling	Two months before sampling
1.940156122	EOBS	EOBS	PISO.AI	PISO.AI	Two months before sampling	Two months before sampling	Three months before sampling	Yearly May to July mean
1.940468671	CRU	CRU	OIPC	PISO.AI	11 year May to July mean	At sampling month	One month before sampling	At sampling month
1.940518659	CRU	CRU	OIPC	PISO.AI	11 year May to July mean	At sampling month	One month before sampling	11 year May to July mean
1.940681097	CRU	CRU	OIPC	OIPC	Yearly May to July mean	11 year May to July mean	Two months before sampling	11 year May to July mean
1.940681097	CRU	EOBS	OIPC	OIPC	Yearly May to July mean	11 year May to July mean	Two months before sampling	11 year May to July mean
1.940915409	EOBS	EOBS	PISO.AI	OIPC	Two months before sampling	Two months before sampling	Three months before sampling	Three months before sampling
1.941251327	CRU	EOBS	PISO.AI	OIPC	One month before sampling	One month before sampling	Mean three months before sampling	Four months before sampling
1.941569075	EOBS	EOBS	PISO.AI	OIPC	At sampling Month	At sampling month	Two months before sampling	11 year May to July mean
1.941727883	EOBS	EOBS	PISO.AI	PISO.AI	One month before sampling	One month before sampling	Three months before sampling	Yearly May to July mean
1.942133037	CRU	CRU	OIPC	PISO.AI	Two months before sampling	Two months before sampling	Three months before sampling	Yearly May to July mean
1.942227204	CRU	CRU	OIPC	PISO.AI	11 year May to July mean	11 year May to July mean	One month before sampling	Yearly May to July mean
1.942227204	CRU	EOBS	OIPC	PISO.AI	11 year May to July mean	11 year May to July mean	One month before sampling	Yearly May to July mean
1.942767725	EOBS	EOBS	PISO.AI	OIPC	Two months before sampling	Two months before sampling	Two months before sampling	Three months before sampling
1.943015665	CRU	CRU	PISO.AI	OIPC	At sampling Month	One month before sampling	Four months before sampling	Four months before sampling
1.943090838	CRU	CRU	OIPC	PISO.AI	11 year May to July mean	11 year May to July mean	One month before sampling	11 year May to July mean
1.943090838	CRU	EOBS	OIPC	PISO.AI	11 year May to July mean	11 year May to July mean	One month before sampling	11 year May to July mean
1.943094836	CRU	CRU	OIPC	OIPC	Two months before sampling	Two months before sampling	Three months before sampling	Yearly May to July mean
1.943222237	EOBS	CRU	OIPC	OIPC	One month before sampling	At sampling month	Yearly May to July mean	11 year May to July mean
1.943303265	CRU	CRU	PISO.AI	OIPC	11 year May to July mean	11 year May to July mean	Yearly May to July mean	Two months before sampling
1.943303265	CRU	EOBS	PISO.AI	OIPC	11 year May to July mean	11 year May to July mean	Yearly May to July mean	Two months before sampling
1.943355518	CRU	CRU	PISO.AI	OIPC	11 year May to July mean	11 year May to July mean	Mean three months before sampling	One month before sampling
1.943355518	CRU	EOBS	PISO.AI	OIPC	11 year May to July mean	11 year May to July mean	Mean three months before sampling	One month before sampling
1.943514984	CRU	EOBS	PISO.AI	PISO.AI	At sampling Month	At sampling month	Mean three months before sampling	Yearly May to July mean
1.943582229	EOBS	CRU	OIPC	OIPC	At sampling Month	At sampling month	11 year May to July mean	Three months before sampling
1.944050249	CRU	EOBS	OIPC	OIPC	At sampling Month	At sampling month	Two months before sampling	Three months before sampling
1.944167144	CRU	CRU	PISO.AI	OIPC	11 year May to July mean	11 year May to July mean	One month before sampling	Mean three months before sampling
1.944167144	CRU	EOBS	PISO.AI	OIPC	11 year May to July mean	11 year May to July mean	One month before sampling	Mean three months before sampling
1.944281132	EOBS	CRU	PISO.AI	OIPC	At sampling Month	At sampling month	Mean three months before sampling	Three months before sampling
1.944291223	EOBS	CRU	PISO.AI	PISO.AI	11 year May to July mean	At sampling month	Four months before sampling	One month before sampling
1.944396669	EOBS	EOBS	PISO.AI	OIPC	At sampling Month	At sampling month	At sampling month	Three months before sampling
1.944545656	CRU	EOBS	OIPC	PISO.AI	11 year May to July mean	One month before sampling	One month before sampling	Four months before sampling
1.944550079	CRU	CRU	PISO.AI	OIPC	11 year May to July mean	11 year May to July mean	Two months before sampling	At sampling month
1.944550079	CRU	EOBS	PISO.AI	OIPC	11 year May to July mean	11 year May to July mean	Two months before sampling	At sampling month
1.94482883	EOBS	EOBS	PISO.AI	OIPC	One month before sampling	One month before sampling	One month before sampling	One month before sampling
1.944929493	EOBS	EOBS	OIPC	OIPC	Yearly May to July mean	One month before sampling	Three months before sampling	At sampling month
1.945073607	EOBS	CRU	PISO.AI	PISO.AI	11 year May to July mean	At sampling month	Four months before sampling	At sampling month
1.945194406	EOBS	CRU	OIPC	PISO.AI	One month before sampling	At sampling month	At sampling month	Yearly May to July mean
1.945285833	EOBS	CRU	OIPC	PISO.AI	11 year May to July mean	At sampling month	Four months before sampling	One month before sampling
1.945484389	CRU	EOBS	OIPC	OIPC	One month before sampling	Two months before sampling	Four months before sampling	Two months before sampling
1.945484831	CRU	EOBS	PISO.AI	PISO.AI	At sampling Month	At sampling month	Yearly May to July mean	11 year May to July mean
1.945488573	CRU	CRU	OIPC	PISO.AI	11 year May to July mean	11 year May to July mean	11 year May to July mean	Two months before sampling
1.945488573	CRU	EOBS	OIPC	PISO.AI	11 year May to July mean	11 year May to July mean	11 year May to July mean	Two months before sampling
1.945520217	CRU	CRU	PISO.AI	OIPC	Mean three months before sampling	Mean three months before sampling	Two months before sampling	Three months before sampling
1.945632065	CRU	CRU	PISO.AI	PISO.AI	Three months before sampling	Three months before sampling	11 year May to July mean	Four months before sampling
1.945654334	CRU	EOBS	OIPC	PISO.AI	Yearly May to July mean	Two months before sampling	Four months before sampling	Four months before sampling
1.946184607	CRU	CRU	OIPC	PISO.AI	Yearly May to July mean	11 year May to July mean	Three months before sampling	One month before sampling
1.946184607	CRU	EOBS	OIPC	PISO.AI	Yearly May to July mean	11 year May to July mean	Three months before sampling	One month before sampling
1.946455657	CRU	CRU	PISO.AI	PISO.AI	At sampling Month	At sampling month	Two months before sampling	Mean three months before sampling
1.946521406	CRU	CRU	OIPC	OIPC	At sampling Month	At sampling month	Mean three months before sampling	At sampling month
1.946640572	CRU	CRU	OIPC	PISO.AI	11 year May to July mean	11 year May to July mean	Mean three months before sampling	At sampling month
1.946640572	CRU	EOBS	OIPC	PISO.AI	11 year May to July mean	11 year May to July mean	Mean three months before sampling	At sampling month
1.946658383	CRU	CRU	OIPC	OIPC	Yearly May to July mean	11 year May to July mean	Two months before sampling	Mean three months before sampling
1.946658383	CRU	EOBS	OIPC	OIPC	Yearly May to July mean	11 year May to July mean	Two months before sampling	Mean three months before sampling
1.946738598	EOBS	EOBS	OIPC	OIPC	Three months before sampling	Three months before sampling	11 year May to July mean	Three months before sampling
1.947024943	CRU	CRU	PISO.AI	PISO.AI	Two months before sampling	Two months before sampling	Three months before sampling	Yearly May to July mean
1.947035633	EOBS	CRU	PISO.AI	PISO.AI	At sampling Month	At sampling month	Three months before sampling	Yearly May to July mean
1.947165478	EOBS	EOBS	OIPC	PISO.AI	At sampling Month	At sampling month	11 year May to July mean	Three months before sampling
1.94727466	EOBS	EOBS	OIPC	OIPC	One month before sampling	Two months before sampling	Four months before sampling	Three months before sampling
1.947553622	EOBS	CRU	OIPC	OIPC	Three months before sampling	Three months before sampling	Yearly May to July mean	Four months before sampling
1.947720611	CRU	CRU	PISO.AI	PISO.AI	Mean three months before sampling	Mean three months before sampling	Mean three months before sampling	Three months before sampling
1.947753438	EOBS	CRU	PISO.AI	OIPC	One month before sampling	At sampling month	11 year May to July mean	Yearly May to July mean
[truncated: 63,538 more rows]
