# Supplementary material for: Using plant physiological stable oxygen isotope models to counter food fraud
Source: Sci Rep. 2021 Aug 27;11:17314. doi: 10.1038/s41598-021-96722-9 (PMC8397719; doi:10.1038/s41598-021-96722-9)
Supplement: Supplementary file 3 — Dataset S2. [file 41598_2021_96722_MOESM3_ESM.csv]

Using plant physiological stable oxygen isotope models to counter food fraud - Cueni, Nelson, Boner, Kahmen (2021)
RMSE (� VSMOW)	Air temperature data source	Relative humidity data source	d18O precipitation data source	d18O ambient vapor data source	Air temperature lead time	Vapor pressure lead time	d18O precipitation lead time	d18O ambient vapor lead time
1.060155538	CRU	CRU	OIPC	OIPC	One month before sampling	One month before sampling	Three months before sampling	Two months before sampling
1.066301058	CRU	CRU	OIPC	OIPC	One month before sampling	One month before sampling	Three months before sampling	Mean three months before sampling
1.069699598	CRU	CRU	OIPC	PISO.AI	One month before sampling	One month before sampling	Three months before sampling	One month before sampling
1.0707153	CRU	CRU	OIPC	PISO.AI	One month before sampling	One month before sampling	Three months before sampling	Mean three months before sampling
1.075392964	CRU	CRU	OIPC	OIPC	One month before sampling	One month before sampling	Three months before sampling	11 year May to July mean
1.075929953	CRU	CRU	OIPC	OIPC	One month before sampling	One month before sampling	Three months before sampling	Yearly May to July mean
1.076685788	CRU	CRU	OIPC	OIPC	One month before sampling	One month before sampling	Three months before sampling	One month before sampling
1.092118593	CRU	CRU	OIPC	PISO.AI	One month before sampling	One month before sampling	Three months before sampling	Two months before sampling
1.098978092	CRU	CRU	OIPC	PISO.AI	One month before sampling	One month before sampling	Three months before sampling	11 year May to July mean
1.100896668	CRU	CRU	OIPC	PISO.AI	One month before sampling	One month before sampling	Three months before sampling	Yearly May to July mean
1.102918991	CRU	CRU	OIPC	PISO.AI	One month before sampling	One month before sampling	Three months before sampling	At sampling month
1.10403948	CRU	CRU	OIPC	OIPC	One month before sampling	One month before sampling	Three months before sampling	At sampling month
1.122853399	CRU	CRU	OIPC	OIPC	One month before sampling	One month before sampling	Two months before sampling	Four months before sampling
1.131861233	CRU	CRU	OIPC	OIPC	One month before sampling	One month before sampling	Mean three months before sampling	Four months before sampling
1.13888976	CRU	CRU	OIPC	OIPC	One month before sampling	One month before sampling	One month before sampling	Four months before sampling
1.140885794	CRU	CRU	OIPC	OIPC	One month before sampling	One month before sampling	Three months before sampling	Three months before sampling
1.153204196	EOBS	CRU	OIPC	OIPC	One month before sampling	One month before sampling	Three months before sampling	Three months before sampling
1.169505201	CRU	CRU	OIPC	PISO.AI	One month before sampling	One month before sampling	Two months before sampling	Four months before sampling
1.183009172	CRU	CRU	OIPC	PISO.AI	One month before sampling	One month before sampling	Three months before sampling	Three months before sampling
1.193038692	CRU	CRU	OIPC	OIPC	One month before sampling	One month before sampling	Two months before sampling	Three months before sampling
1.197570805	EOBS	CRU	OIPC	PISO.AI	One month before sampling	One month before sampling	Three months before sampling	Three months before sampling
1.221083833	EOBS	CRU	OIPC	OIPC	One month before sampling	One month before sampling	Three months before sampling	Two months before sampling
1.223164297	CRU	CRU	OIPC	OIPC	11 year May to July mean	11 year May to July mean	Three months before sampling	At sampling month
1.223164297	CRU	EOBS	OIPC	OIPC	11 year May to July mean	11 year May to July mean	Three months before sampling	At sampling month
1.223599964	CRU	CRU	PISO.AI	OIPC	One month before sampling	One month before sampling	Two months before sampling	Four months before sampling
1.242528759	CRU	CRU	OIPC	OIPC	11 year May to July mean	11 year May to July mean	Three months before sampling	Yearly May to July mean
1.242528759	CRU	EOBS	OIPC	OIPC	11 year May to July mean	11 year May to July mean	Three months before sampling	Yearly May to July mean
1.246665089	CRU	CRU	PISO.AI	OIPC	One month before sampling	One month before sampling	Mean three months before sampling	Four months before sampling
1.248001321	EOBS	CRU	OIPC	OIPC	One month before sampling	One month before sampling	Two months before sampling	Four months before sampling
1.249163368	CRU	CRU	OIPC	PISO.AI	11 year May to July mean	11 year May to July mean	Three months before sampling	11 year May to July mean
1.249163368	CRU	EOBS	OIPC	PISO.AI	11 year May to July mean	11 year May to July mean	Three months before sampling	11 year May to July mean
1.250104644	CRU	CRU	OIPC	OIPC	At sampling Month	At sampling month	Three months before sampling	At sampling month
1.251376245	CRU	CRU	OIPC	OIPC	11 year May to July mean	11 year May to July mean	Three months before sampling	11 year May to July mean
1.251376245	CRU	EOBS	OIPC	OIPC	11 year May to July mean	11 year May to July mean	Three months before sampling	11 year May to July mean
1.254646526	CRU	CRU	OIPC	PISO.AI	One month before sampling	One month before sampling	Two months before sampling	Three months before sampling
1.26430892	CRU	CRU	OIPC	OIPC	At sampling Month	At sampling month	Three months before sampling	Yearly May to July mean
1.264423176	EOBS	CRU	OIPC	PISO.AI	One month before sampling	One month before sampling	Three months before sampling	Four months before sampling
1.271411383	CRU	CRU	OIPC	PISO.AI	At sampling Month	At sampling month	Three months before sampling	11 year May to July mean
1.272776405	EOBS	CRU	PISO.AI	OIPC	Mean three months before sampling	Mean three months before sampling	Three months before sampling	Three months before sampling
1.274778647	CRU	CRU	OIPC	OIPC	11 year May to July mean	11 year May to July mean	Three months before sampling	Mean three months before sampling
1.274778647	CRU	EOBS	OIPC	OIPC	11 year May to July mean	11 year May to July mean	Three months before sampling	Mean three months before sampling
1.274815973	CRU	CRU	OIPC	OIPC	At sampling Month	At sampling month	Three months before sampling	11 year May to July mean
1.27613094	CRU	CRU	OIPC	OIPC	11 year May to July mean	11 year May to July mean	Three months before sampling	One month before sampling
1.27613094	CRU	EOBS	OIPC	OIPC	11 year May to July mean	11 year May to July mean	Three months before sampling	One month before sampling
1.276630746	EOBS	CRU	OIPC	OIPC	One month before sampling	One month before sampling	Three months before sampling	Mean three months before sampling
1.280670717	EOBS	CRU	OIPC	PISO.AI	Mean three months before sampling	Mean three months before sampling	Three months before sampling	Three months before sampling
1.28147455	CRU	CRU	OIPC	PISO.AI	One month before sampling	One month before sampling	Mean three months before sampling	Four months before sampling
1.281967022	CRU	CRU	OIPC	PISO.AI	11 year May to July mean	11 year May to July mean	Three months before sampling	One month before sampling
1.281967022	CRU	EOBS	OIPC	PISO.AI	11 year May to July mean	11 year May to July mean	Three months before sampling	One month before sampling
1.28649268	CRU	CRU	OIPC	PISO.AI	11 year May to July mean	11 year May to July mean	Three months before sampling	Mean three months before sampling
1.28649268	CRU	EOBS	OIPC	PISO.AI	11 year May to July mean	11 year May to July mean	Three months before sampling	Mean three months before sampling
1.288092321	CRU	CRU	OIPC	OIPC	One month before sampling	One month before sampling	11 year May to July mean	Four months before sampling
1.28985639	EOBS	CRU	OIPC	OIPC	One month before sampling	One month before sampling	Three months before sampling	One month before sampling
1.292489584	CRU	CRU	PISO.AI	OIPC	One month before sampling	One month before sampling	One month before sampling	Four months before sampling
1.292646055	CRU	EOBS	OIPC	OIPC	One month before sampling	One month before sampling	Two months before sampling	Yearly May to July mean
1.292671357	CRU	CRU	OIPC	PISO.AI	11 year May to July mean	11 year May to July mean	Three months before sampling	At sampling month
1.292671357	CRU	EOBS	OIPC	PISO.AI	11 year May to July mean	11 year May to July mean	Three months before sampling	At sampling month
1.292917535	CRU	CRU	OIPC	OIPC	At sampling Month	At sampling month	Three months before sampling	Mean three months before sampling
1.293173965	CRU	CRU	OIPC	OIPC	At sampling Month	At sampling month	Three months before sampling	One month before sampling
1.293494213	EOBS	CRU	OIPC	PISO.AI	One month before sampling	One month before sampling	Three months before sampling	Two months before sampling
1.293556086	CRU	CRU	OIPC	PISO.AI	11 year May to July mean	11 year May to July mean	Three months before sampling	Yearly May to July mean
1.293556086	CRU	EOBS	OIPC	PISO.AI	11 year May to July mean	11 year May to July mean	Three months before sampling	Yearly May to July mean
1.294481186	CRU	CRU	OIPC	OIPC	One month before sampling	One month before sampling	Yearly May to July mean	Four months before sampling
1.294708322	EOBS	CRU	PISO.AI	OIPC	Mean three months before sampling	Mean three months before sampling	Three months before sampling	Two months before sampling
1.295757957	CRU	EOBS	OIPC	OIPC	One month before sampling	One month before sampling	At sampling month	Three months before sampling
1.296478776	CRU	CRU	PISO.AI	OIPC	Mean three months before sampling	Mean three months before sampling	Three months before sampling	Two months before sampling
1.297318253	EOBS	CRU	OIPC	PISO.AI	One month before sampling	One month before sampling	Three months before sampling	One month before sampling
1.297368498	EOBS	CRU	OIPC	PISO.AI	One month before sampling	One month before sampling	Three months before sampling	Mean three months before sampling
1.301911305	CRU	EOBS	OIPC	OIPC	One month before sampling	One month before sampling	Yearly May to July mean	Three months before sampling
1.302200022	CRU	CRU	OIPC	PISO.AI	One month before sampling	One month before sampling	One month before sampling	Four months before sampling
1.30321035	CRU	EOBS	OIPC	OIPC	One month before sampling	One month before sampling	Two months before sampling	11 year May to July mean
1.306131419	EOBS	CRU	OIPC	OIPC	One month before sampling	One month before sampling	Three months before sampling	11 year May to July mean
1.306241411	CRU	CRU	OIPC	OIPC	11 year May to July mean	11 year May to July mean	Two months before sampling	Three months before sampling
1.306241411	CRU	EOBS	OIPC	OIPC	11 year May to July mean	11 year May to July mean	Two months before sampling	Three months before sampling
1.307638771	CRU	CRU	PISO.AI	OIPC	Mean three months before sampling	Mean three months before sampling	Three months before sampling	One month before sampling
1.307956555	CRU	EOBS	OIPC	PISO.AI	One month before sampling	One month before sampling	Two months before sampling	11 year May to July mean
1.308382677	EOBS	CRU	OIPC	OIPC	One month before sampling	One month before sampling	Three months before sampling	Yearly May to July mean
1.308924572	CRU	CRU	PISO.AI	OIPC	Mean three months before sampling	Mean three months before sampling	Three months before sampling	Mean three months before sampling
1.309160395	CRU	CRU	OIPC	PISO.AI	At sampling Month	At sampling month	Three months before sampling	One month before sampling
1.310025743	CRU	CRU	OIPC	OIPC	One month before sampling	One month before sampling	At sampling month	Four months before sampling
1.31214639	CRU	CRU	PISO.AI	OIPC	One month before sampling	One month before sampling	Three months before sampling	One month before sampling
1.312159322	CRU	CRU	OIPC	OIPC	11 year May to July mean	11 year May to July mean	Mean three months before sampling	Three months before sampling
1.312159322	CRU	EOBS	OIPC	OIPC	11 year May to July mean	11 year May to July mean	Mean three months before sampling	Three months before sampling
1.314184663	CRU	CRU	OIPC	OIPC	At sampling Month	At sampling month	Two months before sampling	Three months before sampling
1.314984965	CRU	CRU	PISO.AI	OIPC	One month before sampling	One month before sampling	Three months before sampling	Mean three months before sampling
1.315162549	CRU	CRU	PISO.AI	PISO.AI	Mean three months before sampling	Mean three months before sampling	Three months before sampling	Two months before sampling
1.317699587	CRU	CRU	OIPC	PISO.AI	At sampling Month	At sampling month	Three months before sampling	Mean three months before sampling
1.320540788	CRU	EOBS	OIPC	OIPC	One month before sampling	One month before sampling	11 year May to July mean	Three months before sampling
1.320864141	CRU	EOBS	PISO.AI	OIPC	One month before sampling	One month before sampling	11 year May to July mean	Three months before sampling
1.322293755	CRU	CRU	PISO.AI	PISO.AI	Mean three months before sampling	Mean three months before sampling	Three months before sampling	One month before sampling
1.324049347	CRU	EOBS	OIPC	OIPC	One month before sampling	One month before sampling	Two months before sampling	At sampling month
1.325839996	CRU	CRU	PISO.AI	PISO.AI	Mean three months before sampling	Mean three months before sampling	Three months before sampling	Mean three months before sampling
1.328136696	CRU	CRU	OIPC	PISO.AI	At sampling Month	At sampling month	Three months before sampling	Yearly May to July mean
1.328812521	CRU	CRU	PISO.AI	OIPC	One month before sampling	One month before sampling	Three months before sampling	Yearly May to July mean
1.330001438	CRU	EOBS	OIPC	OIPC	One month before sampling	One month before sampling	One month before sampling	Three months before sampling
1.330225254	CRU	CRU	OIPC	PISO.AI	11 year May to July mean	11 year May to July mean	Three months before sampling	Two months before sampling
1.330225254	CRU	EOBS	OIPC	PISO.AI	11 year May to July mean	11 year May to July mean	Three months before sampling	Two months before sampling
1.330855316	CRU	EOBS	OIPC	OIPC	One month before sampling	One month before sampling	One month before sampling	Two months before sampling
1.332209509	CRU	EOBS	OIPC	OIPC	One month before sampling	One month before sampling	Mean three months before sampling	Two months before sampling
1.332239941	CRU	CRU	OIPC	PISO.AI	11 year May to July mean	11 year May to July mean	Mean three months before sampling	Four months before sampling
1.332239941	CRU	EOBS	OIPC	PISO.AI	11 year May to July mean	11 year May to July mean	Mean three months before sampling	Four months before sampling
1.332462281	CRU	CRU	PISO.AI	OIPC	One month before sampling	One month before sampling	Three months before sampling	At sampling month
1.332614249	CRU	CRU	PISO.AI	OIPC	One month before sampling	One month before sampling	Three months before sampling	11 year May to July mean
1.333639154	CRU	EOBS	OIPC	OIPC	One month before sampling	One month before sampling	Two months before sampling	One month before sampling
1.334703787	CRU	CRU	PISO.AI	OIPC	One month before sampling	One month before sampling	Three months before sampling	Two months before sampling
1.335074544	CRU	CRU	OIPC	OIPC	11 year May to July mean	11 year May to July mean	One month before sampling	Three months before sampling
1.335074544	CRU	EOBS	OIPC	OIPC	11 year May to July mean	11 year May to July mean	One month before sampling	Three months before sampling
1.335089823	CRU	CRU	OIPC	PISO.AI	11 year May to July mean	11 year May to July mean	One month before sampling	Four months before sampling
1.335089823	CRU	EOBS	OIPC	PISO.AI	11 year May to July mean	11 year May to July mean	One month before sampling	Four months before sampling
1.336719446	CRU	CRU	OIPC	PISO.AI	At sampling Month	At sampling month	Three months before sampling	At sampling month
1.338631383	CRU	EOBS	OIPC	OIPC	One month before sampling	One month before sampling	Mean three months before sampling	Three months before sampling
1.339305242	CRU	EOBS	OIPC	OIPC	One month before sampling	One month before sampling	Two months before sampling	Mean three months before sampling
1.339348941	EOBS	CRU	OIPC	PISO.AI	One month before sampling	One month before sampling	Three months before sampling	Yearly May to July mean
1.339646181	EOBS	CRU	OIPC	OIPC	One month before sampling	One month before sampling	Three months before sampling	Four months before sampling
1.339862839	CRU	CRU	OIPC	OIPC	At sampling Month	At sampling month	Mean three months before sampling	Three months before sampling
1.341028458	EOBS	CRU	OIPC	PISO.AI	One month before sampling	One month before sampling	Three months before sampling	11 year May to July mean
1.341560605	EOBS	CRU	OIPC	PISO.AI	One month before sampling	One month before sampling	Three months before sampling	At sampling month
1.346635305	CRU	EOBS	OIPC	OIPC	One month before sampling	One month before sampling	Mean three months before sampling	Yearly May to July mean
1.34904192	EOBS	CRU	OIPC	OIPC	One month before sampling	One month before sampling	Three months before sampling	At sampling month
1.350070827	CRU	EOBS	OIPC	OIPC	One month before sampling	One month before sampling	Mean three months before sampling	Mean three months before sampling
1.350765136	CRU	CRU	PISO.AI	PISO.AI	One month before sampling	One month before sampling	Three months before sampling	11 year May to July mean
1.35138036	CRU	EOBS	OIPC	OIPC	One month before sampling	One month before sampling	Mean three months before sampling	11 year May to July mean
1.35153191	CRU	CRU	OIPC	PISO.AI	At sampling Month	At sampling month	Three months before sampling	Two months before sampling
1.351562038	CRU	EOBS	OIPC	OIPC	One month before sampling	One month before sampling	One month before sampling	Yearly May to July mean
1.352060453	CRU	CRU	PISO.AI	OIPC	One month before sampling	One month before sampling	11 year May to July mean	Four months before sampling
1.352160518	EOBS	CRU	OIPC	OIPC	At sampling Month	At sampling month	Three months before sampling	Mean three months before sampling
1.35397214	CRU	EOBS	OIPC	OIPC	One month before sampling	One month before sampling	Mean three months before sampling	One month before sampling
1.35461238	CRU	EOBS	OIPC	OIPC	One month before sampling	One month before sampling	Yearly May to July mean	Two months before sampling
1.355493798	EOBS	CRU	OIPC	OIPC	At sampling Month	At sampling month	Three months before sampling	Yearly May to July mean
1.355619269	CRU	CRU	PISO.AI	OIPC	Mean three months before sampling	Mean three months before sampling	Three months before sampling	At sampling month
1.355717388	EOBS	EOBS	OIPC	OIPC	One month before sampling	One month before sampling	Three months before sampling	At sampling month
1.355870095	CRU	EOBS	OIPC	OIPC	One month before sampling	One month before sampling	One month before sampling	11 year May to July mean
1.357557151	EOBS	CRU	PISO.AI	OIPC	Mean three months before sampling	Mean three months before sampling	Three months before sampling	Mean three months before sampling
1.358225817	CRU	EOBS	OIPC	OIPC	One month before sampling	One month before sampling	One month before sampling	Mean three months before sampling
1.359609236	CRU	CRU	OIPC	OIPC	At sampling Month	At sampling month	One month before sampling	Three months before sampling
1.359614725	EOBS	CRU	OIPC	OIPC	At sampling Month	At sampling month	Three months before sampling	One month before sampling
1.359975129	CRU	CRU	OIPC	OIPC	11 year May to July mean	11 year May to July mean	Three months before sampling	Two months before sampling
1.359975129	CRU	EOBS	OIPC	OIPC	11 year May to July mean	11 year May to July mean	Three months before sampling	Two months before sampling
1.360999165	EOBS	EOBS	OIPC	OIPC	One month before sampling	One month before sampling	Three months before sampling	Yearly May to July mean
1.361097196	EOBS	CRU	OIPC	OIPC	At sampling Month	At sampling month	Three months before sampling	11 year May to July mean
1.361319009	EOBS	CRU	PISO.AI	OIPC	Mean three months before sampling	Mean three months before sampling	Three months before sampling	One month before sampling
1.361774965	CRU	CRU	OIPC	PISO.AI	One month before sampling	One month before sampling	Three months before sampling	Four months before sampling
1.361968568	EOBS	CRU	OIPC	OIPC	At sampling Month	At sampling month	Three months before sampling	Two months before sampling
1.362365315	EOBS	EOBS	OIPC	PISO.AI	One month before sampling	One month before sampling	Three months before sampling	11 year May to July mean
1.363885106	EOBS	CRU	PISO.AI	PISO.AI	Mean three months before sampling	Mean three months before sampling	Three months before sampling	Three months before sampling
1.364445444	CRU	EOBS	OIPC	OIPC	One month before sampling	One month before sampling	11 year May to July mean	Two months before sampling
1.364962494	EOBS	EOBS	OIPC	OIPC	One month before sampling	One month before sampling	Mean three months before sampling	Three months before sampling
1.367173311	CRU	CRU	PISO.AI	PISO.AI	Mean three months before sampling	Mean three months before sampling	Three months before sampling	Yearly May to July mean
1.367668916	CRU	CRU	OIPC	OIPC	Two months before sampling	Two months before sampling	Four months before sampling	At sampling month
1.368282627	EOBS	CRU	PISO.AI	PISO.AI	Mean three months before sampling	Mean three months before sampling	Three months before sampling	Two months before sampling
1.368535458	EOBS	CRU	OIPC	OIPC	At sampling Month	At sampling month	Three months before sampling	At sampling month
1.368910146	CRU	EOBS	OIPC	OIPC	One month before sampling	One month before sampling	One month before sampling	One month before sampling
1.36953584	EOBS	EOBS	OIPC	OIPC	One month before sampling	One month before sampling	One month before sampling	Three months before sampling
1.37061186	CRU	CRU	OIPC	OIPC	At sampling Month	At sampling month	Three months before sampling	Two months before sampling
1.371064126	CRU	EOBS	OIPC	PISO.AI	One month before sampling	One month before sampling	Two months before sampling	At sampling month
1.373374079	CRU	EOBS	OIPC	PISO.AI	One month before sampling	One month before sampling	Mean three months before sampling	11 year May to July mean
1.375699867	EOBS	EOBS	OIPC	OIPC	One month before sampling	One month before sampling	Three months before sampling	11 year May to July mean
1.37570334	CRU	CRU	OIPC	OIPC	11 year May to July mean	11 year May to July mean	At sampling month	Four months before sampling
1.37570334	CRU	EOBS	OIPC	OIPC	11 year May to July mean	11 year May to July mean	At sampling month	Four months before sampling
1.376033205	CRU	CRU	OIPC	OIPC	Two months before sampling	Two months before sampling	Three months before sampling	Four months before sampling
1.377464463	CRU	CRU	PISO.AI	OIPC	One month before sampling	One month before sampling	Four months before sampling	At sampling month
1.377573718	EOBS	CRU	OIPC	PISO.AI	One month before sampling	One month before sampling	Two months before sampling	Four months before sampling
1.378067127	EOBS	CRU	OIPC	PISO.AI	At sampling Month	At sampling month	Three months before sampling	11 year May to July mean
1.379099827	CRU	CRU	OIPC	OIPC	Two months before sampling	Two months before sampling	Four months before sampling	Yearly May to July mean
1.379457502	CRU	EOBS	OIPC	PISO.AI	One month before sampling	One month before sampling	One month before sampling	11 year May to July mean
1.380212284	CRU	EOBS	OIPC	PISO.AI	One month before sampling	One month before sampling	Two months before sampling	Yearly May to July mean
1.380632903	CRU	CRU	PISO.AI	OIPC	One month before sampling	One month before sampling	Three months before sampling	Three months before sampling
1.382284909	CRU	CRU	PISO.AI	PISO.AI	Mean three months before sampling	Mean three months before sampling	Three months before sampling	11 year May to July mean
1.382919645	CRU	CRU	PISO.AI	OIPC	Mean three months before sampling	Mean three months before sampling	Three months before sampling	11 year May to July mean
1.384211322	CRU	CRU	OIPC	PISO.AI	11 year May to July mean	11 year May to July mean	At sampling month	Four months before sampling
1.384211322	CRU	EOBS	OIPC	PISO.AI	11 year May to July mean	11 year May to July mean	At sampling month	Four months before sampling
1.384371719	CRU	CRU	OIPC	PISO.AI	Two months before sampling	Two months before sampling	Four months before sampling	11 year May to July mean
1.384498362	CRU	CRU	PISO.AI	PISO.AI	One month before sampling	One month before sampling	Two months before sampling	Four months before sampling
1.385778699	CRU	CRU	PISO.AI	PISO.AI	Mean three months before sampling	Mean three months before sampling	Three months before sampling	At sampling month
1.386183605	EOBS	CRU	OIPC	OIPC	One month before sampling	One month before sampling	Mean three months before sampling	Four months before sampling
1.386782853	CRU	EOBS	OIPC	PISO.AI	One month before sampling	One month before sampling	Two months before sampling	Mean three months before sampling
1.388374765	EOBS	CRU	OIPC	PISO.AI	At sampling Month	At sampling month	Three months before sampling	One month before sampling
1.390772915	CRU	CRU	PISO.AI	OIPC	Mean three months before sampling	Mean three months before sampling	Three months before sampling	Yearly May to July mean
1.391633273	CRU	CRU	OIPC	PISO.AI	11 year May to July mean	11 year May to July mean	Yearly May to July mean	Four months before sampling
1.391633273	CRU	EOBS	OIPC	PISO.AI	11 year May to July mean	11 year May to July mean	Yearly May to July mean	Four months before sampling
1.39236125	EOBS	EOBS	OIPC	OIPC	One month before sampling	One month before sampling	Yearly May to July mean	Three months before sampling
1.392368056	CRU	CRU	PISO.AI	OIPC	One month before sampling	One month before sampling	Four months before sampling	Yearly May to July mean
1.392759379	CRU	CRU	PISO.AI	PISO.AI	One month before sampling	One month before sampling	Four months before sampling	11 year May to July mean
1.393005979	CRU	CRU	OIPC	OIPC	Two months before sampling	Two months before sampling	Four months before sampling	11 year May to July mean
1.394573866	CRU	CRU	OIPC	OIPC	11 year May to July mean	11 year May to July mean	One month before sampling	Four months before sampling
1.394573866	CRU	EOBS	OIPC	OIPC	11 year May to July mean	11 year May to July mean	One month before sampling	Four months before sampling
1.394908739	CRU	CRU	OIPC	PISO.AI	11 year May to July mean	11 year May to July mean	11 year May to July mean	Four months before sampling
1.394908739	CRU	EOBS	OIPC	PISO.AI	11 year May to July mean	11 year May to July mean	11 year May to July mean	Four months before sampling
1.39493787	CRU	CRU	PISO.AI	PISO.AI	One month before sampling	One month before sampling	Three months before sampling	Mean three months before sampling
1.395126911	EOBS	CRU	OIPC	PISO.AI	At sampling Month	At sampling month	Three months before sampling	Mean three months before sampling
1.395606302	CRU	CRU	PISO.AI	PISO.AI	One month before sampling	One month before sampling	Three months before sampling	At sampling month
1.397760621	EOBS	CRU	PISO.AI	OIPC	One month before sampling	One month before sampling	Three months before sampling	Three months before sampling
1.398940543	EOBS	CRU	PISO.AI	PISO.AI	Mean three months before sampling	Mean three months before sampling	Three months before sampling	Mean three months before sampling
1.399920724	CRU	EOBS	OIPC	OIPC	One month before sampling	One month before sampling	Two months before sampling	Two months before sampling
1.4000185	CRU	CRU	PISO.AI	OIPC	One month before sampling	One month before sampling	Four months before sampling	11 year May to July mean
1.400918168	EOBS	CRU	PISO.AI	PISO.AI	Mean three months before sampling	Mean three months before sampling	Three months before sampling	One month before sampling
1.401885182	EOBS	CRU	OIPC	PISO.AI	At sampling Month	At sampling month	Three months before sampling	Two months before sampling
1.403473263	CRU	EOBS	OIPC	OIPC	Two months before sampling	Two months before sampling	Three months before sampling	Yearly May to July mean
1.403738176	CRU	EOBS	OIPC	OIPC	One month before sampling	One month before sampling	Mean three months before sampling	At sampling month
1.403786928	EOBS	EOBS	OIPC	OIPC	One month before sampling	One month before sampling	11 year May to July mean	Three months before sampling
1.403942807	CRU	CRU	OIPC	OIPC	One month before sampling	One month before sampling	Mean three months before sampling	Three months before sampling
1.403988726	CRU	EOBS	OIPC	PISO.AI	One month before sampling	One month before sampling	Mean three months before sampling	Two months before sampling
1.404310259	CRU	EOBS	PISO.AI	OIPC	One month before sampling	One month before sampling	11 year May to July mean	Two months before sampling
1.404468151	CRU	CRU	PISO.AI	PISO.AI	One month before sampling	One month before sampling	Mean three months before sampling	Four months before sampling
1.40469345	CRU	EOBS	OIPC	PISO.AI	One month before sampling	One month before sampling	One month before sampling	Two months before sampling
1.404920623	CRU	CRU	OIPC	PISO.AI	Two months before sampling	Two months before sampling	Four months before sampling	One month before sampling
1.405092185	EOBS	CRU	OIPC	OIPC	One month before sampling	One month before sampling	One month before sampling	Four months before sampling
1.405766527	CRU	CRU	OIPC	OIPC	11 year May to July mean	11 year May to July mean	Mean three months before sampling	Four months before sampling
1.405766527	CRU	EOBS	OIPC	OIPC	11 year May to July mean	11 year May to July mean	Mean three months before sampling	Four months before sampling
1.406273292	EOBS	CRU	PISO.AI	OIPC	One month before sampling	One month before sampling	Four months before sampling	Yearly May to July mean
1.406537183	CRU	CRU	PISO.AI	PISO.AI	One month before sampling	One month before sampling	Three months before sampling	Two months before sampling
1.406983509	CRU	CRU	OIPC	OIPC	11 year May to July mean	11 year May to July mean	11 year May to July mean	Three months before sampling
1.406983509	CRU	EOBS	OIPC	OIPC	11 year May to July mean	11 year May to July mean	11 year May to July mean	Three months before sampling
1.407023032	CRU	EOBS	OIPC	PISO.AI	Two months before sampling	Two months before sampling	Three months before sampling	11 year May to July mean
1.408189138	EOBS	CRU	PISO.AI	OIPC	One month before sampling	One month before sampling	Four months before sampling	At sampling month
1.40900843	CRU	CRU	PISO.AI	OIPC	11 year May to July mean	11 year May to July mean	Two months before sampling	Three months before sampling
1.40900843	CRU	EOBS	PISO.AI	OIPC	11 year May to July mean	11 year May to July mean	Two months before sampling	Three months before sampling
1.409114374	CRU	EOBS	OIPC	OIPC	One month before sampling	One month before sampling	At sampling month	Two months before sampling
1.409706876	CRU	CRU	PISO.AI	OIPC	One month before sampling	One month before sampling	At sampling month	Four months before sampling
1.410931482	CRU	EOBS	OIPC	PISO.AI	One month before sampling	One month before sampling	Mean three months before sampling	Mean three months before sampling
1.412031581	CRU	CRU	OIPC	OIPC	11 year May to July mean	11 year May to July mean	Yearly May to July mean	Three months before sampling
1.412031581	CRU	EOBS	OIPC	OIPC	11 year May to July mean	11 year May to July mean	Yearly May to July mean	Three months before sampling
1.412051535	EOBS	CRU	PISO.AI	OIPC	One month before sampling	One month before sampling	Four months before sampling	11 year May to July mean
1.412104107	EOBS	CRU	PISO.AI	OIPC	One month before sampling	One month before sampling	Four months before sampling	One month before sampling
1.412324045	CRU	EOBS	OIPC	OIPC	Two months before sampling	Two months before sampling	Three months before sampling	11 year May to July mean
1.412469202	EOBS	EOBS	OIPC	PISO.AI	One month before sampling	One month before sampling	Three months before sampling	At sampling month
1.412557631	CRU	EOBS	OIPC	OIPC	One month before sampling	One month before sampling	Yearly May to July mean	Mean three months before sampling
1.412567863	CRU	CRU	OIPC	PISO.AI	Mean three months before sampling	Mean three months before sampling	Three months before sampling	Three months before sampling
1.41321004	CRU	EOBS	OIPC	OIPC	One month before sampling	One month before sampling	Yearly May to July mean	One month before sampling
1.413312409	CRU	CRU	OIPC	PISO.AI	At sampling Month	At sampling month	Mean three months before sampling	Four months before sampling
1.413515716	CRU	CRU	OIPC	OIPC	At sampling Month	At sampling month	Two months before sampling	Two months before sampling
1.413516074	CRU	CRU	OIPC	PISO.AI	At sampling Month	At sampling month	One month before sampling	Four months before sampling
1.414103998	CRU	EOBS	OIPC	OIPC	One month before sampling	One month before sampling	One month before sampling	At sampling month
1.414230026	CRU	EOBS	OIPC	PISO.AI	One month before sampling	One month before sampling	One month before sampling	Mean three months before sampling
1.41577636	CRU	CRU	OIPC	PISO.AI	Two months before sampling	Two months before sampling	Four months before sampling	At sampling month
1.416839513	CRU	EOBS	OIPC	OIPC	One month before sampling	One month before sampling	11 year May to July mean	Mean three months before sampling
1.417088309	CRU	EOBS	OIPC	OIPC	One month before sampling	One month before sampling	11 year May to July mean	One month before sampling
1.417109743	CRU	CRU	PISO.AI	OIPC	One month before sampling	One month before sampling	Four months before sampling	One month before sampling
1.417879872	CRU	EOBS	OIPC	PISO.AI	One month before sampling	One month before sampling	Two months before sampling	One month before sampling
1.417906262	CRU	EOBS	OIPC	PISO.AI	One month before sampling	One month before sampling	Two months before sampling	Two months before sampling
1.417948629	EOBS	CRU	PISO.AI	OIPC	One month before sampling	One month before sampling	Four months before sampling	Mean three months before sampling
1.418382236	EOBS	CRU	OIPC	OIPC	Two months before sampling	Two months before sampling	Four months before sampling	At sampling month
1.419142674	EOBS	CRU	PISO.AI	PISO.AI	One month before sampling	One month before sampling	Four months before sampling	11 year May to July mean
1.419227067	CRU	CRU	OIPC	OIPC	11 year May to July mean	11 year May to July mean	Two months before sampling	Two months before sampling
1.419227067	CRU	EOBS	OIPC	OIPC	11 year May to July mean	11 year May to July mean	Two months before sampling	Two months before sampling
1.419729411	CRU	CRU	OIPC	PISO.AI	11 year May to July mean	11 year May to July mean	Mean three months before sampling	Three months before sampling
1.419729411	CRU	EOBS	OIPC	PISO.AI	11 year May to July mean	11 year May to July mean	Mean three months before sampling	Three months before sampling
1.419764236	CRU	CRU	OIPC	PISO.AI	Mean three months before sampling	Mean three months before sampling	Three months before sampling	One month before sampling
1.420639416	CRU	CRU	PISO.AI	PISO.AI	One month before sampling	One month before sampling	Four months before sampling	At sampling month
1.420784516	EOBS	CRU	OIPC	OIPC	Two months before sampling	Two months before sampling	Four months before sampling	Yearly May to July mean
1.420849763	CRU	CRU	OIPC	PISO.AI	Two months before sampling	Two months before sampling	Four months before sampling	Yearly May to July mean
1.421565155	CRU	CRU	PISO.AI	OIPC	One month before sampling	One month before sampling	Yearly May to July mean	Four months before sampling
1.422570136	CRU	CRU	OIPC	PISO.AI	One month before sampling	One month before sampling	11 year May to July mean	Four months before sampling
1.422947007	EOBS	CRU	OIPC	PISO.AI	At sampling Month	At sampling month	Three months before sampling	Yearly May to July mean
1.423239126	CRU	CRU	PISO.AI	PISO.AI	One month before sampling	One month before sampling	Three months before sampling	One month before sampling
1.423403579	CRU	CRU	PISO.AI	OIPC	11 year May to July mean	11 year May to July mean	Mean three months before sampling	Three months before sampling
1.423403579	CRU	EOBS	PISO.AI	OIPC	11 year May to July mean	11 year May to July mean	Mean three months before sampling	Three months before sampling
1.423637232	CRU	CRU	OIPC	PISO.AI	Two months before sampling	Two months before sampling	Four months before sampling	Mean three months before sampling
1.423789391	CRU	CRU	PISO.AI	OIPC	Two months before sampling	Two months before sampling	Four months before sampling	Yearly May to July mean
1.423895729	CRU	CRU	PISO.AI	OIPC	Mean three months before sampling	Mean three months before sampling	Three months before sampling	Three months before sampling
1.424618981	CRU	CRU	OIPC	PISO.AI	Two months before sampling	Two months before sampling	Three months before sampling	Three months before sampling
1.425045664	CRU	CRU	PISO.AI	PISO.AI	One month before sampling	One month before sampling	Three months before sampling	Yearly May to July mean
1.425483644	CRU	CRU	OIPC	PISO.AI	Two months before sampling	Two months before sampling	Three months before sampling	Four months before sampling
1.426919693	EOBS	EOBS	OIPC	OIPC	One month before sampling	One month before sampling	Three months before sampling	One month before sampling
1.427370498	CRU	CRU	PISO.AI	OIPC	One month before sampling	One month before sampling	Four months before sampling	Mean three months before sampling
1.427973453	CRU	CRU	PISO.AI	OIPC	Two months before sampling	Two months before sampling	Four months before sampling	11 year May to July mean
1.428062835	CRU	CRU	OIPC	PISO.AI	11 year May to July mean	11 year May to July mean	Two months before sampling	Four months before sampling
1.428062835	CRU	EOBS	OIPC	PISO.AI	11 year May to July mean	11 year May to July mean	Two months before sampling	Four months before sampling
1.430224416	CRU	CRU	OIPC	PISO.AI	11 year May to July mean	11 year May to July mean	One month before sampling	Three months before sampling
1.430224416	CRU	EOBS	OIPC	PISO.AI	11 year May to July mean	11 year May to July mean	One month before sampling	Three months before sampling
1.430410717	CRU	EOBS	OIPC	PISO.AI	One month before sampling	One month before sampling	Mean three months before sampling	Yearly May to July mean
1.430887857	EOBS	CRU	PISO.AI	PISO.AI	Mean three months before sampling	Mean three months before sampling	Four months before sampling	One month before sampling
1.431468976	CRU	EOBS	OIPC	PISO.AI	One month before sampling	One month before sampling	One month before sampling	Yearly May to July mean
1.431761741	CRU	CRU	OIPC	OIPC	Two months before sampling	Two months before sampling	Four months before sampling	One month before sampling
1.432032533	EOBS	CRU	PISO.AI	PISO.AI	Mean three months before sampling	Mean three months before sampling	Three months before sampling	Four months before sampling
1.432653347	EOBS	EOBS	OIPC	OIPC	One month before sampling	One month before sampling	Three months before sampling	Mean three months before sampling
1.432864705	EOBS	CRU	OIPC	OIPC	At sampling Month	At sampling month	Three months before sampling	Three months before sampling
1.433500767	CRU	CRU	OIPC	OIPC	Two months before sampling	Two months before sampling	Four months before sampling	Mean three months before sampling
1.433529929	EOBS	EOBS	OIPC	OIPC	One month before sampling	One month before sampling	Two months before sampling	Three months before sampling
1.433668958	EOBS	CRU	OIPC	OIPC	Two months before sampling	Two months before sampling	Four months before sampling	11 year May to July mean
1.434039095	CRU	CRU	OIPC	PISO.AI	One month before sampling	One month before sampling	Mean three months before sampling	Three months before sampling
1.434064027	EOBS	CRU	OIPC	PISO.AI	At sampling Month	At sampling month	Three months before sampling	At sampling month
1.434340675	CRU	EOBS	OIPC	PISO.AI	One month before sampling	One month before sampling	Mean three months before sampling	At sampling month
1.434410321	CRU	CRU	PISO.AI	PISO.AI	11 year May to July mean	11 year May to July mean	11 year May to July mean	Four months before sampling
1.434410321	CRU	EOBS	PISO.AI	PISO.AI	11 year May to July mean	11 year May to July mean	11 year May to July mean	Four months before sampling
1.434611467	EOBS	CRU	OIPC	OIPC	Two months before sampling	Two months before sampling	Three months before sampling	Four months before sampling
1.434719382	CRU	CRU	PISO.AI	OIPC	One month before sampling	One month before sampling	Two months before sampling	Three months before sampling
1.435285994	CRU	EOBS	PISO.AI	OIPC	One month before sampling	One month before sampling	At sampling month	Three months before sampling
1.435608116	EOBS	CRU	OIPC	PISO.AI	Two months before sampling	Two months before sampling	Four months before sampling	11 year May to July mean
1.436825066	EOBS	EOBS	OIPC	OIPC	One month before sampling	One month before sampling	At sampling month	Three months before sampling
1.437673681	EOBS	CRU	PISO.AI	PISO.AI	Mean three months before sampling	Mean three months before sampling	Four months before sampling	Mean three months before sampling
1.43802311	CRU	CRU	OIPC	PISO.AI	11 year May to July mean	11 year May to July mean	Two months before sampling	Three months before sampling
1.43802311	CRU	EOBS	OIPC	PISO.AI	11 year May to July mean	11 year May to July mean	Two months before sampling	Three months before sampling
1.438371191	CRU	CRU	OIPC	PISO.AI	One month before sampling	One month before sampling	Yearly May to July mean	Four months before sampling
1.440073232	CRU	EOBS	OIPC	PISO.AI	One month before sampling	One month before sampling	One month before sampling	At sampling month
1.440483643	CRU	EOBS	OIPC	PISO.AI	One month before sampling	One month before sampling	Mean three months before sampling	One month before sampling
1.440858946	CRU	CRU	OIPC	OIPC	One month before sampling	One month before sampling	One month before sampling	Three months before sampling
1.441464798	EOBS	CRU	PISO.AI	OIPC	Mean three months before sampling	Mean three months before sampling	Four months before sampling	One month before sampling
1.441705305	CRU	CRU	PISO.AI	OIPC	11 year May to July mean	11 year May to July mean	One month before sampling	Three months before sampling
1.441705305	CRU	EOBS	PISO.AI	OIPC	11 year May to July mean	11 year May to July mean	One month before sampling	Three months before sampling
1.442776666	EOBS	EOBS	OIPC	PISO.AI	One month before sampling	One month before sampling	Three months before sampling	Yearly May to July mean
1.443010228	EOBS	CRU	PISO.AI	OIPC	Mean three months before sampling	Mean three months before sampling	Three months before sampling	At sampling month
1.443363668	EOBS	CRU	PISO.AI	PISO.AI	One month before sampling	One month before sampling	Four months before sampling	At sampling month
1.443781856	CRU	EOBS	OIPC	PISO.AI	One month before sampling	One month before sampling	One month before sampling	One month before sampling
1.444109201	CRU	CRU	PISO.AI	PISO.AI	Two months before sampling	Two months before sampling	Four months before sampling	11 year May to July mean
1.44425444	EOBS	CRU	PISO.AI	OIPC	Mean three months before sampling	Mean three months before sampling	Three months before sampling	11 year May to July mean
1.445446998	EOBS	EOBS	PISO.AI	OIPC	One month before sampling	One month before sampling	11 year May to July mean	Three months before sampling
1.445589208	EOBS	CRU	PISO.AI	OIPC	Mean three months before sampling	Mean three months before sampling	Four months before sampling	Mean three months before sampling
1.445651261	EOBS	EOBS	OIPC	OIPC	One month before sampling	One month before sampling	Two months before sampling	Yearly May to July mean
1.445659585	CRU	CRU	OIPC	PISO.AI	Mean three months before sampling	Mean three months before sampling	Three months before sampling	Two months before sampling
1.445661949	CRU	EOBS	OIPC	PISO.AI	Two months before sampling	Two months before sampling	Three months before sampling	Yearly May to July mean
1.445702569	CRU	CRU	PISO.AI	OIPC	At sampling Month	At sampling month	Two months before sampling	Three months before sampling
1.445707545	CRU	CRU	OIPC	OIPC	11 year May to July mean	11 year May to July mean	At sampling month	Three months before sampling
1.445707545	CRU	EOBS	OIPC	OIPC	11 year May to July mean	11 year May to July mean	At sampling month	Three months before sampling
1.446104013	EOBS	EOBS	OIPC	OIPC	Two months before sampling	Two months before sampling	Three months before sampling	Yearly May to July mean
1.446606425	EOBS	CRU	PISO.AI	OIPC	One month before sampling	One month before sampling	Two months before sampling	Four months before sampling
1.446625087	CRU	EOBS	PISO.AI	OIPC	One month before sampling	One month before sampling	Mean three months before sampling	Three months before sampling
1.448374698	CRU	EOBS	OIPC	OIPC	Two months before sampling	Two months before sampling	Three months before sampling	At sampling month
1.450026636	CRU	CRU	PISO.AI	PISO.AI	One month before sampling	One month before sampling	One month before sampling	Four months before sampling
1.450050232	CRU	EOBS	OIPC	PISO.AI	One month before sampling	One month before sampling	Yearly May to July mean	Two months before sampling
1.450797566	CRU	CRU	OIPC	PISO.AI	Mean three months before sampling	Mean three months before sampling	Three months before sampling	Mean three months before sampling
1.450966563	CRU	CRU	OIPC	OIPC	11 year May to July mean	11 year May to July mean	Yearly May to July mean	Four months before sampling
1.450966563	CRU	EOBS	OIPC	OIPC	11 year May to July mean	11 year May to July mean	Yearly May to July mean	Four months before sampling
1.45109241	EOBS	CRU	OIPC	PISO.AI	Two months before sampling	Two months before sampling	Four months before sampling	One month before sampling
1.451991717	EOBS	EOBS	OIPC	OIPC	One month before sampling	One month before sampling	Two months before sampling	11 year May to July mean
1.452027511	EOBS	CRU	PISO.AI	PISO.AI	Mean three months before sampling	Mean three months before sampling	Four months before sampling	Two months before sampling
1.452552819	EOBS	CRU	PISO.AI	OIPC	Mean three months before sampling	Mean three months before sampling	Three months before sampling	Yearly May to July mean
1.452883774	CRU	EOBS	OIPC	OIPC	One month before sampling	One month before sampling	Three months before sampling	At sampling month
1.453821469	EOBS	EOBS	OIPC	OIPC	Two months before sampling	Two months before sampling	Three months before sampling	11 year May to July mean
1.454478547	EOBS	CRU	PISO.AI	PISO.AI	Mean three months before sampling	Mean three months before sampling	Three months before sampling	Yearly May to July mean
1.455665173	CRU	CRU	PISO.AI	PISO.AI	One month before sampling	One month before sampling	Four months before sampling	Mean three months before sampling
1.456028886	CRU	CRU	OIPC	PISO.AI	Mean three months before sampling	Mean three months before sampling	Two months before sampling	Three months before sampling
1.45605658	CRU	CRU	OIPC	OIPC	At sampling Month	At sampling month	11 year May to July mean	Three months before sampling
1.456533344	CRU	EOBS	OIPC	PISO.AI	One month before sampling	One month before sampling	11 year May to July mean	Two months before sampling
1.456707227	EOBS	CRU	OIPC	OIPC	Mean three months before sampling	Mean three months before sampling	Three months before sampling	Two months before sampling
1.457104541	CRU	CRU	OIPC	OIPC	At sampling Month	At sampling month	Yearly May to July mean	Three months before sampling
1.457229458	EOBS	EOBS	OIPC	PISO.AI	One month before sampling	One month before sampling	Three months before sampling	Mean three months before sampling
1.457535605	EOBS	EOBS	OIPC	OIPC	One month before sampling	One month before sampling	Two months before sampling	Two months before sampling
1.457698363	CRU	CRU	OIPC	OIPC	11 year May to July mean	11 year May to July mean	Two months before sampling	Mean three months before sampling
1.457698363	CRU	EOBS	OIPC	OIPC	11 year May to July mean	11 year May to July mean	Two months before sampling	Mean three months before sampling
1.457859476	EOBS	CRU	PISO.AI	OIPC	Mean three months before sampling	Mean three months before sampling	Four months before sampling	Two months before sampling
1.458134029	CRU	CRU	OIPC	OIPC	At sampling Month	At sampling month	Two months before sampling	Mean three months before sampling
1.458818603	CRU	EOBS	OIPC	PISO.AI	Two months before sampling	Two months before sampling	Three months before sampling	At sampling month
1.458951186	EOBS	CRU	OIPC	OIPC	Two months before sampling	Two months before sampling	Four months before sampling	One month before sampling
1.458962009	EOBS	EOBS	OIPC	OIPC	One month before sampling	One month before sampling	Two months before sampling	Mean three months before sampling
1.459831139	EOBS	CRU	OIPC	OIPC	Mean three months before sampling	Mean three months before sampling	Three months before sampling	Three months before sampling
1.459895329	EOBS	EOBS	OIPC	OIPC	One month before sampling	One month before sampling	Two months before sampling	One month before sampling
1.459915913	EOBS	CRU	OIPC	OIPC	Two months before sampling	Two months before sampling	Four months before sampling	Mean three months before sampling
1.460052861	CRU	CRU	OIPC	PISO.AI	One month before sampling	One month before sampling	One month before sampling	Three months before sampling
1.460590303	CRU	CRU	PISO.AI	PISO.AI	Two months before sampling	Two months before sampling	Four months before sampling	One month before sampling
1.460909803	EOBS	CRU	PISO.AI	PISO.AI	One month before sampling	One month before sampling	Four months before sampling	Mean three months before sampling
1.461106516	CRU	CRU	PISO.AI	PISO.AI	Two months before sampling	Two months before sampling	Four months before sampling	At sampling month
1.461250183	CRU	CRU	OIPC	OIPC	One month before sampling	One month before sampling	Two months before sampling	Two months before sampling
1.461540466	CRU	CRU	PISO.AI	PISO.AI	One month before sampling	One month before sampling	Four months before sampling	Yearly May to July mean
1.461667595	EOBS	EOBS	OIPC	PISO.AI	Two months before sampling	Two months before sampling	Three months before sampling	11 year May to July mean
1.46209599	EOBS	CRU	PISO.AI	PISO.AI	Mean three months before sampling	Mean three months before sampling	Three months before sampling	11 year May to July mean
1.462102219	EOBS	CRU	OIPC	PISO.AI	Two months before sampling	Two months before sampling	Four months before sampling	At sampling month
1.46282966	EOBS	CRU	PISO.AI	OIPC	One month before sampling	One month before sampling	Four months before sampling	Two months before sampling
1.464393186	CRU	CRU	OIPC	OIPC	11 year May to July mean	11 year May to July mean	11 year May to July mean	Four months before sampling
1.464393186	CRU	EOBS	OIPC	OIPC	11 year May to July mean	11 year May to July mean	11 year May to July mean	Four months before sampling
1.464546827	CRU	CRU	PISO.AI	OIPC	Two months before sampling	Two months before sampling	Four months before sampling	Mean three months before sampling
1.4645912	EOBS	CRU	OIPC	PISO.AI	Two months before sampling	Two months before sampling	Four months before sampling	Mean three months before sampling
1.464648627	CRU	CRU	PISO.AI	OIPC	Two months before sampling	Two months before sampling	Three months before sampling	Three months before sampling
1.464672593	CRU	CRU	OIPC	OIPC	At sampling Month	At sampling month	Two months before sampling	One month before sampling
1.465164224	CRU	CRU	OIPC	OIPC	11 year May to July mean	11 year May to July mean	Two months before sampling	One month before sampling
1.465164224	CRU	EOBS	OIPC	OIPC	11 year May to July mean	11 year May to July mean	Two months before sampling	One month before sampling
1.46552637	CRU	EOBS	OIPC	PISO.AI	One month before sampling	One month before sampling	Three months before sampling	11 year May to July mean
1.465856543	EOBS	CRU	PISO.AI	OIPC	Mean three months before sampling	Mean three months before sampling	Four months before sampling	At sampling month
1.466030541	CRU	CRU	PISO.AI	PISO.AI	Two months before sampling	Two months before sampling	Four months before sampling	Yearly May to July mean
1.467274837	EOBS	CRU	PISO.AI	PISO.AI	Mean three months before sampling	Mean three months before sampling	Three months before sampling	At sampling month
1.468368106	CRU	CRU	PISO.AI	PISO.AI	11 year May to July mean	11 year May to July mean	Mean three months before sampling	Four months before sampling
1.468368106	CRU	EOBS	PISO.AI	PISO.AI	11 year May to July mean	11 year May to July mean	Mean three months before sampling	Four months before sampling
1.469232182	EOBS	CRU	OIPC	PISO.AI	Mean three months before sampling	Mean three months before sampling	Three months before sampling	Four months before sampling
1.469332193	EOBS	CRU	PISO.AI	PISO.AI	Mean three months before sampling	Mean three months before sampling	Four months before sampling	Yearly May to July mean
1.469754638	EOBS	CRU	OIPC	OIPC	11 year May to July mean	At sampling month	Three months before sampling	Three months before sampling
1.470119316	EOBS	CRU	PISO.AI	PISO.AI	Mean three months before sampling	Mean three months before sampling	Four months before sampling	At sampling month
1.471885638	CRU	EOBS	PISO.AI	OIPC	One month before sampling	One month before sampling	11 year May to July mean	Mean three months before sampling
1.472108868	CRU	CRU	PISO.AI	OIPC	Two months before sampling	Two months before sampling	Four months before sampling	At sampling month
1.472327412	EOBS	CRU	PISO.AI	OIPC	One month before sampling	One month before sampling	Three months before sampling	Two months before sampling
1.473274923	CRU	CRU	PISO.AI	OIPC	11 year May to July mean	11 year May to July mean	11 year May to July mean	Four months before sampling
1.473274923	CRU	EOBS	PISO.AI	OIPC	11 year May to July mean	11 year May to July mean	11 year May to July mean	Four months before sampling
1.473415188	CRU	EOBS	PISO.AI	OIPC	One month before sampling	One month before sampling	Mean three months before sampling	Two months before sampling
1.473653263	CRU	EOBS	PISO.AI	OIPC	One month before sampling	One month before sampling	11 year May to July mean	One month before sampling
1.473874849	CRU	CRU	PISO.AI	PISO.AI	One month before sampling	One month before sampling	Four months before sampling	One month before sampling
1.47408351	CRU	CRU	PISO.AI	PISO.AI	Two months before sampling	Two months before sampling	Four months before sampling	Mean three months before sampling
1.474168818	EOBS	EOBS	OIPC	PISO.AI	One month before sampling	One month before sampling	Two months before sampling	11 year May to July mean
1.474208601	CRU	CRU	OIPC	OIPC	Mean three months before sampling	Mean three months before sampling	Three months before sampling	Two months before sampling
1.474352119	EOBS	CRU	OIPC	OIPC	At sampling Month	At sampling month	Two months before sampling	Three months before sampling
1.474677862	CRU	CRU	PISO.AI	OIPC	11 year May to July mean	11 year May to July mean	11 year May to July mean	Three months before sampling
1.474677862	CRU	EOBS	PISO.AI	OIPC	11 year May to July mean	11 year May to July mean	11 year May to July mean	Three months before sampling
1.47485217	CRU	CRU	PISO.AI	OIPC	Two months before sampling	Two months before sampling	Four months before sampling	One month before sampling
1.475504252	EOBS	CRU	OIPC	PISO.AI	Two months before sampling	Two months before sampling	Four months before sampling	Yearly May to July mean
1.475560732	CRU	CRU	PISO.AI	OIPC	Two months before sampling	Two months before sampling	Four months before sampling	Two months before sampling
1.47691765	CRU	CRU	PISO.AI	PISO.AI	Mean three months before sampling	Mean three months before sampling	Three months before sampling	Three months before sampling
1.477440051	CRU	EOBS	OIPC	OIPC	One month before sampling	One month before sampling	11 year May to July mean	Yearly May to July mean
1.477672897	CRU	EOBS	OIPC	OIPC	One month before sampling	One month before sampling	Yearly May to July mean	11 year May to July mean
1.477912369	CRU	EOBS	OIPC	OIPC	One month before sampling	One month before sampling	Yearly May to July mean	Yearly May to July mean
1.478301595	CRU	EOBS	PISO.AI	OIPC	One month before sampling	One month before sampling	Two months before sampling	Yearly May to July mean
1.478555237	EOBS	CRU	OIPC	PISO.AI	Mean three months before sampling	Mean three months before sampling	Three months before sampling	One month before sampling
1.478962161	CRU	EOBS	OIPC	OIPC	One month before sampling	One month before sampling	11 year May to July mean	11 year May to July mean
1.47900097	EOBS	CRU	OIPC	PISO.AI	Mean three months before sampling	Mean three months before sampling	Three months before sampling	Two months before sampling
1.479201635	CRU	EOBS	OIPC	OIPC	One month before sampling	One month before sampling	Three months before sampling	Yearly May to July mean
1.479336707	EOBS	CRU	PISO.AI	PISO.AI	One month before sampling	One month before sampling	Four months before sampling	One month before sampling
1.479683495	EOBS	CRU	OIPC	OIPC	Mean three months before sampling	Mean three months before sampling	Two months before sampling	Four months before sampling
1.481923305	CRU	CRU	OIPC	PISO.AI	Mean three months before sampling	Mean three months before sampling	Three months before sampling	Yearly May to July mean
1.482078447	EOBS	CRU	PISO.AI	PISO.AI	Mean three months before sampling	Mean three months before sampling	Four months before sampling	11 year May to July mean
1.482105873	CRU	CRU	PISO.AI	OIPC	At sampling Month	At sampling month	Mean three months before sampling	Three months before sampling
1.482347781	CRU	CRU	OIPC	OIPC	11 year May to July mean	11 year May to July mean	Two months before sampling	Yearly May to July mean
1.482347781	CRU	EOBS	OIPC	OIPC	11 year May to July mean	11 year May to July mean	Two months before sampling	Yearly May to July mean
1.482469454	EOBS	CRU	PISO.AI	PISO.AI	One month before sampling	One month before sampling	Four months before sampling	Yearly May to July mean
1.482595464	CRU	CRU	OIPC	OIPC	11 year May to July mean	11 year May to July mean	Two months before sampling	11 year May to July mean
1.482595464	CRU	EOBS	OIPC	OIPC	11 year May to July mean	11 year May to July mean	Two months before sampling	11 year May to July mean
1.482713173	CRU	CRU	OIPC	PISO.AI	At sampling Month	At sampling month	At sampling month	Four months before sampling
1.484891979	CRU	EOBS	PISO.AI	OIPC	One month before sampling	One month before sampling	Two months before sampling	11 year May to July mean
1.485140144	EOBS	EOBS	OIPC	PISO.AI	One month before sampling	One month before sampling	Three months before sampling	One month before sampling
1.486573715	CRU	CRU	OIPC	PISO.AI	At sampling Month	At sampling month	Mean three months before sampling	Three months before sampling
1.486610028	EOBS	CRU	PISO.AI	OIPC	Mean three months before sampling	Mean three months before sampling	Four months before sampling	11 year May to July mean
1.486635641	CRU	CRU	OIPC	PISO.AI	At sampling Month	At sampling month	Yearly May to July mean	Four months before sampling
1.486798181	CRU	CRU	OIPC	PISO.AI	At sampling Month	At sampling month	Two months before sampling	Four months before sampling
1.487132987	CRU	CRU	OIPC	PISO.AI	At sampling Month	At sampling month	Two months before sampling	Three months before sampling
1.487209237	CRU	CRU	OIPC	OIPC	At sampling Month	At sampling month	Two months before sampling	Yearly May to July mean
1.487591928	CRU	CRU	OIPC	PISO.AI	11 year May to July mean	11 year May to July mean	Two months before sampling	Two months before sampling
1.487591928	CRU	EOBS	OIPC	PISO.AI	11 year May to July mean	11 year May to July mean	Two months before sampling	Two months before sampling
1.487904126	CRU	CRU	OIPC	OIPC	At sampling Month	At sampling month	One month before sampling	Four months before sampling
1.488054429	CRU	CRU	OIPC	PISO.AI	Two months before sampling	Two months before sampling	Four months before sampling	Two months before sampling
1.488398382	CRU	CRU	PISO.AI	OIPC	Two months before sampling	Two months before sampling	Three months before sampling	Four months before sampling
1.48897349	CRU	CRU	OIPC	OIPC	At sampling Month	At sampling month	Two months before sampling	11 year May to July mean
1.490361436	CRU	CRU	PISO.AI	OIPC	At sampling Month	At sampling month	One month before sampling	Three months before sampling
1.490409728	CRU	EOBS	OIPC	PISO.AI	Two months before sampling	Two months before sampling	Three months before sampling	One month before sampling
1.490612527	CRU	EOBS	OIPC	OIPC	One month before sampling	One month before sampling	At sampling month	Mean three months before sampling
1.490932839	CRU	EOBS	PISO.AI	OIPC	One month before sampling	One month before sampling	Two months before sampling	One month before sampling
1.491295087	CRU	CRU	OIPC	PISO.AI	At sampling Month	At sampling month	Two months before sampling	Two months before sampling
1.491312029	EOBS	CRU	PISO.AI	OIPC	Mean three months before sampling	Mean three months before sampling	Four months before sampling	Yearly May to July mean
1.491627144	CRU	CRU	OIPC	OIPC	At sampling Month	At sampling month	At sampling month	Three months before sampling
1.492144636	EOBS	CRU	OIPC	OIPC	One month before sampling	One month before sampling	Two months before sampling	Three months before sampling
1.493039336	CRU	CRU	PISO.AI	OIPC	One month before sampling	One month before sampling	Mean three months before sampling	Three months before sampling
1.493199702	CRU	CRU	OIPC	OIPC	At sampling Month	At sampling month	At sampling month	Four months before sampling
1.493517257	CRU	CRU	PISO.AI	PISO.AI	11 year May to July mean	11 year May to July mean	Two months before sampling	Four months before sampling
1.493517257	CRU	EOBS	PISO.AI	PISO.AI	11 year May to July mean	11 year May to July mean	Two months before sampling	Four months before sampling
1.493522012	CRU	CRU	OIPC	PISO.AI	At sampling Month	At sampling month	11 year May to July mean	Four months before sampling
1.494135539	CRU	EOBS	PISO.AI	OIPC	One month before sampling	One month before sampling	Two months before sampling	Mean three months before sampling
1.494156677	CRU	CRU	OIPC	PISO.AI	At sampling Month	At sampling month	One month before sampling	Three months before sampling
1.494411581	EOBS	EOBS	OIPC	OIPC	One month before sampling	One month before sampling	Two months before sampling	At sampling month
1.49576146	EOBS	CRU	PISO.AI	PISO.AI	One month before sampling	One month before sampling	Four months before sampling	Two months before sampling
1.495855977	CRU	EOBS	OIPC	OIPC	One month before sampling	One month before sampling	Three months before sampling	11 year May to July mean
1.496086842	CRU	CRU	OIPC	PISO.AI	11 year May to July mean	11 year May to July mean	Two months before sampling	One month before sampling
1.496086842	CRU	EOBS	OIPC	PISO.AI	11 year May to July mean	11 year May to July mean	Two months before sampling	One month before sampling
1.496527958	CRU	EOBS	OIPC	OIPC	One month before sampling	One month before sampling	At sampling month	One month before sampling
1.497384595	CRU	EOBS	OIPC	PISO.AI	Two months before sampling	Two months before sampling	Three months before sampling	Mean three months before sampling
1.497597122	EOBS	CRU	PISO.AI	OIPC	One month before sampling	One month before sampling	Three months before sampling	Mean three months before sampling
1.498157241	EOBS	EOBS	OIPC	OIPC	Two months before sampling	Two months before sampling	Three months before sampling	At sampling month
1.499205543	EOBS	CRU	PISO.AI	OIPC	One month before sampling	One month before sampling	Three months before sampling	One month before sampling
1.499723716	EOBS	EOBS	OIPC	PISO.AI	Two months before sampling	Two months before sampling	Three months before sampling	Yearly May to July mean
1.499836425	CRU	EOBS	PISO.AI	OIPC	One month before sampling	One month before sampling	Yearly May to July mean	Three months before sampling
1.500315143	CRU	CRU	OIPC	PISO.AI	11 year May to July mean	11 year May to July mean	Two months before sampling	Mean three months before sampling
1.500315143	CRU	EOBS	OIPC	PISO.AI	11 year May to July mean	11 year May to July mean	Two months before sampling	Mean three months before sampling
1.500786102	CRU	CRU	OIPC	OIPC	At sampling Month	At sampling month	Mean three months before sampling	Four months before sampling
1.500872579	CRU	EOBS	PISO.AI	PISO.AI	One month before sampling	One month before sampling	Two months before sampling	11 year May to July mean
1.500922023	CRU	EOBS	PISO.AI	OIPC	One month before sampling	One month before sampling	Two months before sampling	Two months before sampling
1.501749433	CRU	EOBS	PISO.AI	OIPC	One month before sampling	One month before sampling	Mean three months before sampling	One month before sampling
1.501855331	CRU	CRU	OIPC	OIPC	Two months before sampling	Two months before sampling	Three months before sampling	Three months before sampling
1.502488302	CRU	EOBS	PISO.AI	OIPC	One month before sampling	One month before sampling	Mean three months before sampling	Mean three months before sampling
1.502727389	CRU	EOBS	OIPC	PISO.AI	One month before sampling	One month before sampling	Yearly May to July mean	Mean three months before sampling
1.503009615	EOBS	CRU	OIPC	PISO.AI	Mean three months before sampling	Mean three months before sampling	Three months before sampling	Mean three months before sampling
1.503637572	CRU	CRU	OIPC	PISO.AI	At sampling Month	At sampling month	Two months before sampling	One month before sampling
1.504180189	EOBS	EOBS	OIPC	PISO.AI	Two months before sampling	Two months before sampling	Three months before sampling	At sampling month
1.504477881	CRU	EOBS	OIPC	OIPC	Two months before sampling	Two months before sampling	Three months before sampling	Mean three months before sampling
1.50450811	CRU	EOBS	OIPC	OIPC	One month before sampling	One month before sampling	11 year May to July mean	At sampling month
1.504646754	CRU	CRU	PISO.AI	PISO.AI	11 year May to July mean	11 year May to July mean	One month before sampling	Four months before sampling
1.504646754	CRU	EOBS	PISO.AI	PISO.AI	11 year May to July mean	11 year May to July mean	One month before sampling	Four months before sampling
1.50496701	CRU	EOBS	OIPC	OIPC	One month before sampling	One month before sampling	Yearly May to July mean	At sampling month
1.505510462	CRU	CRU	OIPC	OIPC	Mean three months before sampling	Mean three months before sampling	Three months before sampling	Mean three months before sampling
1.505605484	CRU	EOBS	OIPC	PISO.AI	One month before sampling	One month before sampling	11 year May to July mean	Mean three months before sampling
1.505657228	EOBS	EOBS	PISO.AI	OIPC	One month before sampling	One month before sampling	Mean three months before sampling	Three months before sampling
1.50686026	EOBS	EOBS	OIPC	OIPC	One month before sampling	One month before sampling	Mean three months before sampling	Two months before sampling
1.507206748	CRU	EOBS	PISO.AI	PISO.AI	One month before sampling	One month before sampling	11 year May to July mean	Two months before sampling
1.507585163	CRU	CRU	PISO.AI	PISO.AI	One month before sampling	One month before sampling	11 year May to July mean	Four months before sampling
1.510058363	CRU	CRU	PISO.AI	PISO.AI	One month before sampling	One month before sampling	Four months before sampling	Two months before sampling
1.510406597	CRU	EOBS	OIPC	PISO.AI	One month before sampling	One month before sampling	Yearly May to July mean	11 year May to July mean
1.510587847	CRU	EOBS	OIPC	PISO.AI	One month before sampling	One month before sampling	11 year May to July mean	11 year May to July mean
1.511611176	CRU	CRU	OIPC	PISO.AI	At sampling Month	At sampling month	Two months before sampling	Mean three months before sampling
1.513549079	CRU	CRU	OIPC	OIPC	Mean three months before sampling	Mean three months before sampling	Three months before sampling	One month before sampling
1.51392936	EOBS	EOBS	OIPC	PISO.AI	One month before sampling	One month before sampling	Three months before sampling	Two months before sampling
1.51413363	CRU	CRU	OIPC	OIPC	One month before sampling	One month before sampling	Three months before sampling	Four months before sampling
1.514501806	EOBS	EOBS	OIPC	PISO.AI	One month before sampling	One month before sampling	Two months before sampling	Mean three months before sampling
1.514584144	CRU	CRU	OIPC	PISO.AI	One month before sampling	One month before sampling	At sampling month	Four months before sampling
1.515414622	CRU	EOBS	OIPC	OIPC	Two months before sampling	Two months before sampling	Three months before sampling	One month before sampling
1.515484336	EOBS	CRU	PISO.AI	OIPC	One month before sampling	One month before sampling	Mean three months before sampling	Four months before sampling
1.515665934	CRU	EOBS	PISO.AI	OIPC	One month before sampling	One month before sampling	At sampling month	Two months before sampling
1.515740532	CRU	CRU	PISO.AI	OIPC	One month before sampling	One month before sampling	Four months before sampling	Two months before sampling
1.516270307	EOBS	CRU	OIPC	PISO.AI	Two months before sampling	Two months before sampling	Four months before sampling	Two months before sampling
1.516464006	CRU	CRU	PISO.AI	OIPC	11 year May to July mean	11 year May to July mean	Mean three months before sampling	Four months before sampling
1.516464006	CRU	EOBS	PISO.AI	OIPC	11 year May to July mean	11 year May to July mean	Mean three months before sampling	Four months before sampling
1.516850801	CRU	EOBS	OIPC	PISO.AI	One month before sampling	One month before sampling	At sampling month	Three months before sampling
1.516899519	CRU	CRU	OIPC	PISO.AI	11 year May to July mean	11 year May to July mean	Two months before sampling	11 year May to July mean
1.516899519	CRU	EOBS	OIPC	PISO.AI	11 year May to July mean	11 year May to July mean	Two months before sampling	11 year May to July mean
1.517186372	CRU	CRU	OIPC	PISO.AI	11 year May to July mean	11 year May to July mean	11 year May to July mean	Three months before sampling
1.517186372	CRU	EOBS	OIPC	PISO.AI	11 year May to July mean	11 year May to July mean	11 year May to July mean	Three months before sampling
1.517316042	EOBS	EOBS	OIPC	OIPC	One month before sampling	One month before sampling	One month before sampling	Two months before sampling
1.517727653	CRU	CRU	PISO.AI	OIPC	At sampling Month	At sampling month	11 year May to July mean	Three months before sampling
1.51778983	CRU	CRU	PISO.AI	OIPC	One month before sampling	One month before sampling	One month before sampling	Three months before sampling
1.518023266	CRU	CRU	OIPC	PISO.AI	11 year May to July mean	11 year May to July mean	Yearly May to July mean	Three months before sampling
1.518023266	CRU	EOBS	OIPC	PISO.AI	11 year May to July mean	11 year May to July mean	Yearly May to July mean	Three months before sampling
1.518065909	EOBS	CRU	OIPC	PISO.AI	At sampling Month	At sampling month	Two months before sampling	Four months before sampling
1.518882324	CRU	EOBS	OIPC	PISO.AI	One month before sampling	One month before sampling	Three months before sampling	At sampling month
1.519326805	CRU	EOBS	OIPC	OIPC	Two months before sampling	Two months before sampling	Yearly May to July mean	Three months before sampling
1.519566515	CRU	EOBS	OIPC	PISO.AI	Two months before sampling	Two months before sampling	Yearly May to July mean	Four months before sampling
1.519649395	EOBS	EOBS	OIPC	PISO.AI	One month before sampling	One month before sampling	Two months before sampling	Two months before sampling
1.519968032	CRU	CRU	OIPC	PISO.AI	At sampling Month	At sampling month	Two months before sampling	11 year May to July mean
1.520840904	CRU	CRU	OIPC	OIPC	11 year May to July mean	11 year May to July mean	Two months before sampling	At sampling month
1.520840904	CRU	EOBS	OIPC	OIPC	11 year May to July mean	11 year May to July mean	Two months before sampling	At sampling month
1.521187014	CRU	EOBS	OIPC	OIPC	Two months before sampling	Two months before sampling	11 year May to July mean	Three months before sampling
1.523121303	CRU	EOBS	OIPC	OIPC	One month before sampling	One month before sampling	Two months before sampling	Three months before sampling
1.523721455	EOBS	EOBS	OIPC	PISO.AI	One month before sampling	One month before sampling	Two months before sampling	At sampling month
1.523893071	CRU	EOBS	OIPC	PISO.AI	One month before sampling	One month before sampling	At sampling month	Two months before sampling
1.524478379	CRU	CRU	PISO.AI	PISO.AI	Two months before sampling	Two months before sampling	Three months before sampling	Four months before sampling
1.524648905	EOBS	EOBS	OIPC	OIPC	Two months before sampling	Two months before sampling	Three months before sampling	Mean three months before sampling
1.525220948	CRU	CRU	OIPC	PISO.AI	Mean three months before sampling	Mean three months before sampling	Two months before sampling	Four months before sampling
1.52612501	CRU	CRU	OIPC	OIPC	Two months before sampling	Two months before sampling	Four months before sampling	Two months before sampling
1.526314956	CRU	EOBS	PISO.AI	OIPC	One month before sampling	One month before sampling	Two months before sampling	Three months before sampling
1.526872004	EOBS	EOBS	OIPC	PISO.AI	One month before sampling	One month before sampling	Two months before sampling	Yearly May to July mean
1.526991871	CRU	EOBS	OIPC	OIPC	Two months before sampling	Two months before sampling	Yearly May to July mean	Four months before sampling
1.527104731	CRU	EOBS	PISO.AI	OIPC	One month before sampling	One month before sampling	Two months before sampling	At sampling month
1.527632204	CRU	CRU	PISO.AI	PISO.AI	At sampling Month	At sampling month	11 year May to July mean	Four months before sampling
1.527642057	CRU	CRU	OIPC	PISO.AI	Mean three months before sampling	Mean three months before sampling	Three months before sampling	At sampling month
1.527783189	CRU	CRU	OIPC	OIPC	At sampling Month	At sampling month	Two months before sampling	At sampling month
1.528106198	EOBS	CRU	OIPC	OIPC	Two months before sampling	Two months before sampling	Four months before sampling	Two months before sampling
1.528214292	EOBS	EOBS	OIPC	PISO.AI	Two months before sampling	Two months before sampling	Three months before sampling	One month before sampling
1.52855972	CRU	EOBS	OIPC	OIPC	One month before sampling	One month before sampling	At sampling month	11 year May to July mean
1.528786222	CRU	EOBS	OIPC	OIPC	One month before sampling	One month before sampling	At sampling month	Yearly May to July mean
1.52882708	CRU	CRU	PISO.AI	PISO.AI	One month before sampling	One month before sampling	Two months before sampling	Three months before sampling
1.529279672	CRU	EOBS	OIPC	PISO.AI	Two months before sampling	Two months before sampling	11 year May to July mean	Four months before sampling
1.530310231	EOBS	CRU	PISO.AI	OIPC	One month before sampling	One month before sampling	Three months before sampling	Yearly May to July mean
1.531257599	CRU	CRU	PISO.AI	OIPC	Two months before sampling	Two months before sampling	Four months before sampling	Three months before sampling
1.531557931	EOBS	EOBS	OIPC	PISO.AI	Two months before sampling	Two months before sampling	Three months before sampling	Mean three months before sampling
1.531803297	CRU	EOBS	PISO.AI	OIPC	One month before sampling	One month before sampling	Mean three months before sampling	Yearly May to July mean
1.531927369	CRU	EOBS	PISO.AI	OIPC	One month before sampling	One month before sampling	One month before sampling	Three months before sampling
1.531954326	CRU	CRU	OIPC	PISO.AI	11 year May to July mean	11 year May to July mean	At sampling month	Three months before sampling
1.531954326	CRU	EOBS	OIPC	PISO.AI	11 year May to July mean	11 year May to July mean	At sampling month	Three months before sampling
1.532013238	EOBS	CRU	PISO.AI	OIPC	One month before sampling	One month before sampling	Three months before sampling	11 year May to July mean
1.532289787	EOBS	CRU	OIPC	OIPC	Mean three months before sampling	Mean three months before sampling	Three months before sampling	Mean three months before sampling
1.532903473	CRU	CRU	OIPC	PISO.AI	11 year May to July mean	11 year May to July mean	Two months before sampling	Yearly May to July mean
1.532903473	CRU	EOBS	OIPC	PISO.AI	11 year May to July mean	11 year May to July mean	Two months before sampling	Yearly May to July mean
1.534199012	EOBS	CRU	OIPC	OIPC	One month before sampling	One month before sampling	Four months before sampling	At sampling month
1.534850318	CRU	EOBS	PISO.AI	OIPC	One month before sampling	One month before sampling	Mean three months before sampling	11 year May to July mean
1.534895826	EOBS	CRU	PISO.AI	OIPC	Mean three months before sampling	Mean three months before sampling	Three months before sampling	Four months before sampling
1.535127748	EOBS	CRU	OIPC	PISO.AI	Two months before sampling	Two months before sampling	Three months before sampling	Four months before sampling
1.535600688	EOBS	EOBS	PISO.AI	OIPC	One month before sampling	One month before sampling	Two months before sampling	Three months before sampling
1.536666692	EOBS	EOBS	OIPC	OIPC	Two months before sampling	Two months before sampling	Three months before sampling	One month before sampling
1.537198352	CRU	CRU	PISO.AI	PISO.AI	Two months before sampling	Two months before sampling	Four months before sampling	Two months before sampling
1.537401349	EOBS	EOBS	OIPC	PISO.AI	One month before sampling	One month before sampling	Yearly May to July mean	Four months before sampling
1.537809414	CRU	CRU	OIPC	OIPC	11 year May to July mean	11 year May to July mean	Mean three months before sampling	Two months before sampling
1.537809414	CRU	EOBS	OIPC	OIPC	11 year May to July mean	11 year May to July mean	Mean three months before sampling	Two months before sampling
1.538113415	EOBS	EOBS	OIPC	PISO.AI	One month before sampling	One month before sampling	One month before sampling	Four months before sampling
1.538392717	CRU	CRU	OIPC	OIPC	Mean three months before sampling	Mean three months before sampling	Two months before sampling	Four months before sampling
1.540279639	EOBS	EOBS	OIPC	PISO.AI	One month before sampling	One month before sampling	Two months before sampling	One month before sampling
1.540855757	CRU	EOBS	OIPC	PISO.AI	One month before sampling	One month before sampling	Yearly May to July mean	Three months before sampling
1.541006915	CRU	CRU	PISO.AI	OIPC	11 year May to July mean	11 year May to July mean	Two months before sampling	Four months before sampling
1.541006915	CRU	EOBS	PISO.AI	OIPC	11 year May to July mean	11 year May to July mean	Two months before sampling	Four months before sampling
1.541137914	EOBS	EOBS	OIPC	PISO.AI	One month before sampling	One month before sampling	At sampling month	Four months before sampling
1.541422586	CRU	EOBS	OIPC	PISO.AI	One month before sampling	One month before sampling	At sampling month	Four months before sampling
1.542497967	CRU	EOBS	OIPC	OIPC	Two months before sampling	Two months before sampling	Two months before sampling	Three months before sampling
1.543036065	CRU	EOBS	OIPC	PISO.AI	One month before sampling	One month before sampling	Yearly May to July mean	One month before sampling
1.543626077	CRU	CRU	PISO.AI	PISO.AI	Mean three months before sampling	Mean three months before sampling	Four months before sampling	One month before sampling
1.543762302	CRU	EOBS	PISO.AI	OIPC	One month before sampling	One month before sampling	11 year May to July mean	Yearly May to July mean
1.5438709	EOBS	CRU	OIPC	PISO.AI	One month before sampling	One month before sampling	Two months before sampling	Three months before sampling
1.544162419	CRU	EOBS	PISO.AI	OIPC	One month before sampling	One month before sampling	11 year May to July mean	11 year May to July mean
1.544396047	EOBS	CRU	OIPC	OIPC	Mean three months before sampling	Mean three months before sampling	Three months before sampling	One month before sampling
1.544768223	CRU	EOBS	OIPC	PISO.AI	One month before sampling	One month before sampling	11 year May to July mean	One month before sampling
1.544813778	EOBS	EOBS	OIPC	OIPC	One month before sampling	One month before sampling	Three months before sampling	Two months before sampling
1.546161781	CRU	EOBS	OIPC	OIPC	Two months before sampling	Two months before sampling	11 year May to July mean	Four months before sampling
1.546199422	CRU	CRU	PISO.AI	PISO.AI	One month before sampling	One month before sampling	At sampling month	Four months before sampling
1.546661807	CRU	CRU	OIPC	PISO.AI	At sampling Month	At sampling month	Two months before sampling	Yearly May to July mean
1.547716913	CRU	CRU	PISO.AI	OIPC	11 year May to July mean	11 year May to July mean	One month before sampling	Four months before sampling
1.547716913	CRU	EOBS	PISO.AI	OIPC	11 year May to July mean	11 year May to July mean	One month before sampling	Four months before sampling
1.547754069	EOBS	CRU	OIPC	OIPC	At sampling Month	At sampling month	Mean three months before sampling	Four months before sampling
1.548314956	EOBS	EOBS	PISO.AI	OIPC	One month before sampling	One month before sampling	At sampling month	Three months before sampling
1.548371677	CRU	CRU	PISO.AI	OIPC	11 year May to July mean	11 year May to July mean	Yearly May to July mean	Three months before sampling
1.548371677	CRU	EOBS	PISO.AI	OIPC	11 year May to July mean	11 year May to July mean	Yearly May to July mean	Three months before sampling
1.548401248	EOBS	CRU	OIPC	PISO.AI	Mean three months before sampling	Mean three months before sampling	Three months before sampling	Yearly May to July mean
1.548654592	EOBS	CRU	PISO.AI	OIPC	One month before sampling	One month before sampling	Three months before sampling	At sampling month
1.549557959	CRU	EOBS	OIPC	PISO.AI	One month before sampling	One month before sampling	One month before sampling	Three months before sampling
1.549599299	CRU	CRU	OIPC	OIPC	At sampling Month	At sampling month	Mean three months before sampling	Two months before sampling
1.551160106	EOBS	CRU	OIPC	OIPC	At sampling Month	At sampling month	One month before sampling	Four months before sampling
1.551333043	EOBS	EOBS	OIPC	PISO.AI	One month before sampling	One month before sampling	Mean three months before sampling	Four months before sampling
1.551383356	CRU	EOBS	PISO.AI	OIPC	Two months before sampling	Two months before sampling	11 year May to July mean	Four months before sampling
1.551936807	CRU	EOBS	PISO.AI	OIPC	One month before sampling	One month before sampling	Yearly May to July mean	Two months before sampling
1.55255864	CRU	EOBS	OIPC	PISO.AI	One month before sampling	One month before sampling	Three months before sampling	Yearly May to July mean
1.553160306	EOBS	CRU	PISO.AI	OIPC	One month before sampling	One month before sampling	One month before sampling	Four months before sampling
1.553821994	CRU	EOBS	OIPC	OIPC	Two months before sampling	Two months before sampling	Mean three months before sampling	Three months before sampling
1.554741015	CRU	CRU	PISO.AI	PISO.AI	Mean three months before sampling	Mean three months before sampling	Four months before sampling	Mean three months before sampling
1.555364263	EOBS	CRU	OIPC	PISO.AI	11 year May to July mean	At sampling month	Three months before sampling	Four months before sampling
1.555455346	CRU	EOBS	OIPC	OIPC	At sampling Month	At sampling month	One month before sampling	Yearly May to July mean
1.555562836	EOBS	EOBS	OIPC	PISO.AI	One month before sampling	One month before sampling	11 year May to July mean	Four months before sampling
1.555832541	CRU	CRU	OIPC	PISO.AI	11 year May to July mean	11 year May to July mean	Two months before sampling	At sampling month
1.555832541	CRU	EOBS	OIPC	PISO.AI	11 year May to July mean	11 year May to July mean	Two months before sampling	At sampling month
1.556060039	CRU	EOBS	OIPC	OIPC	At sampling Month	At sampling month	Mean three months before sampling	Yearly May to July mean
1.556081629	CRU	EOBS	PISO.AI	OIPC	One month before sampling	One month before sampling	One month before sampling	Two months before sampling
1.55622406	CRU	CRU	PISO.AI	PISO.AI	One month before sampling	One month before sampling	Yearly May to July mean	Four months before sampling
1.556678609	CRU	EOBS	OIPC	PISO.AI	One month before sampling	One month before sampling	Yearly May to July mean	At sampling month
1.556987821	CRU	CRU	OIPC	OIPC	Mean three months before sampling	Mean three months before sampling	Three months before sampling	At sampling month
1.557247112	CRU	EOBS	OIPC	PISO.AI	One month before sampling	One month before sampling	11 year May to July mean	At sampling month
1.557595628	CRU	EOBS	PISO.AI	PISO.AI	One month before sampling	One month before sampling	Mean three months before sampling	11 year May to July mean
1.557714892	CRU	EOBS	OIPC	OIPC	One month before sampling	Two months before sampling	Four months before sampling	Three months before sampling
1.558403801	CRU	EOBS	OIPC	PISO.AI	One month before sampling	Two months before sampling	Four months before sampling	Four months before sampling
1.559046849	CRU	EOBS	PISO.AI	PISO.AI	One month before sampling	One month before sampling	11 year May to July mean	Three months before sampling
1.55946129	CRU	CRU	OIPC	OIPC	At sampling Month	At sampling month	Yearly May to July mean	Four months before sampling
1.560013337	EOBS	CRU	OIPC	OIPC	Mean three months before sampling	Mean three months before sampling	Three months before sampling	Four months before sampling
1.560436086	CRU	EOBS	OIPC	PISO.AI	One month before sampling	One month before sampling	11 year May to July mean	Three months before sampling
1.560771576	CRU	EOBS	PISO.AI	PISO.AI	Two months before sampling	Two months before sampling	11 year May to July mean	Four months before sampling
1.560799226	EOBS	CRU	PISO.AI	PISO.AI	One month before sampling	One month before sampling	Three months before sampling	11 year May to July mean
1.5612037	CRU	EOBS	OIPC	PISO.AI	One month before sampling	One month before sampling	At sampling month	11 year May to July mean
1.561940898	CRU	EOBS	PISO.AI	PISO.AI	One month before sampling	One month before sampling	11 year May to July mean	Mean three months before sampling
1.562104739	CRU	CRU	OIPC	OIPC	One month before sampling	One month before sampling	11 year May to July mean	Three months before sampling
1.562131766	CRU	CRU	OIPC	PISO.AI	Mean three months before sampling	Mean three months before sampling	Three months before sampling	11 year May to July mean
1.562290046	CRU	EOBS	OIPC	OIPC	One month before sampling	One month before sampling	Three months before sampling	One month before sampling
1.562499753	CRU	EOBS	OIPC	PISO.AI	One month before sampling	One month before sampling	At sampling month	Mean three months before sampling
1.562571204	EOBS	CRU	OIPC	OIPC	At sampling Month	At sampling month	Two months before sampling	Four months before sampling
1.563295167	CRU	CRU	OIPC	OIPC	11 year May to July mean	11 year May to July mean	One month before sampling	Two months before sampling
1.563295167	CRU	EOBS	OIPC	OIPC	11 year May to July mean	11 year May to July mean	One month before sampling	Two months before sampling
1.563783163	EOBS	CRU	OIPC	PISO.AI	Mean three months before sampling	Mean three months before sampling	Two months before sampling	Four months before sampling
1.564001926	CRU	CRU	OIPC	OIPC	11 year May to July mean	11 year May to July mean	Three months before sampling	Three months before sampling
1.564001926	CRU	EOBS	OIPC	OIPC	11 year May to July mean	11 year May to July mean	Three months before sampling	Three months before sampling
1.564660996	CRU	CRU	PISO.AI	OIPC	11 year May to July mean	11 year May to July mean	Three months before sampling	At sampling month
1.564660996	CRU	EOBS	PISO.AI	OIPC	11 year May to July mean	11 year May to July mean	Three months before sampling	At sampling month
1.565386458	CRU	CRU	OIPC	OIPC	Mean three months before sampling	Mean three months before sampling	Three months before sampling	11 year May to July mean
1.565880751	CRU	EOBS	OIPC	OIPC	At sampling Month	At sampling month	One month before sampling	11 year May to July mean
1.566005546	CRU	CRU	PISO.AI	OIPC	Mean three months before sampling	Mean three months before sampling	Four months before sampling	At sampling month
1.566746319	EOBS	CRU	OIPC	OIPC	One month before sampling	One month before sampling	11 year May to July mean	Four months before sampling
1.566873528	CRU	EOBS	OIPC	OIPC	At sampling Month	At sampling month	Mean three months before sampling	11 year May to July mean
1.567086168	EOBS	CRU	OIPC	PISO.AI	At sampling Month	At sampling month	Three months before sampling	Three months before sampling
1.567184251	CRU	EOBS	OIPC	PISO.AI	One month before sampling	One month before sampling	Mean three months before sampling	Three months before sampling
1.567348914	CRU	CRU	PISO.AI	PISO.AI	11 year May to July mean	11 year May to July mean	At sampling month	Four months before sampling
1.567348914	CRU	EOBS	PISO.AI	PISO.AI	11 year May to July mean	11 year May to July mean	At sampling month	Four months before sampling
1.567387329	CRU	EOBS	PISO.AI	OIPC	One month before sampling	One month before sampling	Mean three months before sampling	At sampling month
1.567480135	CRU	EOBS	OIPC	PISO.AI	One month before sampling	One month before sampling	Yearly May to July mean	Yearly May to July mean
1.567634116	EOBS	EOBS	PISO.AI	PISO.AI	One month before sampling	One month before sampling	11 year May to July mean	Four months before sampling
1.568048225	EOBS	EOBS	OIPC	PISO.AI	One month before sampling	One month before sampling	One month before sampling	Three months before sampling
1.568079084	CRU	EOBS	OIPC	PISO.AI	At sampling Month	At sampling month	Mean three months before sampling	11 year May to July mean
1.56863328	CRU	EOBS	OIPC	PISO.AI	At sampling Month	At sampling month	One month before sampling	11 year May to July mean
1.56883988	CRU	CRU	PISO.AI	PISO.AI	Mean three months before sampling	Mean three months before sampling	Four months before sampling	Yearly May to July mean
1.569177665	CRU	EOBS	OIPC	OIPC	Two months before sampling	Two months before sampling	At sampling month	Four months before sampling
1.569542956	CRU	EOBS	OIPC	PISO.AI	One month before sampling	One month before sampling	11 year May to July mean	Yearly May to July mean
1.570338201	EOBS	EOBS	OIPC	OIPC	Two months before sampling	Two months before sampling	Three months before sampling	Two months before sampling
1.570418887	CRU	EOBS	PISO.AI	OIPC	One month before sampling	One month before sampling	11 year May to July mean	At sampling month
1.572581167	CRU	CRU	OIPC	OIPC	At sampling Month	At sampling month	One month before sampling	Two months before sampling
1.572893378	CRU	CRU	PISO.AI	PISO.AI	11 year May to July mean	11 year May to July mean	Two months before sampling	Three months before sampling
1.572893378	CRU	EOBS	PISO.AI	PISO.AI	11 year May to July mean	11 year May to July mean	Two months before sampling	Three months before sampling
1.573287171	CRU	CRU	PISO.AI	OIPC	Mean three months before sampling	Mean three months before sampling	Two months before sampling	Four months before sampling
1.573318239	CRU	EOBS	OIPC	OIPC	One month before sampling	One month before sampling	Three months before sampling	Mean three months before sampling
1.573457494	CRU	CRU	OIPC	OIPC	One month before sampling	One month before sampling	Two months before sampling	Mean three months before sampling
1.573502844	EOBS	CRU	PISO.AI	PISO.AI	One month before sampling	One month before sampling	Three months before sampling	Two months before sampling
1.57359474	CRU	CRU	PISO.AI	PISO.AI	At sampling Month	At sampling month	Mean three months before sampling	Four months before sampling
1.573752958	CRU	CRU	PISO.AI	PISO.AI	Mean three months before sampling	Mean three months before sampling	Four months before sampling	At sampling month
1.574071126	EOBS	EOBS	OIPC	PISO.AI	One month before sampling	One month before sampling	Mean three months before sampling	Three months before sampling
1.574254934	CRU	CRU	OIPC	PISO.AI	One month before sampling	One month before sampling	Two months before sampling	Two months before sampling
1.574931548	CRU	EOBS	PISO.AI	PISO.AI	One month before sampling	One month before sampling	11 year May to July mean	11 year May to July mean
1.574963088	CRU	EOBS	OIPC	OIPC	At sampling Month	At sampling month	Mean three months before sampling	At sampling month
1.57499742	CRU	CRU	PISO.AI	PISO.AI	11 year May to July mean	11 year May to July mean	Yearly May to July mean	Four months before sampling
1.57499742	CRU	EOBS	PISO.AI	PISO.AI	11 year May to July mean	11 year May to July mean	Yearly May to July mean	Four months before sampling
1.575556887	CRU	CRU	OIPC	OIPC	At sampling Month	At sampling month	11 year May to July mean	Four months before sampling
1.57586964	CRU	EOBS	PISO.AI	PISO.AI	One month before sampling	One month before sampling	Two months before sampling	At sampling month
1.576090938	CRU	CRU	OIPC	OIPC	Mean three months before sampling	Mean three months before sampling	Three months before sampling	Yearly May to July mean
1.576525477	CRU	CRU	PISO.AI	OIPC	Mean three months before sampling	Mean three months before sampling	Four months before sampling	One month before sampling
1.576586647	EOBS	EOBS	OIPC	OIPC	One month before sampling	One month before sampling	Mean three months before sampling	Mean three months before sampling
1.576667326	CRU	CRU	PISO.AI	PISO.AI	At sampling Month	At sampling month	Two months before sampling	Four months before sampling
1.577532563	CRU	CRU	OIPC	PISO.AI	At sampling Month	At sampling month	Two months before sampling	At sampling month
1.577568473	EOBS	CRU	OIPC	OIPC	One month before sampling	One month before sampling	Yearly May to July mean	Four months before sampling
1.57793262	CRU	EOBS	PISO.AI	OIPC	Two months before sampling	Two months before sampling	11 year May to July mean	Three months before sampling
1.579148034	CRU	EOBS	PISO.AI	OIPC	One month before sampling	One month before sampling	At sampling month	Mean three months before sampling
1.579207432	CRU	CRU	OIPC	OIPC	Two months before sampling	Two months before sampling	Two months before sampling	Four months before sampling
1.579294117	CRU	CRU	PISO.AI	PISO.AI	11 year May to July mean	11 year May to July mean	11 year May to July mean	Three months before sampling
1.579294117	CRU	EOBS	PISO.AI	PISO.AI	11 year May to July mean	11 year May to July mean	11 year May to July mean	Three months before sampling
1.57958257	CRU	EOBS	OIPC	OIPC	At sampling Month	At sampling month	One month before sampling	At sampling month
1.579729638	CRU	EOBS	OIPC	OIPC	One month before sampling	Two months before sampling	Four months before sampling	Four months before sampling
1.580335417	CRU	CRU	PISO.AI	OIPC	11 year May to July mean	11 year May to July mean	At sampling month	Three months before sampling
1.580335417	CRU	EOBS	PISO.AI	OIPC	11 year May to July mean	11 year May to July mean	At sampling month	Three months before sampling
1.580551033	CRU	EOBS	OIPC	OIPC	At sampling Month	At sampling month	Mean three months before sampling	One month before sampling
1.580594194	CRU	EOBS	OIPC	OIPC	Two months before sampling	Two months before sampling	Three months before sampling	Two months before sampling
1.580710747	CRU	EOBS	PISO.AI	OIPC	One month before sampling	One month before sampling	At sampling month	One month before sampling
1.580829218	CRU	EOBS	OIPC	OIPC	At sampling Month	At sampling month	Yearly May to July mean	One month before sampling
1.580939762	EOBS	CRU	PISO.AI	OIPC	Two months before sampling	Two months before sampling	Three months before sampling	Four months before sampling
1.58105632	EOBS	CRU	PISO.AI	PISO.AI	One month before sampling	One month before sampling	Three months before sampling	Mean three months before sampling
1.581089368	EOBS	EOBS	OIPC	OIPC	One month before sampling	One month before sampling	Yearly May to July mean	Two months before sampling
1.581134686	CRU	EOBS	PISO.AI	PISO.AI	One month before sampling	One month before sampling	11 year May to July mean	Four months before sampling
1.581691342	CRU	CRU	PISO.AI	OIPC	At sampling Month	At sampling month	11 year May to July mean	Four months before sampling
1.581713492	CRU	EOBS	OIPC	OIPC	At sampling Month	At sampling month	Mean three months before sampling	Mean three months before sampling
1.58206863	CRU	EOBS	PISO.AI	OIPC	One month before sampling	One month before sampling	One month before sampling	One month before sampling
1.58224507	CRU	EOBS	OIPC	PISO.AI	Two months before sampling	Two months before sampling	Three months before sampling	Two months before sampling
1.582478818	CRU	CRU	OIPC	OIPC	11 year May to July mean	11 year May to July mean	Two months before sampling	Four months before sampling
1.582478818	CRU	EOBS	OIPC	OIPC	11 year May to July mean	11 year May to July mean	Two months before sampling	Four months before sampling
1.582708745	CRU	EOBS	PISO.AI	OIPC	One month before sampling	One month before sampling	One month before sampling	Mean three months before sampling
1.582976295	CRU	EOBS	OIPC	PISO.AI	One month before sampling	One month before sampling	Yearly May to July mean	Four months before sampling
1.583641938	CRU	CRU	OIPC	OIPC	One month before sampling	One month before sampling	Yearly May to July mean	Three months before sampling
1.583719128	EOBS	CRU	PISO.AI	OIPC	Two months before sampling	Two months before sampling	Four months before sampling	Yearly May to July mean
1.583899156	EOBS	EOBS	OIPC	OIPC	Two months before sampling	Two months before sampling	Yearly May to July mean	Four months before sampling
1.58409618	CRU	EOBS	OIPC	PISO.AI	One month before sampling	One month before sampling	Three months before sampling	Mean three months before sampling
1.584121639	CRU	EOBS	OIPC	OIPC	At sampling Month	At sampling month	One month before sampling	Mean three months before sampling
1.584277039	EOBS	EOBS	OIPC	OIPC	One month before sampling	One month before sampling	11 year May to July mean	Two months before sampling
1.584692983	CRU	CRU	PISO.AI	OIPC	Mean three months before sampling	Mean three months before sampling	Four months before sampling	Mean three months before sampling
1.584809403	EOBS	CRU	OIPC	PISO.AI	One month before sampling	One month before sampling	Mean three months before sampling	Four months before sampling
1.584870362	EOBS	CRU	PISO.AI	OIPC	Two months before sampling	Two months before sampling	Four months before sampling	Three months before sampling
1.584950361	CRU	EOBS	OIPC	OIPC	At sampling Month	At sampling month	Yearly May to July mean	Mean three months before sampling
1.585097179	CRU	CRU	OIPC	OIPC	At sampling Month	At sampling month	Three months before sampling	Three months before sampling
1.58544426	EOBS	EOBS	OIPC	OIPC	One month before sampling	One month before sampling	Mean three months before sampling	One month before sampling
1.586018632	EOBS	CRU	OIPC	PISO.AI	One month before sampling	One month before sampling	Four months before sampling	11 year May to July mean
1.586054908	EOBS	CRU	OIPC	PISO.AI	At sampling Month	At sampling month	Mean three months before sampling	Four months before sampling
1.586142877	CRU	CRU	OIPC	OIPC	One month before sampling	One month before sampling	Two months before sampling	One month before sampling
1.58647522	CRU	CRU	PISO.AI	PISO.AI	Mean three months before sampling	Mean three months before sampling	Four months before sampling	Two months before sampling
1.586786166	CRU	CRU	PISO.AI	PISO.AI	Mean three months before sampling	Mean three months before sampling	Four months before sampling	11 year May to July mean
1.587008304	EOBS	CRU	OIPC	PISO.AI	Two months before sampling	Two months before sampling	Three months before sampling	Three months before sampling
1.587016024	EOBS	CRU	PISO.AI	OIPC	Two months before sampling	Two months before sampling	Four months before sampling	11 year May to July mean
1.587475173	EOBS	CRU	OIPC	PISO.AI	Mean three months before sampling	Mean three months before sampling	Three months before sampling	At sampling month
1.587741971	CRU	EOBS	PISO.AI	PISO.AI	One month before sampling	One month before sampling	Two months before sampling	Mean three months before sampling
1.587795953	CRU	CRU	PISO.AI	PISO.AI	Two months before sampling	Two months before sampling	Four months before sampling	Three months before sampling
1.587828888	EOBS	EOBS	PISO.AI	OIPC	One month before sampling	One month before sampling	One month before sampling	Three months before sampling
1.588036461	CRU	CRU	PISO.AI	PISO.AI	One month before sampling	One month before sampling	Mean three months before sampling	Three months before sampling
1.58825762	CRU	EOBS	OIPC	PISO.AI	One month before sampling	One month before sampling	At sampling month	One month before sampling
1.588902321	CRU	EOBS	OIPC	OIPC	At sampling Month	At sampling month	One month before sampling	One month before sampling
1.589086835	EOBS	CRU	OIPC	OIPC	One month before sampling	One month before sampling	Four months before sampling	Yearly May to July mean
1.589191527	EOBS	CRU	OIPC	PISO.AI	11 year May to July mean	At sampling month	Three months before sampling	Three months before sampling
1.589467783	CRU	EOBS	PISO.AI	PISO.AI	One month before sampling	One month before sampling	Mean three months before sampling	Two months before sampling
1.590512451	CRU	CRU	PISO.AI	PISO.AI	11 year May to July mean	11 year May to July mean	Mean three months before sampling	Three months before sampling
1.590512451	CRU	EOBS	PISO.AI	PISO.AI	11 year May to July mean	11 year May to July mean	Mean three months before sampling	Three months before sampling
1.591013006	EOBS	CRU	OIPC	OIPC	Mean three months before sampling	Mean three months before sampling	Four months before sampling	At sampling month
1.591115889	CRU	EOBS	OIPC	PISO.AI	Two months before sampling	Two months before sampling	Mean three months before sampling	Four months before sampling
1.591737004	CRU	EOBS	OIPC	OIPC	Two months before sampling	Two months before sampling	One month before sampling	Three months before sampling
1.59183225	EOBS	CRU	OIPC	OIPC	11 year May to July mean	At sampling month	Three months before sampling	Two months before sampling
1.593550461	CRU	EOBS	OIPC	OIPC	At sampling Month	At sampling month	11 year May to July mean	One month before sampling
1.593651211	CRU	EOBS	PISO.AI	PISO.AI	One month before sampling	One month before sampling	Two months before sampling	Yearly May to July mean
1.593846055	CRU	CRU	OIPC	PISO.AI	Yearly May to July mean	One month before sampling	Three months before sampling	Two months before sampling
1.593989791	EOBS	CRU	OIPC	OIPC	One month before sampling	One month before sampling	Four months before sampling	One month before sampling
1.594140515	CRU	EOBS	OIPC	OIPC	At sampling Month	At sampling month	Yearly May to July mean	Two months before sampling
1.594184979	CRU	CRU	OIPC	OIPC	One month before sampling	Two months before sampling	Four months before sampling	Four months before sampling
1.594531143	EOBS	EOBS	OIPC	OIPC	One month before sampling	One month before sampling	One month before sampling	Mean three months before sampling
1.594572807	EOBS	EOBS	OIPC	OIPC	11 year May to July mean	At sampling month	Three months before sampling	Yearly May to July mean
1.595322758	EOBS	EOBS	OIPC	OIPC	11 year May to July mean	At sampling month	Three months before sampling	At sampling month
1.596653194	EOBS	CRU	PISO.AI	OIPC	Two months before sampling	Two months before sampling	Four months before sampling	Two months before sampling
1.596760051	EOBS	CRU	PISO.AI	PISO.AI	One month before sampling	One month before sampling	Three months before sampling	At sampling month
1.597118195	CRU	CRU	OIPC	PISO.AI	One month before sampling	One month before sampling	11 year May to July mean	Three months before sampling
1.597233969	CRU	EOBS	OIPC	OIPC	One month before sampling	One month before sampling	At sampling month	At sampling month
1.597682637	EOBS	EOBS	PISO.AI	OIPC	One month before sampling	One month before sampling	Yearly May to July mean	Three months before sampling
1.597747362	CRU	CRU	PISO.AI	OIPC	11 year May to July mean	11 year May to July mean	Three months before sampling	Yearly May to July mean
1.597747362	CRU	EOBS	PISO.AI	OIPC	11 year May to July mean	11 year May to July mean	Three months before sampling	Yearly May to July mean
1.597824547	CRU	CRU	OIPC	PISO.AI	At sampling Month	At sampling month	Yearly May to July mean	Three months before sampling
1.598023184	CRU	EOBS	OIPC	OIPC	At sampling Month	At sampling month	11 year May to July mean	Mean three months before sampling
1.598290414	CRU	EOBS	OIPC	OIPC	At sampling Month	At sampling month	At sampling month	Two months before sampling
1.598968811	CRU	CRU	PISO.AI	PISO.AI	At sampling Month	At sampling month	One month before sampling	Four months before sampling
1.599869311	EOBS	EOBS	OIPC	OIPC	Two months before sampling	Two months before sampling	11 year May to July mean	Four months before sampling
1.599952128	EOBS	EOBS	OIPC	OIPC	One month before sampling	One month before sampling	Mean three months before sampling	Yearly May to July mean
1.599990144	EOBS	EOBS	OIPC	PISO.AI	Two months before sampling	Two months before sampling	Three months before sampling	Two months before sampling
1.600015453	CRU	EOBS	PISO.AI	OIPC	One month before sampling	One month before sampling	Yearly May to July mean	One month before sampling
1.600118689	CRU	EOBS	PISO.AI	PISO.AI	One month before sampling	One month before sampling	Two months before sampling	One month before sampling
1.600394111	CRU	CRU	OIPC	OIPC	Yearly May to July mean	One month before sampling	Three months before sampling	One month before sampling
1.600452643	CRU	EOBS	OIPC	OIPC	At sampling Month	At sampling month	Two months before sampling	At sampling month
1.600461864	CRU	EOBS	PISO.AI	PISO.AI	One month before sampling	One month before sampling	11 year May to July mean	One month before sampling
1.600528545	CRU	CRU	OIPC	PISO.AI	At sampling Month	At sampling month	11 year May to July mean	Three months before sampling
1.600833341	EOBS	EOBS	OIPC	OIPC	One month before sampling	One month before sampling	At sampling month	Four months before sampling
1.601184073	EOBS	EOBS	OIPC	OIPC	One month before sampling	One month before sampling	Mean three months before sampling	11 year May to July mean
1.601353592	EOBS	CRU	OIPC	PISO.AI	At sampling Month	At sampling month	One month before sampling	Four months before sampling
1.602673268	CRU	EOBS	PISO.AI	OIPC	One month before sampling	One month before sampling	Yearly May to July mean	Mean three months before sampling
1.602694907	EOBS	EOBS	OIPC	PISO.AI	One month before sampling	One month before sampling	Yearly May to July mean	Three months before sampling
1.602996221	EOBS	CRU	OIPC	OIPC	One month before sampling	One month before sampling	Four months before sampling	11 year May to July mean
1.603048976	EOBS	CRU	OIPC	PISO.AI	Mean three months before sampling	Mean three months before sampling	Four months before sampling	One month before sampling
1.603743252	CRU	CRU	PISO.AI	OIPC	11 year May to July mean	11 year May to July mean	Two months before sampling	Two months before sampling
1.603743252	CRU	EOBS	PISO.AI	OIPC	11 year May to July mean	11 year May to July mean	Two months before sampling	Two months before sampling
1.604686777	EOBS	CRU	OIPC	OIPC	Mean three months before sampling	Mean three months before sampling	Three months before sampling	11 year May to July mean
1.604713625	CRU	CRU	PISO.AI	PISO.AI	11 year May to July mean	11 year May to July mean	Three months before sampling	11 year May to July mean
1.604713625	CRU	EOBS	PISO.AI	PISO.AI	11 year May to July mean	11 year May to July mean	Three months before sampling	11 year May to July mean
1.605034796	EOBS	CRU	PISO.AI	OIPC	One month before sampling	One month before sampling	Four months before sampling	Three months before sampling
1.605202826	CRU	EOBS	OIPC	PISO.AI	One month before sampling	One month before sampling	At sampling month	Yearly May to July mean
1.60524263	EOBS	EOBS	OIPC	OIPC	11 year May to July mean	At sampling month	Three months before sampling	11 year May to July mean
1.605646434	CRU	CRU	OIPC	PISO.AI	One month before sampling	One month before sampling	Two months before sampling	One month before sampling
1.605973968	CRU	EOBS	OIPC	OIPC	At sampling Month	At sampling month	Two months before sampling	Yearly May to July mean
1.605980414	CRU	EOBS	OIPC	PISO.AI	One month before sampling	One month before sampling	11 year May to July mean	Four months before sampling
1.606274696	EOBS	CRU	PISO.AI	PISO.AI	One month before sampling	One month before sampling	Three months before sampling	One month before sampling
1.606832606	CRU	CRU	OIPC	PISO.AI	One month before sampling	One month before sampling	Two months before sampling	Mean three months before sampling
1.606948034	CRU	EOBS	OIPC	PISO.AI	At sampling Month	At sampling month	Two months before sampling	11 year May to July mean
1.606969692	EOBS	CRU	OIPC	PISO.AI	Mean three months before sampling	Mean three months before sampling	Two months before sampling	Three months before sampling
1.607534766	EOBS	CRU	PISO.AI	OIPC	Two months before sampling	Two months before sampling	Four months before sampling	Mean three months before sampling
1.607623671	CRU	CRU	OIPC	OIPC	Mean three months before sampling	Mean three months before sampling	Three months before sampling	Three months before sampling
1.607920268	CRU	CRU	OIPC	OIPC	Yearly May to July mean	One month before sampling	Three months before sampling	Mean three months before sampling
1.608163006	CRU	CRU	PISO.AI	OIPC	Mean three months before sampling	Mean three months before sampling	Four months before sampling	11 year May to July mean
1.608277753	CRU	CRU	PISO.AI	OIPC	11 year May to July mean	11 year May to July mean	Three months before sampling	11 year May to July mean
1.608277753	CRU	EOBS	PISO.AI	OIPC	11 year May to July mean	11 year May to July mean	Three months before sampling	11 year May to July mean
1.608364384	CRU	CRU	PISO.AI	OIPC	11 year May to July mean	11 year May to July mean	Three months before sampling	One month before sampling
1.608364384	CRU	EOBS	PISO.AI	OIPC	11 year May to July mean	11 year May to July mean	Three months before sampling	One month before sampling
1.608992998	EOBS	EOBS	OIPC	OIPC	One month before sampling	One month before sampling	One month before sampling	One month before sampling
1.60910012	CRU	EOBS	OIPC	OIPC	Two months before sampling	Two months before sampling	Mean three months before sampling	Four months before sampling
1.609652128	EOBS	EOBS	OIPC	PISO.AI	11 year May to July mean	At sampling month	Three months before sampling	11 year May to July mean
1.609850164	EOBS	CRU	PISO.AI	PISO.AI	Two months before sampling	Two months before sampling	Four months before sampling	11 year May to July mean
1.610568231	CRU	EOBS	OIPC	PISO.AI	Two months before sampling	Two months before sampling	Yearly May to July mean	Three months before sampling
1.610663666	EOBS	CRU	OIPC	OIPC	One month before sampling	One month before sampling	Four months before sampling	Mean three months before sampling
1.611716003	CRU	EOBS	PISO.AI	PISO.AI	One month before sampling	One month before sampling	Mean three months before sampling	Mean three months before sampling
1.611735934	CRU	CRU	PISO.AI	OIPC	Mean three months before sampling	Mean three months before sampling	Four months before sampling	Yearly May to July mean
1.611755493	CRU	EOBS	OIPC	OIPC	At sampling Month	At sampling month	11 year May to July mean	Two months before sampling
1.611809554	CRU	EOBS	OIPC	PISO.AI	Two months before sampling	Two months before sampling	One month before sampling	Four months before sampling
1.612225713	EOBS	EOBS	OIPC	PISO.AI	One month before sampling	One month before sampling	Mean three months before sampling	Two months before sampling
1.612522105	CRU	EOBS	OIPC	PISO.AI	One month before sampling	One month before sampling	Three months before sampling	One month before sampling
1.61259969	CRU	CRU	OIPC	PISO.AI	At sampling Month	At sampling month	At sampling month	Three months before sampling
1.612872062	EOBS	CRU	OIPC	PISO.AI	One month before sampling	One month before sampling	One month before sampling	Four months before sampling
1.613280251	EOBS	CRU	OIPC	PISO.AI	Mean three months before sampling	Mean three months before sampling	Four months before sampling	Mean three months before sampling
1.613319782	CRU	EOBS	OIPC	OIPC	At sampling Month	At sampling month	At sampling month	Mean three months before sampling
1.61400996	CRU	CRU	OIPC	OIPC	Yearly May to July mean	One month before sampling	Three months before sampling	Two months before sampling
1.61433332	CRU	EOBS	OIPC	OIPC	At sampling Month	At sampling month	At sampling month	One month before sampling
1.614701883	CRU	CRU	OIPC	PISO.AI	One month before sampling	One month before sampling	Yearly May to July mean	Three months before sampling
1.615067762	EOBS	EOBS	OIPC	OIPC	One month before sampling	One month before sampling	One month before sampling	Yearly May to July mean
1.615779764	EOBS	CRU	OIPC	OIPC	Mean three months before sampling	Mean three months before sampling	Three months before sampling	Yearly May to July mean
1.615824297	CRU	EOBS	OIPC	PISO.AI	One month before sampling	One month before sampling	At sampling month	At sampling month
1.615845897	CRU	CRU	PISO.AI	OIPC	At sampling Month	At sampling month	Yearly May to July mean	Three months before sampling
1.615879271	CRU	EOBS	OIPC	PISO.AI	Two months before sampling	Two months before sampling	11 year May to July mean	Three months before sampling
1.615942048	EOBS	EOBS	OIPC	OIPC	One month before sampling	One month before sampling	One month before sampling	11 year May to July mean
1.616049535	CRU	CRU	PISO.AI	OIPC	11 year May to July mean	11 year May to July mean	At sampling month	Four months before sampling
1.616049535	CRU	EOBS	PISO.AI	OIPC	11 year May to July mean	11 year May to July mean	At sampling month	Four months before sampling
1.616257859	EOBS	EOBS	OIPC	PISO.AI	One month before sampling	One month before sampling	11 year May to July mean	Three months before sampling
1.616403871	CRU	EOBS	PISO.AI	OIPC	At sampling Month	At sampling month	11 year May to July mean	One month before sampling
1.616743747	CRU	EOBS	OIPC	OIPC	At sampling Month	At sampling month	Yearly May to July mean	At sampling month
1.616826347	CRU	CRU	PISO.AI	OIPC	11 year May to July mean	11 year May to July mean	Three months before sampling	Mean three months before sampling
1.616826347	CRU	EOBS	PISO.AI	OIPC	11 year May to July mean	11 year May to July mean	Three months before sampling	Mean three months before sampling
1.617187619	EOBS	CRU	OIPC	OIPC	11 year May to July mean	At sampling month	Three months before sampling	Four months before sampling
1.617479632	EOBS	CRU	PISO.AI	OIPC	Two months before sampling	Two months before sampling	Four months before sampling	One month before sampling
1.61756443	CRU	EOBS	PISO.AI	OIPC	At sampling Month	At sampling month	11 year May to July mean	Two months before sampling
1.617614798	CRU	EOBS	OIPC	OIPC	Two months before sampling	Two months before sampling	One month before sampling	Four months before sampling
1.61768427	EOBS	CRU	OIPC	PISO.AI	At sampling Month	At sampling month	Two months before sampling	Three months before sampling
1.617833291	CRU	EOBS	PISO.AI	PISO.AI	One month before sampling	One month before sampling	11 year May to July mean	At sampling month
1.618367027	EOBS	CRU	OIPC	PISO.AI	Mean three months before sampling	Mean three months before sampling	Three months before sampling	11 year May to July mean
1.618471787	EOBS	CRU	OIPC	OIPC	Mean three months before sampling	Mean three months before sampling	Three months before sampling	At sampling month
1.618771545	CRU	EOBS	OIPC	OIPC	Two months before sampling	Two months before sampling	Two months before sampling	Yearly May to July mean
1.619062621	CRU	CRU	PISO.AI	OIPC	Two months before sampling	Two months before sampling	Three months before sampling	Two months before sampling
1.619358517	CRU	EOBS	PISO.AI	OIPC	At sampling Month	At sampling month	11 year May to July mean	Mean three months before sampling
1.619803821	CRU	EOBS	OIPC	OIPC	Two months before sampling	Two months before sampling	Two months before sampling	11 year May to July mean
1.619968047	EOBS	EOBS	OIPC	OIPC	11 year May to July mean	At sampling month	Three months before sampling	Mean three months before sampling
1.620366346	EOBS	CRU	OIPC	PISO.AI	One month before sampling	One month before sampling	Four months before sampling	At sampling month
1.620421165	EOBS	EOBS	OIPC	OIPC	11 year May to July mean	At sampling month	Three months before sampling	One month before sampling
1.620451133	CRU	CRU	OIPC	OIPC	One month before sampling	One month before sampling	Two months before sampling	11 year May to July mean
1.620460904	CRU	EOBS	OIPC	OIPC	At sampling Month	At sampling month	One month before sampling	Two months before sampling
1.620876317	CRU	EOBS	OIPC	PISO.AI	Two months before sampling	Two months before sampling	At sampling month	Four months before sampling
1.620919663	EOBS	CRU	PISO.AI	PISO.AI	Two months before sampling	Two months before sampling	Four months before sampling	One month before sampling
1.620920913	EOBS	EOBS	OIPC	OIPC	Two months before sampling	Two months before sampling	Two months before sampling	Three months before sampling
1.621044454	CRU	EOBS	OIPC	OIPC	At sampling Month	At sampling month	Two months before sampling	11 year May to July mean
1.621736151	EOBS	CRU	PISO.AI	PISO.AI	One month before sampling	One month before sampling	Three months before sampling	Yearly May to July mean
1.621820855	EOBS	CRU	PISO.AI	PISO.AI	Two months before sampling	Two months before sampling	Four months before sampling	At sampling month
1.622569272	CRU	EOBS	OIPC	OIPC	At sampling Month	At sampling month	Yearly May to July mean	Yearly May to July mean
1.622726259	CRU	EOBS	PISO.AI	OIPC	One month before sampling	One month before sampling	One month before sampling	Yearly May to July mean
1.623332998	EOBS	CRU	OIPC	OIPC	Mean three months before sampling	Mean three months before sampling	Four months before sampling	One month before sampling
1.623704919	EOBS	EOBS	OIPC	PISO.AI	One month before sampling	One month before sampling	One month before sampling	Two months before sampling
1.623746767	EOBS	CRU	PISO.AI	PISO.AI	Mean three months before sampling	Mean three months before sampling	Four months before sampling	Three months before sampling
1.624011034	EOBS	EOBS	OIPC	PISO.AI	One month before sampling	One month before sampling	At sampling month	Three months before sampling
1.624016441	CRU	EOBS	PISO.AI	OIPC	Two months before sampling	Two months before sampling	Mean three months before sampling	Three months before sampling
1.624050223	EOBS	CRU	PISO.AI	OIPC	Mean three months before sampling	Mean three months before sampling	Two months before sampling	Four months before sampling
1.624338457	EOBS	CRU	PISO.AI	PISO.AI	One month before sampling	One month before sampling	Three months before sampling	Four months before sampling
1.624460244	CRU	CRU	PISO.AI	OIPC	At sampling Month	At sampling month	Two months before sampling	Two months before sampling
1.624584285	CRU	EOBS	PISO.AI	OIPC	One month before sampling	One month before sampling	One month before sampling	11 year May to July mean
1.624935314	CRU	CRU	PISO.AI	OIPC	11 year May to July mean	11 year May to July mean	Yearly May to July mean	Four months before sampling
1.624935314	CRU	EOBS	PISO.AI	OIPC	11 year May to July mean	11 year May to July mean	Yearly May to July mean	Four months before sampling
1.624982224	EOBS	CRU	OIPC	PISO.AI	Mean three months before sampling	Mean three months before sampling	Four months before sampling	Two months before sampling
1.625368635	CRU	EOBS	OIPC	OIPC	At sampling Month	At sampling month	11 year May to July mean	At sampling month
1.625395174	CRU	EOBS	PISO.AI	OIPC	Two months before sampling	Two months before sampling	One month before sampling	Three months before sampling
1.625667536	CRU	CRU	PISO.AI	PISO.AI	Two months before sampling	Two months before sampling	Three months before sampling	Three months before sampling
1.626051788	CRU	EOBS	OIPC	OIPC	At sampling Month	At sampling month	Mean three months before sampling	Two months before sampling
1.62624573	CRU	CRU	OIPC	OIPC	Mean three months before sampling	Mean three months before sampling	Two months before sampling	Three months before sampling
1.627058551	CRU	CRU	OIPC	OIPC	One month before sampling	One month before sampling	Two months before sampling	Yearly May to July mean
1.627065181	CRU	EOBS	OIPC	OIPC	Two months before sampling	Two months before sampling	Two months before sampling	Two months before sampling
1.627132868	CRU	EOBS	OIPC	OIPC	At sampling Month	At sampling month	At sampling month	Yearly May to July mean
1.627278632	CRU	EOBS	OIPC	PISO.AI	One month before sampling	One month before sampling	One month before sampling	Four months before sampling
1.627955268	CRU	EOBS	PISO.AI	PISO.AI	One month before sampling	One month before sampling	Two months before sampling	Two months before sampling
1.62889164	CRU	EOBS	OIPC	OIPC	At sampling Month	At sampling month	Yearly May to July mean	11 year May to July mean
1.628953308	EOBS	CRU	PISO.AI	PISO.AI	Two months before sampling	Two months before sampling	Four months before sampling	Mean three months before sampling
1.629204802	EOBS	EOBS	OIPC	OIPC	At sampling Month	At sampling month	Two months before sampling	Yearly May to July mean
1.629693902	CRU	EOBS	PISO.AI	PISO.AI	One month before sampling	One month before sampling	11 year May to July mean	Yearly May to July mean
1.630211968	EOBS	EOBS	OIPC	OIPC	At sampling Month	At sampling month	Yearly May to July mean	Three months before sampling
1.630489856	CRU	EOBS	PISO.AI	PISO.AI	One month before sampling	One month before sampling	At sampling month	Two months before sampling
1.63113703	EOBS	CRU	OIPC	OIPC	At sampling Month	At sampling month	Mean three months before sampling	Three months before sampling
1.631296135	CRU	EOBS	OIPC	OIPC	At sampling Month	At sampling month	11 year May to July mean	Yearly May to July mean
1.631431653	EOBS	CRU	OIPC	PISO.AI	One month before sampling	One month before sampling	Four months before sampling	Mean three months before sampling
1.63176766	EOBS	EOBS	OIPC	OIPC	Two months before sampling	Two months before sampling	Mean three months before sampling	Four months before sampling
1.632486537	CRU	CRU	PISO.AI	PISO.AI	11 year May to July mean	11 year May to July mean	One month before sampling	Three months before sampling
1.632486537	CRU	EOBS	PISO.AI	PISO.AI	11 year May to July mean	11 year May to July mean	One month before sampling	Three months before sampling
1.632658276	CRU	CRU	OIPC	OIPC	Two months before sampling	Two months before sampling	Three months before sampling	Two months before sampling
1.632840036	EOBS	EOBS	PISO.AI	OIPC	Two months before sampling	Two months before sampling	11 year May to July mean	Four months before sampling
1.633305193	CRU	EOBS	OIPC	OIPC	At sampling Month	At sampling month	At sampling month	11 year May to July mean
1.633549594	EOBS	CRU	PISO.AI	OIPC	Two months before sampling	Two months before sampling	Four months before sampling	At sampling month
1.633873923	EOBS	CRU	PISO.AI	PISO.AI	Two months before sampling	Two months before sampling	Four months before sampling	Yearly May to July mean
1.634933587	EOBS	EOBS	OIPC	OIPC	At sampling Month	At sampling month	At sampling month	Three months before sampling
1.635058625	CRU	CRU	OIPC	OIPC	Yearly May to July mean	One month before sampling	Three months before sampling	At sampling month
1.635077313	CRU	EOBS	OIPC	OIPC	At sampling Month	At sampling month	At sampling month	Three months before sampling
1.635305373	CRU	CRU	PISO.AI	OIPC	At sampling Month	At sampling month	Mean three months before sampling	Four months before sampling
1.63538852	EOBS	EOBS	OIPC	PISO.AI	One month before sampling	One month before sampling	Mean three months before sampling	11 year May to July mean
1.636023995	EOBS	CRU	OIPC	OIPC	One month before sampling	One month before sampling	At sampling month	Four months before sampling
1.63656244	CRU	CRU	PISO.AI	PISO.AI	One month before sampling	One month before sampling	One month before sampling	Three months before sampling
1.637341825	CRU	EOBS	OIPC	PISO.AI	At sampling Month	At sampling month	Yearly May to July mean	Two months before sampling
1.637636813	CRU	EOBS	OIPC	PISO.AI	Two months before sampling	Two months before sampling	Mean three months before sampling	Three months before sampling
1.637775507	CRU	EOBS	PISO.AI	OIPC	One month before sampling	One month before sampling	At sampling month	Yearly May to July mean
1.637853305	EOBS	CRU	OIPC	OIPC	Mean three months before sampling	Mean three months before sampling	Four months before sampling	Mean three months before sampling
1.63796184	CRU	CRU	PISO.AI	OIPC	At sampling Month	At sampling month	Two months before sampling	Four months before sampling
1.638000076	EOBS	CRU	OIPC	OIPC	Two months before sampling	Two months before sampling	Three months before sampling	Three months before sampling
1.638379815	CRU	CRU	OIPC	OIPC	11 year May to July mean	11 year May to July mean	Mean three months before sampling	Mean three months before sampling
1.638379815	CRU	EOBS	OIPC	OIPC	11 year May to July mean	11 year May to July mean	Mean three months before sampling	Mean three months before sampling
1.638427018	CRU	CRU	PISO.AI	OIPC	Mean three months before sampling	Mean three months before sampling	Four months before sampling	Two months before sampling
1.638526055	CRU	EOBS	PISO.AI	OIPC	One month before sampling	One month before sampling	At sampling month	11 year May to July mean
1.63862706	CRU	EOBS	OIPC	PISO.AI	One month before sampling	Two months before sampling	Four months before sampling	Three months before sampling
1.639033411	CRU	EOBS	PISO.AI	PISO.AI	One month before sampling	One month before sampling	Mean three months before sampling	At sampling month
1.639079756	EOBS	EOBS	OIPC	OIPC	At sampling Month	At sampling month	Two months before sampling	11 year May to July mean
1.63911716	CRU	EOBS	OIPC	OIPC	At sampling Month	At sampling month	11 year May to July mean	11 year May to July mean
1.63920971	CRU	EOBS	OIPC	OIPC	At sampling Month	One month before sampling	Three months before sampling	Three months before sampling
1.639776275	EOBS	EOBS	OIPC	PISO.AI	One month before sampling	One month before sampling	Mean three months before sampling	Mean three months before sampling
1.64166163	CRU	EOBS	OIPC	OIPC	11 year May to July mean	One month before sampling	Two months before sampling	One month before sampling
1.641777272	CRU	EOBS	OIPC	PISO.AI	At sampling Month	At sampling month	Yearly May to July mean	11 year May to July mean
1.642060529	EOBS	CRU	PISO.AI	OIPC	Two months before sampling	Two months before sampling	Three months before sampling	Three months before sampling
1.642177351	CRU	EOBS	OIPC	PISO.AI	At sampling Month	At sampling month	One month before sampling	Two months before sampling
1.642510706	EOBS	EOBS	OIPC	PISO.AI	Two months before sampling	Two months before sampling	Yearly May to July mean	Four months before sampling
1.643409413	CRU	CRU	PISO.AI	PISO.AI	At sampling Month	At sampling month	Two months before sampling	Three months before sampling
1.643501972	CRU	EOBS	PISO.AI	OIPC	One month before sampling	One month before sampling	One month before sampling	At sampling month
1.643793914	EOBS	CRU	OIPC	PISO.AI	One month before sampling	One month before sampling	Four months before sampling	One month before sampling
1.644336928	EOBS	EOBS	OIPC	OIPC	At sampling Month	At sampling month	Mean three months before sampling	Three months before sampling
1.644592949	CRU	EOBS	PISO.AI	OIPC	Two months before sampling	Two months before sampling	Yearly May to July mean	Three months before sampling
1.644597379	EOBS	EOBS	OIPC	OIPC	Two months before sampling	Two months before sampling	One month before sampling	Four months before sampling
1.644763285	CRU	EOBS	OIPC	PISO.AI	11 year May to July mean	One month before sampling	Two months before sampling	Two months before sampling
1.645104019	CRU	CRU	OIPC	PISO.AI	11 year May to July mean	11 year May to July mean	Mean three months before sampling	Two months before sampling
1.645104019	CRU	EOBS	OIPC	PISO.AI	11 year May to July mean	11 year May to July mean	Mean three months before sampling	Two months before sampling
1.645248946	EOBS	EOBS	PISO.AI	OIPC	One month before sampling	One month before sampling	Two months before sampling	Two months before sampling
1.645550918	CRU	EOBS	PISO.AI	PISO.AI	One month before sampling	One month before sampling	Mean three months before sampling	Yearly May to July mean
1.646037485	EOBS	EOBS	OIPC	OIPC	At sampling Month	At sampling month	11 year May to July mean	Three months before sampling
1.646070185	CRU	EOBS	OIPC	PISO.AI	At sampling Month	At sampling month	Mean three months before sampling	Two months before sampling
1.646092134	CRU	EOBS	OIPC	PISO.AI	Two months before sampling	Two months before sampling	Two months before sampling	11 year May to July mean
1.646222014	EOBS	CRU	OIPC	PISO.AI	Mean three months before sampling	Mean three months before sampling	Four months before sampling	Yearly May to July mean
1.646227671	EOBS	CRU	OIPC	PISO.AI	Mean three months before sampling	Mean three months before sampling	Four months before sampling	11 year May to July mean
1.646482711	CRU	EOBS	OIPC	PISO.AI	At sampling Month	At sampling month	One month before sampling	Mean three months before sampling
1.646553094	CRU	EOBS	PISO.AI	PISO.AI	One month before sampling	One month before sampling	One month before sampling	11 year May to July mean
1.646554954	CRU	EOBS	OIPC	OIPC	11 year May to July mean	One month before sampling	Two months before sampling	Two months before sampling
1.646645581	EOBS	EOBS	OIPC	PISO.AI	At sampling Month	At sampling month	Two months before sampling	11 year May to July mean
1.646653267	CRU	EOBS	PISO.AI	PISO.AI	One month before sampling	One month before sampling	Mean three months before sampling	One month before sampling
1.647097616	EOBS	EOBS	OIPC	OIPC	At sampling Month	At sampling month	One month before sampling	Three months before sampling
1.647408717	EOBS	CRU	OIPC	PISO.AI	Mean three months before sampling	Mean three months before sampling	Four months before sampling	At sampling month
1.647409077	CRU	EOBS	OIPC	PISO.AI	At sampling Month	At sampling month	At sampling month	11 year May to July mean
1.647572442	CRU	EOBS	OIPC	PISO.AI	Two months before sampling	Two months before sampling	Two months before sampling	Three months before sampling
1.648127674	CRU	EOBS	OIPC	PISO.AI	At sampling Month	At sampling month	Mean three months before sampling	Mean three months before sampling
1.649084686	CRU	CRU	OIPC	OIPC	One month before sampling	One month before sampling	Four months before sampling	At sampling month
1.649133534	EOBS	EOBS	OIPC	PISO.AI	Two months before sampling	Two months before sampling	11 year May to July mean	Four months before sampling
1.649570412	CRU	CRU	PISO.AI	PISO.AI	Mean three months before sampling	Mean three months before sampling	Three months before sampling	Four months before sampling
1.649732534	EOBS	EOBS	OIPC	OIPC	One month before sampling	Two months before sampling	Four months before sampling	Four months before sampling
1.650239013	CRU	CRU	PISO.AI	OIPC	Mean three months before sampling	Mean three months before sampling	One month before sampling	Four months before sampling
1.650268893	CRU	CRU	OIPC	OIPC	Mean three months before sampling	Mean three months before sampling	Mean three months before sampling	Four months before sampling
1.65058139	EOBS	CRU	PISO.AI	OIPC	Mean three months before sampling	Mean three months before sampling	Four months before sampling	Three months before sampling
1.650827458	CRU	EOBS	OIPC	PISO.AI	One month before sampling	One month before sampling	Mean three months before sampling	Four months before sampling
1.650922136	CRU	EOBS	OIPC	PISO.AI	At sampling Month	At sampling month	11 year May to July mean	11 year May to July mean
1.650929741	EOBS	EOBS	PISO.AI	PISO.AI	One month before sampling	One month before sampling	11 year May to July mean	Three months before sampling
1.650959463	CRU	CRU	OIPC	PISO.AI	One month before sampling	One month before sampling	Two months before sampling	Yearly May to July mean
1.651015193	EOBS	EOBS	OIPC	OIPC	At sampling Month	At sampling month	Two months before sampling	At sampling month
1.651076965	EOBS	EOBS	OIPC	PISO.AI	One month before sampling	One month before sampling	One month before sampling	11 year May to July mean
1.651328103	CRU	CRU	PISO.AI	OIPC	One month before sampling	One month before sampling	Yearly May to July mean	Three months before sampling
1.651686429	CRU	CRU	OIPC	OIPC	At sampling Month	At sampling month	Two months before sampling	Four months before sampling
1.651996239	CRU	EOBS	PISO.AI	PISO.AI	One month before sampling	One month before sampling	One month before sampling	Two months before sampling
1.652068792	CRU	EOBS	OIPC	PISO.AI	At sampling Month	At sampling month	11 year May to July mean	Two months before sampling
1.652554643	CRU	CRU	PISO.AI	OIPC	Mean three months before sampling	Mean three months before sampling	Mean three months before sampling	Four months before sampling
1.652573129	EOBS	CRU	OIPC	OIPC	11 year May to July mean	At sampling month	Three months before sampling	Mean three months before sampling
1.652600699	CRU	CRU	OIPC	OIPC	11 year May to July mean	11 year May to July mean	Mean three months before sampling	One month before sampling
1.652600699	CRU	EOBS	OIPC	OIPC	11 year May to July mean	11 year May to July mean	Mean three months before sampling	One month before sampling
1.6532353	EOBS	EOBS	OIPC	PISO.AI	One month before sampling	One month before sampling	One month before sampling	Mean three months before sampling
1.653982339	CRU	CRU	OIPC	PISO.AI	Yearly May to July mean	One month before sampling	Three months before sampling	Mean three months before sampling
1.654345973	EOBS	EOBS	OIPC	OIPC	At sampling Month	At sampling month	Two months before sampling	One month before sampling
1.654388036	CRU	EOBS	OIPC	PISO.AI	At sampling Month	At sampling month	One month before sampling	One month before sampling
1.654572798	CRU	CRU	OIPC	OIPC	At sampling Month	At sampling month	Mean three months before sampling	Mean three months before sampling
1.654653787	CRU	EOBS	OIPC	OIPC	Two months before sampling	Two months before sampling	At sampling month	Three months before sampling
1.654664867	EOBS	EOBS	PISO.AI	OIPC	One month before sampling	One month before sampling	11 year May to July mean	Two months before sampling
1.655013964	EOBS	EOBS	OIPC	OIPC	Two months before sampling	Two months before sampling	At sampling month	Four months before sampling
1.655177376	EOBS	EOBS	OIPC	OIPC	One month before sampling	One month before sampling	One month before sampling	Four months before sampling
1.655205625	CRU	CRU	PISO.AI	OIPC	At sampling Month	At sampling month	Three months before sampling	At sampling month
1.655332672	CRU	EOBS	OIPC	OIPC	11 year May to July mean	One month before sampling	Two months before sampling	Mean three months before sampling
1.655433452	EOBS	CRU	PISO.AI	PISO.AI	One month before sampling	One month before sampling	Two months before sampling	Four months before sampling
1.655647703	EOBS	EOBS	OIPC	OIPC	At sampling Month	At sampling month	Two months before sampling	Mean three months before sampling
1.655725792	CRU	EOBS	OIPC	PISO.AI	At sampling Month	At sampling month	One month before sampling	Yearly May to July mean
1.655732871	CRU	CRU	PISO.AI	PISO.AI	At sampling Month	At sampling month	11 year May to July mean	Three months before sampling
1.655849996	EOBS	CRU	OIPC	PISO.AI	One month before sampling	One month before sampling	Four months before sampling	Yearly May to July mean
1.655894169	CRU	EOBS	OIPC	PISO.AI	At sampling Month	At sampling month	Mean three months before sampling	One month before sampling
1.655937626	CRU	CRU	PISO.AI	OIPC	At sampling Month	At sampling month	One month before sampling	Four months before sampling
1.656035546	EOBS	EOBS	OIPC	OIPC	One month before sampling	One month before sampling	Yearly May to July mean	Four months before sampling
1.656087291	EOBS	EOBS	OIPC	PISO.AI	One month before sampling	One month before sampling	Two months before sampling	Three months before sampling
1.656448369	CRU	EOBS	OIPC	OIPC	At sampling Month	At sampling month	Two months before sampling	One month before sampling
1.65680683	EOBS	CRU	PISO.AI	OIPC	One month before sampling	One month before sampling	11 year May to July mean	Four months before sampling
1.657062474	EOBS	CRU	PISO.AI	PISO.AI	Two months before sampling	Two months before sampling	Four months before sampling	Three months before sampling
1.657251035	CRU	CRU	PISO.AI	PISO.AI	Mean three months before sampling	Mean three months before sampling	Two months before sampling	Four months before sampling
1.657990623	CRU	CRU	OIPC	OIPC	Mean three months before sampling	Mean three months before sampling	One month before sampling	Four months before sampling
1.658060243	CRU	EOBS	OIPC	OIPC	Two months before sampling	Two months before sampling	Two months before sampling	Mean three months before sampling
1.658108453	CRU	CRU	PISO.AI	PISO.AI	One month before sampling	One month before sampling	Three months before sampling	Three months before sampling
1.65832098	CRU	CRU	OIPC	OIPC	11 year May to July mean	11 year May to July mean	11 year May to July mean	Two months before sampling
1.65832098	CRU	EOBS	OIPC	OIPC	11 year May to July mean	11 year May to July mean	11 year May to July mean	Two months before sampling
1.658841968	CRU	EOBS	OIPC	PISO.AI	One month before sampling	One month before sampling	Three months before sampling	Two months before sampling
1.659369821	CRU	EOBS	OIPC	PISO.AI	At sampling Month	At sampling month	Mean three months before sampling	Yearly May to July mean
1.659857283	CRU	EOBS	PISO.AI	OIPC	At sampling Month	At sampling month	11 year May to July mean	At sampling month
1.659952863	CRU	EOBS	OIPC	PISO.AI	Two months before sampling	Two months before sampling	Two months before sampling	Yearly May to July mean
1.660265869	CRU	CRU	PISO.AI	PISO.AI	Mean three months before sampling	Mean three months before sampling	Two months before sampling	Three months before sampling
1.660493864	CRU	CRU	OIPC	PISO.AI	11 year May to July mean	One month before sampling	Three months before sampling	Three months before sampling
1.661557086	CRU	CRU	OIPC	PISO.AI	Two months before sampling	Two months before sampling	Three months before sampling	One month before sampling
1.661623797	EOBS	CRU	OIPC	OIPC	At sampling Month	At sampling month	One month before sampling	Three months before sampling
1.661693964	EOBS	EOBS	PISO.AI	OIPC	At sampling Month	At sampling month	11 year May to July mean	Three months before sampling
1.661884126	CRU	EOBS	OIPC	PISO.AI	At sampling Month	At sampling month	At sampling month	Two months before sampling
1.662096475	CRU	CRU	OIPC	PISO.AI	11 year May to July mean	11 year May to July mean	Three months before sampling	Three months before sampling
1.662096475	CRU	EOBS	OIPC	PISO.AI	11 year May to July mean	11 year May to July mean	Three months before sampling	Three months before sampling
1.662306448	EOBS	CRU	OIPC	PISO.AI	One month before sampling	One month before sampling	Four months before sampling	Two months before sampling
1.662327762	CRU	CRU	PISO.AI	OIPC	At sampling Month	At sampling month	At sampling month	Three months before sampling
1.662775652	EOBS	EOBS	OIPC	PISO.AI	One month before sampling	One month before sampling	Mean three months before sampling	One month before sampling
1.662888474	CRU	EOBS	OIPC	OIPC	At sampling Month	At sampling month	At sampling month	At sampling month
1.662897243	CRU	CRU	PISO.AI	OIPC	11 year May to July mean	11 year May to July mean	Mean three months before sampling	Two months before sampling
1.662897243	CRU	EOBS	PISO.AI	OIPC	11 year May to July mean	11 year May to July mean	Mean three months before sampling	Two months before sampling
1.66386395	EOBS	CRU	PISO.AI	PISO.AI	Two months before sampling	Two months before sampling	Three months before sampling	Four months before sampling
1.66392249	EOBS	EOBS	PISO.AI	OIPC	One month before sampling	One month before sampling	Mean three months before sampling	Two months before sampling
1.663988612	CRU	CRU	OIPC	PISO.AI	At sampling Month	At sampling month	Mean three months before sampling	Two months before sampling
1.663993131	EOBS	CRU	OIPC	OIPC	11 year May to July mean	At sampling month	Three months before sampling	One month before sampling
1.664171769	EOBS	CRU	OIPC	OIPC	At sampling Month	At sampling month	At sampling month	Four months before sampling
1.664256784	CRU	EOBS	OIPC	PISO.AI	Two months before sampling	Two months before sampling	One month before sampling	Three months before sampling
1.664369386	CRU	CRU	PISO.AI	OIPC	One month before sampling	One month before sampling	11 year May to July mean	Three months before sampling
1.664809167	CRU	EOBS	PISO.AI	OIPC	At sampling Month	At sampling month	11 year May to July mean	Yearly May to July mean
1.665315406	CRU	EOBS	OIPC	OIPC	At sampling Month	At sampling month	Two months before sampling	Mean three months before sampling
1.665372187	CRU	EOBS	PISO.AI	PISO.AI	One month before sampling	One month before sampling	At sampling month	11 year May to July mean
1.665414026	EOBS	EOBS	OIPC	OIPC	At sampling Month	At sampling month	Three months before sampling	At sampling month
1.666142633	EOBS	EOBS	OIPC	OIPC	One month before sampling	One month before sampling	Mean three months before sampling	At sampling month
1.666524155	CRU	EOBS	OIPC	PISO.AI	Two months before sampling	Two months before sampling	Two months before sampling	Four months before sampling
1.666731624	CRU	CRU	OIPC	PISO.AI	11 year May to July mean	One month before sampling	Three months before sampling	Two months before sampling
1.667569086	EOBS	CRU	OIPC	OIPC	Mean three months before sampling	Mean three months before sampling	Four months before sampling	Yearly May to July mean
1.667621943	CRU	CRU	OIPC	PISO.AI	One month before sampling	One month before sampling	Two months before sampling	11 year May to July mean
1.66782474	CRU	CRU	OIPC	OIPC	At sampling Month	At sampling month	Mean three months before sampling	One month before sampling
1.668146293	EOBS	EOBS	PISO.AI	OIPC	One month before sampling	One month before sampling	11 year May to July mean	Four months before sampling
1.66883067	CRU	EOBS	PISO.AI	PISO.AI	Two months before sampling	Two months before sampling	11 year May to July mean	Three months before sampling
1.669008369	CRU	CRU	OIPC	OIPC	Three months before sampling	Three months before sampling	Three months before sampling	Yearly May to July mean
1.66900953	CRU	CRU	OIPC	OIPC	11 year May to July mean	11 year May to July mean	Yearly May to July mean	Two months before sampling
1.66900953	CRU	EOBS	OIPC	OIPC	11 year May to July mean	11 year May to July mean	Yearly May to July mean	Two months before sampling
1.669373164	CRU	EOBS	PISO.AI	PISO.AI	At sampling Month	At sampling month	11 year May to July mean	Two months before sampling
1.669820834	CRU	CRU	OIPC	OIPC	11 year May to July mean	11 year May to July mean	One month before sampling	Mean three months before sampling
1.669820834	CRU	EOBS	OIPC	OIPC	11 year May to July mean	11 year May to July mean	One month before sampling	Mean three months before sampling
1.670326041	EOBS	CRU	PISO.AI	PISO.AI	One month before sampling	One month before sampling	Three months before sampling	Three months before sampling
1.670441066	CRU	CRU	OIPC	PISO.AI	11 year May to July mean	11 year May to July mean	One month before sampling	Two months before sampling
1.670441066	CRU	EOBS	OIPC	PISO.AI	11 year May to July mean	11 year May to July mean	One month before sampling	Two months before sampling
1.670685645	EOBS	EOBS	OIPC	OIPC	One month before sampling	One month before sampling	At sampling month	Two months before sampling
1.670989239	EOBS	EOBS	OIPC	PISO.AI	One month before sampling	Two months before sampling	Four months before sampling	Four months before sampling
1.671075831	CRU	CRU	PISO.AI	OIPC	Two months before sampling	Two months before sampling	Three months before sampling	Mean three months before sampling
1.671228542	EOBS	EOBS	OIPC	OIPC	At sampling Month	At sampling month	Mean three months before sampling	Two months before sampling
1.671381387	EOBS	CRU	OIPC	OIPC	Mean three months before sampling	Mean three months before sampling	Four months before sampling	11 year May to July mean
1.671484909	CRU	EOBS	PISO.AI	OIPC	At sampling Month	At sampling month	11 year May to July mean	11 year May to July mean
1.672068739	CRU	EOBS	PISO.AI	OIPC	One month before sampling	One month before sampling	At sampling month	At sampling month
1.672268913	EOBS	CRU	OIPC	OIPC	At sampling Month	At sampling month	Yearly May to July mean	Four months before sampling
1.672634217	EOBS	EOBS	OIPC	OIPC	11 year May to July mean	At sampling month	Three months before sampling	Two months before sampling
1.672780994	EOBS	CRU	OIPC	OIPC	Yearly May to July mean	One month before sampling	Three months before sampling	Two months before sampling
1.672982663	EOBS	EOBS	OIPC	PISO.AI	One month before sampling	One month before sampling	Mean three months before sampling	Yearly May to July mean
1.673201243	EOBS	CRU	OIPC	PISO.AI	At sampling Month	At sampling month	Three months before sampling	Four months before sampling
1.673310265	CRU	EOBS	OIPC	OIPC	Two months before sampling	Two months before sampling	Two months before sampling	One month before sampling
1.673608133	CRU	EOBS	PISO.AI	PISO.AI	One month before sampling	One month before sampling	Yearly May to July mean	Two months before sampling
1.673777192	EOBS	CRU	PISO.AI	OIPC	At sampling Month	At sampling month	Two months before sampling	Four months before sampling
1.67390832	CRU	CRU	PISO.AI	PISO.AI	11 year May to July mean	11 year May to July mean	Three months before sampling	At sampling month
1.67390832	CRU	EOBS	PISO.AI	PISO.AI	11 year May to July mean	11 year May to July mean	Three months before sampling	At sampling month
1.674136632	CRU	EOBS	PISO.AI	OIPC	One month before sampling	One month before sampling	Yearly May to July mean	Yearly May to July mean
1.674281586	CRU	EOBS	OIPC	PISO.AI	Two months before sampling	Two months before sampling	Two months before sampling	One month before sampling
1.674421649	CRU	CRU	OIPC	PISO.AI	One month before sampling	One month before sampling	Two months before sampling	At sampling month
1.674737457	CRU	CRU	OIPC	PISO.AI	Yearly May to July mean	One month before sampling	Three months before sampling	One month before sampling
1.675638976	CRU	CRU	PISO.AI	OIPC	Two months before sampling	Two months before sampling	Three months before sampling	Yearly May to July mean
1.675824618	CRU	CRU	PISO.AI	OIPC	Two months before sampling	Two months before sampling	Three months before sampling	11 year May to July mean
1.676101856	EOBS	EOBS	OIPC	PISO.AI	One month before sampling	One month before sampling	One month before sampling	One month before sampling
1.676273533	CRU	EOBS	PISO.AI	OIPC	One month before sampling	One month before sampling	Yearly May to July mean	11 year May to July mean
1.676379682	EOBS	CRU	PISO.AI	PISO.AI	Two months before sampling	Two months before sampling	Four months before sampling	Two months before sampling
1.676650045	EOBS	CRU	OIPC	OIPC	Two months before sampling	Two months before sampling	Four months before sampling	Three months before sampling
1.677860608	CRU	EOBS	PISO.AI	OIPC	At sampling Month	At sampling month	11 year May to July mean	Three months before sampling
1.678165802	EOBS	EOBS	OIPC	PISO.AI	Two months before sampling	Two months before sampling	Mean three months before sampling	Four months before sampling
1.678276157	CRU	CRU	PISO.AI	OIPC	11 year May to July mean	11 year May to July mean	One month before sampling	Two months before sampling
1.678276157	CRU	EOBS	PISO.AI	OIPC	11 year May to July mean	11 year May to July mean	One month before sampling	Two months before sampling
1.678633148	CRU	CRU	OIPC	OIPC	11 year May to July mean	One month before sampling	Three months before sampling	Two months before sampling
1.678740769	CRU	CRU	PISO.AI	OIPC	One month before sampling	One month before sampling	At sampling month	Three months before sampling
1.678776505	EOBS	CRU	OIPC	OIPC	At sampling Month	At sampling month	11 year May to July mean	Four months before sampling
1.679426822	EOBS	EOBS	OIPC	OIPC	One month before sampling	One month before sampling	Mean three months before sampling	Four months before sampling
1.679466307	CRU	CRU	PISO.AI	PISO.AI	At sampling Month	At sampling month	Mean three months before sampling	Three months before sampling
1.679646424	EOBS	EOBS	OIPC	OIPC	At sampling Month	At sampling month	One month before sampling	Two months before sampling
1.679713228	CRU	CRU	OIPC	PISO.AI	Three months before sampling	Three months before sampling	Three months before sampling	11 year May to July mean
1.679771386	EOBS	EOBS	OIPC	OIPC	One month before sampling	One month before sampling	11 year May to July mean	Mean three months before sampling
1.680444027	CRU	EOBS	OIPC	PISO.AI	At sampling Month	At sampling month	Yearly May to July mean	Mean three months before sampling
1.680708653	CRU	EOBS	OIPC	PISO.AI	Two months before sampling	Two months before sampling	Two months before sampling	Mean three months before sampling
1.680739661	EOBS	EOBS	OIPC	PISO.AI	11 year May to July mean	At sampling month	Three months before sampling	Mean three months before sampling
1.680784769	EOBS	EOBS	OIPC	PISO.AI	One month before sampling	One month before sampling	Mean three months before sampling	At sampling month
1.680910234	CRU	CRU	PISO.AI	OIPC	11 year May to July mean	11 year May to July mean	Two months before sampling	Mean three months before sampling
1.680910234	CRU	EOBS	PISO.AI	OIPC	11 year May to July mean	11 year May to July mean	Two months before sampling	Mean three months before sampling
1.681062762	EOBS	EOBS	OIPC	OIPC	One month before sampling	One month before sampling	Yearly May to July mean	Mean three months before sampling
1.681536844	CRU	EOBS	OIPC	OIPC	At sampling Month	At sampling month	Yearly May to July mean	Three months before sampling
1.681905107	EOBS	EOBS	OIPC	OIPC	One month before sampling	One month before sampling	11 year May to July mean	Four months before sampling
1.681994344	CRU	EOBS	OIPC	PISO.AI	At sampling Month	At sampling month	Mean three months before sampling	At sampling month
1.682106618	CRU	CRU	OIPC	OIPC	Three months before sampling	Three months before sampling	Three months before sampling	11 year May to July mean
1.682452142	CRU	EOBS	OIPC	PISO.AI	At sampling Month	At sampling month	One month before sampling	At sampling month
1.68268356	CRU	EOBS	PISO.AI	PISO.AI	Two months before sampling	Two months before sampling	Mean three months before sampling	Four months before sampling
1.683244571	CRU	EOBS	PISO.AI	PISO.AI	At sampling Month	At sampling month	11 year May to July mean	11 year May to July mean
1.68326299	CRU	CRU	PISO.AI	OIPC	At sampling Month	At sampling month	Three months before sampling	Yearly May to July mean
1.683273491	CRU	EOBS	PISO.AI	OIPC	Two months before sampling	Two months before sampling	Mean three months before sampling	Four months before sampling
1.683532952	CRU	CRU	OIPC	OIPC	At sampling Month	At sampling month	One month before sampling	Mean three months before sampling
1.683913104	EOBS	CRU	OIPC	PISO.AI	11 year May to July mean	At sampling month	Three months before sampling	Two months before sampling
1.684279022	CRU	CRU	OIPC	PISO.AI	11 year May to July mean	11 year May to July mean	Mean three months before sampling	One month before sampling
1.684279022	CRU	EOBS	OIPC	PISO.AI	11 year May to July mean	11 year May to July mean	Mean three months before sampling	One month before sampling
1.684316917	EOBS	EOBS	OIPC	PISO.AI	One month before sampling	One month before sampling	One month before sampling	Yearly May to July mean
1.684654769	EOBS	EOBS	OIPC	PISO.AI	At sampling Month	At sampling month	Three months before sampling	11 year May to July mean
1.684834311	EOBS	EOBS	OIPC	OIPC	Two months before sampling	Two months before sampling	Three months before sampling	Three months before sampling
1.685205037	EOBS	EOBS	OIPC	OIPC	One month before sampling	One month before sampling	One month before sampling	At sampling month
1.685261951	EOBS	EOBS	OIPC	OIPC	One month before sampling	One month before sampling	11 year May to July mean	One month before sampling
1.685666554	EOBS	EOBS	PISO.AI	PISO.AI	One month before sampling	One month before sampling	At sampling month	Four months before sampling
1.685931984	CRU	CRU	PISO.AI	PISO.AI	At sampling Month	At sampling month	Yearly May to July mean	Four months before sampling
1.686045133	CRU	EOBS	PISO.AI	OIPC	Two months before sampling	Two months before sampling	At sampling month	Three months before sampling
1.686215126	CRU	CRU	PISO.AI	OIPC	11 year May to July mean	11 year May to July mean	Four months before sampling	At sampling month
1.686215126	CRU	EOBS	PISO.AI	OIPC	11 year May to July mean	11 year May to July mean	Four months before sampling	At sampling month
1.68632835	CRU	CRU	PISO.AI	OIPC	Two months before sampling	Two months before sampling	Three months before sampling	One month before sampling
1.686669776	CRU	CRU	OIPC	OIPC	One month before sampling	One month before sampling	At sampling month	Three months before sampling
1.686880753	EOBS	EOBS	OIPC	OIPC	One month before sampling	One month before sampling	Yearly May to July mean	One month before sampling
1.686901919	CRU	CRU	OIPC	PISO.AI	At sampling Month	At sampling month	One month before sampling	Two months before sampling
1.687523133	CRU	EOBS	PISO.AI	OIPC	One month before sampling	One month before sampling	Yearly May to July mean	At sampling month
1.687564187	EOBS	EOBS	OIPC	PISO.AI	11 year May to July mean	At sampling month	Three months before sampling	At sampling month
1.688055064	CRU	CRU	OIPC	PISO.AI	11 year May to July mean	11 year May to July mean	Mean three months before sampling	Mean three months before sampling
1.688055064	CRU	EOBS	OIPC	PISO.AI	11 year May to July mean	11 year May to July mean	Mean three months before sampling	Mean three months before sampling
1.688367781	CRU	EOBS	PISO.AI	PISO.AI	Two months before sampling	Two months before sampling	Yearly May to July mean	Four months before sampling
1.688764842	CRU	CRU	OIPC	PISO.AI	Two months before sampling	Two months before sampling	Three months before sampling	Mean three months before sampling
1.68886194	CRU	CRU	PISO.AI	OIPC	11 year May to July mean	11 year May to July mean	Two months before sampling	One month before sampling
1.68886194	CRU	EOBS	PISO.AI	OIPC	11 year May to July mean	11 year May to July mean	Two months before sampling	One month before sampling
1.689252383	CRU	CRU	OIPC	OIPC	11 year May to July mean	11 year May to July mean	One month before sampling	One month before sampling
1.689252383	CRU	EOBS	OIPC	OIPC	11 year May to July mean	11 year May to July mean	One month before sampling	One month before sampling
1.689343551	CRU	CRU	PISO.AI	PISO.AI	11 year May to July mean	11 year May to July mean	Three months before sampling	Mean three months before sampling
1.689343551	CRU	EOBS	PISO.AI	PISO.AI	11 year May to July mean	11 year May to July mean	Three months before sampling	Mean three months before sampling
1.689592331	EOBS	EOBS	PISO.AI	OIPC	One month before sampling	One month before sampling	Two months before sampling	Mean three months before sampling
1.689666721	CRU	CRU	OIPC	OIPC	11 year May to July mean	11 year May to July mean	Mean three months before sampling	11 year May to July mean
1.689666721	CRU	EOBS	OIPC	OIPC	11 year May to July mean	11 year May to July mean	Mean three months before sampling	11 year May to July mean
1.68969875	EOBS	EOBS	OIPC	PISO.AI	Two months before sampling	Two months before sampling	Two months before sampling	Four months before sampling
1.689914414	CRU	CRU	OIPC	OIPC	At sampling Month	At sampling month	11 year May to July mean	Two months before sampling
1.689921738	CRU	CRU	PISO.AI	PISO.AI	At sampling Month	At sampling month	Three months before sampling	11 year May to July mean
1.689989101	CRU	EOBS	PISO.AI	PISO.AI	One month before sampling	One month before sampling	At sampling month	Mean three months before sampling
1.690472519	CRU	CRU	PISO.AI	OIPC	At sampling Month	At sampling month	Three months before sampling	One month before sampling
1.690550743	EOBS	EOBS	OIPC	OIPC	At sampling Month	At sampling month	Three months before sampling	Yearly May to July mean
1.691891612	CRU	EOBS	OIPC	PISO.AI	At sampling Month	At sampling month	11 year May to July mean	Mean three months before sampling
1.691900934	CRU	EOBS	PISO.AI	PISO.AI	Two months before sampling	Two months before sampling	At sampling month	Four months before sampling
1.691984392	CRU	CRU	OIPC	OIPC	Yearly May to July mean	One month before sampling	Two months before sampling	Three months before sampling
1.691990194	EOBS	EOBS	OIPC	OIPC	Two months before sampling	Two months before sampling	11 year May to July mean	Three months before sampling
1.692009108	EOBS	CRU	OIPC	PISO.AI	Yearly May to July mean	One month before sampling	Three months before sampling	Two months before sampling
1.692031532	EOBS	EOBS	PISO.AI	OIPC	One month before sampling	One month before sampling	Two months before sampling	One month before sampling
1.692297998	EOBS	CRU	OIPC	OIPC	At sampling Month	At sampling month	Two months before sampling	Two months before sampling
1.692573625	EOBS	EOBS	OIPC	OIPC	Two months before sampling	Two months before sampling	Yearly May to July mean	Three months before sampling
1.692903966	CRU	EOBS	PISO.AI	PISO.AI	One month before sampling	One month before sampling	At sampling month	Three months before sampling
1.69303422	CRU	CRU	OIPC	PISO.AI	Mean three months before sampling	Mean three months before sampling	Three months before sampling	Four months before sampling
1.693116401	EOBS	EOBS	OIPC	PISO.AI	11 year May to July mean	At sampling month	Three months before sampling	One month before sampling
1.693279819	EOBS	EOBS	OIPC	OIPC	Two months before sampling	Two months before sampling	Mean three months before sampling	Three months before sampling
1.693367743	CRU	CRU	OIPC	OIPC	One month before sampling	One month before sampling	Two months before sampling	At sampling month
1.693444122	CRU	EOBS	OIPC	PISO.AI	Two months before sampling	Two months before sampling	Two months before sampling	At sampling month
1.693542095	EOBS	CRU	OIPC	OIPC	11 year May to July mean	At sampling month	Three months before sampling	Yearly May to July mean
1.693594878	EOBS	EOBS	OIPC	PISO.AI	11 year May to July mean	At sampling month	Three months before sampling	Two months before sampling
1.693642245	CRU	CRU	OIPC	OIPC	11 year May to July mean	11 year May to July mean	Mean three months before sampling	Yearly May to July mean
1.693642245	CRU	EOBS	OIPC	OIPC	11 year May to July mean	11 year May to July mean	Mean three months before sampling	Yearly May to July mean
1.693782664	CRU	EOBS	OIPC	PISO.AI	At sampling Month	At sampling month	At sampling month	Mean three months before sampling
1.693839445	EOBS	EOBS	OIPC	OIPC	At sampling Month	At sampling month	Two months before sampling	Two months before sampling
1.69387073	EOBS	CRU	OIPC	OIPC	11 year May to July mean	At sampling month	Three months before sampling	11 year May to July mean
1.694212318	CRU	EOBS	PISO.AI	OIPC	Two months before sampling	Two months before sampling	Yearly May to July mean	Four months before sampling
1.694240955	CRU	CRU	PISO.AI	PISO.AI	At sampling Month	At sampling month	At sampling month	Four months before sampling
1.694626599	CRU	CRU	PISO.AI	OIPC	At sampling Month	At sampling month	Three months before sampling	11 year May to July mean
1.694880837	CRU	EOBS	OIPC	PISO.AI	At sampling Month	One month before sampling	Three months before sampling	Four months before sampling
1.694960079	EOBS	CRU	PISO.AI	OIPC	One month before sampling	One month before sampling	Three months before sampling	Four months before sampling
1.695054627	CRU	CRU	OIPC	PISO.AI	Two months before sampling	Two months before sampling	Three months before sampling	Yearly May to July mean
1.695491636	CRU	EOBS	PISO.AI	PISO.AI	One month before sampling	One month before sampling	One month before sampling	Mean three months before sampling
1.695684937	EOBS	CRU	OIPC	OIPC	Yearly May to July mean	One month before sampling	Three months before sampling	Three months before sampling
1.695986736	EOBS	EOBS	OIPC	PISO.AI	One month before sampling	One month before sampling	One month before sampling	At sampling month
1.696308175	CRU	EOBS	PISO.AI	OIPC	Two months before sampling	Two months before sampling	At sampling month	Four months before sampling
1.696339686	EOBS	EOBS	OIPC	OIPC	At sampling Month	At sampling month	Mean three months before sampling	Mean three months before sampling
1.696654464	CRU	CRU	OIPC	OIPC	Two months before sampling	Two months before sampling	Three months before sampling	11 year May to July mean
1.697009401	EOBS	EOBS	OIPC	PISO.AI	11 year May to July mean	At sampling month	Three months before sampling	Yearly May to July mean
1.697107547	CRU	CRU	PISO.AI	PISO.AI	One month before sampling	One month before sampling	11 year May to July mean	Three months before sampling
1.697143029	CRU	CRU	OIPC	OIPC	At sampling Month	At sampling month	Yearly May to July mean	Two months before sampling
1.697846921	CRU	EOBS	PISO.AI	OIPC	Two months before sampling	Two months before sampling	One month before sampling	Four months before sampling
1.697988763	CRU	CRU	PISO.AI	PISO.AI	One month before sampling	One month before sampling	Three months before sampling	Four months before sampling
1.698397328	EOBS	EOBS	OIPC	PISO.AI	One month before sampling	One month before sampling	Two months before sampling	Four months before sampling
1.699331877	CRU	CRU	PISO.AI	OIPC	At sampling Month	At sampling month	Three months before sampling	Mean three months before sampling
1.699403792	EOBS	EOBS	PISO.AI	OIPC	One month before sampling	One month before sampling	Two months before sampling	Yearly May to July mean
1.69952317	EOBS	EOBS	PISO.AI	PISO.AI	One month before sampling	One month before sampling	Mean three months before sampling	Four months before sampling
1.699566109	CRU	CRU	OIPC	OIPC	Two months before sampling	Two months before sampling	Three months before sampling	Yearly May to July mean
1.69960549	EOBS	CRU	PISO.AI	OIPC	At sampling Month	At sampling month	Four months before sampling	At sampling month
1.69980851	CRU	EOBS	OIPC	PISO.AI	At sampling Month	At sampling month	Yearly May to July mean	One month before sampling
1.700043681	CRU	CRU	OIPC	OIPC	Three months before sampling	Three months before sampling	Three months before sampling	At sampling month
1.700179181	CRU	EOBS	OIPC	OIPC	One month before sampling	Two months before sampling	Four months before sampling	Two months before sampling
1.700682095	EOBS	CRU	PISO.AI	OIPC	One month before sampling	One month before sampling	Yearly May to July mean	Four months before sampling
1.700694734	CRU	CRU	OIPC	OIPC	Two months before sampling	Two months before sampling	Three months before sampling	Mean three months before sampling
1.700779122	CRU	EOBS	PISO.AI	PISO.AI	Two months before sampling	Two months before sampling	One month before sampling	Four months before sampling
1.700828571	CRU	EOBS	PISO.AI	PISO.AI	One month before sampling	One month before sampling	At sampling month	Four months before sampling
1.70084578	CRU	EOBS	OIPC	OIPC	One month before sampling	One month before sampling	At sampling month	Four months before sampling
1.700972484	CRU	EOBS	OIPC	PISO.AI	At sampling Month	At sampling month	At sampling month	One month before sampling
1.701154001	CRU	CRU	PISO.AI	PISO.AI	11 year May to July mean	11 year May to July mean	Three months before sampling	Yearly May to July mean
1.701154001	CRU	EOBS	PISO.AI	PISO.AI	11 year May to July mean	11 year May to July mean	Three months before sampling	Yearly May to July mean
1.70125417	EOBS	CRU	PISO.AI	OIPC	One month before sampling	One month before sampling	At sampling month	Four months before sampling
1.701347134	CRU	CRU	OIPC	PISO.AI	One month before sampling	One month before sampling	At sampling month	Three months before sampling
1.701413717	CRU	CRU	OIPC	PISO.AI	One month before sampling	One month before sampling	Four months before sampling	11 year May to July mean
1.701541488	CRU	EOBS	PISO.AI	OIPC	Two months before sampling	Two months before sampling	Two months before sampling	Three months before sampling
1.701970624	CRU	CRU	OIPC	OIPC	At sampling Month	At sampling month	One month before sampling	One month before sampling
1.701985308	EOBS	EOBS	OIPC	PISO.AI	Two months before sampling	Two months before sampling	One month before sampling	Four months before sampling
1.701995282	CRU	CRU	PISO.AI	OIPC	At sampling Month	At sampling month	Mean three months before sampling	Two months before sampling
1.701997873	EOBS	EOBS	OIPC	PISO.AI	One month before sampling	One month before sampling	Yearly May to July mean	Two months before sampling
1.702379489	CRU	EOBS	PISO.AI	PISO.AI	One month before sampling	One month before sampling	Yearly May to July mean	11 year May to July mean
1.702507198	EOBS	EOBS	OIPC	OIPC	At sampling Month	At sampling month	Mean three months before sampling	One month before sampling
1.702512139	EOBS	EOBS	PISO.AI	OIPC	One month before sampling	One month before sampling	Two months before sampling	11 year May to July mean
1.702636065	EOBS	CRU	OIPC	OIPC	Yearly May to July mean	One month before sampling	Three months before sampling	One month before sampling
1.702671178	EOBS	EOBS	OIPC	PISO.AI	One month before sampling	One month before sampling	11 year May to July mean	Two months before sampling
1.703138156	CRU	EOBS	PISO.AI	OIPC	At sampling Month	At sampling month	Two months before sampling	Yearly May to July mean
1.703328861	CRU	CRU	OIPC	PISO.AI	One month before sampling	Two months before sampling	Four months before sampling	Four months before sampling
1.703701787	CRU	EOBS	OIPC	OIPC	Two months before sampling	Two months before sampling	Two months before sampling	At sampling month
1.704132222	EOBS	EOBS	OIPC	OIPC	At sampling Month	At sampling month	Mean three months before sampling	Yearly May to July mean
1.704255294	CRU	EOBS	OIPC	OIPC	11 year May to July mean	One month before sampling	Three months before sampling	At sampling month
1.704498505	EOBS	EOBS	OIPC	OIPC	At sampling Month	At sampling month	Yearly May to July mean	Two months before sampling
1.704560341	EOBS	EOBS	PISO.AI	PISO.AI	Two months before sampling	Two months before sampling	11 year May to July mean	Four months before sampling
1.704799669	CRU	CRU	PISO.AI	OIPC	11 year May to July mean	11 year May to July mean	Three months before sampling	Two months before sampling
1.704799669	CRU	EOBS	PISO.AI	OIPC	11 year May to July mean	11 year May to July mean	Three months before sampling	Two months before sampling
1.704922567	CRU	EOBS	OIPC	OIPC	At sampling Month	At sampling month	11 year May to July mean	Three months before sampling
1.705033641	EOBS	CRU	OIPC	OIPC	Yearly May to July mean	One month before sampling	Three months before sampling	Mean three months before sampling
1.705162205	CRU	EOBS	OIPC	PISO.AI	11 year May to July mean	One month before sampling	Two months before sampling	Mean three months before sampling
1.705404279	CRU	EOBS	OIPC	OIPC	11 year May to July mean	One month before sampling	Two months before sampling	At sampling month
1.705427199	EOBS	CRU	OIPC	OIPC	Mean three months before sampling	Mean three months before sampling	Mean three months before sampling	Four months before sampling
1.705481726	CRU	CRU	PISO.AI	OIPC	At sampling Month	At sampling month	Two months before sampling	Mean three months before sampling
1.705721978	CRU	CRU	OIPC	PISO.AI	At sampling Month	At sampling month	Mean three months before sampling	One month before sampling
1.706568104	CRU	EOBS	OIPC	PISO.AI	At sampling Month	At sampling month	Two months before sampling	Yearly May to July mean
1.706644946	EOBS	EOBS	OIPC	OIPC	At sampling Month	At sampling month	Three months before sampling	11 year May to July mean
1.707844555	EOBS	CRU	OIPC	PISO.AI	11 year May to July mean	At sampling month	Three months before sampling	Mean three months before sampling
1.708653019	CRU	EOBS	PISO.AI	PISO.AI	One month before sampling	One month before sampling	One month before sampling	At sampling month
1.708717436	CRU	CRU	PISO.AI	OIPC	At sampling Month	At sampling month	One month before sampling	Two months before sampling
1.70925288	EOBS	CRU	OIPC	PISO.AI	11 year May to July mean	At sampling month	Three months before sampling	One month before sampling
1.709305208	EOBS	EOBS	OIPC	OIPC	At sampling Month	At sampling month	Mean three months before sampling	11 year May to July mean
1.709653227	CRU	CRU	PISO.AI	PISO.AI	11 year May to July mean	11 year May to July mean	Yearly May to July mean	Three months before sampling
1.709653227	CRU	EOBS	PISO.AI	PISO.AI	11 year May to July mean	11 year May to July mean	Yearly May to July mean	Three months before sampling
1.710146734	CRU	EOBS	OIPC	PISO.AI	At sampling Month	At sampling month	11 year May to July mean	One month before sampling
1.710278382	CRU	CRU	PISO.AI	PISO.AI	Two months before sampling	Two months before sampling	Three months before sampling	11 year May to July mean
1.71028994	CRU	CRU	PISO.AI	PISO.AI	11 year May to July mean	11 year May to July mean	Three months before sampling	One month before sampling
1.71028994	CRU	EOBS	PISO.AI	PISO.AI	11 year May to July mean	11 year May to July mean	Three months before sampling	One month before sampling
1.71052671	CRU	EOBS	PISO.AI	PISO.AI	One month before sampling	One month before sampling	At sampling month	One month before sampling
1.710604208	CRU	CRU	OIPC	OIPC	At sampling Month	At sampling month	Mean three months before sampling	11 year May to July mean
1.711263108	EOBS	EOBS	OIPC	OIPC	One month before sampling	Two months before sampling	Four months before sampling	Three months before sampling
1.71132701	CRU	CRU	OIPC	OIPC	Yearly May to July mean	One month before sampling	Three months before sampling	11 year May to July mean
1.711345163	CRU	CRU	PISO.AI	PISO.AI	At sampling Month	At sampling month	One month before sampling	Three months before sampling
1.71144499	CRU	CRU	OIPC	PISO.AI	11 year May to July mean	11 year May to July mean	One month before sampling	One month before sampling
1.71144499	CRU	EOBS	OIPC	PISO.AI	11 year May to July mean	11 year May to July mean	One month before sampling	One month before sampling
1.711522507	CRU	EOBS	PISO.AI	PISO.AI	At sampling Month	At sampling month	Two months before sampling	11 year May to July mean
1.711755802	CRU	CRU	OIPC	PISO.AI	Two months before sampling	Two months before sampling	Three months before sampling	Two months before sampling
1.711757834	CRU	EOBS	OIPC	PISO.AI	Two months before sampling	Two months before sampling	Two months before sampling	Two months before sampling
1.712029887	EOBS	EOBS	OIPC	OIPC	At sampling Month	At sampling month	One month before sampling	Mean three months before sampling
1.712543786	CRU	CRU	PISO.AI	OIPC	At sampling Month	At sampling month	Two months before sampling	One month before sampling
1.712601623	EOBS	CRU	PISO.AI	OIPC	At sampling Month	At sampling month	Two months before sampling	Three months before sampling
1.712606582	CRU	CRU	OIPC	PISO.AI	Mean three months before sampling	Mean three months before sampling	Mean three months before sampling	Three months before sampling
1.712664337	CRU	CRU	PISO.AI	PISO.AI	11 year May to July mean	11 year May to July mean	At sampling month	Three months before sampling
1.712664337	CRU	EOBS	PISO.AI	PISO.AI	11 year May to July mean	11 year May to July mean	At sampling month	Three months before sampling
1.712779795	CRU	CRU	OIPC	PISO.AI	Mean three months before sampling	Mean three months before sampling	Mean three months before sampling	Four months before sampling
1.712895002	CRU	CRU	OIPC	PISO.AI	At sampling Month	At sampling month	Mean three months before sampling	Mean three months before sampling
1.7130064	CRU	CRU	OIPC	OIPC	Yearly May to July mean	One month before sampling	Three months before sampling	Yearly May to July mean
1.713117706	EOBS	EOBS	OIPC	OIPC	At sampling Month	At sampling month	11 year May to July mean	Two months before sampling
1.713210113	CRU	CRU	OIPC	OIPC	At sampling Month	At sampling month	Mean three months before sampling	Yearly May to July mean
1.714256574	CRU	CRU	OIPC	PISO.AI	Yearly May to July mean	One month before sampling	Three months before sampling	11 year May to July mean
1.714571012	CRU	EOBS	OIPC	PISO.AI	At sampling Month	One month before sampling	Three months before sampling	Three months before sampling
1.714683216	CRU	CRU	OIPC	PISO.AI	Three months before sampling	Three months before sampling	Three months before sampling	Yearly May to July mean
1.714943868	CRU	CRU	OIPC	PISO.AI	11 year May to July mean	11 year May to July mean	One month before sampling	Mean three months before sampling
1.714943868	CRU	EOBS	OIPC	PISO.AI	11 year May to July mean	11 year May to July mean	One month before sampling	Mean three months before sampling
1.714968329	CRU	CRU	OIPC	OIPC	One month before sampling	One month before sampling	Four months before sampling	Yearly May to July mean
1.715016456	CRU	EOBS	PISO.AI	OIPC	At sampling Month	At sampling month	Two months before sampling	11 year May to July mean
1.715277409	EOBS	CRU	OIPC	PISO.AI	At sampling Month	At sampling month	11 year May to July mean	Four months before sampling
1.715483313	CRU	EOBS	PISO.AI	PISO.AI	At sampling Month	At sampling month	11 year May to July mean	Mean three months before sampling
1.71556397	EOBS	CRU	PISO.AI	PISO.AI	One month before sampling	One month before sampling	Mean three months before sampling	Four months before sampling
1.716250435	CRU	EOBS	PISO.AI	OIPC	At sampling Month	At sampling month	Two months before sampling	At sampling month
1.716278	CRU	CRU	PISO.AI	PISO.AI	Two months before sampling	Two months before sampling	Three months before sampling	One month before sampling
1.716288697	CRU	EOBS	PISO.AI	OIPC	Two months before sampling	Two months before sampling	Three months before sampling	Yearly May to July mean
1.71715107	EOBS	EOBS	OIPC	OIPC	At sampling Month	At sampling month	One month before sampling	Yearly May to July mean
1.717352772	CRU	EOBS	OIPC	PISO.AI	At sampling Month	At sampling month	Two months before sampling	Mean three months before sampling
1.717414286	EOBS	CRU	OIPC	OIPC	11 year May to July mean	At sampling month	Two months before sampling	Four months before sampling
1.717461658	EOBS	CRU	OIPC	PISO.AI	At sampling Month	At sampling month	Yearly May to July mean	Four months before sampling
1.717603683	CRU	CRU	OIPC	OIPC	11 year May to July mean	11 year May to July mean	One month before sampling	11 year May to July mean
1.717603683	CRU	EOBS	OIPC	OIPC	11 year May to July mean	11 year May to July mean	One month before sampling	11 year May to July mean
1.718490605	CRU	CRU	PISO.AI	OIPC	11 year May to July mean	11 year May to July mean	Two months before sampling	11 year May to July mean
1.718490605	CRU	EOBS	PISO.AI	OIPC	11 year May to July mean	11 year May to July mean	Two months before sampling	11 year May to July mean
1.718528932	CRU	CRU	PISO.AI	PISO.AI	11 year May to July mean	11 year May to July mean	Three months before sampling	Two months before sampling
1.718528932	CRU	EOBS	PISO.AI	PISO.AI	11 year May to July mean	11 year May to July mean	Three months before sampling	Two months before sampling
1.718584304	CRU	EOBS	OIPC	PISO.AI	At sampling Month	At sampling month	Two months before sampling	At sampling month
1.718897817	CRU	CRU	OIPC	OIPC	11 year May to July mean	One month before sampling	Three months before sampling	One month before sampling
1.718944188	EOBS	CRU	PISO.AI	OIPC	At sampling Month	At sampling month	Four months before sampling	Yearly May to July mean
1.719033299	EOBS	EOBS	OIPC	OIPC	11 year May to July mean	At sampling month	Two months before sampling	Three months before sampling
1.71911795	CRU	CRU	PISO.AI	PISO.AI	Two months before sampling	Two months before sampling	Three months before sampling	Mean three months before sampling
1.719356151	CRU	CRU	OIPC	PISO.AI	At sampling Month	At sampling month	Three months before sampling	Three months before sampling
1.720234405	CRU	CRU	OIPC	OIPC	11 year May to July mean	One month before sampling	Three months before sampling	Mean three months before sampling
1.720411518	EOBS	EOBS	OIPC	OIPC	Two months before sampling	Two months before sampling	Two months before sampling	Four months before sampling
1.720425697	CRU	CRU	PISO.AI	OIPC	11 year May to July mean	11 year May to July mean	Two months before sampling	Yearly May to July mean
1.720425697	CRU	EOBS	PISO.AI	OIPC	11 year May to July mean	11 year May to July mean	Two months before sampling	Yearly May to July mean
1.721155906	CRU	EOBS	PISO.AI	PISO.AI	Two months before sampling	Two months before sampling	Three months before sampling	11 year May to July mean
1.721506487	CRU	EOBS	PISO.AI	PISO.AI	One month before sampling	One month before sampling	Yearly May to July mean	Mean three months before sampling
1.721550719	EOBS	CRU	OIPC	OIPC	Mean three months before sampling	Mean three months before sampling	Four months before sampling	Two months before sampling
1.721769638	CRU	CRU	PISO.AI	PISO.AI	11 year May to July mean	11 year May to July mean	Four months before sampling	11 year May to July mean
1.721769638	CRU	EOBS	PISO.AI	PISO.AI	11 year May to July mean	11 year May to July mean	Four months before sampling	11 year May to July mean
1.721849201	CRU	CRU	OIPC	OIPC	11 year May to July mean	11 year May to July mean	One month before sampling	Yearly May to July mean
1.721849201	CRU	EOBS	OIPC	OIPC	11 year May to July mean	11 year May to July mean	One month before sampling	Yearly May to July mean
1.721933275	EOBS	EOBS	OIPC	OIPC	At sampling Month	At sampling month	One month before sampling	11 year May to July mean
1.722455612	CRU	CRU	OIPC	PISO.AI	Yearly May to July mean	One month before sampling	Three months before sampling	At sampling month
1.722756255	CRU	EOBS	OIPC	OIPC	11 year May to July mean	One month before sampling	One month before sampling	Three months before sampling
1.723078589	CRU	EOBS	OIPC	PISO.AI	Two months before sampling	Two months before sampling	At sampling month	Three months before sampling
1.723107063	EOBS	EOBS	OIPC	PISO.AI	At sampling Month	At sampling month	Two months before sampling	Mean three months before sampling
1.723420762	EOBS	CRU	PISO.AI	PISO.AI	At sampling Month	At sampling month	Four months before sampling	11 year May to July mean
1.723517839	EOBS	EOBS	OIPC	OIPC	At sampling Month	At sampling month	One month before sampling	One month before sampling
1.723678384	EOBS	CRU	OIPC	OIPC	11 year May to July mean	At sampling month	Three months before sampling	At sampling month
1.723806528	EOBS	CRU	OIPC	OIPC	Mean three months before sampling	Mean three months before sampling	One month before sampling	Four months before sampling
1.723812513	CRU	EOBS	PISO.AI	PISO.AI	One month before sampling	One month before sampling	Mean three months before sampling	Three months before sampling
1.724000366	CRU	CRU	OIPC	OIPC	Two months before sampling	Two months before sampling	Three months before sampling	One month before sampling
1.72428598	EOBS	CRU	OIPC	OIPC	One month before sampling	One month before sampling	Four months before sampling	Two months before sampling
1.724293007	EOBS	CRU	PISO.AI	OIPC	At sampling Month	At sampling month	Mean three months before sampling	Four months before sampling
1.725053972	CRU	EOBS	OIPC	PISO.AI	At sampling Month	At sampling month	Two months before sampling	One month before sampling
1.725528944	CRU	CRU	OIPC	PISO.AI	Two months before sampling	Two months before sampling	Three months before sampling	At sampling month
1.725743989	EOBS	CRU	PISO.AI	PISO.AI	At sampling Month	At sampling month	Two months before sampling	Four months before sampling
1.725971476	EOBS	CRU	OIPC	OIPC	Three months before sampling	Three months before sampling	Three months before sampling	Yearly May to July mean
1.726472896	CRU	EOBS	OIPC	OIPC	11 year May to July mean	One month before sampling	Three months before sampling	One month before sampling
1.726615828	CRU	CRU	OIPC	PISO.AI	11 year May to July mean	One month before sampling	Three months before sampling	Mean three months before sampling
1.726860556	CRU	EOBS	PISO.AI	OIPC	Two months before sampling	Two months before sampling	Three months before sampling	11 year May to July mean
1.727070747	EOBS	CRU	PISO.AI	OIPC	At sampling Month	At sampling month	11 year May to July mean	Four months before sampling
1.727488589	EOBS	CRU	OIPC	PISO.AI	11 year May to July mean	At sampling month	Three months before sampling	11 year May to July mean
1.727536646	CRU	CRU	PISO.AI	OIPC	11 year May to July mean	One month before sampling	Three months before sampling	Two months before sampling
1.727538353	CRU	EOBS	OIPC	OIPC	One month before sampling	One month before sampling	Three months before sampling	Two months before sampling
1.727579966	EOBS	EOBS	OIPC	PISO.AI	At sampling Month	At sampling month	Two months before sampling	Two months before sampling
1.728281404	CRU	EOBS	OIPC	PISO.AI	At sampling Month	At sampling month	At sampling month	Yearly May to July mean
1.729317898	CRU	EOBS	OIPC	OIPC	11 year May to July mean	One month before sampling	One month before sampling	Two months before sampling
1.729496016	CRU	CRU	OIPC	OIPC	One month before sampling	One month before sampling	Four months before sampling	11 year May to July mean
1.729569908	CRU	EOBS	PISO.AI	OIPC	At sampling Month	At sampling month	Two months before sampling	One month before sampling
1.729763103	EOBS	EOBS	OIPC	PISO.AI	At sampling Month	At sampling month	Two months before sampling	One month before sampling
1.729894664	CRU	CRU	OIPC	PISO.AI	Two months before sampling	Two months before sampling	Three months before sampling	11 year May to July mean
1.730055448	EOBS	EOBS	OIPC	PISO.AI	At sampling Month	At sampling month	Mean three months before sampling	11 year May to July mean
1.730060731	EOBS	CRU	PISO.AI	OIPC	At sampling Month	At sampling month	Four months before sampling	11 year May to July mean
1.730373273	EOBS	EOBS	OIPC	PISO.AI	At sampling Month	At sampling month	Two months before sampling	Yearly May to July mean
1.730448776	CRU	CRU	OIPC	PISO.AI	At sampling Month	At sampling month	One month before sampling	One month before sampling
1.730502544	CRU	CRU	OIPC	PISO.AI	Yearly May to July mean	One month before sampling	Three months before sampling	Yearly May to July mean
1.730739571	CRU	CRU	OIPC	PISO.AI	Mean three months before sampling	Mean three months before sampling	One month before sampling	Four months before sampling
1.731311559	CRU	CRU	PISO.AI	OIPC	Two months before sampling	Two months before sampling	Three months before sampling	At sampling month
1.731788626	CRU	CRU	PISO.AI	PISO.AI	Mean three months before sampling	Mean three months before sampling	Mean three months before sampling	Four months before sampling
1.731925302	CRU	CRU	PISO.AI	OIPC	11 year May to July mean	11 year May to July mean	Four months before sampling	Yearly May to July mean
1.731925302	CRU	EOBS	PISO.AI	OIPC	11 year May to July mean	11 year May to July mean	Four months before sampling	Yearly May to July mean
1.732119521	EOBS	EOBS	OIPC	OIPC	Two months before sampling	Two months before sampling	One month before sampling	Three months before sampling
1.732357287	EOBS	EOBS	OIPC	PISO.AI	Two months before sampling	Two months before sampling	Two months before sampling	Three months before sampling
1.732389407	EOBS	EOBS	PISO.AI	PISO.AI	One month before sampling	One month before sampling	Two months before sampling	11 year May to July mean
1.732443067	CRU	CRU	PISO.AI	PISO.AI	Two months before sampling	Two months before sampling	Three months before sampling	Yearly May to July mean
1.733226515	CRU	CRU	OIPC	PISO.AI	11 year May to July mean	11 year May to July mean	Mean three months before sampling	11 year May to July mean
1.733226515	CRU	EOBS	OIPC	PISO.AI	11 year May to July mean	11 year May to July mean	Mean three months before sampling	11 year May to July mean
1.733439823	CRU	CRU	PISO.AI	PISO.AI	Mean three months before sampling	Mean three months before sampling	One month before sampling	Four months before sampling
1.733528758	EOBS	EOBS	PISO.AI	OIPC	Two months before sampling	Two months before sampling	Mean three months before sampling	Four months before sampling
1.733631581	CRU	EOBS	PISO.AI	OIPC	At sampling Month	At sampling month	Mean three months before sampling	One month before sampling
1.733752029	CRU	EOBS	OIPC	PISO.AI	At sampling Month	At sampling month	Yearly May to July mean	Yearly May to July mean
1.734260915	CRU	EOBS	OIPC	PISO.AI	11 year May to July mean	One month before sampling	Two months before sampling	One month before sampling
1.734369692	EOBS	CRU	OIPC	OIPC	Mean three months before sampling	Mean three months before sampling	Two months before sampling	Three months before sampling
1.734549231	CRU	EOBS	PISO.AI	PISO.AI	At sampling Month	At sampling month	11 year May to July mean	One month before sampling
1.734723405	CRU	CRU	OIPC	OIPC	One month before sampling	One month before sampling	Four months before sampling	One month before sampling
1.735070707	CRU	CRU	OIPC	OIPC	One month before sampling	One month before sampling	Mean three months before sampling	Two months before sampling
1.735296555	CRU	CRU	OIPC	PISO.AI	11 year May to July mean	One month before sampling	Three months before sampling	One month before sampling
1.735774258	CRU	EOBS	PISO.AI	PISO.AI	One month before sampling	One month before sampling	One month before sampling	Yearly May to July mean
1.736025026	CRU	CRU	OIPC	OIPC	At sampling Month	At sampling month	One month before sampling	11 year May to July mean
1.736153009	CRU	CRU	PISO.AI	PISO.AI	Two months before sampling	Two months before sampling	Three months before sampling	Two months before sampling
1.736226737	CRU	CRU	OIPC	PISO.AI	One month before sampling	One month before sampling	Four months before sampling	At sampling month
1.736523417	CRU	EOBS	PISO.AI	OIPC	At sampling Month	At sampling month	Two months before sampling	Mean three months before sampling
1.736793041	CRU	EOBS	PISO.AI	OIPC	Two months before sampling	Two months before sampling	Three months before sampling	At sampling month
1.736896523	CRU	CRU	OIPC	OIPC	Two months before sampling	Two months before sampling	Four months before sampling	Three months before sampling
1.737046839	CRU	CRU	OIPC	PISO.AI	Mean three months before sampling	Mean three months before sampling	One month before sampling	Three months before sampling
1.737298663	CRU	CRU	OIPC	PISO.AI	At sampling Month	At sampling month	One month before sampling	Mean three months before sampling
1.737483437	CRU	CRU	PISO.AI	PISO.AI	Two months before sampling	Two months before sampling	Three months before sampling	At sampling month
1.737539934	CRU	EOBS	OIPC	OIPC	Two months before sampling	Two months before sampling	Mean three months before sampling	Two months before sampling
1.737547158	CRU	CRU	OIPC	PISO.AI	Three months before sampling	Three months before sampling	Three months before sampling	At sampling month
1.737663943	EOBS	EOBS	PISO.AI	OIPC	One month before sampling	One month before sampling	One month before sampling	Two months before sampling
1.737994915	CRU	CRU	OIPC	PISO.AI	11 year May to July mean	11 year May to July mean	Mean three months before sampling	Yearly May to July mean
1.737994915	CRU	EOBS	OIPC	PISO.AI	11 year May to July mean	11 year May to July mean	Mean three months before sampling	Yearly May to July mean
1.738240751	EOBS	CRU	OIPC	OIPC	Three months before sampling	Three months before sampling	Three months before sampling	11 year May to July mean
1.738314905	EOBS	EOBS	PISO.AI	OIPC	One month before sampling	One month before sampling	Mean three months before sampling	Mean three months before sampling
1.738447122	CRU	EOBS	PISO.AI	OIPC	At sampling Month	At sampling month	Mean three months before sampling	Mean three months before sampling
1.738921138	CRU	CRU	OIPC	OIPC	At sampling Month	At sampling month	One month before sampling	Yearly May to July mean
1.739501014	EOBS	CRU	OIPC	PISO.AI	Three months before sampling	Three months before sampling	Three months before sampling	11 year May to July mean
1.740474898	EOBS	CRU	PISO.AI	OIPC	Two months before sampling	Two months before sampling	Four months before sampling	Four months before sampling
1.74063765	CRU	EOBS	PISO.AI	PISO.AI	One month before sampling	One month before sampling	At sampling month	Yearly May to July mean
1.741383011	CRU	CRU	PISO.AI	OIPC	11 year May to July mean	One month before sampling	Three months before sampling	One month before sampling
1.741852145	CRU	EOBS	OIPC	PISO.AI	At sampling Month	At sampling month	Yearly May to July mean	At sampling month
1.742281009	EOBS	CRU	OIPC	PISO.AI	At sampling Month	At sampling month	Mean three months before sampling	Three months before sampling
1.74267985	CRU	CRU	OIPC	OIPC	Yearly May to July mean	One month before sampling	Three months before sampling	Three months before sampling
1.742716707	EOBS	CRU	PISO.AI	OIPC	At sampling Month	At sampling month	Four months before sampling	One month before sampling
1.742745405	EOBS	EOBS	PISO.AI	OIPC	One month before sampling	One month before sampling	Mean three months before sampling	One month before sampling
1.743264582	CRU	CRU	PISO.AI	PISO.AI	One month before sampling	One month before sampling	Yearly May to July mean	Three months before sampling
1.743765663	EOBS	EOBS	OIPC	PISO.AI	At sampling Month	At sampling month	One month before sampling	11 year May to July mean
1.744158567	CRU	CRU	OIPC	PISO.AI	Three months before sampling	Three months before sampling	Three months before sampling	One month before sampling
1.744260611	CRU	EOBS	OIPC	PISO.AI	At sampling Month	At sampling month	11 year May to July mean	Yearly May to July mean
1.744262381	CRU	EOBS	OIPC	OIPC	11 year May to July mean	One month before sampling	Two months before sampling	Three months before sampling
1.744333848	CRU	CRU	PISO.AI	PISO.AI	One month before sampling	One month before sampling	At sampling month	Three months before sampling
1.744452339	EOBS	CRU	PISO.AI	OIPC	At sampling Month	At sampling month	One month before sampling	Four months before sampling
1.74455159	CRU	EOBS	PISO.AI	OIPC	At sampling Month	At sampling month	Mean three months before sampling	Yearly May to July mean
1.744824301	EOBS	CRU	PISO.AI	OIPC	Mean three months before sampling	Mean three months before sampling	One month before sampling	Four months before sampling
1.744856544	EOBS	CRU	PISO.AI	OIPC	At sampling Month	At sampling month	Three months before sampling	One month before sampling
1.744870873	CRU	CRU	PISO.AI	OIPC	One month before sampling	One month before sampling	Two months before sampling	Two months before sampling
1.74498701	CRU	CRU	PISO.AI	OIPC	11 year May to July mean	11 year May to July mean	Four months before sampling	11 year May to July mean
1.74498701	CRU	EOBS	PISO.AI	OIPC	11 year May to July mean	11 year May to July mean	Four months before sampling	11 year May to July mean
1.745091274	CRU	CRU	OIPC	OIPC	11 year May to July mean	One month before sampling	Three months before sampling	Three months before sampling
1.745157652	EOBS	CRU	PISO.AI	OIPC	Mean three months before sampling	Mean three months before sampling	Mean three months before sampling	Four months before sampling
1.745658046	CRU	EOBS	OIPC	OIPC	11 year May to July mean	One month before sampling	Three months before sampling	Mean three months before sampling
1.745840893	EOBS	CRU	OIPC	PISO.AI	One month before sampling	One month before sampling	11 year May to July mean	Four months before sampling
1.745876017	CRU	EOBS	PISO.AI	OIPC	One month before sampling	Two months before sampling	Four months before sampling	Four months before sampling
1.746318353	EOBS	EOBS	OIPC	OIPC	At sampling Month	At sampling month	Mean three months before sampling	At sampling month
1.74644002	CRU	EOBS	OIPC	PISO.AI	At sampling Month	At sampling month	Two months before sampling	Two months before sampling
1.746459229	CRU	CRU	PISO.AI	PISO.AI	11 year May to July mean	11 year May to July mean	Two months before sampling	One month before sampling
1.746459229	CRU	EOBS	PISO.AI	PISO.AI	11 year May to July mean	11 year May to July mean	Two months before sampling	One month before sampling
1.746477442	CRU	CRU	OIPC	OIPC	11 year May to July mean	11 year May to July mean	At sampling month	Two months before sampling
1.746477442	CRU	EOBS	OIPC	OIPC	11 year May to July mean	11 year May to July mean	At sampling month	Two months before sampling
1.747135384	CRU	EOBS	PISO.AI	OIPC	At sampling Month	At sampling month	Mean three months before sampling	At sampling month
1.747172034	EOBS	EOBS	OIPC	PISO.AI	At sampling Month	At sampling month	Mean three months before sampling	Two months before sampling
1.747305022	EOBS	EOBS	OIPC	PISO.AI	At sampling Month	At sampling month	Two months before sampling	At sampling month
1.747454882	CRU	EOBS	OIPC	OIPC	At sampling Month	At sampling month	One month before sampling	Three months before sampling
1.747503032	CRU	EOBS	OIPC	OIPC	Two months before sampling	Two months before sampling	11 year May to July mean	Two months before sampling
1.747658918	EOBS	CRU	PISO.AI	OIPC	At sampling Month	At sampling month	Three months before sampling	Mean three months before sampling
1.747962325	EOBS	EOBS	PISO.AI	OIPC	One month before sampling	One month before sampling	At sampling month	Two months before sampling
1.748223931	CRU	CRU	OIPC	OIPC	11 year May to July mean	11 year May to July mean	Mean three months before sampling	At sampling month
1.748223931	CRU	EOBS	OIPC	OIPC	11 year May to July mean	11 year May to July mean	Mean three months before sampling	At sampling month
1.748593308	CRU	CRU	OIPC	PISO.AI	Yearly May to July mean	One month before sampling	Two months before sampling	Four months before sampling
1.748722819	CRU	CRU	PISO.AI	OIPC	At sampling Month	At sampling month	Yearly May to July mean	Four months before sampling
1.748772115	CRU	EOBS	OIPC	PISO.AI	One month before sampling	One month before sampling	Two months before sampling	Three months before sampling
1.748843958	CRU	CRU	PISO.AI	OIPC	At sampling Month	At sampling month	Two months before sampling	11 year May to July mean
1.748872478	CRU	CRU	PISO.AI	OIPC	11 year May to July mean	11 year May to July mean	11 year May to July mean	Two months before sampling
1.748872478	CRU	EOBS	PISO.AI	OIPC	11 year May to July mean	11 year May to July mean	11 year May to July mean	Two months before sampling
1.749447031	CRU	CRU	PISO.AI	OIPC	At sampling Month	At sampling month	Two months before sampling	Yearly May to July mean
1.749465938	EOBS	CRU	PISO.AI	OIPC	At sampling Month	At sampling month	Three months before sampling	At sampling month
1.749892292	CRU	CRU	PISO.AI	OIPC	11 year May to July mean	One month before sampling	Three months before sampling	Mean three months before sampling
1.750343257	CRU	CRU	OIPC	PISO.AI	At sampling Month	At sampling month	Mean three months before sampling	11 year May to July mean
1.75057471	EOBS	EOBS	OIPC	OIPC	One month before sampling	One month before sampling	11 year May to July mean	11 year May to July mean
1.750691172	CRU	CRU	PISO.AI	PISO.AI	11 year May to July mean	One month before sampling	Three months before sampling	Two months before sampling
1.751045	CRU	EOBS	OIPC	PISO.AI	At sampling Month	At sampling month	11 year May to July mean	At sampling month
1.751160203	CRU	EOBS	OIPC	PISO.AI	11 year May to July mean	One month before sampling	Three months before sampling	Two months before sampling
1.751696395	EOBS	CRU	PISO.AI	OIPC	At sampling Month	At sampling month	Four months before sampling	Mean three months before sampling
1.751787598	EOBS	EOBS	OIPC	OIPC	One month before sampling	One month before sampling	11 year May to July mean	Yearly May to July mean
1.752052228	CRU	EOBS	OIPC	OIPC	Two months before sampling	Two months before sampling	Yearly May to July mean	Two months before sampling
1.752839805	EOBS	CRU	PISO.AI	PISO.AI	One month before sampling	One month before sampling	One month before sampling	Four months before sampling
1.753347003	CRU	EOBS	PISO.AI	OIPC	At sampling Month	At sampling month	Mean three months before sampling	11 year May to July mean
1.753390584	EOBS	CRU	OIPC	PISO.AI	Two months before sampling	Two months before sampling	Four months before sampling	Three months before sampling
1.753765932	EOBS	EOBS	PISO.AI	OIPC	Two months before sampling	Two months before sampling	One month before sampling	Four months before sampling
1.753850105	CRU	CRU	OIPC	OIPC	One month before sampling	One month before sampling	Four months before sampling	Mean three months before sampling
1.754150755	EOBS	EOBS	OIPC	OIPC	One month before sampling	One month before sampling	Yearly May to July mean	11 year May to July mean
1.75539819	CRU	EOBS	OIPC	PISO.AI	11 year May to July mean	Two months before sampling	Four months before sampling	Four months before sampling
1.755558843	CRU	CRU	PISO.AI	OIPC	At sampling Month	At sampling month	At sampling month	Four months before sampling
1.755679075	EOBS	CRU	OIPC	PISO.AI	11 year May to July mean	At sampling month	Three months before sampling	Yearly May to July mean
1.755701005	EOBS	CRU	PISO.AI	OIPC	At sampling Month	At sampling month	Three months before sampling	Yearly May to July mean
1.755947726	CRU	EOBS	OIPC	PISO.AI	At sampling Month	At sampling month	At sampling month	At sampling month
1.755973316	CRU	CRU	PISO.AI	OIPC	One month before sampling	One month before sampling	Four months before sampling	Three months before sampling
1.756398398	EOBS	CRU	OIPC	PISO.AI	Yearly May to July mean	One month before sampling	Three months before sampling	Three months before sampling
1.756504045	CRU	EOBS	PISO.AI	PISO.AI	At sampling Month	At sampling month	Mean three months before sampling	11 year May to July mean
1.756508277	EOBS	EOBS	OIPC	OIPC	At sampling Month	At sampling month	At sampling month	Two months before sampling
1.756714389	EOBS	EOBS	OIPC	PISO.AI	At sampling Month	At sampling month	One month before sampling	Two months before sampling
1.75682858	EOBS	EOBS	OIPC	OIPC	One month before sampling	One month before sampling	Yearly May to July mean	Yearly May to July mean
1.757198415	CRU	EOBS	PISO.AI	OIPC	At sampling Month	At sampling month	One month before sampling	One month before sampling
1.757468913	EOBS	EOBS	OIPC	OIPC	At sampling Month	At sampling month	Three months before sampling	One month before sampling
1.758034113	EOBS	CRU	OIPC	PISO.AI	11 year May to July mean	At sampling month	Three months before sampling	At sampling month
1.758188217	CRU	EOBS	OIPC	OIPC	At sampling Month	At sampling month	Mean three months before sampling	Three months before sampling
1.758402516	EOBS	CRU	OIPC	OIPC	Three months before sampling	Three months before sampling	Three months before sampling	At sampling month
1.758417965	EOBS	CRU	OIPC	PISO.AI	Yearly May to July mean	One month before sampling	Three months before sampling	Mean three months before sampling
1.758697858	EOBS	EOBS	PISO.AI	PISO.AI	One month before sampling	One month before sampling	Mean three months before sampling	Three months before sampling
1.759179216	EOBS	EOBS	PISO.AI	OIPC	At sampling Month	At sampling month	11 year May to July mean	Two months before sampling
1.759531583	CRU	EOBS	OIPC	OIPC	Two months before sampling	Two months before sampling	Two months before sampling	Four months before sampling
1.759612381	EOBS	CRU	PISO.AI	OIPC	11 year May to July mean	At sampling month	Four months before sampling	One month before sampling
1.759617973	EOBS	CRU	PISO.AI	PISO.AI	One month before sampling	One month before sampling	Four months before sampling	Three months before sampling
1.759884549	EOBS	EOBS	PISO.AI	OIPC	One month before sampling	One month before sampling	11 year May to July mean	Mean three months before sampling
1.759971965	EOBS	EOBS	PISO.AI	PISO.AI	One month before sampling	One month before sampling	Two months before sampling	Four months before sampling
1.760033066	EOBS	EOBS	PISO.AI	OIPC	One month before sampling	One month before sampling	Two months before sampling	At sampling month
1.760757975	CRU	CRU	OIPC	PISO.AI	One month before sampling	One month before sampling	Four months before sampling	Mean three months before sampling
1.761152753	EOBS	EOBS	OIPC	OIPC	At sampling Month	At sampling month	Yearly May to July mean	Mean three months before sampling
1.761330164	EOBS	CRU	OIPC	OIPC	Yearly May to July mean	One month before sampling	Three months before sampling	At sampling month
1.761410546	CRU	CRU	OIPC	PISO.AI	11 year May to July mean	11 year May to July mean	One month before sampling	11 year May to July mean
1.761410546	CRU	EOBS	OIPC	PISO.AI	11 year May to July mean	11 year May to July mean	One month before sampling	11 year May to July mean
1.761525683	CRU	CRU	PISO.AI	PISO.AI	11 year May to July mean	11 year May to July mean	Two months before sampling	11 year May to July mean
1.761525683	CRU	EOBS	PISO.AI	PISO.AI	11 year May to July mean	11 year May to July mean	Two months before sampling	11 year May to July mean
1.761682475	CRU	CRU	OIPC	PISO.AI	Three months before sampling	Three months before sampling	Three months before sampling	Mean three months before sampling
1.761826348	CRU	EOBS	PISO.AI	OIPC	At sampling Month	At sampling month	One month before sampling	Mean three months before sampling
1.762193114	CRU	EOBS	PISO.AI	PISO.AI	One month before sampling	One month before sampling	Mean three months before sampling	Four months before sampling
1.762226076	CRU	EOBS	PISO.AI	PISO.AI	One month before sampling	One month before sampling	Yearly May to July mean	One month before sampling
1.762335212	CRU	CRU	OIPC	PISO.AI	11 year May to July mean	11 year May to July mean	One month before sampling	Yearly May to July mean
1.762335212	CRU	EOBS	OIPC	PISO.AI	11 year May to July mean	11 year May to July mean	One month before sampling	Yearly May to July mean
1.762357885	EOBS	CRU	OIPC	PISO.AI	At sampling Month	At sampling month	One month before sampling	Three months before sampling
1.762612152	CRU	CRU	OIPC	PISO.AI	Yearly May to July mean	One month before sampling	Two months before sampling	Three months before sampling
1.762662661	CRU	EOBS	PISO.AI	PISO.AI	One month before sampling	One month before sampling	One month before sampling	One month before sampling
1.763040727	EOBS	CRU	PISO.AI	OIPC	11 year May to July mean	At sampling month	Four months before sampling	Mean three months before sampling
1.763110879	CRU	CRU	PISO.AI	PISO.AI	11 year May to July mean	11 year May to July mean	Two months before sampling	Mean three months before sampling
1.763110879	CRU	EOBS	PISO.AI	PISO.AI	11 year May to July mean	11 year May to July mean	Two months before sampling	Mean three months before sampling
1.763125019	EOBS	CRU	OIPC	PISO.AI	At sampling Month	At sampling month	At sampling month	Four months before sampling
1.763134033	EOBS	CRU	OIPC	OIPC	One month before sampling	One month before sampling	Mean three months before sampling	Three months before sampling
1.763139592	CRU	EOBS	OIPC	OIPC	One month before sampling	Two months before sampling	Four months before sampling	Mean three months before sampling
1.763300239	EOBS	CRU	PISO.AI	OIPC	At sampling Month	At sampling month	Three months before sampling	11 year May to July mean
1.763487653	EOBS	EOBS	OIPC	OIPC	At sampling Month	At sampling month	One month before sampling	At sampling month
1.76356045	EOBS	CRU	OIPC	PISO.AI	One month before sampling	One month before sampling	Yearly May to July mean	Four months before sampling
1.764124466	EOBS	EOBS	OIPC	OIPC	At sampling Month	At sampling month	Three months before sampling	Mean three months before sampling
1.764138101	CRU	CRU	PISO.AI	PISO.AI	11 year May to July mean	11 year May to July mean	Two months before sampling	Two months before sampling
1.764138101	CRU	EOBS	PISO.AI	PISO.AI	11 year May to July mean	11 year May to July mean	Two months before sampling	Two months before sampling
1.764227687	CRU	CRU	OIPC	PISO.AI	At sampling Month	At sampling month	Mean three months before sampling	Yearly May to July mean
1.764274805	EOBS	EOBS	OIPC	PISO.AI	Two months before sampling	Two months before sampling	At sampling month	Four months before sampling
1.764487	EOBS	EOBS	OIPC	PISO.AI	One month before sampling	One month before sampling	11 year May to July mean	Mean three months before sampling
1.764547148	EOBS	EOBS	OIPC	OIPC	At sampling Month	At sampling month	Yearly May to July mean	One month before sampling
1.765035579	CRU	EOBS	PISO.AI	PISO.AI	One month before sampling	One month before sampling	At sampling month	At sampling month
1.765097848	CRU	EOBS	PISO.AI	PISO.AI	Two months before sampling	Two months before sampling	Mean three months before sampling	Three months before sampling
1.765202312	CRU	EOBS	PISO.AI	PISO.AI	One month before sampling	One month before sampling	Yearly May to July mean	At sampling month
1.765325401	CRU	EOBS	OIPC	OIPC	One month before sampling	Two months before sampling	Four months before sampling	Yearly May to July mean
1.765361017	EOBS	EOBS	OIPC	OIPC	At sampling Month	At sampling month	11 year May to July mean	Mean three months before sampling
1.7654383	CRU	EOBS	OIPC	OIPC	One month before sampling	Two months before sampling	Four months before sampling	11 year May to July mean
1.766254652	CRU	EOBS	OIPC	OIPC	11 year May to July mean	One month before sampling	Mean three months before sampling	Three months before sampling
1.766310424	EOBS	EOBS	PISO.AI	OIPC	One month before sampling	One month before sampling	11 year May to July mean	One month before sampling
1.766449239	CRU	EOBS	OIPC	OIPC	11 year May to July mean	One month before sampling	Two months before sampling	11 year May to July mean
1.766572188	CRU	EOBS	OIPC	OIPC	11 year May to July mean	One month before sampling	Mean three months before sampling	Two months before sampling
1.766694218	EOBS	EOBS	OIPC	PISO.AI	One month before sampling	One month before sampling	Yearly May to July mean	Mean three months before sampling
1.766792601	EOBS	EOBS	PISO.AI	OIPC	Two months before sampling	Two months before sampling	At sampling month	Four months before sampling
1.766913458	EOBS	EOBS	OIPC	OIPC	At sampling Month	At sampling month	Two months before sampling	Three months before sampling
1.767108196	CRU	CRU	OIPC	OIPC	Mean three months before sampling	Mean three months before sampling	Two months before sampling	Two months before sampling
1.76733725	EOBS	EOBS	PISO.AI	PISO.AI	One month before sampling	One month before sampling	Yearly May to July mean	Four months before sampling
1.767440793	CRU	CRU	PISO.AI	OIPC	11 year May to July mean	11 year May to July mean	Mean three months before sampling	Mean three months before sampling
1.767440793	CRU	EOBS	PISO.AI	OIPC	11 year May to July mean	11 year May to July mean	Mean three months before sampling	Mean three months before sampling
1.767568841	CRU	EOBS	OIPC	OIPC	11 year May to July mean	One month before sampling	Two months before sampling	Yearly May to July mean
1.767584364	CRU	CRU	PISO.AI	PISO.AI	Two months before sampling	Two months before sampling	Four months before sampling	Four months before sampling
1.767586618	CRU	CRU	OIPC	OIPC	Two months before sampling	Two months before sampling	Three months before sampling	At sampling month
1.767643604	CRU	CRU	OIPC	PISO.AI	11 year May to July mean	11 year May to July mean	Mean three months before sampling	At sampling month
1.767643604	CRU	EOBS	OIPC	PISO.AI	11 year May to July mean	11 year May to July mean	Mean three months before sampling	At sampling month
1.76779487	CRU	EOBS	OIPC	PISO.AI	11 year May to July mean	One month before sampling	Three months before sampling	Mean three months before sampling
1.768033695	CRU	EOBS	PISO.AI	OIPC	At sampling Month	At sampling month	Mean three months before sampling	Two months before sampling
1.768185156	CRU	EOBS	OIPC	PISO.AI	11 year May to July mean	One month before sampling	Two months before sampling	At sampling month
1.768209594	EOBS	EOBS	PISO.AI	OIPC	Two months before sampling	Two months before sampling	11 year May to July mean	Three months before sampling
1.76823517	CRU	EOBS	OIPC	PISO.AI	11 year May to July mean	One month before sampling	Two months before sampling	11 year May to July mean
1.768404997	EOBS	EOBS	OIPC	OIPC	At sampling Month	At sampling month	11 year May to July mean	One month before sampling
1.768907219	CRU	CRU	OIPC	OIPC	At sampling Month	At sampling month	Mean three months before sampling	At sampling month
1.769423702	EOBS	CRU	PISO.AI	OIPC	11 year May to July mean	At sampling month	Four months before sampling	Yearly May to July mean
1.769461571	EOBS	CRU	PISO.AI	OIPC	11 year May to July mean	At sampling month	Four months before sampling	At sampling month
1.76963872	CRU	EOBS	OIPC	OIPC	At sampling Month	At sampling month	Two months before sampling	Two months before sampling
1.770047396	CRU	EOBS	PISO.AI	OIPC	At sampling Month	At sampling month	One month before sampling	At sampling month
1.770063672	CRU	EOBS	OIPC	PISO.AI	11 year May to July mean	One month before sampling	One month before sampling	Two months before sampling
1.77008407	CRU	EOBS	PISO.AI	OIPC	11 year May to July mean	One month before sampling	Two months before sampling	Two months before sampling
1.77011959	CRU	CRU	OIPC	OIPC	One month before sampling	One month before sampling	One month before sampling	Two months before sampling
1.770256951	EOBS	EOBS	PISO.AI	OIPC	One month before sampling	One month before sampling	Yearly May to July mean	Two months before sampling
1.770278278	EOBS	EOBS	OIPC	OIPC	11 year May to July mean	At sampling month	Mean three months before sampling	Three months before sampling
1.770527003	CRU	CRU	OIPC	PISO.AI	One month before sampling	One month before sampling	Four months before sampling	Yearly May to July mean
1.771149245	CRU	CRU	PISO.AI	PISO.AI	Mean three months before sampling	Mean three months before sampling	Mean three months before sampling	Three months before sampling
1.771416136	CRU	CRU	PISO.AI	OIPC	Two months before sampling	Two months before sampling	Four months before sampling	Four months before sampling
1.771502091	CRU	EOBS	OIPC	OIPC	Two months before sampling	Two months before sampling	Three months before sampling	Three months before sampling
1.77192075	CRU	CRU	OIPC	OIPC	Three months before sampling	Three months before sampling	Three months before sampling	Mean three months before sampling
1.771976971	CRU	CRU	OIPC	PISO.AI	One month before sampling	One month before sampling	Four months before sampling	One month before sampling
1.772150379	CRU	EOBS	OIPC	PISO.AI	11 year May to July mean	One month before sampling	One month before sampling	Three months before sampling
1.77252818	CRU	CRU	PISO.AI	PISO.AI	At sampling Month	At sampling month	Three months before sampling	At sampling month
1.772775245	CRU	EOBS	PISO.AI	PISO.AI	At sampling Month	At sampling month	11 year May to July mean	Yearly May to July mean
1.772798705	EOBS	EOBS	OIPC	PISO.AI	At sampling Month	At sampling month	Mean three months before sampling	Mean three months before sampling
1.772865303	EOBS	EOBS	PISO.AI	OIPC	Two months before sampling	Two months before sampling	Yearly May to July mean	Four months before sampling
1.773745702	CRU	EOBS	PISO.AI	PISO.AI	One month before sampling	One month before sampling	Yearly May to July mean	Three months before sampling
1.773950105	CRU	CRU	OIPC	PISO.AI	11 year May to July mean	11 year May to July mean	11 year May to July mean	Two months before sampling
1.773950105	CRU	EOBS	OIPC	PISO.AI	11 year May to July mean	11 year May to July mean	11 year May to July mean	Two months before sampling
1.774216199	CRU	CRU	OIPC	OIPC	At sampling Month	At sampling month	At sampling month	Two months before sampling
1.774241186	EOBS	CRU	PISO.AI	PISO.AI	At sampling Month	At sampling month	Three months before sampling	11 year May to July mean
1.774441188	CRU	CRU	PISO.AI	OIPC	At sampling Month	At sampling month	Four months before sampling	At sampling month
1.774445917	EOBS	CRU	PISO.AI	PISO.AI	At sampling Month	At sampling month	Mean three months before sampling	Four months before sampling
1.774502661	CRU	CRU	PISO.AI	OIPC	At sampling Month	At sampling month	11 year May to July mean	Two months before sampling
1.774560427	CRU	CRU	PISO.AI	OIPC	Mean three months before sampling	Mean three months before sampling	Two months before sampling	Three months before sampling
1.774579354	EOBS	CRU	PISO.AI	OIPC	At sampling Month	At sampling month	Three months before sampling	Two months before sampling
1.774755695	CRU	CRU	PISO.AI	OIPC	11 year May to July mean	11 year May to July mean	Four months before sampling	One month before sampling
1.774755695	CRU	EOBS	PISO.AI	OIPC	11 year May to July mean	11 year May to July mean	Four months before sampling	One month before sampling
1.775204913	CRU	CRU	PISO.AI	PISO.AI	11 year May to July mean	11 year May to July mean	Four months before sampling	At sampling month
1.775204913	CRU	EOBS	PISO.AI	PISO.AI	11 year May to July mean	11 year May to July mean	Four months before sampling	At sampling month
1.775227431	EOBS	EOBS	PISO.AI	PISO.AI	One month before sampling	One month before sampling	At sampling month	Three months before sampling
1.775231803	CRU	CRU	PISO.AI	OIPC	11 year May to July mean	11 year May to July mean	Two months before sampling	At sampling month
1.775231803	CRU	EOBS	PISO.AI	OIPC	11 year May to July mean	11 year May to July mean	Two months before sampling	At sampling month
1.775657214	EOBS	EOBS	OIPC	OIPC	Two months before sampling	Two months before sampling	Two months before sampling	Two months before sampling
1.775754886	CRU	CRU	OIPC	PISO.AI	Two months before sampling	Two months before sampling	Two months before sampling	Four months before sampling
1.775832676	CRU	CRU	PISO.AI	PISO.AI	At sampling Month	At sampling month	Two months before sampling	One month before sampling
1.775931183	EOBS	CRU	PISO.AI	OIPC	One month before sampling	One month before sampling	Two months before sampling	Three months before sampling
1.776050105	EOBS	CRU	PISO.AI	OIPC	11 year May to July mean	At sampling month	Four months before sampling	11 year May to July mean
1.776203661	CRU	CRU	OIPC	PISO.AI	At sampling Month	At sampling month	One month before sampling	11 year May to July mean
1.776538893	CRU	EOBS	OIPC	OIPC	Two months before sampling	Two months before sampling	One month before sampling	Two months before sampling
1.776644245	CRU	EOBS	PISO.AI	OIPC	One month before sampling	One month before sampling	11 year May to July mean	Four months before sampling
1.776771802	CRU	EOBS	OIPC	OIPC	One month before sampling	Two months before sampling	Four months before sampling	One month before sampling
1.776858517	CRU	EOBS	OIPC	PISO.AI	One month before sampling	Two months before sampling	Four months before sampling	Two months before sampling
1.777100948	CRU	CRU	PISO.AI	OIPC	11 year May to July mean	One month before sampling	Three months before sampling	Three months before sampling
1.777114658	CRU	CRU	PISO.AI	OIPC	11 year May to July mean	11 year May to July mean	Mean three months before sampling	One month before sampling
1.777114658	CRU	EOBS	PISO.AI	OIPC	11 year May to July mean	11 year May to July mean	Mean three months before sampling	One month before sampling
1.777722931	EOBS	CRU	OIPC	PISO.AI	Yearly May to July mean	One month before sampling	Three months before sampling	One month before sampling
1.778115302	CRU	CRU	PISO.AI	PISO.AI	At sampling Month	At sampling month	Three months before sampling	Mean three months before sampling
1.778494857	EOBS	CRU	OIPC	PISO.AI	Three months before sampling	Three months before sampling	Three months before sampling	Yearly May to July mean
1.778897273	CRU	CRU	PISO.AI	OIPC	At sampling Month	At sampling month	Three months before sampling	Two months before sampling
1.779005338	CRU	EOBS	PISO.AI	OIPC	At sampling Month	At sampling month	One month before sampling	Yearly May to July mean
1.779033114	EOBS	EOBS	OIPC	PISO.AI	At sampling Month	At sampling month	Mean three months before sampling	One month before sampling
1.779064061	CRU	EOBS	PISO.AI	PISO.AI	At sampling Month	At sampling month	11 year May to July mean	At sampling month
1.779187018	CRU	CRU	OIPC	OIPC	11 year May to July mean	11 year May to July mean	11 year May to July mean	Mean three months before sampling
1.779187018	CRU	EOBS	OIPC	OIPC	11 year May to July mean	11 year May to July mean	11 year May to July mean	Mean three months before sampling
1.779322273	EOBS	CRU	OIPC	OIPC	At sampling Month	At sampling month	Two months before sampling	Mean three months before sampling
1.77941546	EOBS	EOBS	OIPC	PISO.AI	Two months before sampling	Two months before sampling	Three months before sampling	Three months before sampling
1.779456843	EOBS	EOBS	OIPC	PISO.AI	At sampling Month	One month before sampling	Three months before sampling	Four months before sampling
1.779557461	CRU	CRU	OIPC	OIPC	11 year May to July mean	11 year May to July mean	One month before sampling	At sampling month
1.779557461	CRU	EOBS	OIPC	OIPC	11 year May to July mean	11 year May to July mean	One month before sampling	At sampling month
1.779822211	CRU	CRU	PISO.AI	PISO.AI	Mean three months before sampling	Mean three months before sampling	One month before sampling	Three months before sampling
1.780007789	EOBS	EOBS	PISO.AI	PISO.AI	One month before sampling	One month before sampling	11 year May to July mean	Two months before sampling
1.780222628	CRU	EOBS	OIPC	OIPC	Three months before sampling	Three months before sampling	Yearly May to July mean	Three months before sampling
1.780859238	EOBS	EOBS	PISO.AI	PISO.AI	One month before sampling	One month before sampling	Two months before sampling	Three months before sampling
1.781390063	EOBS	EOBS	OIPC	PISO.AI	Two months before sampling	Two months before sampling	Mean three months before sampling	Three months before sampling
1.781477215	CRU	CRU	OIPC	OIPC	At sampling Month	One month before sampling	Three months before sampling	Four months before sampling
1.781898823	CRU	CRU	PISO.AI	OIPC	11 year May to July mean	11 year May to July mean	One month before sampling	Mean three months before sampling
1.781898823	CRU	EOBS	PISO.AI	OIPC	11 year May to July mean	11 year May to July mean	One month before sampling	Mean three months before sampling
1.782055757	EOBS	EOBS	OIPC	PISO.AI	At sampling Month	At sampling month	Three months before sampling	At sampling month
1.782294971	EOBS	EOBS	PISO.AI	PISO.AI	One month before sampling	One month before sampling	Two months before sampling	Mean three months before sampling
1.782358338	EOBS	CRU	OIPC	OIPC	At sampling Month	At sampling month	11 year May to July mean	Three months before sampling
1.782400954	EOBS	CRU	PISO.AI	PISO.AI	Two months before sampling	Two months before sampling	Four months before sampling	Four months before sampling
1.782814327	EOBS	CRU	PISO.AI	OIPC	11 year May to July mean	At sampling month	Four months before sampling	Two months before sampling
1.783965697	CRU	CRU	OIPC	OIPC	11 year May to July mean	At sampling month	One month before sampling	At sampling month
1.784110677	CRU	CRU	OIPC	OIPC	11 year May to July mean	One month before sampling	Three months before sampling	At sampling month
1.784212135	EOBS	EOBS	OIPC	PISO.AI	At sampling Month	At sampling month	One month before sampling	Mean three months before sampling
1.78446189	EOBS	EOBS	OIPC	OIPC	At sampling Month	One month before sampling	Three months before sampling	Four months before sampling
1.785015621	CRU	EOBS	PISO.AI	OIPC	11 year May to July mean	One month before sampling	Two months before sampling	Three months before sampling
1.785371276	EOBS	EOBS	PISO.AI	OIPC	Two months before sampling	Two months before sampling	Three months before sampling	Yearly May to July mean
1.78540717	EOBS	CRU	PISO.AI	PISO.AI	At sampling Month	At sampling month	11 year May to July mean	Four months before sampling
1.785682994	EOBS	EOBS	PISO.AI	OIPC	Two months before sampling	Two months before sampling	Mean three months before sampling	Three months before sampling
1.785874507	EOBS	EOBS	OIPC	PISO.AI	Two months before sampling	Two months before sampling	Yearly May to July mean	Three months before sampling
1.785949509	CRU	CRU	OIPC	OIPC	11 year May to July mean	At sampling month	At sampling month	At sampling month
1.786015953	CRU	CRU	OIPC	PISO.AI	11 year May to July mean	11 year May to July mean	Yearly May to July mean	Two months before sampling
1.786015953	CRU	EOBS	OIPC	PISO.AI	11 year May to July mean	11 year May to July mean	Yearly May to July mean	Two months before sampling
1.786192844	EOBS	EOBS	PISO.AI	OIPC	One month before sampling	One month before sampling	Mean three months before sampling	Yearly May to July mean
1.78620029	CRU	CRU	OIPC	PISO.AI	At sampling Month	At sampling month	One month before sampling	Yearly May to July mean
1.786329729	EOBS	EOBS	PISO.AI	OIPC	One month before sampling	One month before sampling	Mean three months before sampling	11 year May to July mean
1.786590253	EOBS	EOBS	OIPC	OIPC	One month before sampling	One month before sampling	At sampling month	Mean three months before sampling
1.786623577	EOBS	EOBS	OIPC	PISO.AI	At sampling Month	At sampling month	Three months before sampling	Yearly May to July mean
1.786669137	CRU	EOBS	OIPC	OIPC	At sampling Month	One month before sampling	Three months before sampling	Four months before sampling
1.78667906	CRU	CRU	PISO.AI	PISO.AI	At sampling Month	At sampling month	Two months before sampling	11 year May to July mean
1.786693389	CRU	EOBS	PISO.AI	OIPC	At sampling Month	At sampling month	One month before sampling	11 year May to July mean
1.7868666	CRU	EOBS	OIPC	PISO.AI	11 year May to July mean	One month before sampling	Three months before sampling	At sampling month
1.787658242	CRU	EOBS	PISO.AI	PISO.AI	One month before sampling	One month before sampling	Two months before sampling	Three months before sampling
1.787761441	EOBS	EOBS	OIPC	OIPC	11 year May to July mean	At sampling month	One month before sampling	Three months before sampling
1.788172095	CRU	CRU	OIPC	OIPC	Three months before sampling	Three months before sampling	Three months before sampling	One month before sampling
1.78820092	EOBS	CRU	PISO.AI	PISO.AI	11 year May to July mean	At sampling month	Four months before sampling	11 year May to July mean
1.788479403	EOBS	EOBS	OIPC	PISO.AI	Two months before sampling	Two months before sampling	11 year May to July mean	Three months before sampling
1.788675517	CRU	CRU	PISO.AI	OIPC	11 year May to July mean	11 year May to July mean	Four months before sampling	Mean three months before sampling
1.788675517	CRU	EOBS	PISO.AI	OIPC	11 year May to July mean	11 year May to July mean	Four months before sampling	Mean three months before sampling
1.788834956	EOBS	CRU	PISO.AI	PISO.AI	Mean three months before sampling	Mean three months before sampling	Two months before sampling	Four months before sampling
1.789234677	CRU	CRU	OIPC	OIPC	Two months before sampling	Two months before sampling	Mean three months before sampling	Four months before sampling
1.789272693	EOBS	EOBS	PISO.AI	PISO.AI	One month before sampling	One month before sampling	One month before sampling	Four months before sampling
1.789383368	EOBS	CRU	OIPC	PISO.AI	One month before sampling	One month before sampling	Mean three months before sampling	Three months before sampling
1.78941782	CRU	CRU	OIPC	OIPC	Yearly May to July mean	11 year May to July mean	At sampling month	Three months before sampling
1.78941782	CRU	EOBS	OIPC	OIPC	Yearly May to July mean	11 year May to July mean	At sampling month	Three months before sampling
1.789535366	CRU	EOBS	OIPC	OIPC	Yearly May to July mean	Two months before sampling	Four months before sampling	Three months before sampling
1.789699173	CRU	CRU	OIPC	OIPC	11 year May to July mean	11 year May to July mean	11 year May to July mean	One month before sampling
1.789699173	CRU	EOBS	OIPC	OIPC	11 year May to July mean	11 year May to July mean	11 year May to July mean	One month before sampling
1.789791977	EOBS	CRU	PISO.AI	PISO.AI	At sampling Month	At sampling month	Four months before sampling	At sampling month
1.789804244	CRU	EOBS	OIPC	OIPC	11 year May to July mean	Two months before sampling	Four months before sampling	Three months before sampling
1.789828399	CRU	EOBS	OIPC	PISO.AI	One month before sampling	Two months before sampling	Four months before sampling	11 year May to July mean
1.790026889	EOBS	CRU	OIPC	OIPC	At sampling Month	At sampling month	Two months before sampling	One month before sampling
1.790146032	CRU	CRU	PISO.AI	PISO.AI	At sampling Month	At sampling month	Two months before sampling	Two months before sampling
1.790148695	CRU	CRU	OIPC	OIPC	At sampling Month	One month before sampling	Four months before sampling	Three months before sampling
1.790294126	CRU	EOBS	PISO.AI	PISO.AI	Two months before sampling	Two months before sampling	Yearly May to July mean	Three months before sampling
1.790489817	CRU	EOBS	PISO.AI	PISO.AI	Two months before sampling	Two months before sampling	One month before sampling	Three months before sampling
1.790513988	EOBS	EOBS	OIPC	PISO.AI	At sampling Month	At sampling month	One month before sampling	One month before sampling
1.79066924	CRU	EOBS	PISO.AI	PISO.AI	Two months before sampling	Two months before sampling	Two months before sampling	Four months before sampling
1.790860432	EOBS	EOBS	OIPC	PISO.AI	One month before sampling	Two months before sampling	Four months before sampling	Three months before sampling
1.790876088	CRU	EOBS	PISO.AI	PISO.AI	At sampling Month	At sampling month	One month before sampling	11 year May to July mean
1.790924733	CRU	EOBS	PISO.AI	OIPC	Two months before sampling	Two months before sampling	Two months before sampling	Four months before sampling
1.790930155	EOBS	CRU	OIPC	OIPC	At sampling Month	At sampling month	Yearly May to July mean	Three months before sampling
1.791199229	EOBS	EOBS	PISO.AI	PISO.AI	One month before sampling	One month before sampling	Two months before sampling	One month before sampling
1.791266884	CRU	EOBS	PISO.AI	OIPC	At sampling Month	At sampling month	One month before sampling	Two months before sampling
1.791536473	CRU	EOBS	OIPC	PISO.AI	11 year May to July mean	One month before sampling	Two months before sampling	Yearly May to July mean
1.79157514	CRU	EOBS	OIPC	PISO.AI	11 year May to July mean	One month before sampling	Three months before sampling	11 year May to July mean
1.791596161	CRU	CRU	PISO.AI	PISO.AI	At sampling Month	At sampling month	Three months before sampling	Yearly May to July mean
1.791702539	CRU	CRU	PISO.AI	OIPC	11 year May to July mean	11 year May to July mean	One month before sampling	One month before sampling
1.791702539	CRU	EOBS	PISO.AI	OIPC	11 year May to July mean	11 year May to July mean	One month before sampling	One month before sampling
1.791749601	EOBS	EOBS	PISO.AI	PISO.AI	One month before sampling	One month before sampling	Two months before sampling	At sampling month
1.791841279	CRU	EOBS	PISO.AI	PISO.AI	One month before sampling	One month before sampling	Yearly May to July mean	Four months before sampling
1.791971699	EOBS	EOBS	PISO.AI	OIPC	One month before sampling	One month before sampling	At sampling month	Four months before sampling
1.792080199	EOBS	CRU	OIPC	OIPC	Two months before sampling	Two months before sampling	Two months before sampling	Four months before sampling
1.792172107	CRU	CRU	PISO.AI	OIPC	Two months before sampling	Two months before sampling	One month before sampling	Four months before sampling
1.792674714	EOBS	EOBS	PISO.AI	PISO.AI	Two months before sampling	Two months before sampling	Mean three months before sampling	Four months before sampling
1.793023388	EOBS	EOBS	PISO.AI	OIPC	Two months before sampling	Two months before sampling	One month before sampling	Three months before sampling
1.793113762	CRU	CRU	OIPC	OIPC	11 year May to July mean	11 year May to July mean	Yearly May to July mean	Mean three months before sampling
1.793113762	CRU	EOBS	OIPC	OIPC	11 year May to July mean	11 year May to July mean	Yearly May to July mean	Mean three months before sampling
1.793150369	CRU	EOBS	PISO.AI	PISO.AI	One month before sampling	One month before sampling	Yearly May to July mean	Yearly May to July mean
1.793423371	CRU	EOBS	OIPC	OIPC	One month before sampling	One month before sampling	Yearly May to July mean	Four months before sampling
1.793672593	CRU	CRU	PISO.AI	OIPC	11 year May to July mean	11 year May to July mean	Yearly May to July mean	Two months before sampling
1.793672593	CRU	EOBS	PISO.AI	OIPC	11 year May to July mean	11 year May to July mean	Yearly May to July mean	Two months before sampling
1.793777494	EOBS	EOBS	OIPC	PISO.AI	One month before sampling	One month before sampling	11 year May to July mean	11 year May to July mean
1.79382814	EOBS	CRU	PISO.AI	OIPC	At sampling Month	At sampling month	Mean three months before sampling	Three months before sampling
1.794005161	CRU	EOBS	PISO.AI	OIPC	Two months before sampling	Two months before sampling	Three months before sampling	Mean three months before sampling
1.79412693	EOBS	EOBS	OIPC	OIPC	One month before sampling	One month before sampling	11 year May to July mean	At sampling month
1.794469169	CRU	EOBS	PISO.AI	OIPC	Two months before sampling	Two months before sampling	Three months before sampling	One month before sampling
1.794773892	EOBS	EOBS	PISO.AI	OIPC	Two months before sampling	Two months before sampling	Three months before sampling	11 year May to July mean
1.794863203	CRU	CRU	OIPC	OIPC	Three months before sampling	Three months before sampling	Yearly May to July mean	Four months before sampling
1.794884935	EOBS	CRU	OIPC	PISO.AI	Three months before sampling	Three months before sampling	Three months before sampling	At sampling month
1.795200768	CRU	CRU	OIPC	PISO.AI	Two months before sampling	Two months before sampling	Four months before sampling	Three months before sampling
1.795219229	CRU	CRU	PISO.AI	PISO.AI	At sampling Month	At sampling month	Three months before sampling	One month before sampling
1.795223949	CRU	CRU	OIPC	PISO.AI	11 year May to July mean	11 year May to July mean	One month before sampling	At sampling month
1.795223949	CRU	EOBS	OIPC	PISO.AI	11 year May to July mean	11 year May to July mean	One month before sampling	At sampling month
1.795263026	CRU	CRU	PISO.AI	PISO.AI	At sampling Month	At sampling month	Two months before sampling	Mean three months before sampling
1.795797956	EOBS	EOBS	OIPC	PISO.AI	One month before sampling	One month before sampling	11 year May to July mean	One month before sampling
1.79590943	CRU	EOBS	PISO.AI	PISO.AI	Two months before sampling	Two months before sampling	Three months before sampling	At sampling month
1.79624256	CRU	CRU	OIPC	PISO.AI	Three months before sampling	Three months before sampling	Yearly May to July mean	Four months before sampling
1.796328701	CRU	EOBS	PISO.AI	OIPC	At sampling Month	At sampling month	Two months before sampling	Two months before sampling
1.796355014	EOBS	EOBS	OIPC	OIPC	One month before sampling	One month before sampling	At sampling month	One month before sampling
1.796927911	EOBS	EOBS	OIPC	OIPC	One month before sampling	One month before sampling	Three months before sampling	Three months before sampling
1.797563376	EOBS	CRU	PISO.AI	PISO.AI	At sampling Month	At sampling month	One month before sampling	Four months before sampling
1.797845086	CRU	CRU	OIPC	OIPC	At sampling Month	At sampling month	One month before sampling	At sampling month
1.797850035	CRU	EOBS	OIPC	PISO.AI	11 year May to July mean	One month before sampling	Three months before sampling	One month before sampling
1.798105948	CRU	EOBS	PISO.AI	OIPC	At sampling Month	At sampling month	Yearly May to July mean	One month before sampling
1.798162559	EOBS	EOBS	PISO.AI	PISO.AI	One month before sampling	One month before sampling	Two months before sampling	Two months before sampling
1.798165036	EOBS	EOBS	OIPC	PISO.AI	One month before sampling	One month before sampling	Yearly May to July mean	11 year May to July mean
1.798539845	CRU	EOBS	OIPC	PISO.AI	One month before sampling	Two months before sampling	Four months before sampling	Mean three months before sampling
1.798876249	EOBS	EOBS	OIPC	PISO.AI	One month before sampling	One month before sampling	Yearly May to July mean	One month before sampling
1.798931659	EOBS	EOBS	OIPC	PISO.AI	At sampling Month	At sampling month	Yearly May to July mean	Two months before sampling
1.799042937	EOBS	EOBS	OIPC	OIPC	One month before sampling	One month before sampling	Yearly May to July mean	At sampling month
1.799482714	EOBS	EOBS	PISO.AI	PISO.AI	Two months before sampling	Two months before sampling	Three months before sampling	11 year May to July mean
1.799659941	CRU	CRU	PISO.AI	PISO.AI	At sampling Month	At sampling month	Three months before sampling	Two months before sampling
1.799941671	EOBS	EOBS	OIPC	OIPC	11 year May to July mean	At sampling month	Three months before sampling	Three months before sampling
1.800186669	EOBS	EOBS	OIPC	PISO.AI	At sampling Month	At sampling month	Mean three months before sampling	Yearly May to July mean
1.800595648	CRU	CRU	OIPC	PISO.AI	Yearly May to July mean	One month before sampling	Three months before sampling	Three months before sampling
1.800671855	CRU	CRU	OIPC	PISO.AI	At sampling Month	At sampling month	Mean three months before sampling	At sampling month
1.800984707	EOBS	EOBS	OIPC	OIPC	At sampling Month	One month before sampling	Three months before sampling	Three months before sampling
1.8013551	CRU	EOBS	OIPC	PISO.AI	One month before sampling	Two months before sampling	Four months before sampling	One month before sampling
1.801365393	CRU	CRU	PISO.AI	PISO.AI	11 year May to July mean	11 year May to July mean	Two months before sampling	Yearly May to July mean
1.801365393	CRU	EOBS	PISO.AI	PISO.AI	11 year May to July mean	11 year May to July mean	Two months before sampling	Yearly May to July mean
1.801528531	EOBS	CRU	OIPC	PISO.AI	Three months before sampling	Three months before sampling	Three months before sampling	One month before sampling
1.801591976	EOBS	CRU	PISO.AI	OIPC	At sampling Month	At sampling month	One month before sampling	Three months before sampling
1.801625932	EOBS	EOBS	PISO.AI	OIPC	One month before sampling	One month before sampling	Mean three months before sampling	Four months before sampling
1.801758796	EOBS	CRU	OIPC	PISO.AI	At sampling Month	At sampling month	Two months before sampling	Two months before sampling
1.802053716	CRU	CRU	PISO.AI	OIPC	11 year May to July mean	One month before sampling	Three months before sampling	At sampling month
1.802177628	EOBS	EOBS	OIPC	PISO.AI	At sampling Month	At sampling month	Three months before sampling	Mean three months before sampling
1.802187171	EOBS	CRU	PISO.AI	PISO.AI	Two months before sampling	Two months before sampling	Three months before sampling	Three months before sampling
1.802383035	EOBS	EOBS	PISO.AI	OIPC	At sampling Month	At sampling month	Mean three months before sampling	Three months before sampling
1.802471617	EOBS	CRU	OIPC	OIPC	One month before sampling	One month before sampling	One month before sampling	Three months before sampling
1.802636684	CRU	EOBS	OIPC	OIPC	11 year May to July mean	One month before sampling	One month before sampling	One month before sampling
1.802921084	CRU	EOBS	OIPC	OIPC	11 year May to July mean	One month before sampling	One month before sampling	Mean three months before sampling
1.80297779	EOBS	EOBS	PISO.AI	PISO.AI	One month before sampling	One month before sampling	Two months before sampling	Yearly May to July mean
1.803290313	EOBS	CRU	OIPC	OIPC	Yearly May to July mean	11 year May to July mean	Three months before sampling	At sampling month
1.803290313	EOBS	EOBS	OIPC	OIPC	Yearly May to July mean	11 year May to July mean	Three months before sampling	At sampling month
1.803431531	CRU	EOBS	PISO.AI	PISO.AI	Two months before sampling	Two months before sampling	At sampling month	Three months before sampling
1.803710931	CRU	CRU	PISO.AI	OIPC	At sampling Month	At sampling month	Two months before sampling	At sampling month
1.803863917	CRU	CRU	OIPC	OIPC	11 year May to July mean	11 year May to July mean	Yearly May to July mean	One month before sampling
1.803863917	CRU	EOBS	OIPC	OIPC	11 year May to July mean	11 year May to July mean	Yearly May to July mean	One month before sampling
1.803883154	EOBS	EOBS	PISO.AI	PISO.AI	One month before sampling	One month before sampling	Mean three months before sampling	Two months before sampling
1.804276684	CRU	CRU	OIPC	OIPC	Three months before sampling	Three months before sampling	Yearly May to July mean	Three months before sampling
1.804286416	CRU	CRU	PISO.AI	PISO.AI	At sampling Month	At sampling month	Yearly May to July mean	Three months before sampling
1.804379361	CRU	EOBS	OIPC	PISO.AI	11 year May to July mean	One month before sampling	Mean three months before sampling	Two months before sampling
1.804595658	CRU	EOBS	PISO.AI	OIPC	At sampling Month	At sampling month	Yearly May to July mean	Mean three months before sampling
1.804643105	CRU	EOBS	OIPC	OIPC	Three months before sampling	Three months before sampling	11 year May to July mean	Three months before sampling
1.804814893	CRU	CRU	OIPC	PISO.AI	11 year May to July mean	One month before sampling	Three months before sampling	At sampling month
1.804845293	CRU	CRU	OIPC	PISO.AI	11 year May to July mean	One month before sampling	Two months before sampling	Four months before sampling
1.804933605	EOBS	EOBS	OIPC	PISO.AI	At sampling Month	At sampling month	11 year May to July mean	Two months before sampling
1.805031815	EOBS	EOBS	OIPC	PISO.AI	One month before sampling	One month before sampling	At sampling month	Two months before sampling
1.805033665	CRU	CRU	OIPC	OIPC	Yearly May to July mean	11 year May to July mean	Three months before sampling	At sampling month
1.805033665	CRU	EOBS	OIPC	OIPC	Yearly May to July mean	11 year May to July mean	Three months before sampling	At sampling month
1.805280646	CRU	CRU	PISO.AI	PISO.AI	At sampling Month	At sampling month	Four months before sampling	11 year May to July mean
1.80548612	CRU	CRU	OIPC	OIPC	11 year May to July mean	At sampling month	At sampling month	One month before sampling
1.805620948	CRU	CRU	OIPC	PISO.AI	One month before sampling	One month before sampling	Four months before sampling	Two months before sampling
1.80619144	EOBS	CRU	PISO.AI	PISO.AI	At sampling Month	At sampling month	Four months before sampling	Mean three months before sampling
1.806232372	EOBS	CRU	OIPC	OIPC	One month before sampling	One month before sampling	Two months before sampling	Two months before sampling
1.806595852	CRU	CRU	PISO.AI	PISO.AI	11 year May to July mean	11 year May to July mean	Mean three months before sampling	Two months before sampling
1.806595852	CRU	EOBS	PISO.AI	PISO.AI	11 year May to July mean	11 year May to July mean	Mean three months before sampling	Two months before sampling
1.807093916	CRU	EOBS	PISO.AI	OIPC	11 year May to July mean	One month before sampling	Two months before sampling	One month before sampling
1.807320351	CRU	CRU	OIPC	OIPC	Yearly May to July mean	11 year May to July mean	Yearly May to July mean	Three months before sampling
1.807320351	CRU	EOBS	OIPC	OIPC	Yearly May to July mean	11 year May to July mean	Yearly May to July mean	Three months before sampling
1.808148408	CRU	CRU	PISO.AI	PISO.AI	11 year May to July mean	11 year May to July mean	One month before sampling	Two months before sampling
1.808148408	CRU	EOBS	PISO.AI	PISO.AI	11 year May to July mean	11 year May to July mean	One month before sampling	Two months before sampling
1.808258468	EOBS	EOBS	PISO.AI	OIPC	One month before sampling	One month before sampling	One month before sampling	Mean three months before sampling
1.808518435	CRU	CRU	PISO.AI	OIPC	At sampling Month	At sampling month	Mean three months before sampling	Mean three months before sampling
1.808718459	CRU	CRU	PISO.AI	OIPC	Two months before sampling	Two months before sampling	Two months before sampling	Four months before sampling
1.8087935	CRU	CRU	OIPC	PISO.AI	11 year May to July mean	One month before sampling	Three months before sampling	Yearly May to July mean
1.809110161	EOBS	EOBS	OIPC	PISO.AI	At sampling Month	At sampling month	Three months before sampling	One month before sampling
1.809611144	EOBS	EOBS	OIPC	PISO.AI	At sampling Month	At sampling month	One month before sampling	Yearly May to July mean
1.809739821	EOBS	EOBS	OIPC	PISO.AI	Two months before sampling	Two months before sampling	One month before sampling	Three months before sampling
1.810028977	CRU	EOBS	OIPC	PISO.AI	One month before sampling	Two months before sampling	Four months before sampling	Yearly May to July mean
1.810415923	EOBS	EOBS	OIPC	OIPC	Two months before sampling	Two months before sampling	Two months before sampling	Yearly May to July mean
1.81042724	CRU	CRU	PISO.AI	PISO.AI	11 year May to July mean	11 year May to July mean	Four months before sampling	Yearly May to July mean
1.81042724	CRU	EOBS	PISO.AI	PISO.AI	11 year May to July mean	11 year May to July mean	Four months before sampling	Yearly May to July mean
1.810469532	EOBS	CRU	OIPC	OIPC	Yearly May to July mean	One month before sampling	Three months before sampling	11 year May to July mean
1.810506155	CRU	EOBS	PISO.AI	PISO.AI	Two months before sampling	Two months before sampling	Three months before sampling	Yearly May to July mean
1.810669841	EOBS	EOBS	OIPC	OIPC	Two months before sampling	Two months before sampling	Two months before sampling	11 year May to July mean
1.811012811	CRU	CRU	PISO.AI	PISO.AI	11 year May to July mean	One month before sampling	Three months before sampling	Mean three months before sampling
1.811092721	CRU	CRU	OIPC	PISO.AI	At sampling Month	At sampling month	11 year May to July mean	Two months before sampling
1.811744454	CRU	CRU	PISO.AI	PISO.AI	11 year May to July mean	11 year May to July mean	Two months before sampling	At sampling month
1.811744454	CRU	EOBS	PISO.AI	PISO.AI	11 year May to July mean	11 year May to July mean	Two months before sampling	At sampling month
1.811821906	EOBS	EOBS	PISO.AI	OIPC	Two months before sampling	Two months before sampling	Three months before sampling	At sampling month
1.812141365	CRU	EOBS	OIPC	OIPC	At sampling Month	One month before sampling	Three months before sampling	Two months before sampling
1.812268491	EOBS	CRU	OIPC	OIPC	One month before sampling	Two months before sampling	Four months before sampling	Four months before sampling
1.812565949	EOBS	EOBS	PISO.AI	OIPC	One month before sampling	One month before sampling	One month before sampling	One month before sampling
1.812788526	CRU	EOBS	PISO.AI	OIPC	At sampling Month	At sampling month	Yearly May to July mean	Two months before sampling
1.81315086	CRU	CRU	OIPC	OIPC	At sampling Month	At sampling month	11 year May to July mean	Mean three months before sampling
1.813340272	CRU	CRU	PISO.AI	OIPC	At sampling Month	At sampling month	Four months before sampling	Yearly May to July mean
1.813421309	EOBS	CRU	OIPC	PISO.AI	11 year May to July mean	At sampling month	Two months before sampling	Four months before sampling
1.813424388	EOBS	CRU	OIPC	OIPC	Yearly May to July mean	One month before sampling	Three months before sampling	Yearly May to July mean
1.813473519	CRU	CRU	PISO.AI	OIPC	At sampling Month	One month before sampling	Four months before sampling	Three months before sampling
1.813564061	CRU	EOBS	OIPC	OIPC	11 year May to July mean	One month before sampling	Three months before sampling	Yearly May to July mean
1.813586975	CRU	CRU	OIPC	PISO.AI	Three months before sampling	Three months before sampling	11 year May to July mean	Four months before sampling
1.814329234	EOBS	CRU	OIPC	OIPC	Two months before sampling	Two months before sampling	Three months before sampling	Two months before sampling
1.814714764	CRU	CRU	PISO.AI	OIPC	At sampling Month	At sampling month	One month before sampling	Mean three months before sampling
1.814811941	EOBS	CRU	PISO.AI	PISO.AI	At sampling Month	At sampling month	Four months before sampling	Yearly May to July mean
1.814886828	CRU	CRU	OIPC	OIPC	Three months before sampling	Three months before sampling	11 year May to July mean	Three months before sampling
1.814904288	CRU	EOBS	PISO.AI	OIPC	Three months before sampling	Three months before sampling	11 year May to July mean	Three months before sampling
1.815506885	EOBS	EOBS	PISO.AI	PISO.AI	Two months before sampling	Two months before sampling	One month before sampling	Four months before sampling
1.815584462	EOBS	EOBS	PISO.AI	OIPC	Two months before sampling	Two months before sampling	Two months before sampling	Four months before sampling
1.816083599	EOBS	CRU	PISO.AI	PISO.AI	At sampling Month	At sampling month	Four months before sampling	One month before sampling
1.816480041	EOBS	CRU	OIPC	PISO.AI	Three months before sampling	Three months before sampling	Three months before sampling	Mean three months before sampling
1.816583562	CRU	CRU	OIPC	OIPC	11 year May to July mean	At sampling month	Mean three months before sampling	At sampling month
1.817220814	CRU	CRU	PISO.AI	OIPC	At sampling Month	At sampling month	Mean three months before sampling	One month before sampling
1.817438167	CRU	EOBS	PISO.AI	OIPC	11 year May to July mean	One month before sampling	Two months before sampling	Mean three months before sampling
1.818128965	CRU	EOBS	OIPC	OIPC	Two months before sampling	Two months before sampling	Mean three months before sampling	11 year May to July mean
1.818227594	CRU	EOBS	OIPC	OIPC	11 year May to July mean	One month before sampling	Three months before sampling	11 year May to July mean
1.818311435	CRU	CRU	PISO.AI	PISO.AI	11 year May to July mean	11 year May to July mean	Four months before sampling	Mean three months before sampling
1.818311435	CRU	EOBS	PISO.AI	PISO.AI	11 year May to July mean	11 year May to July mean	Four months before sampling	Mean three months before sampling
1.818434284	EOBS	CRU	PISO.AI	OIPC	At sampling Month	At sampling month	Three months before sampling	Three months before sampling
1.818840397	EOBS	CRU	OIPC	OIPC	Three months before sampling	Three months before sampling	Three months before sampling	Mean three months before sampling
1.818959894	CRU	EOBS	OIPC	PISO.AI	11 year May to July mean	Two months before sampling	Four months before sampling	Three months before sampling
1.819688769	CRU	EOBS	PISO.AI	PISO.AI	One month before sampling	One month before sampling	One month before sampling	Three months before sampling
1.81986315	CRU	CRU	OIPC	PISO.AI	At sampling Month	At sampling month	Yearly May to July mean	Two months before sampling
1.820164592	EOBS	CRU	OIPC	PISO.AI	One month before sampling	One month before sampling	One month before sampling	Three months before sampling
1.820202697	CRU	CRU	OIPC	PISO.AI	11 year May to July mean	One month before sampling	Two months before sampling	Three months before sampling
1.820295016	CRU	CRU	OIPC	PISO.AI	Mean three months before sampling	Mean three months before sampling	Two months before sampling	Two months before sampling
1.8203302	CRU	CRU	OIPC	OIPC	Three months before sampling	Three months before sampling	11 year May to July mean	Four months before sampling
1.820579668	EOBS	EOBS	PISO.AI	PISO.AI	One month before sampling	One month before sampling	Mean three months before sampling	11 year May to July mean
1.820741553	EOBS	EOBS	PISO.AI	OIPC	One month before sampling	One month before sampling	Three months before sampling	At sampling month
1.820856234	CRU	CRU	OIPC	PISO.AI	Yearly May to July mean	One month before sampling	One month before sampling	Four months before sampling
1.820987027	EOBS	EOBS	OIPC	PISO.AI	At sampling Month	At sampling month	At sampling month	Four months before sampling
1.821006552	CRU	EOBS	OIPC	PISO.AI	11 year May to July mean	One month before sampling	Two months before sampling	Three months before sampling
1.821133611	CRU	EOBS	OIPC	OIPC	Two months before sampling	Two months before sampling	Mean three months before sampling	Yearly May to July mean
1.821212171	CRU	CRU	OIPC	OIPC	Yearly May to July mean	11 year May to July mean	11 year May to July mean	Three months before sampling
1.821212171	CRU	EOBS	OIPC	OIPC	Yearly May to July mean	11 year May to July mean	11 year May to July mean	Three months before sampling
1.821255465	CRU	CRU	PISO.AI	PISO.AI	At sampling Month	At sampling month	At sampling month	Three months before sampling
1.821304198	EOBS	EOBS	PISO.AI	PISO.AI	Two months before sampling	Two months before sampling	At sampling month	Four months before sampling
1.821484029	EOBS	CRU	OIPC	OIPC	Yearly May to July mean	11 year May to July mean	Three months before sampling	Yearly May to July mean
1.821484029	EOBS	EOBS	OIPC	OIPC	Yearly May to July mean	11 year May to July mean	Three months before sampling	Yearly May to July mean
1.821514632	EOBS	EOBS	OIPC	OIPC	At sampling Month	At sampling month	Yearly May to July mean	Yearly May to July mean
1.82202859	EOBS	EOBS	OIPC	OIPC	At sampling Month	At sampling month	11 year May to July mean	Yearly May to July mean
1.822045368	CRU	EOBS	OIPC	PISO.AI	11 year May to July mean	One month before sampling	Mean three months before sampling	Three months before sampling
1.822184822	CRU	EOBS	OIPC	OIPC	One month before sampling	One month before sampling	11 year May to July mean	Four months before sampling
1.822212824	CRU	CRU	OIPC	OIPC	Yearly May to July mean	One month before sampling	Two months before sampling	Two months before sampling
1.822547684	CRU	CRU	OIPC	OIPC	11 year May to July mean	At sampling month	At sampling month	Mean three months before sampling
1.82268005	CRU	CRU	OIPC	OIPC	At sampling Month	At sampling month	11 year May to July mean	One month before sampling
1.82280206	EOBS	EOBS	OIPC	OIPC	At sampling Month	At sampling month	Yearly May to July mean	11 year May to July mean
1.822814548	CRU	CRU	PISO.AI	OIPC	Two months before sampling	Two months before sampling	Mean three months before sampling	Four months before sampling
1.823329919	EOBS	EOBS	PISO.AI	OIPC	At sampling Month	At sampling month	11 year May to July mean	Mean three months before sampling
1.82359824	CRU	CRU	PISO.AI	OIPC	At sampling Month	At sampling month	One month before sampling	One month before sampling
1.823761484	EOBS	CRU	OIPC	OIPC	One month before sampling	At sampling month	At sampling month	Yearly May to July mean
1.823780243	CRU	CRU	OIPC	OIPC	At sampling Month	At sampling month	Yearly May to July mean	Mean three months before sampling
1.823878846	EOBS	EOBS	PISO.AI	OIPC	At sampling Month	At sampling month	Two months before sampling	Three months before sampling
1.823914173	EOBS	CRU	OIPC	OIPC	At sampling Month	At sampling month	Two months before sampling	11 year May to July mean
1.824222934	CRU	CRU	OIPC	OIPC	Yearly May to July mean	11 year May to July mean	Mean three months before sampling	Three months before sampling
1.824222934	CRU	EOBS	OIPC	OIPC	Yearly May to July mean	11 year May to July mean	Mean three months before sampling	Three months before sampling
1.824356629	EOBS	CRU	OIPC	PISO.AI	One month before sampling	At sampling month	At sampling month	11 year May to July mean
1.824549277	EOBS	EOBS	PISO.AI	OIPC	Two months before sampling	Two months before sampling	Four months before sampling	Yearly May to July mean
1.824667179	EOBS	EOBS	OIPC	OIPC	At sampling Month	At sampling month	11 year May to July mean	11 year May to July mean
1.824894447	CRU	EOBS	OIPC	OIPC	Two months before sampling	Two months before sampling	Mean three months before sampling	Mean three months before sampling
1.825065567	EOBS	EOBS	PISO.AI	PISO.AI	Two months before sampling	Two months before sampling	Four months before sampling	11 year May to July mean
1.825098497	CRU	EOBS	PISO.AI	PISO.AI	At sampling Month	At sampling month	Two months before sampling	One month before sampling
1.825201811	EOBS	CRU	OIPC	PISO.AI	Yearly May to July mean	One month before sampling	Three months before sampling	11 year May to July mean
1.825497601	EOBS	CRU	OIPC	OIPC	At sampling Month	At sampling month	Two months before sampling	Yearly May to July mean
1.825726225	CRU	CRU	OIPC	PISO.AI	At sampling Month	At sampling month	One month before sampling	At sampling month
1.825767182	EOBS	EOBS	OIPC	PISO.AI	At sampling Month	At sampling month	Mean three months before sampling	At sampling month
1.825768932	CRU	CRU	PISO.AI	OIPC	Mean three months before sampling	Mean three months before sampling	Three months before sampling	Four months before sampling
1.825799706	EOBS	EOBS	PISO.AI	PISO.AI	Two months before sampling	Two months before sampling	Yearly May to July mean	Four months before sampling
1.82638632	CRU	EOBS	OIPC	OIPC	11 year May to July mean	One month before sampling	Mean three months before sampling	One month before sampling
1.826836543	EOBS	EOBS	PISO.AI	OIPC	At sampling Month	At sampling month	One month before sampling	Three months before sampling
1.827143121	CRU	CRU	PISO.AI	OIPC	At sampling Month	At sampling month	Four months before sampling	11 year May to July mean
1.827216505	CRU	EOBS	PISO.AI	OIPC	Two months before sampling	Two months before sampling	11 year May to July mean	Two months before sampling
1.827292831	CRU	EOBS	PISO.AI	OIPC	Two months before sampling	Two months before sampling	Mean three months before sampling	Two months before sampling
1.827468696	EOBS	EOBS	PISO.AI	OIPC	At sampling Month	At sampling month	11 year May to July mean	One month before sampling
1.827478956	EOBS	EOBS	OIPC	PISO.AI	One month before sampling	One month before sampling	11 year May to July mean	At sampling month
1.828121658	CRU	EOBS	OIPC	OIPC	One month before sampling	Two months before sampling	Four months before sampling	At sampling month
1.828312128	CRU	EOBS	PISO.AI	OIPC	Two months before sampling	Two months before sampling	One month before sampling	Two months before sampling
1.828920219	EOBS	EOBS	OIPC	OIPC	Two months before sampling	Two months before sampling	Two months before sampling	Mean three months before sampling
1.828971671	EOBS	CRU	OIPC	PISO.AI	Yearly May to July mean	11 year May to July mean	Three months before sampling	11 year May to July mean
1.828971671	EOBS	EOBS	OIPC	PISO.AI	Yearly May to July mean	11 year May to July mean	Three months before sampling	11 year May to July mean
1.829056961	CRU	CRU	PISO.AI	OIPC	11 year May to July mean	One month before sampling	Four months before sampling	One month before sampling
1.83030579	CRU	CRU	PISO.AI	PISO.AI	11 year May to July mean	11 year May to July mean	Four months before sampling	One month before sampling
1.83030579	CRU	EOBS	PISO.AI	PISO.AI	11 year May to July mean	11 year May to July mean	Four months before sampling	One month before sampling
1.830428085	CRU	EOBS	PISO.AI	PISO.AI	At sampling Month	At sampling month	Mean three months before sampling	Two months before sampling
1.830453977	CRU	EOBS	PISO.AI	PISO.AI	At sampling Month	At sampling month	Two months before sampling	Mean three months before sampling
1.830513875	CRU	EOBS	OIPC	OIPC	11 year May to July mean	One month before sampling	Three months before sampling	Two months before sampling
1.830515418	EOBS	CRU	OIPC	PISO.AI	Yearly May to July mean	One month before sampling	Three months before sampling	At sampling month
1.830853211	CRU	EOBS	PISO.AI	PISO.AI	At sampling Month	At sampling month	Two months before sampling	Yearly May to July mean
1.830924506	EOBS	CRU	OIPC	OIPC	At sampling Month	One month before sampling	Four months before sampling	Three months before sampling
1.831322704	CRU	EOBS	OIPC	OIPC	One month before sampling	One month before sampling	One month before sampling	Four months before sampling
1.831427877	EOBS	EOBS	PISO.AI	OIPC	At sampling Month	At sampling month	Two months before sampling	Two months before sampling
1.831432354	EOBS	CRU	OIPC	OIPC	One month before sampling	At sampling month	At sampling month	At sampling month
1.831474985	EOBS	EOBS	OIPC	PISO.AI	One month before sampling	One month before sampling	Yearly May to July mean	At sampling month
1.831483533	CRU	EOBS	OIPC	OIPC	11 year May to July mean	One month before sampling	Mean three months before sampling	Mean three months before sampling
1.83172359	CRU	CRU	OIPC	OIPC	Mean three months before sampling	Mean three months before sampling	Four months before sampling	At sampling month
1.831853959	EOBS	CRU	OIPC	PISO.AI	At sampling Month	At sampling month	Two months before sampling	One month before sampling
1.831879776	CRU	CRU	OIPC	OIPC	Yearly May to July mean	11 year May to July mean	One month before sampling	Three months before sampling
1.831879776	CRU	EOBS	OIPC	OIPC	Yearly May to July mean	11 year May to July mean	One month before sampling	Three months before sampling
1.831964681	CRU	EOBS	PISO.AI	PISO.AI	Two months before sampling	Two months before sampling	Two months before sampling	Three months before sampling
1.832106759	CRU	CRU	PISO.AI	OIPC	Three months before sampling	Three months before sampling	11 year May to July mean	Four months before sampling
1.832143838	EOBS	EOBS	PISO.AI	OIPC	Two months before sampling	Two months before sampling	Yearly May to July mean	Three months before sampling
1.832282615	EOBS	EOBS	OIPC	OIPC	At sampling Month	At sampling month	At sampling month	Mean three months before sampling
1.832600263	CRU	EOBS	OIPC	PISO.AI	Yearly May to July mean	Two months before sampling	Four months before sampling	Four months before sampling
1.832641435	CRU	CRU	OIPC	PISO.AI	11 year May to July mean	One month before sampling	Three months before sampling	Four months before sampling
1.832653957	CRU	EOBS	PISO.AI	PISO.AI	At sampling Month	At sampling month	Two months before sampling	At sampling month
1.832998255	EOBS	CRU	OIPC	OIPC	Yearly May to July mean	11 year May to July mean	Three months before sampling	11 year May to July mean
1.832998255	EOBS	EOBS	OIPC	OIPC	Yearly May to July mean	11 year May to July mean	Three months before sampling	11 year May to July mean
1.833044396	EOBS	EOBS	PISO.AI	OIPC	At sampling Month	At sampling month	Two months before sampling	Yearly May to July mean
1.833132476	CRU	CRU	PISO.AI	OIPC	One month before sampling	One month before sampling	Three months before sampling	Four months before sampling
1.833168791	CRU	EOBS	OIPC	PISO.AI	11 year May to July mean	One month before sampling	Three months before sampling	Yearly May to July mean
1.833565438	CRU	CRU	OIPC	OIPC	At sampling Month	At sampling month	Yearly May to July mean	One month before sampling
1.833819281	EOBS	EOBS	PISO.AI	OIPC	One month before sampling	One month before sampling	Mean three months before sampling	At sampling month
1.833918147	EOBS	EOBS	OIPC	PISO.AI	One month before sampling	One month before sampling	11 year May to July mean	Yearly May to July mean
1.834146462	CRU	CRU	OIPC	OIPC	11 year May to July mean	One month before sampling	Three months before sampling	11 year May to July mean
1.834231351	EOBS	EOBS	PISO.AI	OIPC	Two months before sampling	Two months before sampling	Two months before sampling	Three months before sampling
1.834469737	CRU	CRU	PISO.AI	OIPC	One month before sampling	One month before sampling	Mean three months before sampling	Two months before sampling
1.834748237	EOBS	CRU	OIPC	OIPC	Three months before sampling	Three months before sampling	Three months before sampling	One month before sampling
1.834845385	CRU	CRU	PISO.AI	PISO.AI	At sampling Month	At sampling month	Two months before sampling	Yearly May to July mean
1.835054268	EOBS	CRU	PISO.AI	PISO.AI	11 year May to July mean	At sampling month	Four months before sampling	Mean three months before sampling
1.835138953	CRU	EOBS	PISO.AI	OIPC	At sampling Month	At sampling month	Yearly May to July mean	At sampling month
1.835347181	CRU	CRU	OIPC	OIPC	Three months before sampling	Three months before sampling	At sampling month	Four months before sampling
1.835735855	EOBS	CRU	PISO.AI	OIPC	Two months before sampling	Two months before sampling	Three months before sampling	Two months before sampling
1.835797437	CRU	CRU	OIPC	PISO.AI	Yearly May to July mean	11 year May to July mean	Three months before sampling	11 year May to July mean
1.835797437	CRU	EOBS	OIPC	PISO.AI	Yearly May to July mean	11 year May to July mean	Three months before sampling	11 year May to July mean
1.835856671	EOBS	EOBS	PISO.AI	OIPC	At sampling Month	At sampling month	Two months before sampling	Mean three months before sampling
1.835976158	EOBS	CRU	PISO.AI	OIPC	At sampling Month	At sampling month	Four months before sampling	Two months before sampling
1.836107322	EOBS	EOBS	PISO.AI	OIPC	At sampling Month	At sampling month	Two months before sampling	One month before sampling
1.836478354	CRU	CRU	OIPC	PISO.AI	11 year May to July mean	At sampling month	At sampling month	Two months before sampling
1.83663078	EOBS	EOBS	OIPC	PISO.AI	One month before sampling	One month before sampling	Yearly May to July mean	Yearly May to July mean
1.837153607	EOBS	EOBS	PISO.AI	OIPC	Two months before sampling	Two months before sampling	Four months before sampling	11 year May to July mean
1.837391482	EOBS	CRU	OIPC	PISO.AI	At sampling Month	At sampling month	Two months before sampling	Mean three months before sampling
1.837620411	CRU	CRU	OIPC	PISO.AI	Three months before sampling	Three months before sampling	Three months before sampling	Two months before sampling
1.83774192	EOBS	CRU	PISO.AI	PISO.AI	At sampling Month	At sampling month	Three months before sampling	Mean three months before sampling
1.837796902	EOBS	CRU	PISO.AI	PISO.AI	11 year May to July mean	At sampling month	Four months before sampling	At sampling month
1.838100817	EOBS	CRU	OIPC	PISO.AI	Yearly May to July mean	One month before sampling	Three months before sampling	Yearly May to July mean
1.838169093	CRU	CRU	PISO.AI	OIPC	11 year May to July mean	11 year May to July mean	Mean three months before sampling	11 year May to July mean
1.838169093	CRU	EOBS	PISO.AI	OIPC	11 year May to July mean	11 year May to July mean	Mean three months before sampling	11 year May to July mean
1.838170806	CRU	CRU	OIPC	OIPC	Yearly May to July mean	11 year May to July mean	Two months before sampling	Yearly May to July mean
1.838170806	CRU	EOBS	OIPC	OIPC	Yearly May to July mean	11 year May to July mean	Two months before sampling	Yearly May to July mean
1.838341446	EOBS	CRU	OIPC	PISO.AI	Yearly May to July mean	One month before sampling	Two months before sampling	Four months before sampling
1.838533395	EOBS	EOBS	OIPC	OIPC	One month before sampling	One month before sampling	At sampling month	11 year May to July mean
1.838698609	EOBS	EOBS	OIPC	PISO.AI	At sampling Month	At sampling month	One month before sampling	At sampling month
1.838754025	EOBS	EOBS	OIPC	PISO.AI	11 year May to July mean	At sampling month	Mean three months before sampling	Four months before sampling
1.839128078	CRU	CRU	OIPC	PISO.AI	Mean three months before sampling	Mean three months before sampling	Two months before sampling	One month before sampling
1.839201347	EOBS	EOBS	PISO.AI	OIPC	Two months before sampling	Two months before sampling	Four months before sampling	At sampling month
1.839284439	EOBS	CRU	PISO.AI	PISO.AI	At sampling Month	At sampling month	Three months before sampling	Two months before sampling
1.839390249	EOBS	CRU	OIPC	OIPC	One month before sampling	At sampling month	At sampling month	11 year May to July mean
1.839428755	CRU	CRU	OIPC	OIPC	Yearly May to July mean	11 year May to July mean	Three months before sampling	Yearly May to July mean
1.839428755	CRU	EOBS	OIPC	OIPC	Yearly May to July mean	11 year May to July mean	Three months before sampling	Yearly May to July mean
1.8397008	EOBS	EOBS	PISO.AI	OIPC	At sampling Month	At sampling month	Two months before sampling	11 year May to July mean
1.839792286	CRU	CRU	PISO.AI	PISO.AI	11 year May to July mean	One month before sampling	Three months before sampling	One month before sampling
1.839803721	CRU	CRU	OIPC	OIPC	Two months before sampling	Two months before sampling	One month before sampling	Four months before sampling
1.839837955	EOBS	EOBS	OIPC	OIPC	At sampling Month	At sampling month	At sampling month	One month before sampling
1.840012856	EOBS	EOBS	PISO.AI	OIPC	One month before sampling	One month before sampling	11 year May to July mean	11 year May to July mean
1.84004049	CRU	EOBS	OIPC	PISO.AI	One month before sampling	Two months before sampling	Four months before sampling	At sampling month
1.840398644	CRU	EOBS	PISO.AI	PISO.AI	At sampling Month	At sampling month	One month before sampling	Two months before sampling
1.840466306	CRU	CRU	OIPC	PISO.AI	11 year May to July mean	One month before sampling	Three months before sampling	11 year May to July mean
1.840965511	CRU	EOBS	OIPC	OIPC	11 year May to July mean	Two months before sampling	Four months before sampling	Four months before sampling
1.841082233	EOBS	EOBS	OIPC	OIPC	One month before sampling	One month before sampling	At sampling month	Yearly May to July mean
1.841179946	EOBS	EOBS	OIPC	OIPC	Two months before sampling	Two months before sampling	At sampling month	Three months before sampling
1.8412941	CRU	CRU	PISO.AI	OIPC	11 year May to July mean	11 year May to July mean	At sampling month	Two months before sampling
1.8412941	CRU	EOBS	PISO.AI	OIPC	11 year May to July mean	11 year May to July mean	At sampling month	Two months before sampling
1.841375316	EOBS	EOBS	PISO.AI	OIPC	One month before sampling	One month before sampling	Three months before sampling	Yearly May to July mean
1.841393925	CRU	CRU	PISO.AI	OIPC	At sampling Month	At sampling month	Yearly May to July mean	Two months before sampling
1.841414344	EOBS	EOBS	OIPC	PISO.AI	11 year May to July mean	At sampling month	One month before sampling	Four months before sampling
1.841415375	CRU	CRU	PISO.AI	PISO.AI	11 year May to July mean	One month before sampling	Four months before sampling	Two months before sampling
1.84164914	CRU	CRU	PISO.AI	OIPC	Mean three months before sampling	Mean three months before sampling	Yearly May to July mean	Four months before sampling
1.842042922	EOBS	EOBS	PISO.AI	OIPC	One month before sampling	One month before sampling	11 year May to July mean	Yearly May to July mean
1.842222766	CRU	CRU	OIPC	OIPC	11 year May to July mean	One month before sampling	Three months before sampling	Yearly May to July mean
1.842466596	EOBS	EOBS	PISO.AI	PISO.AI	One month before sampling	One month before sampling	Mean three months before sampling	Mean three months before sampling
1.842594528	EOBS	EOBS	OIPC	OIPC	At sampling Month	At sampling month	Yearly May to July mean	At sampling month
1.842600613	CRU	CRU	PISO.AI	OIPC	11 year May to July mean	11 year May to July mean	Mean three months before sampling	Yearly May to July mean
1.842600613	CRU	EOBS	PISO.AI	OIPC	11 year May to July mean	11 year May to July mean	Mean three months before sampling	Yearly May to July mean
1.842701234	EOBS	CRU	PISO.AI	PISO.AI	At sampling Month	At sampling month	Four months before sampling	Two months before sampling
1.842794865	CRU	CRU	OIPC	OIPC	At sampling Month	One month before sampling	Four months before sampling	Two months before sampling
1.842949505	EOBS	EOBS	PISO.AI	PISO.AI	One month before sampling	One month before sampling	Three months before sampling	11 year May to July mean
1.842955779	EOBS	EOBS	PISO.AI	PISO.AI	One month before sampling	One month before sampling	Yearly May to July mean	Three months before sampling
1.842957422	CRU	EOBS	PISO.AI	OIPC	At sampling Month	At sampling month	At sampling month	One month before sampling
1.842980145	EOBS	EOBS	OIPC	OIPC	At sampling Month	At sampling month	11 year May to July mean	At sampling month
1.843125613	EOBS	CRU	PISO.AI	PISO.AI	11 year May to July mean	At sampling month	Four months before sampling	Two months before sampling
1.843223533	CRU	CRU	PISO.AI	PISO.AI	At sampling Month	At sampling month	One month before sampling	Two months before sampling
1.843588568	CRU	CRU	PISO.AI	OIPC	11 year May to July mean	One month before sampling	Four months before sampling	Mean three months before sampling
1.843595012	EOBS	EOBS	OIPC	PISO.AI	Two months before sampling	Two months before sampling	Two months before sampling	11 year May to July mean
1.843655238	EOBS	EOBS	PISO.AI	OIPC	Two months before sampling	Two months before sampling	Three months before sampling	Mean three months before sampling
1.843749325	EOBS	EOBS	OIPC	OIPC	Two months before sampling	Two months before sampling	Two months before sampling	One month before sampling
1.844253452	CRU	CRU	PISO.AI	OIPC	At sampling Month	One month before sampling	Four months before sampling	Four months before sampling
1.844299119	CRU	EOBS	PISO.AI	OIPC	At sampling Month	At sampling month	At sampling month	Two months before sampling
1.844360356	EOBS	CRU	PISO.AI	OIPC	11 year May to July mean	At sampling month	Four months before sampling	Three months before sampling
1.844397668	CRU	CRU	OIPC	PISO.AI	11 year May to July mean	11 year May to July mean	Three months before sampling	Four months before sampling
1.844397668	CRU	EOBS	OIPC	PISO.AI	11 year May to July mean	11 year May to July mean	Three months before sampling	Four months before sampling
1.844493597	CRU	CRU	PISO.AI	OIPC	Yearly May to July mean	11 year May to July mean	11 year May to July mean	Three months before sampling
1.844493597	CRU	EOBS	PISO.AI	OIPC	Yearly May to July mean	11 year May to July mean	11 year May to July mean	Three months before sampling
1.844805047	CRU	CRU	OIPC	OIPC	11 year May to July mean	One month before sampling	Two months before sampling	Four months before sampling
1.845086198	EOBS	EOBS	PISO.AI	PISO.AI	One month before sampling	One month before sampling	11 year May to July mean	Mean three months before sampling
1.845164227	EOBS	EOBS	PISO.AI	OIPC	Two months before sampling	Two months before sampling	Three months before sampling	One month before sampling
1.845399691	CRU	EOBS	OIPC	OIPC	Two months before sampling	Two months before sampling	Mean three months before sampling	One month before sampling
1.845469047	CRU	CRU	PISO.AI	OIPC	11 year May to July mean	One month before sampling	Four months before sampling	At sampling month
1.845603698	CRU	EOBS	PISO.AI	OIPC	At sampling Month	At sampling month	At sampling month	Mean three months before sampling
1.845786171	EOBS	EOBS	OIPC	OIPC	11 year May to July mean	At sampling month	Two months before sampling	Two months before sampling
1.846004731	CRU	CRU	OIPC	OIPC	Yearly May to July mean	11 year May to July mean	Two months before sampling	At sampling month
1.846004731	CRU	EOBS	OIPC	OIPC	Yearly May to July mean	11 year May to July mean	Two months before sampling	At sampling month
1.846023938	CRU	EOBS	PISO.AI	PISO.AI	Two months before sampling	Two months before sampling	Three months before sampling	Mean three months before sampling
1.846268843	CRU	EOBS	PISO.AI	PISO.AI	At sampling Month	At sampling month	Mean three months before sampling	Mean three months before sampling
1.846453724	CRU	CRU	OIPC	OIPC	Yearly May to July mean	11 year May to July mean	Two months before sampling	11 year May to July mean
1.846453724	CRU	EOBS	OIPC	OIPC	Yearly May to July mean	11 year May to July mean	Two months before sampling	11 year May to July mean
1.846554852	EOBS	CRU	OIPC	PISO.AI	Yearly May to July mean	One month before sampling	Three months before sampling	Four months before sampling
1.84671157	EOBS	CRU	OIPC	PISO.AI	Mean three months before sampling	Mean three months before sampling	Mean three months before sampling	Four months before sampling
1.846754683	EOBS	EOBS	OIPC	OIPC	Three months before sampling	Three months before sampling	Yearly May to July mean	Three months before sampling
1.847540349	CRU	CRU	PISO.AI	PISO.AI	Three months before sampling	Three months before sampling	11 year May to July mean	Four months before sampling
1.848073238	EOBS	EOBS	OIPC	PISO.AI	At sampling Month	At sampling month	Yearly May to July mean	Four months before sampling
1.848176079	CRU	CRU	OIPC	PISO.AI	11 year May to July mean	11 year May to July mean	11 year May to July mean	Mean three months before sampling
1.848176079	CRU	EOBS	OIPC	PISO.AI	11 year May to July mean	11 year May to July mean	11 year May to July mean	Mean three months before sampling
1.848415377	EOBS	EOBS	PISO.AI	OIPC	One month before sampling	One month before sampling	At sampling month	Mean three months before sampling
1.84853509	EOBS	EOBS	OIPC	PISO.AI	At sampling Month	At sampling month	Three months before sampling	Two months before sampling
1.848582413	CRU	CRU	OIPC	PISO.AI	11 year May to July mean	At sampling month	At sampling month	Mean three months before sampling
1.848626214	EOBS	CRU	PISO.AI	PISO.AI	One month before sampling	One month before sampling	11 year May to July mean	Four months before sampling
1.848957343	EOBS	CRU	PISO.AI	PISO.AI	At sampling Month	At sampling month	Three months before sampling	At sampling month
1.849132561	CRU	EOBS	PISO.AI	PISO.AI	One month before sampling	One month before sampling	One month before sampling	Four months before sampling
1.849295017	CRU	CRU	PISO.AI	PISO.AI	At sampling Month	At sampling month	Mean three months before sampling	Two months before sampling
1.8494225	EOBS	EOBS	OIPC	PISO.AI	At sampling Month	At sampling month	At sampling month	Three months before sampling
1.850023992	CRU	EOBS	OIPC	PISO.AI	Two months before sampling	Two months before sampling	Mean three months before sampling	One month before sampling
1.850379346	CRU	CRU	OIPC	PISO.AI	Yearly May to July mean	One month before sampling	Mean three months before sampling	Four months before sampling
1.850406007	CRU	EOBS	PISO.AI	OIPC	At sampling Month	At sampling month	Yearly May to July mean	Yearly May to July mean
1.850699757	EOBS	CRU	PISO.AI	PISO.AI	11 year May to July mean	At sampling month	Four months before sampling	One month before sampling
1.85092581	CRU	EOBS	OIPC	PISO.AI	Two months before sampling	Two months before sampling	Three months before sampling	Three months before sampling
1.851624362	CRU	CRU	OIPC	PISO.AI	Mean three months before sampling	Mean three months before sampling	Four months before sampling	One month before sampling
1.851849406	CRU	CRU	PISO.AI	PISO.AI	At sampling Month	At sampling month	Two months before sampling	At sampling month
1.852021212	EOBS	EOBS	PISO.AI	OIPC	At sampling Month	At sampling month	Mean three months before sampling	Two months before sampling
1.852055778	CRU	EOBS	PISO.AI	PISO.AI	Two months before sampling	Two months before sampling	Four months before sampling	11 year May to July mean
[truncated: 63,538 more rows]
