# Supplementary material for: Using plant physiological stable oxygen isotope models to counter food fraud
Source: Sci Rep. 2021 Aug 27;11:17314. doi: 10.1038/s41598-021-96722-9 (PMC8397719; doi:10.1038/s41598-021-96722-9)
Supplement: Supplementary file 4 — Dataset S3. [file 41598_2021_96722_MOESM4_ESM.csv]

Using plant physiological stable oxygen isotope models to counter food fraud - Cueni, Nelson, Boner, Kahmen (2021)
RMSE (� VSMOW)	Air temperature data source	Relative humidity data source	d18O precipitation data source	d18O ambient vapor data source	Air temperature lead time	Vapor pressure lead time	d18O precipitation lead time	d18O ambient vapor lead time
0.995213881	CRU	CRU	OIPC	OIPC	One month before sampling	One month before sampling	Mean three months before sampling	Three months before sampling
1.001371459	EOBS	CRU	OIPC	PISO.AI	One month before sampling	One month before sampling	Three months before sampling	One month before sampling
1.002606159	EOBS	CRU	OIPC	OIPC	One month before sampling	One month before sampling	Three months before sampling	Yearly May to July mean
1.007185442	EOBS	CRU	OIPC	OIPC	One month before sampling	One month before sampling	Three months before sampling	11 year May to July mean
1.007674892	EOBS	CRU	OIPC	PISO.AI	One month before sampling	One month before sampling	Three months before sampling	11 year May to July mean
1.008376239	EOBS	CRU	OIPC	OIPC	One month before sampling	One month before sampling	Three months before sampling	At sampling month
1.009691938	EOBS	CRU	OIPC	PISO.AI	One month before sampling	One month before sampling	Three months before sampling	Mean three months before sampling
1.010095672	EOBS	CRU	OIPC	PISO.AI	One month before sampling	One month before sampling	Three months before sampling	Yearly May to July mean
1.012928088	CRU	CRU	OIPC	OIPC	One month before sampling	One month before sampling	Two months before sampling	Three months before sampling
1.01547587	EOBS	CRU	OIPC	PISO.AI	One month before sampling	One month before sampling	Three months before sampling	At sampling month
1.02047986	CRU	CRU	OIPC	PISO.AI	One month before sampling	One month before sampling	Mean three months before sampling	Three months before sampling
1.0214488	CRU	CRU	PISO.AI	OIPC	One month before sampling	One month before sampling	Mean three months before sampling	Three months before sampling
1.021596536	CRU	CRU	OIPC	OIPC	One month before sampling	One month before sampling	One month before sampling	Three months before sampling
1.022041887	CRU	CRU	OIPC	OIPC	One month before sampling	One month before sampling	Three months before sampling	At sampling month
1.026771919	CRU	CRU	OIPC	PISO.AI	One month before sampling	One month before sampling	Three months before sampling	11 year May to July mean
1.032124981	CRU	CRU	OIPC	PISO.AI	One month before sampling	One month before sampling	One month before sampling	Three months before sampling
1.033124916	CRU	CRU	OIPC	PISO.AI	One month before sampling	One month before sampling	Three months before sampling	Yearly May to July mean
1.034441692	EOBS	CRU	OIPC	OIPC	One month before sampling	One month before sampling	Three months before sampling	Mean three months before sampling
1.037427901	CRU	CRU	OIPC	PISO.AI	One month before sampling	One month before sampling	Three months before sampling	At sampling month
1.038970937	EOBS	CRU	OIPC	OIPC	One month before sampling	One month before sampling	Three months before sampling	One month before sampling
1.039811427	CRU	CRU	OIPC	OIPC	One month before sampling	One month before sampling	Three months before sampling	Yearly May to July mean
1.042229793	CRU	CRU	OIPC	OIPC	One month before sampling	One month before sampling	Two months before sampling	Two months before sampling
1.045343678	CRU	CRU	OIPC	PISO.AI	One month before sampling	One month before sampling	Three months before sampling	One month before sampling
1.046446434	CRU	CRU	OIPC	OIPC	One month before sampling	One month before sampling	Three months before sampling	11 year May to July mean
1.047795034	CRU	CRU	PISO.AI	OIPC	One month before sampling	One month before sampling	One month before sampling	Three months before sampling
1.054197343	CRU	CRU	OIPC	PISO.AI	One month before sampling	One month before sampling	Three months before sampling	Mean three months before sampling
1.05757371	CRU	CRU	OIPC	PISO.AI	One month before sampling	One month before sampling	Mean three months before sampling	Four months before sampling
1.058646325	CRU	CRU	OIPC	PISO.AI	One month before sampling	One month before sampling	One month before sampling	Four months before sampling
1.06249081	EOBS	CRU	OIPC	PISO.AI	One month before sampling	One month before sampling	Three months before sampling	Two months before sampling
1.066190432	CRU	CRU	PISO.AI	OIPC	One month before sampling	One month before sampling	Two months before sampling	Three months before sampling
1.066903075	EOBS	CRU	OIPC	OIPC	One month before sampling	One month before sampling	Two months before sampling	Three months before sampling
1.067029934	CRU	CRU	OIPC	PISO.AI	One month before sampling	One month before sampling	Two months before sampling	One month before sampling
1.068432721	CRU	CRU	OIPC	PISO.AI	One month before sampling	One month before sampling	Two months before sampling	Three months before sampling
1.070604999	CRU	CRU	OIPC	OIPC	One month before sampling	One month before sampling	At sampling month	Four months before sampling
1.076035788	CRU	CRU	OIPC	OIPC	One month before sampling	One month before sampling	Two months before sampling	Mean three months before sampling
1.076552009	CRU	CRU	OIPC	PISO.AI	One month before sampling	One month before sampling	Two months before sampling	Mean three months before sampling
1.076627975	EOBS	CRU	OIPC	OIPC	One month before sampling	One month before sampling	One month before sampling	Four months before sampling
1.077053274	EOBS	CRU	OIPC	OIPC	One month before sampling	One month before sampling	Mean three months before sampling	Four months before sampling
1.083071073	CRU	CRU	OIPC	OIPC	One month before sampling	One month before sampling	Two months before sampling	One month before sampling
1.084384932	CRU	CRU	OIPC	PISO.AI	One month before sampling	One month before sampling	Two months before sampling	Two months before sampling
1.085288075	CRU	CRU	OIPC	OIPC	One month before sampling	One month before sampling	Two months before sampling	11 year May to July mean
1.086838431	CRU	CRU	OIPC	OIPC	One month before sampling	One month before sampling	11 year May to July mean	Three months before sampling
1.088139294	CRU	CRU	OIPC	OIPC	One month before sampling	One month before sampling	Two months before sampling	Yearly May to July mean
1.091820566	CRU	CRU	OIPC	PISO.AI	One month before sampling	One month before sampling	Two months before sampling	Yearly May to July mean
1.094121342	EOBS	CRU	OIPC	OIPC	One month before sampling	One month before sampling	Three months before sampling	Two months before sampling
1.094693397	CRU	CRU	OIPC	OIPC	One month before sampling	One month before sampling	One month before sampling	Four months before sampling
1.097097936	CRU	CRU	OIPC	OIPC	One month before sampling	One month before sampling	Three months before sampling	One month before sampling
1.098239482	CRU	CRU	OIPC	OIPC	One month before sampling	One month before sampling	Three months before sampling	Mean three months before sampling
1.100871087	CRU	CRU	OIPC	OIPC	One month before sampling	One month before sampling	Yearly May to July mean	Three months before sampling
1.104306151	CRU	CRU	OIPC	PISO.AI	One month before sampling	One month before sampling	11 year May to July mean	Four months before sampling
1.108090086	CRU	CRU	OIPC	PISO.AI	One month before sampling	One month before sampling	Yearly May to July mean	Four months before sampling
1.110526487	CRU	CRU	OIPC	OIPC	One month before sampling	One month before sampling	Mean three months before sampling	Four months before sampling
1.112520633	CRU	CRU	OIPC	PISO.AI	One month before sampling	One month before sampling	Two months before sampling	11 year May to July mean
1.114746349	CRU	CRU	PISO.AI	PISO.AI	One month before sampling	One month before sampling	Mean three months before sampling	Four months before sampling
1.116316334	CRU	CRU	OIPC	PISO.AI	One month before sampling	One month before sampling	At sampling month	Four months before sampling
1.120611622	CRU	CRU	OIPC	PISO.AI	One month before sampling	One month before sampling	11 year May to July mean	Three months before sampling
1.123743828	EOBS	CRU	OIPC	PISO.AI	One month before sampling	One month before sampling	Two months before sampling	Three months before sampling
1.125727021	EOBS	CRU	OIPC	PISO.AI	One month before sampling	One month before sampling	Two months before sampling	Four months before sampling
1.127500679	CRU	CRU	PISO.AI	PISO.AI	One month before sampling	One month before sampling	11 year May to July mean	Four months before sampling
1.128559164	EOBS	CRU	OIPC	PISO.AI	One month before sampling	One month before sampling	Mean three months before sampling	Four months before sampling
1.128809761	CRU	CRU	OIPC	PISO.AI	One month before sampling	One month before sampling	Two months before sampling	At sampling month
1.129266558	CRU	CRU	OIPC	PISO.AI	One month before sampling	One month before sampling	Yearly May to July mean	Three months before sampling
1.129843928	CRU	CRU	OIPC	PISO.AI	One month before sampling	One month before sampling	Three months before sampling	Two months before sampling
1.140021617	CRU	CRU	PISO.AI	PISO.AI	One month before sampling	One month before sampling	Mean three months before sampling	Three months before sampling
1.140430535	CRU	CRU	PISO.AI	OIPC	One month before sampling	One month before sampling	Mean three months before sampling	Four months before sampling
1.14148573	CRU	CRU	OIPC	OIPC	One month before sampling	One month before sampling	Two months before sampling	At sampling month
1.141603539	CRU	CRU	PISO.AI	OIPC	One month before sampling	One month before sampling	11 year May to July mean	Four months before sampling
1.144251245	EOBS	CRU	OIPC	PISO.AI	One month before sampling	One month before sampling	One month before sampling	Four months before sampling
1.144663132	CRU	CRU	PISO.AI	OIPC	One month before sampling	One month before sampling	11 year May to July mean	Three months before sampling
1.145154786	CRU	CRU	OIPC	OIPC	One month before sampling	One month before sampling	Yearly May to July mean	Four months before sampling
1.146183333	CRU	CRU	PISO.AI	OIPC	One month before sampling	One month before sampling	Yearly May to July mean	Three months before sampling
1.148024204	CRU	CRU	OIPC	OIPC	11 year May to July mean	11 year May to July mean	At sampling month	Three months before sampling
1.148024204	CRU	EOBS	OIPC	OIPC	11 year May to July mean	11 year May to July mean	At sampling month	Three months before sampling
1.149530594	EOBS	CRU	PISO.AI	OIPC	One month before sampling	One month before sampling	Mean three months before sampling	Four months before sampling
1.153854517	CRU	CRU	OIPC	OIPC	One month before sampling	One month before sampling	11 year May to July mean	Four months before sampling
1.156697559	CRU	CRU	OIPC	OIPC	One month before sampling	One month before sampling	At sampling month	Three months before sampling
1.162851382	CRU	CRU	PISO.AI	PISO.AI	One month before sampling	One month before sampling	One month before sampling	Four months before sampling
1.163422539	CRU	CRU	OIPC	PISO.AI	One month before sampling	One month before sampling	At sampling month	Three months before sampling
1.169566751	EOBS	CRU	OIPC	OIPC	One month before sampling	One month before sampling	At sampling month	Four months before sampling
1.172578049	CRU	CRU	OIPC	OIPC	One month before sampling	One month before sampling	Mean three months before sampling	Two months before sampling
1.174524513	CRU	CRU	PISO.AI	PISO.AI	One month before sampling	One month before sampling	Two months before sampling	Three months before sampling
1.177005634	CRU	CRU	PISO.AI	PISO.AI	One month before sampling	One month before sampling	11 year May to July mean	Three months before sampling
1.179664517	CRU	CRU	OIPC	OIPC	11 year May to July mean	11 year May to July mean	Yearly May to July mean	Three months before sampling
1.179664517	CRU	EOBS	OIPC	OIPC	11 year May to July mean	11 year May to July mean	Yearly May to July mean	Three months before sampling
1.179895884	EOBS	CRU	PISO.AI	OIPC	One month before sampling	One month before sampling	Two months before sampling	Four months before sampling
1.180278877	CRU	CRU	PISO.AI	OIPC	One month before sampling	One month before sampling	At sampling month	Three months before sampling
1.181781373	CRU	CRU	PISO.AI	OIPC	One month before sampling	One month before sampling	One month before sampling	Four months before sampling
1.182032978	EOBS	CRU	OIPC	OIPC	One month before sampling	One month before sampling	Yearly May to July mean	Four months before sampling
1.183656129	EOBS	CRU	OIPC	OIPC	One month before sampling	One month before sampling	11 year May to July mean	Four months before sampling
1.183808142	EOBS	CRU	OIPC	OIPC	One month before sampling	One month before sampling	Two months before sampling	Four months before sampling
1.186488387	CRU	CRU	PISO.AI	OIPC	11 year May to July mean	11 year May to July mean	11 year May to July mean	Three months before sampling
1.186488387	CRU	EOBS	PISO.AI	OIPC	11 year May to July mean	11 year May to July mean	11 year May to July mean	Three months before sampling
1.18758759	EOBS	CRU	OIPC	OIPC	One month before sampling	One month before sampling	Mean three months before sampling	Three months before sampling
1.190056029	CRU	CRU	OIPC	OIPC	11 year May to July mean	11 year May to July mean	11 year May to July mean	Three months before sampling
1.190056029	CRU	EOBS	OIPC	OIPC	11 year May to July mean	11 year May to July mean	11 year May to July mean	Three months before sampling
1.190269936	EOBS	CRU	PISO.AI	OIPC	One month before sampling	One month before sampling	One month before sampling	Four months before sampling
1.19291368	CRU	CRU	PISO.AI	PISO.AI	One month before sampling	One month before sampling	At sampling month	Four months before sampling
1.19355242	CRU	CRU	OIPC	PISO.AI	One month before sampling	One month before sampling	Two months before sampling	Four months before sampling
1.194470066	CRU	CRU	OIPC	OIPC	11 year May to July mean	11 year May to July mean	Two months before sampling	Yearly May to July mean
1.194470066	CRU	EOBS	OIPC	OIPC	11 year May to July mean	11 year May to July mean	Two months before sampling	Yearly May to July mean
1.198004807	CRU	CRU	PISO.AI	PISO.AI	One month before sampling	One month before sampling	One month before sampling	Three months before sampling
1.201936758	CRU	CRU	OIPC	OIPC	11 year May to July mean	11 year May to July mean	Two months before sampling	11 year May to July mean
1.201936758	CRU	EOBS	OIPC	OIPC	11 year May to July mean	11 year May to July mean	Two months before sampling	11 year May to July mean
1.202436171	CRU	CRU	OIPC	OIPC	One month before sampling	One month before sampling	One month before sampling	Two months before sampling
1.202767753	CRU	CRU	OIPC	PISO.AI	11 year May to July mean	11 year May to July mean	Two months before sampling	11 year May to July mean
1.202767753	CRU	EOBS	OIPC	PISO.AI	11 year May to July mean	11 year May to July mean	Two months before sampling	11 year May to July mean
1.203486812	CRU	CRU	OIPC	OIPC	11 year May to July mean	11 year May to July mean	Two months before sampling	At sampling month
1.203486812	CRU	EOBS	OIPC	OIPC	11 year May to July mean	11 year May to July mean	Two months before sampling	At sampling month
1.204204297	CRU	CRU	PISO.AI	PISO.AI	One month before sampling	One month before sampling	Two months before sampling	Four months before sampling
1.207774976	CRU	CRU	OIPC	OIPC	One month before sampling	One month before sampling	Three months before sampling	Two months before sampling
1.209068469	CRU	CRU	OIPC	OIPC	11 year May to July mean	11 year May to July mean	Mean three months before sampling	Two months before sampling
1.209068469	CRU	EOBS	OIPC	OIPC	11 year May to July mean	11 year May to July mean	Mean three months before sampling	Two months before sampling
1.210381192	CRU	CRU	PISO.AI	PISO.AI	One month before sampling	One month before sampling	Yearly May to July mean	Four months before sampling
1.211950645	CRU	CRU	PISO.AI	OIPC	One month before sampling	One month before sampling	Two months before sampling	Two months before sampling
1.213184371	EOBS	CRU	OIPC	PISO.AI	One month before sampling	One month before sampling	Mean three months before sampling	Three months before sampling
1.218454281	EOBS	CRU	PISO.AI	OIPC	One month before sampling	One month before sampling	11 year May to July mean	Four months before sampling
1.221069575	EOBS	CRU	PISO.AI	PISO.AI	One month before sampling	One month before sampling	Mean three months before sampling	Four months before sampling
1.221084154	CRU	CRU	OIPC	OIPC	11 year May to July mean	11 year May to July mean	Mean three months before sampling	Mean three months before sampling
1.221084154	CRU	EOBS	OIPC	OIPC	11 year May to July mean	11 year May to July mean	Mean three months before sampling	Mean three months before sampling
1.222538848	CRU	CRU	OIPC	OIPC	11 year May to July mean	11 year May to July mean	Mean three months before sampling	Three months before sampling
1.222538848	CRU	EOBS	OIPC	OIPC	11 year May to July mean	11 year May to July mean	Mean three months before sampling	Three months before sampling
1.223043448	CRU	CRU	PISO.AI	OIPC	One month before sampling	One month before sampling	At sampling month	Four months before sampling
1.223137275	EOBS	CRU	OIPC	OIPC	One month before sampling	One month before sampling	One month before sampling	Three months before sampling
1.223398745	CRU	CRU	OIPC	OIPC	11 year May to July mean	11 year May to July mean	One month before sampling	Two months before sampling
1.223398745	CRU	EOBS	OIPC	OIPC	11 year May to July mean	11 year May to July mean	One month before sampling	Two months before sampling
1.22429347	CRU	CRU	OIPC	OIPC	11 year May to July mean	11 year May to July mean	Mean three months before sampling	Yearly May to July mean
1.22429347	CRU	EOBS	OIPC	OIPC	11 year May to July mean	11 year May to July mean	Mean three months before sampling	Yearly May to July mean
1.22533185	CRU	CRU	OIPC	OIPC	At sampling Month	At sampling month	At sampling month	Three months before sampling
1.225555775	CRU	CRU	OIPC	OIPC	At sampling Month	At sampling month	Two months before sampling	Yearly May to July mean
1.225855892	CRU	CRU	OIPC	OIPC	11 year May to July mean	11 year May to July mean	Mean three months before sampling	11 year May to July mean
1.225855892	CRU	EOBS	OIPC	OIPC	11 year May to July mean	11 year May to July mean	Mean three months before sampling	11 year May to July mean
1.226316934	CRU	CRU	OIPC	OIPC	At sampling Month	At sampling month	Two months before sampling	At sampling month
1.227446096	CRU	CRU	PISO.AI	OIPC	One month before sampling	One month before sampling	Two months before sampling	Four months before sampling
1.227946184	CRU	CRU	OIPC	OIPC	11 year May to July mean	11 year May to July mean	Yearly May to July mean	Two months before sampling
1.227946184	CRU	EOBS	OIPC	OIPC	11 year May to July mean	11 year May to July mean	Yearly May to July mean	Two months before sampling
1.229349517	CRU	CRU	OIPC	OIPC	11 year May to July mean	11 year May to July mean	One month before sampling	Three months before sampling
1.229349517	CRU	EOBS	OIPC	OIPC	11 year May to July mean	11 year May to July mean	One month before sampling	Three months before sampling
1.229362075	CRU	CRU	OIPC	OIPC	11 year May to July mean	11 year May to July mean	11 year May to July mean	Two months before sampling
1.229362075	CRU	EOBS	OIPC	OIPC	11 year May to July mean	11 year May to July mean	11 year May to July mean	Two months before sampling
1.229386905	CRU	CRU	OIPC	PISO.AI	11 year May to July mean	11 year May to July mean	Two months before sampling	Yearly May to July mean
1.229386905	CRU	EOBS	OIPC	PISO.AI	11 year May to July mean	11 year May to July mean	Two months before sampling	Yearly May to July mean
1.229408613	CRU	CRU	OIPC	PISO.AI	11 year May to July mean	11 year May to July mean	Two months before sampling	One month before sampling
1.229408613	CRU	EOBS	OIPC	PISO.AI	11 year May to July mean	11 year May to July mean	Two months before sampling	One month before sampling
1.230142191	CRU	CRU	OIPC	PISO.AI	11 year May to July mean	11 year May to July mean	Mean three months before sampling	One month before sampling
1.230142191	CRU	EOBS	OIPC	PISO.AI	11 year May to July mean	11 year May to July mean	Mean three months before sampling	One month before sampling
1.23077118	CRU	CRU	OIPC	OIPC	11 year May to July mean	11 year May to July mean	Mean three months before sampling	One month before sampling
1.23077118	CRU	EOBS	OIPC	OIPC	11 year May to July mean	11 year May to July mean	Mean three months before sampling	One month before sampling
1.230899358	CRU	CRU	OIPC	PISO.AI	At sampling Month	At sampling month	Two months before sampling	11 year May to July mean
1.231782958	EOBS	CRU	OIPC	PISO.AI	One month before sampling	One month before sampling	11 year May to July mean	Four months before sampling
1.232134511	EOBS	CRU	PISO.AI	OIPC	One month before sampling	One month before sampling	Two months before sampling	Three months before sampling
1.233900945	EOBS	CRU	OIPC	OIPC	One month before sampling	One month before sampling	Two months before sampling	Two months before sampling
1.234142458	CRU	CRU	OIPC	OIPC	At sampling Month	At sampling month	Mean three months before sampling	Two months before sampling
1.234403603	CRU	CRU	PISO.AI	OIPC	One month before sampling	One month before sampling	Mean three months before sampling	Two months before sampling
1.235478433	CRU	CRU	OIPC	OIPC	At sampling Month	At sampling month	Two months before sampling	11 year May to July mean
1.235758685	CRU	CRU	OIPC	OIPC	11 year May to July mean	11 year May to July mean	Two months before sampling	One month before sampling
1.235758685	CRU	EOBS	OIPC	OIPC	11 year May to July mean	11 year May to July mean	Two months before sampling	One month before sampling
1.236166251	CRU	CRU	OIPC	OIPC	11 year May to July mean	11 year May to July mean	Two months before sampling	Mean three months before sampling
1.236166251	CRU	EOBS	OIPC	OIPC	11 year May to July mean	11 year May to July mean	Two months before sampling	Mean three months before sampling
1.236432425	EOBS	CRU	OIPC	PISO.AI	One month before sampling	One month before sampling	One month before sampling	Three months before sampling
1.240591566	CRU	CRU	OIPC	OIPC	At sampling Month	At sampling month	Mean three months before sampling	Mean three months before sampling
1.240998202	CRU	CRU	PISO.AI	OIPC	One month before sampling	One month before sampling	Yearly May to July mean	Four months before sampling
1.241291111	CRU	CRU	OIPC	PISO.AI	11 year May to July mean	11 year May to July mean	Mean three months before sampling	Two months before sampling
1.241291111	CRU	EOBS	OIPC	PISO.AI	11 year May to July mean	11 year May to July mean	Mean three months before sampling	Two months before sampling
1.241339373	CRU	CRU	OIPC	OIPC	At sampling Month	At sampling month	One month before sampling	Two months before sampling
1.241489006	EOBS	CRU	OIPC	PISO.AI	One month before sampling	One month before sampling	Yearly May to July mean	Four months before sampling
1.242353722	CRU	CRU	OIPC	PISO.AI	11 year May to July mean	11 year May to July mean	Two months before sampling	Mean three months before sampling
1.242353722	CRU	EOBS	OIPC	PISO.AI	11 year May to July mean	11 year May to July mean	Two months before sampling	Mean three months before sampling
1.243139727	CRU	CRU	OIPC	PISO.AI	11 year May to July mean	11 year May to July mean	Mean three months before sampling	Mean three months before sampling
1.243139727	CRU	EOBS	OIPC	PISO.AI	11 year May to July mean	11 year May to July mean	Mean three months before sampling	Mean three months before sampling
1.244140758	CRU	EOBS	OIPC	PISO.AI	One month before sampling	One month before sampling	One month before sampling	11 year May to July mean
1.245059452	CRU	CRU	OIPC	OIPC	11 year May to July mean	11 year May to July mean	One month before sampling	Yearly May to July mean
1.245059452	CRU	EOBS	OIPC	OIPC	11 year May to July mean	11 year May to July mean	One month before sampling	Yearly May to July mean
1.245131577	CRU	EOBS	OIPC	OIPC	One month before sampling	One month before sampling	One month before sampling	Yearly May to July mean
1.245256565	CRU	CRU	OIPC	OIPC	11 year May to July mean	11 year May to July mean	One month before sampling	Mean three months before sampling
1.245256565	CRU	EOBS	OIPC	OIPC	11 year May to July mean	11 year May to July mean	One month before sampling	Mean three months before sampling
1.245542796	EOBS	CRU	PISO.AI	OIPC	Mean three months before sampling	Mean three months before sampling	Three months before sampling	Two months before sampling
1.245944506	CRU	CRU	OIPC	PISO.AI	11 year May to July mean	11 year May to July mean	Mean three months before sampling	11 year May to July mean
1.245944506	CRU	EOBS	OIPC	PISO.AI	11 year May to July mean	11 year May to July mean	Mean three months before sampling	11 year May to July mean
1.246141459	CRU	CRU	OIPC	OIPC	11 year May to July mean	11 year May to July mean	One month before sampling	11 year May to July mean
1.246141459	CRU	EOBS	OIPC	OIPC	11 year May to July mean	11 year May to July mean	One month before sampling	11 year May to July mean
1.247150377	CRU	CRU	OIPC	OIPC	At sampling Month	At sampling month	Mean three months before sampling	One month before sampling
1.248274303	EOBS	CRU	PISO.AI	OIPC	One month before sampling	One month before sampling	Mean three months before sampling	Three months before sampling
1.248539701	CRU	CRU	OIPC	PISO.AI	11 year May to July mean	11 year May to July mean	At sampling month	Three months before sampling
1.248539701	CRU	EOBS	OIPC	PISO.AI	11 year May to July mean	11 year May to July mean	At sampling month	Three months before sampling
1.249447987	CRU	CRU	OIPC	PISO.AI	11 year May to July mean	11 year May to July mean	One month before sampling	One month before sampling
1.249447987	CRU	EOBS	OIPC	PISO.AI	11 year May to July mean	11 year May to July mean	One month before sampling	One month before sampling
1.249569978	CRU	CRU	OIPC	OIPC	At sampling Month	At sampling month	Mean three months before sampling	Yearly May to July mean
1.250276215	EOBS	CRU	PISO.AI	PISO.AI	One month before sampling	One month before sampling	Two months before sampling	Four months before sampling
1.250542885	EOBS	CRU	PISO.AI	OIPC	Mean three months before sampling	Mean three months before sampling	Three months before sampling	One month before sampling
1.25169668	EOBS	CRU	PISO.AI	OIPC	Mean three months before sampling	Mean three months before sampling	Three months before sampling	Mean three months before sampling
1.253690757	CRU	CRU	OIPC	OIPC	At sampling Month	At sampling month	Mean three months before sampling	11 year May to July mean
1.254401543	CRU	CRU	PISO.AI	OIPC	11 year May to July mean	11 year May to July mean	Mean three months before sampling	Three months before sampling
1.254401543	CRU	EOBS	PISO.AI	OIPC	11 year May to July mean	11 year May to July mean	Mean three months before sampling	Three months before sampling
1.255578095	CRU	CRU	PISO.AI	OIPC	One month before sampling	One month before sampling	One month before sampling	Two months before sampling
1.256427854	CRU	EOBS	OIPC	PISO.AI	One month before sampling	One month before sampling	Mean three months before sampling	11 year May to July mean
1.256662664	CRU	EOBS	OIPC	OIPC	One month before sampling	One month before sampling	One month before sampling	11 year May to July mean
1.257144983	CRU	CRU	OIPC	OIPC	At sampling Month	At sampling month	Two months before sampling	One month before sampling
1.257193909	CRU	CRU	OIPC	PISO.AI	11 year May to July mean	11 year May to July mean	One month before sampling	Two months before sampling
1.257193909	CRU	EOBS	OIPC	PISO.AI	11 year May to July mean	11 year May to July mean	One month before sampling	Two months before sampling
1.25765466	CRU	CRU	OIPC	OIPC	At sampling Month	At sampling month	One month before sampling	Mean three months before sampling
1.257711789	CRU	CRU	PISO.AI	PISO.AI	One month before sampling	One month before sampling	At sampling month	Three months before sampling
1.25903651	CRU	EOBS	OIPC	OIPC	One month before sampling	One month before sampling	Mean three months before sampling	Yearly May to July mean
1.259061739	CRU	CRU	OIPC	PISO.AI	11 year May to July mean	11 year May to July mean	Mean three months before sampling	Yearly May to July mean
1.259061739	CRU	EOBS	OIPC	PISO.AI	11 year May to July mean	11 year May to July mean	Mean three months before sampling	Yearly May to July mean
1.25958652	CRU	CRU	OIPC	PISO.AI	At sampling Month	At sampling month	Mean three months before sampling	One month before sampling
1.260518764	CRU	CRU	OIPC	OIPC	At sampling Month	At sampling month	Two months before sampling	Mean three months before sampling
1.260615515	CRU	CRU	PISO.AI	PISO.AI	One month before sampling	One month before sampling	Yearly May to July mean	Three months before sampling
1.261962183	CRU	CRU	OIPC	PISO.AI	11 year May to July mean	11 year May to July mean	One month before sampling	Mean three months before sampling
1.261962183	CRU	EOBS	OIPC	PISO.AI	11 year May to July mean	11 year May to July mean	One month before sampling	Mean three months before sampling
1.261977327	CRU	CRU	OIPC	PISO.AI	11 year May to July mean	11 year May to July mean	Two months before sampling	At sampling month
1.261977327	CRU	EOBS	OIPC	PISO.AI	11 year May to July mean	11 year May to July mean	Two months before sampling	At sampling month
1.262047192	CRU	CRU	OIPC	OIPC	11 year May to July mean	11 year May to July mean	One month before sampling	One month before sampling
1.262047192	CRU	EOBS	OIPC	OIPC	11 year May to July mean	11 year May to July mean	One month before sampling	One month before sampling
1.26250732	CRU	CRU	OIPC	OIPC	11 year May to July mean	11 year May to July mean	Mean three months before sampling	At sampling month
1.26250732	CRU	EOBS	OIPC	OIPC	11 year May to July mean	11 year May to July mean	Mean three months before sampling	At sampling month
1.263128151	CRU	CRU	OIPC	OIPC	At sampling Month	At sampling month	One month before sampling	Yearly May to July mean
1.263751394	CRU	CRU	OIPC	PISO.AI	One month before sampling	Two months before sampling	Four months before sampling	Four months before sampling
1.264363857	CRU	CRU	PISO.AI	OIPC	11 year May to July mean	11 year May to July mean	One month before sampling	Three months before sampling
1.264363857	CRU	EOBS	PISO.AI	OIPC	11 year May to July mean	11 year May to July mean	One month before sampling	Three months before sampling
1.264607822	CRU	CRU	OIPC	PISO.AI	At sampling Month	At sampling month	Two months before sampling	One month before sampling
1.264815097	CRU	CRU	OIPC	OIPC	11 year May to July mean	11 year May to July mean	At sampling month	Two months before sampling
1.264815097	CRU	EOBS	OIPC	OIPC	11 year May to July mean	11 year May to July mean	At sampling month	Two months before sampling
1.264851468	EOBS	CRU	PISO.AI	PISO.AI	One month before sampling	One month before sampling	One month before sampling	Four months before sampling
1.265925261	CRU	CRU	OIPC	OIPC	One month before sampling	Two months before sampling	Four months before sampling	Four months before sampling
1.265945028	EOBS	CRU	PISO.AI	OIPC	One month before sampling	One month before sampling	Three months before sampling	At sampling month
1.265965546	CRU	CRU	OIPC	PISO.AI	One month before sampling	One month before sampling	Mean three months before sampling	Two months before sampling
1.266089615	CRU	EOBS	OIPC	OIPC	One month before sampling	One month before sampling	Yearly May to July mean	One month before sampling
1.266143516	CRU	CRU	OIPC	PISO.AI	At sampling Month	At sampling month	Mean three months before sampling	Two months before sampling
1.266455713	EOBS	CRU	PISO.AI	PISO.AI	Mean three months before sampling	Mean three months before sampling	Three months before sampling	Two months before sampling
1.266756541	CRU	CRU	OIPC	OIPC	At sampling Month	At sampling month	One month before sampling	11 year May to July mean
1.267456745	CRU	CRU	OIPC	PISO.AI	11 year May to July mean	11 year May to July mean	One month before sampling	11 year May to July mean
1.267456745	CRU	EOBS	OIPC	PISO.AI	11 year May to July mean	11 year May to July mean	One month before sampling	11 year May to July mean
1.267531253	CRU	CRU	OIPC	PISO.AI	At sampling Month	At sampling month	Mean three months before sampling	11 year May to July mean
1.267879015	EOBS	CRU	OIPC	OIPC	At sampling Month	At sampling month	Mean three months before sampling	Three months before sampling
1.268572055	CRU	CRU	PISO.AI	OIPC	One month before sampling	One month before sampling	Three months before sampling	At sampling month
1.269010565	CRU	EOBS	OIPC	OIPC	One month before sampling	One month before sampling	At sampling month	Yearly May to July mean
1.270089658	EOBS	CRU	PISO.AI	OIPC	One month before sampling	One month before sampling	One month before sampling	Three months before sampling
1.270226166	EOBS	EOBS	OIPC	OIPC	One month before sampling	One month before sampling	One month before sampling	Yearly May to July mean
1.2704573	CRU	CRU	PISO.AI	OIPC	11 year May to July mean	11 year May to July mean	11 year May to July mean	Two months before sampling
1.2704573	CRU	EOBS	PISO.AI	OIPC	11 year May to July mean	11 year May to July mean	11 year May to July mean	Two months before sampling
1.270885392	CRU	EOBS	OIPC	OIPC	One month before sampling	One month before sampling	Mean three months before sampling	11 year May to July mean
1.271155095	EOBS	EOBS	OIPC	OIPC	One month before sampling	One month before sampling	Mean three months before sampling	Yearly May to July mean
1.271339233	CRU	CRU	OIPC	OIPC	At sampling Month	At sampling month	One month before sampling	One month before sampling
1.271844016	CRU	CRU	OIPC	PISO.AI	At sampling Month	At sampling month	One month before sampling	One month before sampling
1.27344965	CRU	EOBS	OIPC	OIPC	One month before sampling	One month before sampling	One month before sampling	At sampling month
1.273514921	EOBS	CRU	PISO.AI	PISO.AI	Mean three months before sampling	Mean three months before sampling	Three months before sampling	Mean three months before sampling
1.274099087	CRU	CRU	OIPC	PISO.AI	At sampling Month	At sampling month	Two months before sampling	Yearly May to July mean
1.274166017	CRU	EOBS	PISO.AI	OIPC	One month before sampling	One month before sampling	11 year May to July mean	One month before sampling
1.274241654	CRU	CRU	OIPC	PISO.AI	11 year May to July mean	11 year May to July mean	At sampling month	Four months before sampling
1.274241654	CRU	EOBS	OIPC	PISO.AI	11 year May to July mean	11 year May to July mean	At sampling month	Four months before sampling
1.274299644	EOBS	CRU	PISO.AI	PISO.AI	Mean three months before sampling	Mean three months before sampling	Three months before sampling	One month before sampling
1.275085938	CRU	CRU	OIPC	PISO.AI	At sampling Month	At sampling month	Mean three months before sampling	Mean three months before sampling
1.275121285	CRU	CRU	OIPC	PISO.AI	At sampling Month	At sampling month	One month before sampling	Two months before sampling
1.275182671	CRU	CRU	OIPC	PISO.AI	11 year May to July mean	11 year May to July mean	One month before sampling	Yearly May to July mean
1.275182671	CRU	EOBS	OIPC	PISO.AI	11 year May to July mean	11 year May to July mean	One month before sampling	Yearly May to July mean
1.27553888	CRU	EOBS	OIPC	OIPC	One month before sampling	One month before sampling	At sampling month	11 year May to July mean
1.275647243	CRU	CRU	OIPC	OIPC	At sampling Month	At sampling month	Yearly May to July mean	Three months before sampling
1.275682661	EOBS	CRU	OIPC	OIPC	11 year May to July mean	At sampling month	Three months before sampling	At sampling month
1.275900349	CRU	CRU	OIPC	OIPC	At sampling Month	At sampling month	Yearly May to July mean	Two months before sampling
1.276182174	CRU	EOBS	OIPC	OIPC	One month before sampling	One month before sampling	Yearly May to July mean	Mean three months before sampling
1.277489276	CRU	EOBS	OIPC	PISO.AI	One month before sampling	One month before sampling	At sampling month	11 year May to July mean
1.277570519	EOBS	CRU	OIPC	OIPC	11 year May to July mean	At sampling month	Three months before sampling	Yearly May to July mean
1.277680675	CRU	CRU	PISO.AI	OIPC	At sampling Month	At sampling month	11 year May to July mean	Three months before sampling
1.278200262	EOBS	EOBS	OIPC	OIPC	One month before sampling	One month before sampling	One month before sampling	11 year May to July mean
1.278320556	CRU	EOBS	OIPC	OIPC	One month before sampling	One month before sampling	Yearly May to July mean	At sampling month
1.278764553	CRU	CRU	OIPC	OIPC	11 year May to July mean	11 year May to July mean	11 year May to July mean	Mean three months before sampling
1.278764553	CRU	EOBS	OIPC	OIPC	11 year May to July mean	11 year May to July mean	11 year May to July mean	Mean three months before sampling
1.279159884	CRU	CRU	PISO.AI	OIPC	11 year May to July mean	11 year May to July mean	Mean three months before sampling	Two months before sampling
1.279159884	CRU	EOBS	PISO.AI	OIPC	11 year May to July mean	11 year May to July mean	Mean three months before sampling	Two months before sampling
1.279247067	CRU	CRU	OIPC	OIPC	At sampling Month	At sampling month	Mean three months before sampling	At sampling month
1.279556952	EOBS	EOBS	OIPC	OIPC	One month before sampling	One month before sampling	Mean three months before sampling	11 year May to July mean
1.279877596	CRU	CRU	OIPC	PISO.AI	At sampling Month	At sampling month	Two months before sampling	Mean three months before sampling
1.280674881	CRU	EOBS	OIPC	OIPC	One month before sampling	One month before sampling	Mean three months before sampling	At sampling month
1.28068523	EOBS	CRU	PISO.AI	OIPC	One month before sampling	One month before sampling	Three months before sampling	Yearly May to July mean
1.281925312	CRU	CRU	OIPC	PISO.AI	11 year May to July mean	11 year May to July mean	Two months before sampling	Two months before sampling
1.281925312	CRU	EOBS	OIPC	PISO.AI	11 year May to July mean	11 year May to July mean	Two months before sampling	Two months before sampling
1.282139524	CRU	CRU	OIPC	PISO.AI	At sampling Month	At sampling month	One month before sampling	11 year May to July mean
1.282743445	CRU	EOBS	PISO.AI	OIPC	One month before sampling	One month before sampling	11 year May to July mean	Mean three months before sampling
1.282763722	CRU	CRU	OIPC	OIPC	At sampling Month	At sampling month	11 year May to July mean	Two months before sampling
1.282897649	CRU	CRU	OIPC	OIPC	11 year May to July mean	11 year May to July mean	Yearly May to July mean	Mean three months before sampling
1.282897649	CRU	EOBS	OIPC	OIPC	11 year May to July mean	11 year May to July mean	Yearly May to July mean	Mean three months before sampling
1.283478079	CRU	EOBS	OIPC	OIPC	One month before sampling	One month before sampling	11 year May to July mean	One month before sampling
1.283786219	CRU	EOBS	OIPC	OIPC	One month before sampling	One month before sampling	At sampling month	One month before sampling
1.283826483	CRU	CRU	OIPC	PISO.AI	11 year May to July mean	11 year May to July mean	11 year May to July mean	Two months before sampling
1.283826483	CRU	EOBS	OIPC	PISO.AI	11 year May to July mean	11 year May to July mean	11 year May to July mean	Two months before sampling
1.284042732	CRU	CRU	OIPC	OIPC	One month before sampling	One month before sampling	Mean three months before sampling	Mean three months before sampling
1.284148657	CRU	CRU	OIPC	PISO.AI	Two months before sampling	Two months before sampling	Three months before sampling	One month before sampling
1.284280876	CRU	CRU	OIPC	OIPC	11 year May to July mean	11 year May to July mean	11 year May to July mean	One month before sampling
1.284280876	CRU	EOBS	OIPC	OIPC	11 year May to July mean	11 year May to July mean	11 year May to July mean	One month before sampling
1.284668964	EOBS	CRU	OIPC	OIPC	At sampling Month	At sampling month	One month before sampling	Three months before sampling
1.285156591	EOBS	EOBS	OIPC	PISO.AI	One month before sampling	One month before sampling	Mean three months before sampling	11 year May to July mean
1.285217202	EOBS	CRU	OIPC	OIPC	11 year May to July mean	At sampling month	Three months before sampling	11 year May to July mean
1.285325067	CRU	CRU	OIPC	PISO.AI	11 year May to July mean	11 year May to July mean	Yearly May to July mean	Two months before sampling
1.285325067	CRU	EOBS	OIPC	PISO.AI	11 year May to July mean	11 year May to July mean	Yearly May to July mean	Two months before sampling
1.285655213	EOBS	EOBS	OIPC	PISO.AI	One month before sampling	One month before sampling	One month before sampling	11 year May to July mean
1.286894297	CRU	CRU	OIPC	PISO.AI	At sampling Month	At sampling month	One month before sampling	Mean three months before sampling
1.287542661	CRU	EOBS	OIPC	OIPC	One month before sampling	One month before sampling	At sampling month	Mean three months before sampling
1.288300601	EOBS	CRU	PISO.AI	PISO.AI	One month before sampling	One month before sampling	Three months before sampling	11 year May to July mean
1.288398192	CRU	CRU	OIPC	OIPC	11 year May to July mean	11 year May to July mean	One month before sampling	At sampling month
1.288398192	CRU	EOBS	OIPC	OIPC	11 year May to July mean	11 year May to July mean	One month before sampling	At sampling month
1.288518514	CRU	CRU	PISO.AI	OIPC	11 year May to July mean	11 year May to July mean	One month before sampling	Two months before sampling
1.288518514	CRU	EOBS	PISO.AI	OIPC	11 year May to July mean	11 year May to July mean	One month before sampling	Two months before sampling
1.288573264	EOBS	CRU	PISO.AI	OIPC	One month before sampling	One month before sampling	Three months before sampling	11 year May to July mean
1.28863579	EOBS	CRU	PISO.AI	OIPC	Mean three months before sampling	Mean three months before sampling	Three months before sampling	At sampling month
1.288835594	CRU	CRU	OIPC	OIPC	11 year May to July mean	11 year May to July mean	Yearly May to July mean	One month before sampling
1.288835594	CRU	EOBS	OIPC	OIPC	11 year May to July mean	11 year May to July mean	Yearly May to July mean	One month before sampling
1.290503855	CRU	CRU	OIPC	OIPC	At sampling Month	At sampling month	At sampling month	Two months before sampling
1.290693353	CRU	CRU	OIPC	PISO.AI	One month before sampling	One month before sampling	Mean three months before sampling	One month before sampling
1.290787577	CRU	CRU	OIPC	OIPC	At sampling Month	At sampling month	11 year May to July mean	Three months before sampling
1.290812989	CRU	EOBS	OIPC	OIPC	One month before sampling	One month before sampling	11 year May to July mean	At sampling month
1.291148533	EOBS	CRU	OIPC	OIPC	11 year May to July mean	At sampling month	Three months before sampling	Mean three months before sampling
1.291690974	EOBS	CRU	PISO.AI	OIPC	One month before sampling	One month before sampling	At sampling month	Four months before sampling
1.291723646	CRU	CRU	PISO.AI	OIPC	Two months before sampling	Two months before sampling	Three months before sampling	Yearly May to July mean
1.292003216	CRU	CRU	PISO.AI	OIPC	11 year May to July mean	11 year May to July mean	Yearly May to July mean	Three months before sampling
1.292003216	CRU	EOBS	PISO.AI	OIPC	11 year May to July mean	11 year May to July mean	Yearly May to July mean	Three months before sampling
1.29202797	CRU	EOBS	OIPC	OIPC	One month before sampling	One month before sampling	Yearly May to July mean	Yearly May to July mean
1.292597124	EOBS	CRU	PISO.AI	OIPC	One month before sampling	One month before sampling	Three months before sampling	One month before sampling
1.292808061	EOBS	CRU	OIPC	PISO.AI	11 year May to July mean	At sampling month	Three months before sampling	11 year May to July mean
1.292943601	CRU	CRU	PISO.AI	OIPC	11 year May to July mean	11 year May to July mean	Two months before sampling	Yearly May to July mean
1.292943601	CRU	EOBS	PISO.AI	OIPC	11 year May to July mean	11 year May to July mean	Two months before sampling	Yearly May to July mean
1.293727828	CRU	CRU	OIPC	OIPC	At sampling Month	At sampling month	One month before sampling	Three months before sampling
1.293871052	CRU	EOBS	OIPC	OIPC	One month before sampling	One month before sampling	11 year May to July mean	Mean three months before sampling
1.293904538	CRU	EOBS	OIPC	PISO.AI	One month before sampling	One month before sampling	Yearly May to July mean	11 year May to July mean
1.293943668	CRU	CRU	OIPC	OIPC	At sampling Month	At sampling month	Mean three months before sampling	Three months before sampling
1.295524579	CRU	CRU	PISO.AI	PISO.AI	One month before sampling	One month before sampling	Three months before sampling	11 year May to July mean
1.295530753	CRU	CRU	OIPC	PISO.AI	One month before sampling	One month before sampling	One month before sampling	Two months before sampling
1.295578398	CRU	CRU	PISO.AI	OIPC	One month before sampling	One month before sampling	Two months before sampling	Mean three months before sampling
1.295596069	EOBS	CRU	OIPC	OIPC	11 year May to July mean	At sampling month	Three months before sampling	One month before sampling
1.29597126	EOBS	CRU	PISO.AI	OIPC	One month before sampling	One month before sampling	Yearly May to July mean	Four months before sampling
1.296038639	EOBS	CRU	PISO.AI	PISO.AI	One month before sampling	One month before sampling	11 year May to July mean	Four months before sampling
1.296165903	CRU	CRU	PISO.AI	OIPC	Two months before sampling	Two months before sampling	Three months before sampling	11 year May to July mean
1.296334597	EOBS	CRU	OIPC	OIPC	One month before sampling	One month before sampling	Three months before sampling	Three months before sampling
1.296563951	CRU	CRU	OIPC	PISO.AI	Two months before sampling	Two months before sampling	Three months before sampling	Yearly May to July mean
1.296600828	CRU	EOBS	PISO.AI	OIPC	One month before sampling	One month before sampling	11 year May to July mean	At sampling month
1.29694413	CRU	CRU	OIPC	PISO.AI	At sampling Month	At sampling month	Mean three months before sampling	Yearly May to July mean
1.29702272	CRU	CRU	PISO.AI	OIPC	11 year May to July mean	11 year May to July mean	Two months before sampling	11 year May to July mean
1.29702272	CRU	EOBS	PISO.AI	OIPC	11 year May to July mean	11 year May to July mean	Two months before sampling	11 year May to July mean
1.298053586	CRU	CRU	OIPC	PISO.AI	11 year May to July mean	11 year May to July mean	Yearly May to July mean	Three months before sampling
1.298053586	CRU	EOBS	OIPC	PISO.AI	11 year May to July mean	11 year May to July mean	Yearly May to July mean	Three months before sampling
1.298321031	CRU	CRU	OIPC	OIPC	At sampling Month	At sampling month	One month before sampling	At sampling month
1.298426982	CRU	EOBS	OIPC	OIPC	One month before sampling	One month before sampling	Yearly May to July mean	11 year May to July mean
1.29913388	CRU	CRU	OIPC	PISO.AI	Two months before sampling	Two months before sampling	Three months before sampling	Three months before sampling
1.299162609	CRU	CRU	OIPC	PISO.AI	One month before sampling	One month before sampling	Mean three months before sampling	Mean three months before sampling
1.299291694	CRU	CRU	OIPC	OIPC	One month before sampling	One month before sampling	Mean three months before sampling	One month before sampling
1.299788973	CRU	CRU	OIPC	OIPC	One month before sampling	One month before sampling	11 year May to July mean	Two months before sampling
1.300050683	EOBS	CRU	PISO.AI	OIPC	One month before sampling	One month before sampling	Three months before sampling	Mean three months before sampling
1.30109487	EOBS	CRU	OIPC	PISO.AI	One month before sampling	One month before sampling	At sampling month	Four months before sampling
1.30195537	CRU	CRU	PISO.AI	OIPC	One month before sampling	One month before sampling	Three months before sampling	Yearly May to July mean
1.302751521	EOBS	EOBS	OIPC	OIPC	One month before sampling	One month before sampling	Yearly May to July mean	Two months before sampling
1.303276541	CRU	CRU	PISO.AI	OIPC	One month before sampling	One month before sampling	Two months before sampling	One month before sampling
1.303580846	CRU	CRU	OIPC	PISO.AI	11 year May to July mean	11 year May to July mean	Mean three months before sampling	At sampling month
1.303580846	CRU	EOBS	OIPC	PISO.AI	11 year May to July mean	11 year May to July mean	Mean three months before sampling	At sampling month
1.304375733	CRU	EOBS	OIPC	OIPC	One month before sampling	One month before sampling	11 year May to July mean	Yearly May to July mean
1.304518986	CRU	EOBS	PISO.AI	OIPC	One month before sampling	One month before sampling	11 year May to July mean	Yearly May to July mean
1.305510797	EOBS	EOBS	OIPC	OIPC	One month before sampling	One month before sampling	Mean three months before sampling	Mean three months before sampling
1.305555007	CRU	CRU	PISO.AI	OIPC	11 year May to July mean	11 year May to July mean	Mean three months before sampling	Mean three months before sampling
1.305555007	CRU	EOBS	PISO.AI	OIPC	11 year May to July mean	11 year May to July mean	Mean three months before sampling	Mean three months before sampling
1.305754215	EOBS	EOBS	OIPC	OIPC	One month before sampling	One month before sampling	Mean three months before sampling	One month before sampling
1.306185352	CRU	CRU	OIPC	OIPC	11 year May to July mean	11 year May to July mean	Two months before sampling	Two months before sampling
1.306185352	CRU	EOBS	OIPC	OIPC	11 year May to July mean	11 year May to July mean	Two months before sampling	Two months before sampling
1.306212577	CRU	CRU	OIPC	PISO.AI	At sampling Month	At sampling month	One month before sampling	Yearly May to July mean
1.306216657	CRU	CRU	PISO.AI	OIPC	11 year May to July mean	11 year May to July mean	Two months before sampling	Mean three months before sampling
1.306216657	CRU	EOBS	PISO.AI	OIPC	11 year May to July mean	11 year May to July mean	Two months before sampling	Mean three months before sampling
1.306978346	CRU	EOBS	OIPC	PISO.AI	One month before sampling	One month before sampling	11 year May to July mean	11 year May to July mean
1.307555654	CRU	EOBS	OIPC	OIPC	One month before sampling	One month before sampling	At sampling month	Two months before sampling
1.307696713	CRU	CRU	PISO.AI	OIPC	11 year May to July mean	11 year May to July mean	Two months before sampling	One month before sampling
1.307696713	CRU	EOBS	PISO.AI	OIPC	11 year May to July mean	11 year May to July mean	Two months before sampling	One month before sampling
1.307979978	EOBS	EOBS	OIPC	OIPC	One month before sampling	One month before sampling	One month before sampling	Mean three months before sampling
1.307998893	CRU	CRU	PISO.AI	PISO.AI	11 year May to July mean	11 year May to July mean	11 year May to July mean	Three months before sampling
1.307998893	CRU	EOBS	PISO.AI	PISO.AI	11 year May to July mean	11 year May to July mean	11 year May to July mean	Three months before sampling
1.308423404	CRU	EOBS	OIPC	PISO.AI	One month before sampling	One month before sampling	One month before sampling	Yearly May to July mean
1.308846431	CRU	CRU	OIPC	PISO.AI	At sampling Month	At sampling month	Two months before sampling	At sampling month
1.309345522	EOBS	CRU	OIPC	OIPC	One month before sampling	One month before sampling	Two months before sampling	Mean three months before sampling
1.309869983	CRU	CRU	PISO.AI	OIPC	11 year May to July mean	11 year May to July mean	Mean three months before sampling	One month before sampling
1.309869983	CRU	EOBS	PISO.AI	OIPC	11 year May to July mean	11 year May to July mean	Mean three months before sampling	One month before sampling
1.310020394	EOBS	CRU	PISO.AI	PISO.AI	Mean three months before sampling	Mean three months before sampling	Three months before sampling	Yearly May to July mean
1.310403218	CRU	EOBS	PISO.AI	PISO.AI	One month before sampling	One month before sampling	11 year May to July mean	11 year May to July mean
1.31111984	CRU	CRU	OIPC	PISO.AI	At sampling Month	At sampling month	Two months before sampling	Two months before sampling
1.311265958	CRU	CRU	PISO.AI	OIPC	At sampling Month	At sampling month	11 year May to July mean	Two months before sampling
1.311547334	CRU	CRU	PISO.AI	OIPC	One month before sampling	One month before sampling	Three months before sampling	11 year May to July mean
1.311598142	CRU	EOBS	PISO.AI	OIPC	One month before sampling	One month before sampling	11 year May to July mean	11 year May to July mean
1.311926073	CRU	CRU	OIPC	PISO.AI	11 year May to July mean	11 year May to July mean	11 year May to July mean	Three months before sampling
1.311926073	CRU	EOBS	OIPC	PISO.AI	11 year May to July mean	11 year May to July mean	11 year May to July mean	Three months before sampling
1.312276029	EOBS	CRU	OIPC	PISO.AI	One month before sampling	One month before sampling	Two months before sampling	Two months before sampling
1.312310597	CRU	CRU	PISO.AI	PISO.AI	Two months before sampling	Two months before sampling	Three months before sampling	11 year May to July mean
1.312614165	CRU	EOBS	OIPC	OIPC	One month before sampling	One month before sampling	At sampling month	At sampling month
1.312686965	CRU	EOBS	OIPC	OIPC	One month before sampling	One month before sampling	11 year May to July mean	11 year May to July mean
1.3132128	EOBS	EOBS	OIPC	OIPC	One month before sampling	One month before sampling	Yearly May to July mean	One month before sampling
1.313423476	EOBS	EOBS	OIPC	OIPC	One month before sampling	One month before sampling	Two months before sampling	Yearly May to July mean
1.31362501	CRU	CRU	PISO.AI	PISO.AI	11 year May to July mean	11 year May to July mean	Two months before sampling	11 year May to July mean
1.31362501	CRU	EOBS	PISO.AI	PISO.AI	11 year May to July mean	11 year May to July mean	Two months before sampling	11 year May to July mean
1.31453687	EOBS	EOBS	OIPC	PISO.AI	One month before sampling	One month before sampling	Two months before sampling	11 year May to July mean
1.314668487	EOBS	CRU	PISO.AI	OIPC	Mean three months before sampling	Mean three months before sampling	Three months before sampling	11 year May to July mean
1.314668683	CRU	CRU	PISO.AI	OIPC	11 year May to July mean	11 year May to July mean	One month before sampling	Mean three months before sampling
1.314668683	CRU	EOBS	PISO.AI	OIPC	11 year May to July mean	11 year May to July mean	One month before sampling	Mean three months before sampling
1.314955029	CRU	EOBS	OIPC	OIPC	One month before sampling	One month before sampling	One month before sampling	Mean three months before sampling
1.315149497	EOBS	EOBS	OIPC	OIPC	One month before sampling	One month before sampling	One month before sampling	One month before sampling
1.315550321	EOBS	EOBS	OIPC	OIPC	One month before sampling	One month before sampling	Mean three months before sampling	At sampling month
1.315589	CRU	EOBS	OIPC	OIPC	One month before sampling	One month before sampling	One month before sampling	One month before sampling
1.315893384	EOBS	CRU	PISO.AI	PISO.AI	Mean three months before sampling	Mean three months before sampling	Three months before sampling	11 year May to July mean
1.316245383	EOBS	EOBS	OIPC	OIPC	One month before sampling	One month before sampling	Yearly May to July mean	Mean three months before sampling
1.316873564	CRU	EOBS	OIPC	PISO.AI	One month before sampling	One month before sampling	One month before sampling	At sampling month
1.317119423	EOBS	CRU	OIPC	OIPC	At sampling Month	At sampling month	Two months before sampling	Yearly May to July mean
1.317909694	EOBS	CRU	OIPC	PISO.AI	11 year May to July mean	At sampling month	Three months before sampling	One month before sampling
1.318295976	CRU	EOBS	OIPC	OIPC	One month before sampling	One month before sampling	Mean three months before sampling	One month before sampling
1.31875738	CRU	EOBS	PISO.AI	OIPC	One month before sampling	One month before sampling	11 year May to July mean	Two months before sampling
1.319168972	CRU	CRU	OIPC	OIPC	One month before sampling	One month before sampling	Yearly May to July mean	Two months before sampling
1.319225936	CRU	CRU	PISO.AI	OIPC	11 year May to July mean	11 year May to July mean	One month before sampling	One month before sampling
1.319225936	CRU	EOBS	PISO.AI	OIPC	11 year May to July mean	11 year May to July mean	One month before sampling	One month before sampling
1.319234551	EOBS	CRU	OIPC	PISO.AI	One month before sampling	One month before sampling	Two months before sampling	One month before sampling
1.319284258	EOBS	CRU	OIPC	OIPC	One month before sampling	One month before sampling	11 year May to July mean	Three months before sampling
1.319507134	EOBS	CRU	OIPC	OIPC	One month before sampling	One month before sampling	Two months before sampling	One month before sampling
1.319680175	EOBS	CRU	OIPC	OIPC	At sampling Month	At sampling month	Two months before sampling	Mean three months before sampling
1.319782863	EOBS	EOBS	OIPC	OIPC	One month before sampling	One month before sampling	11 year May to July mean	Two months before sampling
1.32002515	CRU	CRU	PISO.AI	OIPC	11 year May to July mean	11 year May to July mean	Two months before sampling	Two months before sampling
1.32002515	CRU	EOBS	PISO.AI	OIPC	11 year May to July mean	11 year May to July mean	Two months before sampling	Two months before sampling
1.320143187	EOBS	CRU	PISO.AI	OIPC	Mean three months before sampling	Mean three months before sampling	Three months before sampling	Yearly May to July mean
1.320562949	CRU	CRU	OIPC	OIPC	One month before sampling	One month before sampling	One month before sampling	Mean three months before sampling
1.320640153	EOBS	EOBS	OIPC	OIPC	One month before sampling	One month before sampling	One month before sampling	At sampling month
1.3209798	EOBS	CRU	PISO.AI	PISO.AI	Mean three months before sampling	Mean three months before sampling	Three months before sampling	At sampling month
1.321521598	CRU	CRU	OIPC	OIPC	Two months before sampling	Two months before sampling	Two months before sampling	Four months before sampling
1.321538632	EOBS	EOBS	OIPC	OIPC	One month before sampling	One month before sampling	At sampling month	Three months before sampling
1.322117509	EOBS	CRU	OIPC	OIPC	At sampling Month	At sampling month	Two months before sampling	11 year May to July mean
1.32230945	EOBS	CRU	OIPC	PISO.AI	11 year May to July mean	At sampling month	Three months before sampling	Mean three months before sampling
1.322689684	CRU	CRU	OIPC	PISO.AI	One month before sampling	One month before sampling	One month before sampling	One month before sampling
1.323642604	EOBS	CRU	OIPC	PISO.AI	One month before sampling	One month before sampling	Three months before sampling	Three months before sampling
1.323668195	CRU	CRU	OIPC	OIPC	At sampling Month	At sampling month	Yearly May to July mean	Mean three months before sampling
1.323840317	EOBS	CRU	OIPC	OIPC	At sampling Month	At sampling month	Two months before sampling	One month before sampling
1.324079916	CRU	CRU	OIPC	PISO.AI	11 year May to July mean	11 year May to July mean	One month before sampling	At sampling month
1.324079916	CRU	EOBS	OIPC	PISO.AI	11 year May to July mean	11 year May to July mean	One month before sampling	At sampling month
1.324306064	EOBS	EOBS	OIPC	OIPC	One month before sampling	One month before sampling	11 year May to July mean	One month before sampling
1.324550023	EOBS	CRU	OIPC	OIPC	At sampling Month	At sampling month	Three months before sampling	At sampling month
1.324637384	CRU	EOBS	OIPC	OIPC	One month before sampling	One month before sampling	Mean three months before sampling	Mean three months before sampling
1.324643822	CRU	CRU	PISO.AI	OIPC	One month before sampling	One month before sampling	Two months before sampling	11 year May to July mean
1.324663331	EOBS	CRU	OIPC	OIPC	At sampling Month	At sampling month	Two months before sampling	Two months before sampling
1.324960026	CRU	CRU	OIPC	PISO.AI	Two months before sampling	Two months before sampling	Three months before sampling	Mean three months before sampling
1.32497248	CRU	CRU	OIPC	OIPC	At sampling Month	At sampling month	11 year May to July mean	Mean three months before sampling
1.32524121	CRU	EOBS	OIPC	PISO.AI	One month before sampling	One month before sampling	Mean three months before sampling	Yearly May to July mean
1.325448807	CRU	EOBS	OIPC	OIPC	One month before sampling	One month before sampling	Yearly May to July mean	Two months before sampling
1.325984284	CRU	CRU	OIPC	PISO.AI	11 year May to July mean	11 year May to July mean	One month before sampling	Three months before sampling
1.325984284	CRU	EOBS	OIPC	PISO.AI	11 year May to July mean	11 year May to July mean	One month before sampling	Three months before sampling
1.326115987	EOBS	CRU	OIPC	PISO.AI	One month before sampling	One month before sampling	Two months before sampling	Mean three months before sampling
1.326482173	EOBS	EOBS	OIPC	OIPC	One month before sampling	One month before sampling	One month before sampling	Two months before sampling
1.326604703	CRU	CRU	OIPC	OIPC	At sampling Month	At sampling month	Yearly May to July mean	One month before sampling
1.32687409	EOBS	CRU	OIPC	OIPC	At sampling Month	At sampling month	Yearly May to July mean	Three months before sampling
1.326954183	EOBS	EOBS	OIPC	OIPC	One month before sampling	One month before sampling	Two months before sampling	11 year May to July mean
1.327478449	CRU	CRU	OIPC	OIPC	At sampling Month	At sampling month	11 year May to July mean	One month before sampling
1.327731068	EOBS	EOBS	OIPC	OIPC	One month before sampling	One month before sampling	11 year May to July mean	Mean three months before sampling
1.327946509	CRU	CRU	OIPC	OIPC	One month before sampling	One month before sampling	Mean three months before sampling	11 year May to July mean
1.327948934	CRU	CRU	PISO.AI	OIPC	11 year May to July mean	11 year May to July mean	Two months before sampling	At sampling month
1.327948934	CRU	EOBS	PISO.AI	OIPC	11 year May to July mean	11 year May to July mean	Two months before sampling	At sampling month
1.327983188	CRU	EOBS	OIPC	PISO.AI	One month before sampling	One month before sampling	Yearly May to July mean	Two months before sampling
1.328598716	CRU	EOBS	OIPC	PISO.AI	One month before sampling	One month before sampling	Mean three months before sampling	At sampling month
1.328834162	EOBS	EOBS	OIPC	OIPC	One month before sampling	One month before sampling	Two months before sampling	At sampling month
1.328895764	EOBS	CRU	OIPC	PISO.AI	Two months before sampling	Two months before sampling	Three months before sampling	Three months before sampling
1.328997637	CRU	CRU	OIPC	OIPC	Two months before sampling	Two months before sampling	Three months before sampling	Yearly May to July mean
1.32942411	CRU	CRU	OIPC	OIPC	Two months before sampling	Two months before sampling	Three months before sampling	11 year May to July mean
1.329562931	CRU	CRU	PISO.AI	PISO.AI	One month before sampling	One month before sampling	Two months before sampling	One month before sampling
1.329601423	CRU	CRU	PISO.AI	OIPC	One month before sampling	One month before sampling	Two months before sampling	Yearly May to July mean
1.329648486	EOBS	CRU	PISO.AI	PISO.AI	One month before sampling	One month before sampling	Two months before sampling	Three months before sampling
1.330078628	CRU	CRU	PISO.AI	PISO.AI	Mean three months before sampling	Mean three months before sampling	Three months before sampling	One month before sampling
1.330323905	CRU	CRU	PISO.AI	PISO.AI	11 year May to July mean	11 year May to July mean	11 year May to July mean	Four months before sampling
1.330323905	CRU	EOBS	PISO.AI	PISO.AI	11 year May to July mean	11 year May to July mean	11 year May to July mean	Four months before sampling
1.330741606	CRU	CRU	OIPC	PISO.AI	One month before sampling	One month before sampling	One month before sampling	Mean three months before sampling
1.330761727	CRU	EOBS	OIPC	OIPC	Two months before sampling	Two months before sampling	Yearly May to July mean	Three months before sampling
1.330819029	CRU	EOBS	OIPC	PISO.AI	One month before sampling	One month before sampling	At sampling month	Mean three months before sampling
1.331193921	CRU	CRU	OIPC	PISO.AI	11 year May to July mean	11 year May to July mean	Mean three months before sampling	Three months before sampling
1.331193921	CRU	EOBS	OIPC	PISO.AI	11 year May to July mean	11 year May to July mean	Mean three months before sampling	Three months before sampling
1.331202286	EOBS	EOBS	PISO.AI	OIPC	One month before sampling	One month before sampling	11 year May to July mean	Two months before sampling
1.331352821	CRU	CRU	PISO.AI	OIPC	At sampling Month	At sampling month	Two months before sampling	Yearly May to July mean
1.331419794	CRU	CRU	PISO.AI	OIPC	Mean three months before sampling	Mean three months before sampling	Three months before sampling	One month before sampling
1.331754196	CRU	CRU	PISO.AI	OIPC	Two months before sampling	Two months before sampling	Three months before sampling	Mean three months before sampling
1.331836113	CRU	CRU	PISO.AI	PISO.AI	Two months before sampling	Two months before sampling	Four months before sampling	11 year May to July mean
1.331919413	EOBS	CRU	OIPC	OIPC	At sampling Month	At sampling month	11 year May to July mean	Three months before sampling
1.332034406	CRU	CRU	PISO.AI	OIPC	One month before sampling	One month before sampling	Three months before sampling	One month before sampling
1.332139125	CRU	EOBS	PISO.AI	PISO.AI	One month before sampling	One month before sampling	11 year May to July mean	Two months before sampling
1.332250028	CRU	CRU	OIPC	PISO.AI	At sampling Month	At sampling month	Yearly May to July mean	Two months before sampling
1.332331043	CRU	CRU	PISO.AI	OIPC	Two months before sampling	Two months before sampling	Four months before sampling	Yearly May to July mean
1.332580646	EOBS	CRU	OIPC	OIPC	11 year May to July mean	At sampling month	Three months before sampling	Two months before sampling
1.332861408	CRU	CRU	OIPC	PISO.AI	11 year May to July mean	11 year May to July mean	11 year May to July mean	Mean three months before sampling
1.332861408	CRU	EOBS	OIPC	PISO.AI	11 year May to July mean	11 year May to July mean	11 year May to July mean	Mean three months before sampling
1.333016809	CRU	CRU	PISO.AI	OIPC	11 year May to July mean	11 year May to July mean	At sampling month	Three months before sampling
1.333016809	CRU	EOBS	PISO.AI	OIPC	11 year May to July mean	11 year May to July mean	At sampling month	Three months before sampling
1.333373565	CRU	CRU	PISO.AI	OIPC	Mean three months before sampling	Mean three months before sampling	Three months before sampling	At sampling month
1.333499171	EOBS	EOBS	OIPC	OIPC	One month before sampling	One month before sampling	Mean three months before sampling	Two months before sampling
1.333761858	CRU	EOBS	OIPC	PISO.AI	One month before sampling	One month before sampling	One month before sampling	Mean three months before sampling
1.333936473	EOBS	EOBS	OIPC	OIPC	One month before sampling	One month before sampling	At sampling month	Two months before sampling
1.334193335	CRU	CRU	OIPC	OIPC	At sampling Month	At sampling month	Two months before sampling	Two months before sampling
1.334235534	CRU	CRU	PISO.AI	PISO.AI	Mean three months before sampling	Mean three months before sampling	Three months before sampling	Mean three months before sampling
1.33435477	CRU	CRU	OIPC	PISO.AI	11 year May to July mean	11 year May to July mean	11 year May to July mean	One month before sampling
1.33435477	CRU	EOBS	OIPC	PISO.AI	11 year May to July mean	11 year May to July mean	11 year May to July mean	One month before sampling
1.33487936	CRU	CRU	PISO.AI	OIPC	At sampling Month	At sampling month	Mean three months before sampling	Two months before sampling
1.334984327	CRU	EOBS	OIPC	PISO.AI	One month before sampling	One month before sampling	At sampling month	Two months before sampling
1.335352496	CRU	CRU	OIPC	OIPC	One month before sampling	One month before sampling	Mean three months before sampling	Yearly May to July mean
1.335514768	EOBS	EOBS	OIPC	PISO.AI	One month before sampling	One month before sampling	One month before sampling	Yearly May to July mean
1.335865401	CRU	CRU	PISO.AI	OIPC	At sampling Month	At sampling month	Two months before sampling	One month before sampling
1.336085936	CRU	CRU	OIPC	PISO.AI	At sampling Month	At sampling month	11 year May to July mean	Two months before sampling
1.336440081	CRU	CRU	PISO.AI	OIPC	11 year May to July mean	11 year May to July mean	11 year May to July mean	Mean three months before sampling
1.336440081	CRU	EOBS	PISO.AI	OIPC	11 year May to July mean	11 year May to July mean	11 year May to July mean	Mean three months before sampling
1.336606201	EOBS	CRU	OIPC	OIPC	One month before sampling	One month before sampling	Yearly May to July mean	Three months before sampling
1.336761326	EOBS	CRU	PISO.AI	PISO.AI	One month before sampling	One month before sampling	Three months before sampling	At sampling month
1.336794414	EOBS	CRU	OIPC	OIPC	One month before sampling	One month before sampling	Two months before sampling	11 year May to July mean
1.336808513	CRU	CRU	PISO.AI	OIPC	Two months before sampling	Two months before sampling	Three months before sampling	At sampling month
1.336875636	CRU	EOBS	OIPC	PISO.AI	One month before sampling	One month before sampling	Yearly May to July mean	Mean three months before sampling
1.337112782	CRU	CRU	PISO.AI	OIPC	Mean three months before sampling	Mean three months before sampling	Three months before sampling	Mean three months before sampling
1.337172565	CRU	CRU	PISO.AI	OIPC	At sampling Month	At sampling month	Two months before sampling	Mean three months before sampling
1.337507462	CRU	CRU	PISO.AI	OIPC	At sampling Month	At sampling month	One month before sampling	Two months before sampling
1.337612725	CRU	EOBS	OIPC	PISO.AI	One month before sampling	One month before sampling	At sampling month	Yearly May to July mean
1.337757687	CRU	CRU	PISO.AI	OIPC	At sampling Month	At sampling month	Two months before sampling	11 year May to July mean
1.337908591	CRU	CRU	OIPC	PISO.AI	11 year May to July mean	11 year May to July mean	Yearly May to July mean	Mean three months before sampling
1.337908591	CRU	EOBS	OIPC	PISO.AI	11 year May to July mean	11 year May to July mean	Yearly May to July mean	Mean three months before sampling
1.338168277	CRU	CRU	OIPC	PISO.AI	One month before sampling	One month before sampling	Mean three months before sampling	Yearly May to July mean
1.338243278	CRU	CRU	PISO.AI	PISO.AI	Two months before sampling	Two months before sampling	Three months before sampling	Yearly May to July mean
1.3383343	CRU	CRU	OIPC	OIPC	One month before sampling	One month before sampling	Two months before sampling	Four months before sampling
1.33866834	EOBS	CRU	OIPC	PISO.AI	At sampling Month	At sampling month	Two months before sampling	11 year May to July mean
1.338773988	EOBS	CRU	OIPC	OIPC	At sampling Month	At sampling month	At sampling month	Three months before sampling
1.339365132	CRU	CRU	PISO.AI	PISO.AI	11 year May to July mean	11 year May to July mean	11 year May to July mean	Two months before sampling
1.339365132	CRU	EOBS	PISO.AI	PISO.AI	11 year May to July mean	11 year May to July mean	11 year May to July mean	Two months before sampling
1.339971231	EOBS	CRU	OIPC	PISO.AI	11 year May to July mean	At sampling month	Three months before sampling	Yearly May to July mean
1.340030309	EOBS	EOBS	OIPC	PISO.AI	One month before sampling	One month before sampling	Mean three months before sampling	Yearly May to July mean
1.340243084	EOBS	CRU	OIPC	PISO.AI	Mean three months before sampling	Mean three months before sampling	Three months before sampling	Three months before sampling
1.340448011	EOBS	EOBS	OIPC	PISO.AI	One month before sampling	One month before sampling	One month before sampling	Mean three months before sampling
1.340628894	CRU	CRU	OIPC	PISO.AI	11 year May to July mean	11 year May to July mean	Yearly May to July mean	One month before sampling
1.340628894	CRU	EOBS	OIPC	PISO.AI	11 year May to July mean	11 year May to July mean	Yearly May to July mean	One month before sampling
1.340722788	EOBS	CRU	OIPC	OIPC	One month before sampling	One month before sampling	Two months before sampling	Yearly May to July mean
1.340740499	CRU	CRU	PISO.AI	OIPC	Two months before sampling	Two months before sampling	Four months before sampling	11 year May to July mean
1.341265007	CRU	EOBS	OIPC	OIPC	Two months before sampling	Two months before sampling	11 year May to July mean	Three months before sampling
1.341698413	CRU	CRU	PISO.AI	PISO.AI	11 year May to July mean	11 year May to July mean	Two months before sampling	One month before sampling
1.341698413	CRU	EOBS	PISO.AI	PISO.AI	11 year May to July mean	11 year May to July mean	Two months before sampling	One month before sampling
1.341971407	CRU	CRU	OIPC	PISO.AI	Two months before sampling	Two months before sampling	Three months before sampling	At sampling month
1.342082271	CRU	CRU	OIPC	OIPC	One month before sampling	One month before sampling	One month before sampling	One month before sampling
1.342580385	EOBS	CRU	OIPC	PISO.AI	11 year May to July mean	At sampling month	Three months before sampling	At sampling month
1.342672032	EOBS	EOBS	OIPC	PISO.AI	One month before sampling	One month before sampling	Mean three months before sampling	Mean three months before sampling
1.342866693	EOBS	CRU	OIPC	PISO.AI	11 year May to July mean	At sampling month	Three months before sampling	Two months before sampling
1.342924169	CRU	CRU	PISO.AI	OIPC	11 year May to July mean	11 year May to July mean	Mean three months before sampling	Yearly May to July mean
1.342924169	CRU	EOBS	PISO.AI	OIPC	11 year May to July mean	11 year May to July mean	Mean three months before sampling	Yearly May to July mean
1.343231482	CRU	CRU	PISO.AI	OIPC	11 year May to July mean	11 year May to July mean	11 year May to July mean	One month before sampling
1.343231482	CRU	EOBS	PISO.AI	OIPC	11 year May to July mean	11 year May to July mean	11 year May to July mean	One month before sampling
1.343273156	CRU	CRU	PISO.AI	OIPC	11 year May to July mean	11 year May to July mean	Mean three months before sampling	11 year May to July mean
1.343273156	CRU	EOBS	PISO.AI	OIPC	11 year May to July mean	11 year May to July mean	Mean three months before sampling	11 year May to July mean
1.34349193	CRU	CRU	OIPC	PISO.AI	Two months before sampling	Two months before sampling	Three months before sampling	11 year May to July mean
1.343535547	CRU	CRU	OIPC	PISO.AI	At sampling Month	At sampling month	Mean three months before sampling	At sampling month
1.343912901	CRU	CRU	PISO.AI	OIPC	One month before sampling	One month before sampling	Three months before sampling	Mean three months before sampling
1.344089881	CRU	CRU	PISO.AI	OIPC	Two months before sampling	Two months before sampling	Three months before sampling	Two months before sampling
1.34429444	EOBS	CRU	OIPC	PISO.AI	Mean three months before sampling	Mean three months before sampling	Three months before sampling	One month before sampling
1.344469995	CRU	CRU	PISO.AI	OIPC	Two months before sampling	Two months before sampling	Three months before sampling	One month before sampling
1.344632768	EOBS	CRU	OIPC	OIPC	At sampling Month	At sampling month	Two months before sampling	At sampling month
1.344887699	EOBS	CRU	OIPC	PISO.AI	At sampling Month	At sampling month	Two months before sampling	One month before sampling
1.345434305	CRU	CRU	OIPC	PISO.AI	11 year May to July mean	11 year May to July mean	Yearly May to July mean	Four months before sampling
1.345434305	CRU	EOBS	OIPC	PISO.AI	11 year May to July mean	11 year May to July mean	Yearly May to July mean	Four months before sampling
1.345948193	CRU	CRU	OIPC	OIPC	11 year May to July mean	11 year May to July mean	At sampling month	Mean three months before sampling
1.345948193	CRU	EOBS	OIPC	OIPC	11 year May to July mean	11 year May to July mean	At sampling month	Mean three months before sampling
1.346054533	CRU	EOBS	PISO.AI	PISO.AI	One month before sampling	One month before sampling	11 year May to July mean	Mean three months before sampling
1.346094502	EOBS	CRU	OIPC	OIPC	At sampling Month	At sampling month	Two months before sampling	Three months before sampling
1.346179735	CRU	CRU	PISO.AI	OIPC	11 year May to July mean	11 year May to July mean	Yearly May to July mean	Two months before sampling
1.346179735	CRU	EOBS	PISO.AI	OIPC	11 year May to July mean	11 year May to July mean	Yearly May to July mean	Two months before sampling
1.346575552	CRU	CRU	PISO.AI	PISO.AI	Mean three months before sampling	Mean three months before sampling	Three months before sampling	Two months before sampling
1.346585106	CRU	CRU	PISO.AI	PISO.AI	At sampling Month	At sampling month	Two months before sampling	11 year May to July mean
1.346846386	CRU	CRU	PISO.AI	OIPC	Two months before sampling	Two months before sampling	One month before sampling	Four months before sampling
1.346869632	CRU	CRU	PISO.AI	PISO.AI	One month before sampling	One month before sampling	Three months before sampling	At sampling month
1.346972212	EOBS	CRU	OIPC	PISO.AI	At sampling Month	At sampling month	Three months before sampling	11 year May to July mean
1.346982469	CRU	CRU	PISO.AI	PISO.AI	Two months before sampling	Two months before sampling	Three months before sampling	One month before sampling
1.347470982	CRU	EOBS	OIPC	PISO.AI	One month before sampling	One month before sampling	11 year May to July mean	Two months before sampling
1.347478176	CRU	CRU	OIPC	PISO.AI	11 year May to July mean	11 year May to July mean	At sampling month	Two months before sampling
1.347478176	CRU	EOBS	OIPC	PISO.AI	11 year May to July mean	11 year May to July mean	At sampling month	Two months before sampling
1.34785641	CRU	CRU	OIPC	OIPC	11 year May to July mean	11 year May to July mean	11 year May to July mean	11 year May to July mean
1.34785641	CRU	EOBS	OIPC	OIPC	11 year May to July mean	11 year May to July mean	11 year May to July mean	11 year May to July mean
1.34787168	CRU	EOBS	OIPC	OIPC	One month before sampling	One month before sampling	11 year May to July mean	Two months before sampling
1.347957212	EOBS	EOBS	PISO.AI	OIPC	One month before sampling	One month before sampling	11 year May to July mean	Three months before sampling
1.347989816	CRU	EOBS	OIPC	PISO.AI	One month before sampling	One month before sampling	Mean three months before sampling	Mean three months before sampling
1.34863939	CRU	CRU	OIPC	OIPC	One month before sampling	Two months before sampling	Four months before sampling	Three months before sampling
1.348897925	EOBS	EOBS	OIPC	PISO.AI	One month before sampling	One month before sampling	Mean three months before sampling	At sampling month
1.349279295	EOBS	EOBS	OIPC	PISO.AI	One month before sampling	One month before sampling	One month before sampling	At sampling month
1.349388362	CRU	CRU	OIPC	OIPC	11 year May to July mean	11 year May to July mean	11 year May to July mean	Yearly May to July mean
1.349388362	CRU	EOBS	OIPC	OIPC	11 year May to July mean	11 year May to July mean	11 year May to July mean	Yearly May to July mean
1.349501318	CRU	EOBS	OIPC	PISO.AI	One month before sampling	One month before sampling	At sampling month	At sampling month
1.349578358	CRU	CRU	OIPC	PISO.AI	One month before sampling	Two months before sampling	Four months before sampling	Three months before sampling
1.349642423	EOBS	CRU	PISO.AI	PISO.AI	One month before sampling	One month before sampling	Mean three months before sampling	Three months before sampling
1.350189683	CRU	EOBS	PISO.AI	OIPC	Two months before sampling	Two months before sampling	11 year May to July mean	Three months before sampling
1.35024827	EOBS	CRU	PISO.AI	PISO.AI	One month before sampling	One month before sampling	At sampling month	Four months before sampling
1.350968667	CRU	CRU	PISO.AI	PISO.AI	Two months before sampling	Two months before sampling	Three months before sampling	At sampling month
1.351311228	EOBS	CRU	OIPC	PISO.AI	One month before sampling	One month before sampling	11 year May to July mean	Three months before sampling
1.351797103	EOBS	EOBS	OIPC	OIPC	One month before sampling	One month before sampling	Yearly May to July mean	Three months before sampling
1.352503868	CRU	EOBS	OIPC	PISO.AI	One month before sampling	One month before sampling	11 year May to July mean	Mean three months before sampling
1.352525974	CRU	CRU	PISO.AI	PISO.AI	Two months before sampling	Two months before sampling	Four months before sampling	Yearly May to July mean
1.352611691	EOBS	CRU	OIPC	OIPC	One month before sampling	Two months before sampling	Four months before sampling	Four months before sampling
1.352705373	EOBS	CRU	PISO.AI	OIPC	Mean three months before sampling	Mean three months before sampling	Three months before sampling	Three months before sampling
1.352910882	EOBS	EOBS	OIPC	PISO.AI	One month before sampling	One month before sampling	One month before sampling	Two months before sampling
1.353190239	CRU	CRU	PISO.AI	OIPC	11 year May to July mean	11 year May to July mean	Two months before sampling	Three months before sampling
1.353190239	CRU	EOBS	PISO.AI	OIPC	11 year May to July mean	11 year May to July mean	Two months before sampling	Three months before sampling
1.353546478	EOBS	CRU	OIPC	OIPC	At sampling Month	At sampling month	Three months before sampling	Yearly May to July mean
1.3536102	CRU	CRU	PISO.AI	PISO.AI	Mean three months before sampling	Mean three months before sampling	Three months before sampling	Yearly May to July mean
1.353651187	CRU	CRU	PISO.AI	PISO.AI	Two months before sampling	Two months before sampling	Four months before sampling	At sampling month
1.353702858	EOBS	CRU	PISO.AI	PISO.AI	One month before sampling	One month before sampling	Yearly May to July mean	Four months before sampling
1.353831852	EOBS	EOBS	OIPC	PISO.AI	One month before sampling	One month before sampling	Yearly May to July mean	Two months before sampling
1.353841287	CRU	EOBS	OIPC	PISO.AI	One month before sampling	One month before sampling	Yearly May to July mean	At sampling month
1.354029144	CRU	CRU	PISO.AI	PISO.AI	One month before sampling	One month before sampling	Two months before sampling	Mean three months before sampling
1.354494269	CRU	CRU	PISO.AI	OIPC	Two months before sampling	Two months before sampling	Three months before sampling	Three months before sampling
1.35472001	EOBS	CRU	OIPC	PISO.AI	One month before sampling	One month before sampling	Two months before sampling	Yearly May to July mean
1.354720057	CRU	CRU	OIPC	OIPC	11 year May to July mean	11 year May to July mean	Yearly May to July mean	11 year May to July mean
1.354720057	CRU	EOBS	OIPC	OIPC	11 year May to July mean	11 year May to July mean	Yearly May to July mean	11 year May to July mean
1.354796604	CRU	CRU	PISO.AI	OIPC	At sampling Month	At sampling month	Mean three months before sampling	Mean three months before sampling
1.354821933	CRU	CRU	PISO.AI	OIPC	One month before sampling	One month before sampling	Mean three months before sampling	Mean three months before sampling
1.355187696	EOBS	EOBS	PISO.AI	OIPC	One month before sampling	One month before sampling	11 year May to July mean	One month before sampling
1.355781249	CRU	CRU	PISO.AI	OIPC	At sampling Month	At sampling month	Two months before sampling	Two months before sampling
1.35588316	CRU	EOBS	OIPC	PISO.AI	One month before sampling	One month before sampling	At sampling month	One month before sampling
1.356143495	CRU	CRU	PISO.AI	OIPC	At sampling Month	At sampling month	Two months before sampling	At sampling month
1.356181561	CRU	CRU	PISO.AI	OIPC	At sampling Month	At sampling month	Mean three months before sampling	Three months before sampling
1.356250077	CRU	CRU	PISO.AI	OIPC	At sampling Month	At sampling month	Mean three months before sampling	One month before sampling
1.356737528	CRU	CRU	PISO.AI	PISO.AI	Two months before sampling	Two months before sampling	Three months before sampling	Mean three months before sampling
1.356862233	EOBS	EOBS	PISO.AI	OIPC	One month before sampling	One month before sampling	11 year May to July mean	Mean three months before sampling
1.356955766	EOBS	CRU	PISO.AI	PISO.AI	One month before sampling	One month before sampling	Three months before sampling	Mean three months before sampling
1.357112562	CRU	CRU	OIPC	OIPC	11 year May to July mean	11 year May to July mean	At sampling month	One month before sampling
1.357112562	CRU	EOBS	OIPC	OIPC	11 year May to July mean	11 year May to July mean	At sampling month	One month before sampling
1.357207784	CRU	CRU	OIPC	PISO.AI	At sampling Month	At sampling month	One month before sampling	At sampling month
1.357227522	CRU	CRU	PISO.AI	OIPC	At sampling Month	At sampling month	One month before sampling	Mean three months before sampling
1.357519852	EOBS	EOBS	OIPC	OIPC	One month before sampling	One month before sampling	Yearly May to July mean	Yearly May to July mean
1.357586041	CRU	CRU	OIPC	OIPC	11 year May to July mean	11 year May to July mean	11 year May to July mean	At sampling month
1.357586041	CRU	EOBS	OIPC	OIPC	11 year May to July mean	11 year May to July mean	11 year May to July mean	At sampling month
1.357760391	EOBS	EOBS	OIPC	PISO.AI	One month before sampling	One month before sampling	Mean three months before sampling	Two months before sampling
1.358017501	CRU	CRU	OIPC	OIPC	11 year May to July mean	11 year May to July mean	Yearly May to July mean	Yearly May to July mean
1.358017501	CRU	EOBS	OIPC	OIPC	11 year May to July mean	11 year May to July mean	Yearly May to July mean	Yearly May to July mean
1.358022451	EOBS	CRU	OIPC	PISO.AI	At sampling Month	At sampling month	Two months before sampling	Mean three months before sampling
1.358963888	CRU	CRU	PISO.AI	OIPC	At sampling Month	At sampling month	One month before sampling	One month before sampling
1.359342646	CRU	CRU	PISO.AI	OIPC	At sampling Month	At sampling month	One month before sampling	Three months before sampling
1.359460019	CRU	CRU	PISO.AI	OIPC	Two months before sampling	Two months before sampling	Four months before sampling	At sampling month
1.360053664	CRU	EOBS	OIPC	PISO.AI	One month before sampling	One month before sampling	One month before sampling	One month before sampling
1.360096655	CRU	CRU	PISO.AI	PISO.AI	11 year May to July mean	11 year May to July mean	One month before sampling	Two months before sampling
1.360096655	CRU	EOBS	PISO.AI	PISO.AI	11 year May to July mean	11 year May to July mean	One month before sampling	Two months before sampling
1.360130434	CRU	CRU	OIPC	OIPC	One month before sampling	One month before sampling	One month before sampling	11 year May to July mean
1.360532384	EOBS	EOBS	OIPC	OIPC	One month before sampling	One month before sampling	Yearly May to July mean	11 year May to July mean
1.36171577	EOBS	CRU	OIPC	PISO.AI	At sampling Month	At sampling month	Two months before sampling	Two months before sampling
1.362082846	EOBS	CRU	PISO.AI	OIPC	Two months before sampling	Two months before sampling	Four months before sampling	Yearly May to July mean
1.362148567	CRU	CRU	PISO.AI	PISO.AI	One month before sampling	One month before sampling	Two months before sampling	11 year May to July mean
1.363087019	CRU	CRU	OIPC	PISO.AI	11 year May to July mean	11 year May to July mean	11 year May to July mean	Four months before sampling
1.363087019	CRU	EOBS	OIPC	PISO.AI	11 year May to July mean	11 year May to July mean	11 year May to July mean	Four months before sampling
1.363416119	CRU	CRU	PISO.AI	OIPC	11 year May to July mean	11 year May to July mean	Mean three months before sampling	At sampling month
1.363416119	CRU	EOBS	PISO.AI	OIPC	11 year May to July mean	11 year May to July mean	Mean three months before sampling	At sampling month
1.363687597	EOBS	EOBS	OIPC	PISO.AI	One month before sampling	One month before sampling	One month before sampling	One month before sampling
1.363812313	EOBS	EOBS	OIPC	OIPC	One month before sampling	One month before sampling	11 year May to July mean	Yearly May to July mean
1.364179287	EOBS	CRU	OIPC	PISO.AI	One month before sampling	One month before sampling	Yearly May to July mean	Three months before sampling
1.364357205	EOBS	CRU	PISO.AI	PISO.AI	One month before sampling	One month before sampling	Three months before sampling	Yearly May to July mean
1.364867489	CRU	CRU	PISO.AI	OIPC	One month before sampling	One month before sampling	Mean three months before sampling	One month before sampling
1.365225006	CRU	CRU	OIPC	OIPC	At sampling Month	At sampling month	At sampling month	Mean three months before sampling
1.365666863	CRU	CRU	PISO.AI	OIPC	11 year May to July mean	11 year May to July mean	One month before sampling	11 year May to July mean
1.365666863	CRU	EOBS	PISO.AI	OIPC	11 year May to July mean	11 year May to July mean	One month before sampling	11 year May to July mean
1.365802913	EOBS	EOBS	OIPC	PISO.AI	One month before sampling	One month before sampling	Mean three months before sampling	One month before sampling
1.365822719	CRU	CRU	PISO.AI	PISO.AI	Mean three months before sampling	Mean three months before sampling	Three months before sampling	11 year May to July mean
1.366075736	EOBS	CRU	OIPC	OIPC	At sampling Month	At sampling month	Three months before sampling	11 year May to July mean
1.366226074	CRU	CRU	OIPC	OIPC	11 year May to July mean	11 year May to July mean	Yearly May to July mean	At sampling month
1.366226074	CRU	EOBS	OIPC	OIPC	11 year May to July mean	11 year May to July mean	Yearly May to July mean	At sampling month
1.366271673	CRU	CRU	OIPC	PISO.AI	One month before sampling	One month before sampling	Mean three months before sampling	11 year May to July mean
1.366532654	CRU	CRU	PISO.AI	OIPC	11 year May to July mean	11 year May to July mean	One month before sampling	Yearly May to July mean
1.366532654	CRU	EOBS	PISO.AI	OIPC	11 year May to July mean	11 year May to July mean	One month before sampling	Yearly May to July mean
1.366553147	CRU	EOBS	OIPC	PISO.AI	One month before sampling	One month before sampling	Yearly May to July mean	Yearly May to July mean
1.366623459	CRU	CRU	OIPC	OIPC	Two months before sampling	Two months before sampling	Three months before sampling	Two months before sampling
1.36674355	CRU	CRU	OIPC	PISO.AI	One month before sampling	One month before sampling	One month before sampling	Yearly May to July mean
1.366769516	CRU	EOBS	OIPC	PISO.AI	One month before sampling	One month before sampling	11 year May to July mean	At sampling month
1.367234772	CRU	CRU	PISO.AI	PISO.AI	11 year May to July mean	11 year May to July mean	Mean three months before sampling	11 year May to July mean
1.367234772	CRU	EOBS	PISO.AI	PISO.AI	11 year May to July mean	11 year May to July mean	Mean three months before sampling	11 year May to July mean
1.367411534	EOBS	EOBS	OIPC	PISO.AI	One month before sampling	One month before sampling	11 year May to July mean	Two months before sampling
1.367507934	CRU	EOBS	PISO.AI	PISO.AI	One month before sampling	One month before sampling	11 year May to July mean	At sampling month
1.367632825	CRU	CRU	OIPC	PISO.AI	At sampling Month	At sampling month	At sampling month	Three months before sampling
1.367738556	CRU	CRU	OIPC	OIPC	One month before sampling	One month before sampling	One month before sampling	Yearly May to July mean
1.367931912	CRU	CRU	PISO.AI	PISO.AI	11 year May to July mean	11 year May to July mean	Mean three months before sampling	Two months before sampling
1.367931912	CRU	EOBS	PISO.AI	PISO.AI	11 year May to July mean	11 year May to July mean	Mean three months before sampling	Two months before sampling
1.367955752	CRU	CRU	PISO.AI	OIPC	One month before sampling	One month before sampling	Yearly May to July mean	Two months before sampling
1.368474946	CRU	CRU	PISO.AI	PISO.AI	Mean three months before sampling	Mean three months before sampling	Three months before sampling	At sampling month
1.368550967	EOBS	CRU	PISO.AI	OIPC	At sampling Month	At sampling month	11 year May to July mean	Three months before sampling
1.36868366	EOBS	EOBS	OIPC	OIPC	One month before sampling	One month before sampling	11 year May to July mean	11 year May to July mean
1.369258997	EOBS	EOBS	OIPC	OIPC	Two months before sampling	Two months before sampling	Yearly May to July mean	Three months before sampling
1.369747973	EOBS	CRU	OIPC	PISO.AI	Mean three months before sampling	Mean three months before sampling	Three months before sampling	Two months before sampling
1.369849957	EOBS	CRU	PISO.AI	OIPC	Two months before sampling	Two months before sampling	Four months before sampling	11 year May to July mean
1.369952153	CRU	CRU	PISO.AI	OIPC	At sampling Month	At sampling month	11 year May to July mean	Mean three months before sampling
1.370125513	EOBS	EOBS	OIPC	OIPC	One month before sampling	One month before sampling	Yearly May to July mean	At sampling month
1.370239147	CRU	CRU	PISO.AI	PISO.AI	11 year May to July mean	11 year May to July mean	Two months before sampling	Mean three months before sampling
1.370239147	CRU	EOBS	PISO.AI	PISO.AI	11 year May to July mean	11 year May to July mean	Two months before sampling	Mean three months before sampling
1.370243833	EOBS	CRU	OIPC	OIPC	At sampling Month	At sampling month	Mean three months before sampling	Two months before sampling
1.371056077	EOBS	CRU	OIPC	PISO.AI	At sampling Month	At sampling month	Two months before sampling	Yearly May to July mean
1.371175249	EOBS	CRU	PISO.AI	OIPC	One month before sampling	One month before sampling	Three months before sampling	Two months before sampling
1.371446288	EOBS	CRU	PISO.AI	PISO.AI	Two months before sampling	Two months before sampling	Four months before sampling	11 year May to July mean
1.371582866	CRU	EOBS	OIPC	PISO.AI	One month before sampling	One month before sampling	One month before sampling	Two months before sampling
1.371629509	EOBS	CRU	OIPC	PISO.AI	Mean three months before sampling	Mean three months before sampling	Three months before sampling	Mean three months before sampling
1.371705436	CRU	CRU	OIPC	PISO.AI	At sampling Month	At sampling month	At sampling month	Two months before sampling
1.37184458	CRU	CRU	PISO.AI	OIPC	11 year May to July mean	11 year May to July mean	One month before sampling	At sampling month
1.37184458	CRU	EOBS	PISO.AI	OIPC	11 year May to July mean	11 year May to July mean	One month before sampling	At sampling month
1.372182931	CRU	CRU	PISO.AI	PISO.AI	11 year May to July mean	11 year May to July mean	Two months before sampling	Yearly May to July mean
1.372182931	CRU	EOBS	PISO.AI	PISO.AI	11 year May to July mean	11 year May to July mean	Two months before sampling	Yearly May to July mean
1.37276849	CRU	CRU	OIPC	PISO.AI	11 year May to July mean	11 year May to July mean	At sampling month	One month before sampling
1.37276849	CRU	EOBS	OIPC	PISO.AI	11 year May to July mean	11 year May to July mean	At sampling month	One month before sampling
1.373568779	CRU	CRU	OIPC	OIPC	At sampling Month	At sampling month	At sampling month	One month before sampling
1.373594862	CRU	CRU	PISO.AI	OIPC	One month before sampling	One month before sampling	One month before sampling	Mean three months before sampling
1.373932464	CRU	EOBS	OIPC	PISO.AI	One month before sampling	One month before sampling	Mean three months before sampling	One month before sampling
1.373935542	CRU	CRU	PISO.AI	OIPC	At sampling Month	At sampling month	11 year May to July mean	One month before sampling
1.373942553	EOBS	CRU	OIPC	PISO.AI	One month before sampling	One month before sampling	Two months before sampling	11 year May to July mean
1.374256368	CRU	CRU	OIPC	OIPC	Two months before sampling	Two months before sampling	Three months before sampling	Mean three months before sampling
1.374629449	EOBS	EOBS	OIPC	OIPC	One month before sampling	One month before sampling	At sampling month	Mean three months before sampling
1.375395555	CRU	CRU	PISO.AI	PISO.AI	One month before sampling	One month before sampling	Three months before sampling	Yearly May to July mean
1.37541772	CRU	CRU	PISO.AI	PISO.AI	One month before sampling	One month before sampling	Two months before sampling	Two months before sampling
1.375597473	CRU	CRU	PISO.AI	PISO.AI	Two months before sampling	Two months before sampling	Four months before sampling	One month before sampling
1.375843793	CRU	EOBS	OIPC	OIPC	Two months before sampling	Two months before sampling	Two months before sampling	Yearly May to July mean
1.37609195	CRU	CRU	PISO.AI	OIPC	Mean three months before sampling	Mean three months before sampling	Three months before sampling	Two months before sampling
1.376098032	EOBS	EOBS	OIPC	OIPC	One month before sampling	One month before sampling	11 year May to July mean	Three months before sampling
1.376106962	EOBS	EOBS	OIPC	PISO.AI	One month before sampling	One month before sampling	Two months before sampling	At sampling month
1.376376224	EOBS	EOBS	OIPC	OIPC	One month before sampling	One month before sampling	11 year May to July mean	At sampling month
1.376439301	CRU	EOBS	OIPC	PISO.AI	One month before sampling	One month before sampling	Yearly May to July mean	One month before sampling
1.376936101	EOBS	EOBS	OIPC	OIPC	Two months before sampling	Two months before sampling	11 year May to July mean	Three months before sampling
1.377390295	EOBS	EOBS	OIPC	OIPC	One month before sampling	One month before sampling	At sampling month	One month before sampling
1.377502156	EOBS	EOBS	OIPC	PISO.AI	One month before sampling	One month before sampling	Yearly May to July mean	11 year May to July mean
1.377863481	CRU	CRU	PISO.AI	PISO.AI	At sampling Month	At sampling month	11 year May to July mean	Two months before sampling
1.378068784	EOBS	EOBS	OIPC	OIPC	One month before sampling	One month before sampling	Two months before sampling	One month before sampling
1.378634766	CRU	CRU	OIPC	PISO.AI	11 year May to July mean	11 year May to July mean	11 year May to July mean	11 year May to July mean
1.378634766	CRU	EOBS	OIPC	PISO.AI	11 year May to July mean	11 year May to July mean	11 year May to July mean	11 year May to July mean
1.378973946	EOBS	CRU	OIPC	OIPC	11 year May to July mean	At sampling month	Two months before sampling	Three months before sampling
1.379114863	CRU	CRU	PISO.AI	PISO.AI	One month before sampling	One month before sampling	Two months before sampling	Yearly May to July mean
1.379944256	EOBS	CRU	PISO.AI	PISO.AI	One month before sampling	One month before sampling	Three months before sampling	One month before sampling
1.38031235	CRU	CRU	PISO.AI	PISO.AI	One month before sampling	One month before sampling	Mean three months before sampling	Two months before sampling
1.380411155	EOBS	EOBS	OIPC	PISO.AI	One month before sampling	One month before sampling	Two months before sampling	Yearly May to July mean
1.380873146	CRU	CRU	OIPC	PISO.AI	One month before sampling	One month before sampling	Mean three months before sampling	At sampling month
1.381040816	CRU	EOBS	OIPC	OIPC	Two months before sampling	Two months before sampling	Two months before sampling	11 year May to July mean
1.38106386	CRU	EOBS	OIPC	PISO.AI	One month before sampling	One month before sampling	11 year May to July mean	Yearly May to July mean
1.381351438	CRU	CRU	PISO.AI	PISO.AI	At sampling Month	At sampling month	Two months before sampling	One month before sampling
1.381842836	CRU	EOBS	PISO.AI	PISO.AI	One month before sampling	One month before sampling	Mean three months before sampling	11 year May to July mean
1.382082623	CRU	EOBS	PISO.AI	PISO.AI	One month before sampling	One month before sampling	11 year May to July mean	Yearly May to July mean
1.382610572	CRU	CRU	PISO.AI	OIPC	Mean three months before sampling	Mean three months before sampling	Three months before sampling	11 year May to July mean
1.383020193	CRU	CRU	PISO.AI	PISO.AI	One month before sampling	One month before sampling	One month before sampling	Two months before sampling
1.383156916	CRU	EOBS	PISO.AI	OIPC	One month before sampling	One month before sampling	Mean three months before sampling	Yearly May to July mean
1.383710041	CRU	CRU	PISO.AI	OIPC	One month before sampling	One month before sampling	One month before sampling	One month before sampling
1.384197495	CRU	EOBS	OIPC	PISO.AI	Two months before sampling	Two months before sampling	Two months before sampling	11 year May to July mean
1.384379555	EOBS	CRU	PISO.AI	OIPC	At sampling Month	At sampling month	Mean three months before sampling	Three months before sampling
1.384400346	EOBS	EOBS	OIPC	PISO.AI	One month before sampling	One month before sampling	11 year May to July mean	11 year May to July mean
1.384414671	CRU	CRU	PISO.AI	PISO.AI	One month before sampling	One month before sampling	Three months before sampling	Mean three months before sampling
1.384728937	CRU	CRU	OIPC	PISO.AI	11 year May to July mean	11 year May to July mean	At sampling month	Mean three months before sampling
1.384728937	CRU	EOBS	OIPC	PISO.AI	11 year May to July mean	11 year May to July mean	At sampling month	Mean three months before sampling
1.384879011	EOBS	CRU	OIPC	PISO.AI	One month before sampling	One month before sampling	Two months before sampling	At sampling month
1.384881175	CRU	EOBS	PISO.AI	OIPC	One month before sampling	One month before sampling	Mean three months before sampling	At sampling month
1.385461841	CRU	EOBS	PISO.AI	PISO.AI	One month before sampling	One month before sampling	11 year May to July mean	One month before sampling
1.386413053	EOBS	EOBS	OIPC	OIPC	One month before sampling	One month before sampling	At sampling month	Yearly May to July mean
1.386458891	CRU	CRU	OIPC	PISO.AI	11 year May to July mean	11 year May to July mean	Yearly May to July mean	11 year May to July mean
1.386458891	CRU	EOBS	OIPC	PISO.AI	11 year May to July mean	11 year May to July mean	Yearly May to July mean	11 year May to July mean
1.386873279	CRU	CRU	PISO.AI	PISO.AI	11 year May to July mean	11 year May to July mean	Mean three months before sampling	One month before sampling
1.386873279	CRU	EOBS	PISO.AI	PISO.AI	11 year May to July mean	11 year May to July mean	Mean three months before sampling	One month before sampling
1.386923013	EOBS	EOBS	OIPC	OIPC	One month before sampling	One month before sampling	Two months before sampling	Mean three months before sampling
1.387104632	CRU	CRU	PISO.AI	OIPC	Mean three months before sampling	Mean three months before sampling	Three months before sampling	Yearly May to July mean
1.387154912	CRU	CRU	OIPC	PISO.AI	Two months before sampling	Two months before sampling	Three months before sampling	Two months before sampling
1.387206988	EOBS	EOBS	OIPC	PISO.AI	One month before sampling	One month before sampling	Yearly May to July mean	Mean three months before sampling
1.387849334	EOBS	CRU	OIPC	PISO.AI	One month before sampling	Two months before sampling	Four months before sampling	Four months before sampling
1.387874151	CRU	CRU	PISO.AI	PISO.AI	11 year May to July mean	11 year May to July mean	Mean three months before sampling	Mean three months before sampling
1.387874151	CRU	EOBS	PISO.AI	PISO.AI	11 year May to July mean	11 year May to July mean	Mean three months before sampling	Mean three months before sampling
1.388011685	CRU	CRU	PISO.AI	OIPC	One month before sampling	One month before sampling	11 year May to July mean	Two months before sampling
1.388067367	CRU	EOBS	OIPC	PISO.AI	One month before sampling	One month before sampling	Mean three months before sampling	Two months before sampling
1.388100207	CRU	CRU	OIPC	PISO.AI	At sampling Month	At sampling month	11 year May to July mean	One month before sampling
1.388547294	CRU	CRU	OIPC	OIPC	Two months before sampling	Two months before sampling	Three months before sampling	At sampling month
1.388590785	EOBS	CRU	PISO.AI	OIPC	At sampling Month	At sampling month	One month before sampling	Three months before sampling
1.388988705	EOBS	CRU	PISO.AI	PISO.AI	Two months before sampling	Two months before sampling	Four months before sampling	At sampling month
1.389101875	CRU	CRU	OIPC	PISO.AI	At sampling Month	At sampling month	Yearly May to July mean	One month before sampling
1.389268021	CRU	CRU	OIPC	PISO.AI	At sampling Month	At sampling month	Yearly May to July mean	Mean three months before sampling
1.389293508	CRU	CRU	OIPC	OIPC	11 year May to July mean	11 year May to July mean	At sampling month	11 year May to July mean
1.389293508	CRU	EOBS	OIPC	OIPC	11 year May to July mean	11 year May to July mean	At sampling month	11 year May to July mean
1.389378704	EOBS	EOBS	OIPC	OIPC	One month before sampling	One month before sampling	At sampling month	11 year May to July mean
1.389454267	CRU	CRU	OIPC	PISO.AI	At sampling Month	At sampling month	11 year May to July mean	Mean three months before sampling
1.389570917	CRU	CRU	PISO.AI	PISO.AI	11 year May to July mean	11 year May to July mean	Two months before sampling	At sampling month
1.389570917	CRU	EOBS	PISO.AI	PISO.AI	11 year May to July mean	11 year May to July mean	Two months before sampling	At sampling month
1.389919987	CRU	CRU	OIPC	PISO.AI	Mean three months before sampling	Mean three months before sampling	Two months before sampling	Three months before sampling
1.390025229	CRU	CRU	PISO.AI	PISO.AI	11 year May to July mean	11 year May to July mean	One month before sampling	11 year May to July mean
1.390025229	CRU	EOBS	PISO.AI	PISO.AI	11 year May to July mean	11 year May to July mean	One month before sampling	11 year May to July mean
1.390450448	CRU	EOBS	OIPC	PISO.AI	One month before sampling	One month before sampling	11 year May to July mean	One month before sampling
1.391515597	CRU	CRU	PISO.AI	OIPC	Two months before sampling	Two months before sampling	Mean three months before sampling	Four months before sampling
1.391834486	EOBS	CRU	PISO.AI	PISO.AI	One month before sampling	One month before sampling	Three months before sampling	Two months before sampling
1.392176525	EOBS	EOBS	PISO.AI	PISO.AI	One month before sampling	One month before sampling	11 year May to July mean	Two months before sampling
1.392254879	EOBS	CRU	OIPC	OIPC	At sampling Month	At sampling month	One month before sampling	Two months before sampling
1.392570806	CRU	CRU	OIPC	OIPC	11 year May to July mean	11 year May to July mean	At sampling month	Yearly May to July mean
1.392570806	CRU	EOBS	OIPC	OIPC	11 year May to July mean	11 year May to July mean	At sampling month	Yearly May to July mean
1.392719536	CRU	EOBS	PISO.AI	OIPC	One month before sampling	One month before sampling	Mean three months before sampling	11 year May to July mean
1.393633006	CRU	EOBS	OIPC	OIPC	One month before sampling	One month before sampling	One month before sampling	Two months before sampling
1.394256189	CRU	CRU	PISO.AI	PISO.AI	11 year May to July mean	11 year May to July mean	11 year May to July mean	Mean three months before sampling
1.394256189	CRU	EOBS	PISO.AI	PISO.AI	11 year May to July mean	11 year May to July mean	11 year May to July mean	Mean three months before sampling
1.395207902	EOBS	CRU	PISO.AI	OIPC	One month before sampling	One month before sampling	Yearly May to July mean	Three months before sampling
1.395677067	CRU	CRU	PISO.AI	PISO.AI	Two months before sampling	Two months before sampling	Four months before sampling	Mean three months before sampling
1.39661952	CRU	CRU	OIPC	OIPC	Two months before sampling	Two months before sampling	Three months before sampling	One month before sampling
1.396663455	EOBS	CRU	PISO.AI	OIPC	Two months before sampling	Two months before sampling	Four months before sampling	At sampling month
1.396699007	CRU	CRU	PISO.AI	PISO.AI	11 year May to July mean	11 year May to July mean	11 year May to July mean	One month before sampling
1.396699007	CRU	EOBS	PISO.AI	PISO.AI	11 year May to July mean	11 year May to July mean	11 year May to July mean	One month before sampling
1.396838774	EOBS	CRU	PISO.AI	PISO.AI	Two months before sampling	Two months before sampling	Four months before sampling	Yearly May to July mean
1.396883329	EOBS	EOBS	OIPC	PISO.AI	One month before sampling	One month before sampling	11 year May to July mean	Mean three months before sampling
1.397118241	EOBS	CRU	OIPC	OIPC	Mean three months before sampling	Mean three months before sampling	Three months before sampling	Two months before sampling
1.397201187	CRU	EOBS	PISO.AI	OIPC	One month before sampling	One month before sampling	Mean three months before sampling	One month before sampling
1.397259041	CRU	CRU	PISO.AI	OIPC	11 year May to July mean	11 year May to July mean	Yearly May to July mean	Mean three months before sampling
1.397259041	CRU	EOBS	PISO.AI	OIPC	11 year May to July mean	11 year May to July mean	Yearly May to July mean	Mean three months before sampling
1.397313345	CRU	CRU	PISO.AI	PISO.AI	One month before sampling	One month before sampling	Two months before sampling	At sampling month
1.397316467	CRU	CRU	PISO.AI	OIPC	At sampling Month	At sampling month	Mean three months before sampling	Yearly May to July mean
1.397718765	CRU	CRU	OIPC	PISO.AI	11 year May to July mean	11 year May to July mean	11 year May to July mean	Yearly May to July mean
1.397718765	CRU	EOBS	OIPC	PISO.AI	11 year May to July mean	11 year May to July mean	11 year May to July mean	Yearly May to July mean
1.397871365	CRU	EOBS	OIPC	PISO.AI	One month before sampling	One month before sampling	Two months before sampling	11 year May to July mean
1.398632849	EOBS	CRU	OIPC	PISO.AI	Mean three months before sampling	Mean three months before sampling	Three months before sampling	Yearly May to July mean
1.398634096	EOBS	CRU	PISO.AI	PISO.AI	One month before sampling	One month before sampling	One month before sampling	Three months before sampling
1.398815684	CRU	CRU	OIPC	PISO.AI	One month before sampling	One month before sampling	One month before sampling	11 year May to July mean
1.398935624	CRU	CRU	PISO.AI	OIPC	One month before sampling	One month before sampling	Two months before sampling	At sampling month
1.399040947	CRU	CRU	PISO.AI	OIPC	11 year May to July mean	11 year May to July mean	Yearly May to July mean	One month before sampling
1.399040947	CRU	EOBS	PISO.AI	OIPC	11 year May to July mean	11 year May to July mean	Yearly May to July mean	One month before sampling
1.399044163	CRU	CRU	OIPC	OIPC	At sampling Month	At sampling month	11 year May to July mean	At sampling month
1.399244173	CRU	EOBS	OIPC	PISO.AI	Two months before sampling	Two months before sampling	Two months before sampling	Yearly May to July mean
1.399598417	EOBS	CRU	PISO.AI	OIPC	At sampling Month	At sampling month	Two months before sampling	Three months before sampling
1.399954664	CRU	CRU	PISO.AI	OIPC	At sampling Month	At sampling month	Mean three months before sampling	11 year May to July mean
1.400005184	CRU	CRU	OIPC	OIPC	At sampling Month	At sampling month	11 year May to July mean	Yearly May to July mean
1.400069908	CRU	CRU	OIPC	PISO.AI	At sampling Month	At sampling month	At sampling month	One month before sampling
1.400821213	CRU	CRU	OIPC	OIPC	At sampling Month	At sampling month	11 year May to July mean	11 year May to July mean
1.401036523	EOBS	CRU	OIPC	OIPC	One month before sampling	One month before sampling	Two months before sampling	At sampling month
1.401185479	CRU	CRU	OIPC	OIPC	Two months before sampling	Two months before sampling	Three months before sampling	Three months before sampling
1.401761892	EOBS	CRU	PISO.AI	OIPC	Two months before sampling	Two months before sampling	Three months before sampling	Three months before sampling
1.402209896	EOBS	CRU	OIPC	PISO.AI	At sampling Month	At sampling month	Three months before sampling	Yearly May to July mean
1.402445223	CRU	CRU	OIPC	OIPC	At sampling Month	At sampling month	Yearly May to July mean	At sampling month
1.402453816	CRU	CRU	OIPC	OIPC	At sampling Month	At sampling month	Yearly May to July mean	11 year May to July mean
1.403271224	CRU	CRU	OIPC	PISO.AI	11 year May to July mean	11 year May to July mean	Yearly May to July mean	Yearly May to July mean
1.403271224	CRU	EOBS	OIPC	PISO.AI	11 year May to July mean	11 year May to July mean	Yearly May to July mean	Yearly May to July mean
1.403319532	EOBS	CRU	OIPC	PISO.AI	At sampling Month	At sampling month	At sampling month	Four months before sampling
1.403373348	CRU	CRU	OIPC	OIPC	At sampling Month	At sampling month	Yearly May to July mean	Yearly May to July mean
1.404211374	CRU	CRU	OIPC	PISO.AI	One month before sampling	One month before sampling	11 year May to July mean	Two months before sampling
1.404296013	CRU	CRU	OIPC	OIPC	One month before sampling	One month before sampling	Mean three months before sampling	At sampling month
1.404919873	CRU	EOBS	OIPC	OIPC	One month before sampling	One month before sampling	Two months before sampling	At sampling month
1.40508681	EOBS	CRU	OIPC	PISO.AI	At sampling Month	At sampling month	Three months before sampling	One month before sampling
1.405096796	EOBS	EOBS	PISO.AI	OIPC	One month before sampling	One month before sampling	11 year May to July mean	Yearly May to July mean
1.405583922	EOBS	CRU	OIPC	PISO.AI	Two months before sampling	Two months before sampling	Three months before sampling	One month before sampling
1.405602279	CRU	EOBS	PISO.AI	OIPC	One month before sampling	One month before sampling	At sampling month	One month before sampling
1.40653614	EOBS	CRU	OIPC	PISO.AI	At sampling Month	At sampling month	Mean three months before sampling	Three months before sampling
1.406672909	CRU	CRU	PISO.AI	PISO.AI	At sampling Month	At sampling month	One month before sampling	Two months before sampling
1.406689009	EOBS	CRU	OIPC	OIPC	Two months before sampling	Two months before sampling	Three months before sampling	Three months before sampling
1.406779854	CRU	CRU	PISO.AI	PISO.AI	One month before sampling	One month before sampling	Three months before sampling	One month before sampling
1.406797786	EOBS	CRU	OIPC	PISO.AI	At sampling Month	At sampling month	Two months before sampling	At sampling month
1.406924308	CRU	CRU	PISO.AI	PISO.AI	11 year May to July mean	11 year May to July mean	One month before sampling	Mean three months before sampling
1.406924308	CRU	EOBS	PISO.AI	PISO.AI	11 year May to July mean	11 year May to July mean	One month before sampling	Mean three months before sampling
1.407286437	EOBS	CRU	PISO.AI	OIPC	One month before sampling	One month before sampling	11 year May to July mean	Three months before sampling
1.407536653	EOBS	CRU	OIPC	PISO.AI	Two months before sampling	Two months before sampling	Three months before sampling	Four months before sampling
1.407668851	CRU	EOBS	PISO.AI	OIPC	One month before sampling	One month before sampling	Mean three months before sampling	Mean three months before sampling
1.407781963	EOBS	EOBS	OIPC	PISO.AI	One month before sampling	One month before sampling	At sampling month	Two months before sampling
1.408164126	CRU	CRU	PISO.AI	OIPC	At sampling Month	At sampling month	Mean three months before sampling	At sampling month
1.408621673	EOBS	EOBS	OIPC	PISO.AI	One month before sampling	One month before sampling	Two months before sampling	Mean three months before sampling
1.408692081	EOBS	EOBS	PISO.AI	OIPC	One month before sampling	One month before sampling	11 year May to July mean	11 year May to July mean
1.408916227	EOBS	EOBS	OIPC	PISO.AI	One month before sampling	One month before sampling	At sampling month	11 year May to July mean
1.410090805	CRU	CRU	PISO.AI	OIPC	At sampling Month	At sampling month	One month before sampling	At sampling month
1.410228427	EOBS	CRU	PISO.AI	PISO.AI	Two months before sampling	Two months before sampling	Four months before sampling	One month before sampling
1.4104852	CRU	EOBS	PISO.AI	PISO.AI	One month before sampling	One month before sampling	Two months before sampling	11 year May to July mean
1.410522201	CRU	CRU	OIPC	PISO.AI	11 year May to July mean	11 year May to July mean	One month before sampling	Four months before sampling
1.410522201	CRU	EOBS	OIPC	PISO.AI	11 year May to July mean	11 year May to July mean	One month before sampling	Four months before sampling
1.410791736	CRU	CRU	PISO.AI	PISO.AI	Two months before sampling	Two months before sampling	Three months before sampling	Two months before sampling
1.410851555	EOBS	CRU	OIPC	OIPC	At sampling Month	At sampling month	Three months before sampling	One month before sampling
1.411133883	EOBS	CRU	OIPC	PISO.AI	At sampling Month	At sampling month	One month before sampling	Three months before sampling
1.411426823	CRU	CRU	PISO.AI	PISO.AI	At sampling Month	At sampling month	Two months before sampling	Mean three months before sampling
1.411506103	CRU	CRU	PISO.AI	OIPC	11 year May to July mean	11 year May to July mean	At sampling month	Two months before sampling
1.411506103	CRU	EOBS	PISO.AI	OIPC	11 year May to July mean	11 year May to July mean	At sampling month	Two months before sampling
1.41164414	CRU	CRU	PISO.AI	OIPC	At sampling Month	At sampling month	Yearly May to July mean	Three months before sampling
1.411836644	CRU	EOBS	OIPC	OIPC	One month before sampling	One month before sampling	Mean three months before sampling	Two months before sampling
1.411909314	EOBS	CRU	OIPC	PISO.AI	At sampling Month	At sampling month	Three months before sampling	At sampling month
1.412336151	CRU	CRU	OIPC	OIPC	Two months before sampling	Two months before sampling	Mean three months before sampling	Four months before sampling
1.412410399	CRU	EOBS	OIPC	OIPC	One month before sampling	One month before sampling	Two months before sampling	Yearly May to July mean
1.412754962	CRU	CRU	OIPC	PISO.AI	Mean three months before sampling	Mean three months before sampling	Three months before sampling	One month before sampling
1.413018293	CRU	CRU	OIPC	PISO.AI	One month before sampling	One month before sampling	One month before sampling	At sampling month
1.413086621	CRU	EOBS	OIPC	PISO.AI	Two months before sampling	Two months before sampling	Yearly May to July mean	Three months before sampling
1.413310504	EOBS	CRU	OIPC	OIPC	At sampling Month	At sampling month	Three months before sampling	Mean three months before sampling
1.413433778	CRU	CRU	PISO.AI	OIPC	At sampling Month	At sampling month	One month before sampling	Yearly May to July mean
1.413485991	CRU	EOBS	PISO.AI	OIPC	One month before sampling	One month before sampling	At sampling month	Mean three months before sampling
1.413738339	EOBS	EOBS	PISO.AI	OIPC	One month before sampling	One month before sampling	Two months before sampling	Yearly May to July mean
1.413986264	EOBS	CRU	OIPC	PISO.AI	At sampling Month	At sampling month	One month before sampling	Four months before sampling
1.414446072	CRU	CRU	OIPC	PISO.AI	At sampling Month	At sampling month	At sampling month	Mean three months before sampling
1.414876575	CRU	CRU	PISO.AI	OIPC	At sampling Month	At sampling month	One month before sampling	11 year May to July mean
1.415136582	EOBS	EOBS	PISO.AI	OIPC	Two months before sampling	Two months before sampling	11 year May to July mean	Three months before sampling
1.415497037	CRU	CRU	PISO.AI	OIPC	11 year May to July mean	11 year May to July mean	11 year May to July mean	11 year May to July mean
1.415497037	CRU	EOBS	PISO.AI	OIPC	11 year May to July mean	11 year May to July mean	11 year May to July mean	11 year May to July mean
1.415519104	CRU	CRU	OIPC	OIPC	At sampling Month	At sampling month	At sampling month	11 year May to July mean
1.416056534	CRU	CRU	PISO.AI	PISO.AI	At sampling Month	At sampling month	Mean three months before sampling	11 year May to July mean
1.416460474	CRU	CRU	OIPC	OIPC	At sampling Month	At sampling month	At sampling month	Yearly May to July mean
1.416769265	CRU	CRU	OIPC	OIPC	11 year May to July mean	11 year May to July mean	Three months before sampling	At sampling month
1.416769265	CRU	EOBS	OIPC	OIPC	11 year May to July mean	11 year May to July mean	Three months before sampling	At sampling month
1.416961533	CRU	EOBS	PISO.AI	OIPC	One month before sampling	One month before sampling	Two months before sampling	Yearly May to July mean
1.417004962	EOBS	CRU	OIPC	PISO.AI	At sampling Month	At sampling month	Mean three months before sampling	Four months before sampling
1.417143358	EOBS	CRU	OIPC	PISO.AI	At sampling Month	At sampling month	Three months before sampling	Mean three months before sampling
1.418044	CRU	CRU	PISO.AI	OIPC	11 year May to July mean	11 year May to July mean	11 year May to July mean	Yearly May to July mean
1.418044	CRU	EOBS	PISO.AI	OIPC	11 year May to July mean	11 year May to July mean	11 year May to July mean	Yearly May to July mean
1.418482902	CRU	EOBS	OIPC	OIPC	Two months before sampling	Two months before sampling	Yearly May to July mean	Two months before sampling
1.418714034	EOBS	EOBS	PISO.AI	OIPC	One month before sampling	One month before sampling	Mean three months before sampling	One month before sampling
1.418806216	CRU	EOBS	OIPC	OIPC	One month before sampling	Two months before sampling	Four months before sampling	Yearly May to July mean
1.419061433	CRU	CRU	PISO.AI	PISO.AI	At sampling Month	At sampling month	Two months before sampling	Yearly May to July mean
1.419174988	CRU	CRU	PISO.AI	OIPC	Two months before sampling	Two months before sampling	Four months before sampling	Mean three months before sampling
1.419357154	CRU	CRU	PISO.AI	OIPC	At sampling Month	At sampling month	Yearly May to July mean	Two months before sampling
1.419708439	EOBS	EOBS	PISO.AI	OIPC	One month before sampling	One month before sampling	11 year May to July mean	At sampling month
1.420028333	EOBS	CRU	OIPC	OIPC	Two months before sampling	Two months before sampling	Two months before sampling	Four months before sampling
1.420157522	CRU	CRU	PISO.AI	PISO.AI	At sampling Month	At sampling month	Mean three months before sampling	Two months before sampling
1.420565345	EOBS	CRU	OIPC	PISO.AI	Mean three months before sampling	Mean three months before sampling	Two months before sampling	Three months before sampling
1.420808603	CRU	CRU	PISO.AI	PISO.AI	11 year May to July mean	11 year May to July mean	Two months before sampling	Two months before sampling
1.420808603	CRU	EOBS	PISO.AI	PISO.AI	11 year May to July mean	11 year May to July mean	Two months before sampling	Two months before sampling
1.420874093	CRU	CRU	OIPC	PISO.AI	11 year May to July mean	11 year May to July mean	11 year May to July mean	At sampling month
1.420874093	CRU	EOBS	OIPC	PISO.AI	11 year May to July mean	11 year May to July mean	11 year May to July mean	At sampling month
1.420926233	CRU	EOBS	OIPC	OIPC	Two months before sampling	Two months before sampling	11 year May to July mean	Two months before sampling
1.421459923	CRU	CRU	PISO.AI	PISO.AI	11 year May to July mean	11 year May to July mean	Mean three months before sampling	Yearly May to July mean
1.421459923	CRU	EOBS	PISO.AI	PISO.AI	11 year May to July mean	11 year May to July mean	Mean three months before sampling	Yearly May to July mean
1.421769395	CRU	CRU	OIPC	PISO.AI	11 year May to July mean	11 year May to July mean	At sampling month	11 year May to July mean
1.421769395	CRU	EOBS	OIPC	PISO.AI	11 year May to July mean	11 year May to July mean	At sampling month	11 year May to July mean
1.422613396	CRU	CRU	PISO.AI	OIPC	One month before sampling	One month before sampling	At sampling month	Two months before sampling
1.42265229	CRU	CRU	OIPC	PISO.AI	At sampling Month	At sampling month	At sampling month	Four months before sampling
1.422678003	EOBS	EOBS	OIPC	PISO.AI	One month before sampling	One month before sampling	Yearly May to July mean	One month before sampling
1.422696277	EOBS	EOBS	OIPC	OIPC	One month before sampling	One month before sampling	One month before sampling	Three months before sampling
1.422747981	EOBS	CRU	OIPC	OIPC	Mean three months before sampling	Mean three months before sampling	Three months before sampling	Mean three months before sampling
1.422862075	EOBS	EOBS	PISO.AI	OIPC	One month before sampling	One month before sampling	Mean three months before sampling	Mean three months before sampling
1.423168966	CRU	EOBS	OIPC	OIPC	One month before sampling	Two months before sampling	Four months before sampling	11 year May to July mean
1.423210508	CRU	CRU	OIPC	PISO.AI	11 year May to July mean	11 year May to July mean	Mean three months before sampling	Four months before sampling
1.423210508	CRU	EOBS	OIPC	PISO.AI	11 year May to July mean	11 year May to July mean	Mean three months before sampling	Four months before sampling
1.423518323	EOBS	EOBS	PISO.AI	PISO.AI	One month before sampling	One month before sampling	Two months before sampling	11 year May to July mean
1.423611839	EOBS	EOBS	PISO.AI	OIPC	One month before sampling	One month before sampling	Two months before sampling	11 year May to July mean
1.423883539	CRU	CRU	PISO.AI	OIPC	Two months before sampling	Two months before sampling	Four months before sampling	One month before sampling
1.424118535	CRU	EOBS	PISO.AI	OIPC	One month before sampling	One month before sampling	At sampling month	Yearly May to July mean
1.424143578	CRU	CRU	OIPC	PISO.AI	At sampling Month	At sampling month	11 year May to July mean	11 year May to July mean
1.424516751	CRU	CRU	OIPC	OIPC	One month before sampling	One month before sampling	At sampling month	Two months before sampling
1.424615219	CRU	CRU	OIPC	PISO.AI	One month before sampling	One month before sampling	Yearly May to July mean	Two months before sampling
1.42514892	EOBS	CRU	PISO.AI	PISO.AI	Two months before sampling	Two months before sampling	Four months before sampling	Mean three months before sampling
1.425631352	EOBS	CRU	OIPC	PISO.AI	Two months before sampling	Two months before sampling	Three months before sampling	Yearly May to July mean
1.425832221	EOBS	EOBS	PISO.AI	PISO.AI	One month before sampling	One month before sampling	11 year May to July mean	11 year May to July mean
1.42604134	CRU	CRU	OIPC	PISO.AI	Two months before sampling	Two months before sampling	Two months before sampling	Four months before sampling
1.426066972	EOBS	EOBS	PISO.AI	OIPC	One month before sampling	One month before sampling	Mean three months before sampling	Yearly May to July mean
1.426086889	EOBS	EOBS	OIPC	PISO.AI	Two months before sampling	Two months before sampling	Three months before sampling	11 year May to July mean
1.426169518	CRU	EOBS	PISO.AI	OIPC	Two months before sampling	Two months before sampling	Yearly May to July mean	Three months before sampling
1.426261682	CRU	CRU	PISO.AI	OIPC	One month before sampling	One month before sampling	Mean three months before sampling	11 year May to July mean
1.426749803	CRU	CRU	OIPC	PISO.AI	11 year May to July mean	11 year May to July mean	At sampling month	Yearly May to July mean
1.426749803	CRU	EOBS	OIPC	PISO.AI	11 year May to July mean	11 year May to July mean	At sampling month	Yearly May to July mean
1.426842261	CRU	CRU	OIPC	PISO.AI	At sampling Month	At sampling month	Yearly May to July mean	11 year May to July mean
1.426892322	CRU	EOBS	PISO.AI	PISO.AI	One month before sampling	One month before sampling	At sampling month	11 year May to July mean
1.426964013	CRU	EOBS	OIPC	PISO.AI	Two months before sampling	Two months before sampling	11 year May to July mean	Three months before sampling
1.42698323	CRU	EOBS	PISO.AI	OIPC	One month before sampling	One month before sampling	At sampling month	At sampling month
1.427083931	CRU	EOBS	OIPC	PISO.AI	One month before sampling	Two months before sampling	Four months before sampling	11 year May to July mean
1.427299593	EOBS	EOBS	OIPC	PISO.AI	One month before sampling	One month before sampling	Yearly May to July mean	At sampling month
1.427402591	CRU	CRU	PISO.AI	OIPC	11 year May to July mean	11 year May to July mean	11 year May to July mean	At sampling month
1.427402591	CRU	EOBS	PISO.AI	OIPC	11 year May to July mean	11 year May to July mean	11 year May to July mean	At sampling month
1.427675108	EOBS	EOBS	OIPC	PISO.AI	One month before sampling	One month before sampling	At sampling month	Mean three months before sampling
1.4278298	CRU	CRU	OIPC	PISO.AI	11 year May to July mean	11 year May to July mean	Yearly May to July mean	At sampling month
1.4278298	CRU	EOBS	OIPC	PISO.AI	11 year May to July mean	11 year May to July mean	Yearly May to July mean	At sampling month
1.428062024	CRU	EOBS	OIPC	OIPC	One month before sampling	One month before sampling	Two months before sampling	11 year May to July mean
1.428267433	CRU	CRU	PISO.AI	PISO.AI	One month before sampling	One month before sampling	Mean three months before sampling	Mean three months before sampling
1.428356857	CRU	EOBS	PISO.AI	OIPC	One month before sampling	One month before sampling	Yearly May to July mean	One month before sampling
1.429086789	EOBS	EOBS	PISO.AI	PISO.AI	One month before sampling	One month before sampling	11 year May to July mean	Mean three months before sampling
1.429188972	EOBS	CRU	PISO.AI	PISO.AI	Mean three months before sampling	Mean three months before sampling	Three months before sampling	Three months before sampling
1.429354545	EOBS	EOBS	OIPC	PISO.AI	Two months before sampling	Two months before sampling	Yearly May to July mean	Four months before sampling
1.429836276	CRU	EOBS	PISO.AI	OIPC	One month before sampling	One month before sampling	Two months before sampling	11 year May to July mean
1.430188089	EOBS	CRU	OIPC	OIPC	One month before sampling	One month before sampling	At sampling month	Three months before sampling
1.430200313	EOBS	CRU	OIPC	PISO.AI	At sampling Month	At sampling month	Yearly May to July mean	Four months before sampling
1.430409122	CRU	CRU	PISO.AI	OIPC	At sampling Month	At sampling month	Two months before sampling	Three months before sampling
1.430470133	CRU	EOBS	PISO.AI	OIPC	One month before sampling	One month before sampling	Two months before sampling	At sampling month
1.430631269	CRU	CRU	PISO.AI	PISO.AI	One month before sampling	One month before sampling	Mean three months before sampling	One month before sampling
1.430852757	EOBS	CRU	OIPC	OIPC	Mean three months before sampling	Mean three months before sampling	Three months before sampling	One month before sampling
1.430988167	EOBS	EOBS	OIPC	PISO.AI	One month before sampling	One month before sampling	11 year May to July mean	One month before sampling
1.431014836	CRU	EOBS	PISO.AI	OIPC	One month before sampling	One month before sampling	At sampling month	11 year May to July mean
1.431526441	CRU	CRU	OIPC	PISO.AI	At sampling Month	At sampling month	Yearly May to July mean	Three months before sampling
1.431554825	CRU	EOBS	OIPC	OIPC	Two months before sampling	Two months before sampling	At sampling month	Three months before sampling
1.431714072	EOBS	EOBS	OIPC	PISO.AI	One month before sampling	One month before sampling	Two months before sampling	One month before sampling
1.431777731	EOBS	CRU	OIPC	OIPC	Two months before sampling	Two months before sampling	Three months before sampling	Four months before sampling
1.43209312	EOBS	EOBS	OIPC	OIPC	Two months before sampling	Two months before sampling	Three months before sampling	Yearly May to July mean
1.432122987	CRU	CRU	OIPC	PISO.AI	At sampling Month	At sampling month	One month before sampling	Three months before sampling
1.432149205	CRU	CRU	PISO.AI	PISO.AI	At sampling Month	At sampling month	One month before sampling	11 year May to July mean
1.432364899	EOBS	EOBS	PISO.AI	OIPC	One month before sampling	One month before sampling	Mean three months before sampling	11 year May to July mean
1.433851306	CRU	CRU	OIPC	OIPC	One month before sampling	One month before sampling	11 year May to July mean	Mean three months before sampling
1.434104896	EOBS	CRU	PISO.AI	OIPC	Two months before sampling	Two months before sampling	Four months before sampling	Mean three months before sampling
1.434117099	EOBS	CRU	PISO.AI	OIPC	One month before sampling	One month before sampling	At sampling month	Three months before sampling
1.434189351	EOBS	EOBS	OIPC	PISO.AI	One month before sampling	One month before sampling	Yearly May to July mean	Yearly May to July mean
1.434261484	CRU	CRU	PISO.AI	OIPC	One month before sampling	One month before sampling	Mean three months before sampling	Yearly May to July mean
1.434337329	EOBS	EOBS	OIPC	PISO.AI	One month before sampling	One month before sampling	11 year May to July mean	At sampling month
1.43504856	CRU	CRU	PISO.AI	PISO.AI	11 year May to July mean	11 year May to July mean	Mean three months before sampling	Three months before sampling
1.43504856	CRU	EOBS	PISO.AI	PISO.AI	11 year May to July mean	11 year May to July mean	Mean three months before sampling	Three months before sampling
1.435116737	CRU	EOBS	PISO.AI	PISO.AI	Two months before sampling	Two months before sampling	11 year May to July mean	Three months before sampling
1.435492288	EOBS	EOBS	PISO.AI	OIPC	One month before sampling	One month before sampling	Mean three months before sampling	Two months before sampling
1.435876659	EOBS	EOBS	OIPC	OIPC	One month before sampling	One month before sampling	Mean three months before sampling	Three months before sampling
1.436287686	CRU	CRU	OIPC	PISO.AI	Two months before sampling	Two months before sampling	Three months before sampling	Four months before sampling
1.436476371	CRU	CRU	PISO.AI	PISO.AI	At sampling Month	At sampling month	11 year May to July mean	Three months before sampling
1.43725042	CRU	CRU	PISO.AI	PISO.AI	At sampling Month	At sampling month	11 year May to July mean	One month before sampling
1.437262623	CRU	CRU	PISO.AI	PISO.AI	At sampling Month	At sampling month	11 year May to July mean	Mean three months before sampling
1.437410501	EOBS	CRU	PISO.AI	PISO.AI	One month before sampling	One month before sampling	11 year May to July mean	Three months before sampling
1.4379127	EOBS	CRU	OIPC	OIPC	At sampling Month	At sampling month	Mean three months before sampling	Mean three months before sampling
1.438038884	EOBS	CRU	OIPC	PISO.AI	Mean three months before sampling	Mean three months before sampling	Three months before sampling	At sampling month
1.438094797	EOBS	CRU	OIPC	PISO.AI	Two months before sampling	Two months before sampling	Three months before sampling	Mean three months before sampling
1.438151055	CRU	CRU	PISO.AI	PISO.AI	One month before sampling	One month before sampling	Three months before sampling	Two months before sampling
1.438704297	CRU	CRU	PISO.AI	PISO.AI	At sampling Month	At sampling month	Two months before sampling	At sampling month
1.439219033	CRU	CRU	OIPC	OIPC	11 year May to July mean	11 year May to July mean	Two months before sampling	Three months before sampling
1.439219033	CRU	EOBS	OIPC	OIPC	11 year May to July mean	11 year May to July mean	Two months before sampling	Three months before sampling
1.439424805	EOBS	CRU	PISO.AI	OIPC	Two months before sampling	Two months before sampling	Four months before sampling	One month before sampling
1.439631733	EOBS	CRU	OIPC	PISO.AI	One month before sampling	One month before sampling	At sampling month	Three months before sampling
1.439960074	CRU	CRU	OIPC	OIPC	One month before sampling	One month before sampling	One month before sampling	At sampling month
1.440347787	EOBS	EOBS	PISO.AI	PISO.AI	One month before sampling	One month before sampling	Mean three months before sampling	11 year May to July mean
1.440353151	EOBS	CRU	OIPC	OIPC	Two months before sampling	Two months before sampling	Three months before sampling	Yearly May to July mean
1.440378582	EOBS	CRU	OIPC	OIPC	Two months before sampling	Two months before sampling	Three months before sampling	11 year May to July mean
1.44073046	CRU	EOBS	PISO.AI	OIPC	One month before sampling	One month before sampling	Yearly May to July mean	Mean three months before sampling
1.44096278	EOBS	CRU	OIPC	OIPC	Two months before sampling	Two months before sampling	Three months before sampling	Two months before sampling
1.441643064	CRU	CRU	OIPC	PISO.AI	At sampling Month	At sampling month	At sampling month	11 year May to July mean
1.442191397	CRU	CRU	PISO.AI	PISO.AI	At sampling Month	At sampling month	Mean three months before sampling	One month before sampling
1.442570477	CRU	CRU	OIPC	PISO.AI	11 year May to July mean	11 year May to July mean	Three months before sampling	11 year May to July mean
1.442570477	CRU	EOBS	OIPC	PISO.AI	11 year May to July mean	11 year May to July mean	Three months before sampling	11 year May to July mean
1.442810214	EOBS	EOBS	OIPC	PISO.AI	One month before sampling	One month before sampling	11 year May to July mean	Yearly May to July mean
1.442894019	EOBS	CRU	OIPC	PISO.AI	At sampling Month	At sampling month	11 year May to July mean	Four months before sampling
1.442941973	CRU	CRU	OIPC	PISO.AI	At sampling Month	At sampling month	Mean three months before sampling	Three months before sampling
1.443667076	EOBS	EOBS	OIPC	OIPC	Two months before sampling	Two months before sampling	Three months before sampling	11 year May to July mean
1.443752272	CRU	CRU	OIPC	PISO.AI	Mean three months before sampling	Mean three months before sampling	Three months before sampling	Mean three months before sampling
1.443807292	CRU	EOBS	OIPC	PISO.AI	Two months before sampling	Two months before sampling	Two months before sampling	At sampling month
1.443808519	CRU	CRU	PISO.AI	PISO.AI	11 year May to July mean	11 year May to July mean	Yearly May to July mean	Two months before sampling
1.443808519	CRU	EOBS	PISO.AI	PISO.AI	11 year May to July mean	11 year May to July mean	Yearly May to July mean	Two months before sampling
1.444246413	CRU	CRU	OIPC	OIPC	11 year May to July mean	11 year May to July mean	At sampling month	Four months before sampling
1.444246413	CRU	EOBS	OIPC	OIPC	11 year May to July mean	11 year May to July mean	At sampling month	Four months before sampling
1.44430024	CRU	CRU	PISO.AI	OIPC	Two months before sampling	Two months before sampling	Two months before sampling	Four months before sampling
1.444430729	CRU	CRU	OIPC	OIPC	One month before sampling	One month before sampling	11 year May to July mean	One month before sampling
1.44481107	EOBS	EOBS	OIPC	PISO.AI	Two months before sampling	Two months before sampling	11 year May to July mean	Four months before sampling
1.445133764	CRU	EOBS	OIPC	PISO.AI	Two months before sampling	Two months before sampling	Two months before sampling	One month before sampling
1.445418302	CRU	CRU	PISO.AI	PISO.AI	At sampling Month	At sampling month	Mean three months before sampling	Mean three months before sampling
1.44543959	CRU	EOBS	PISO.AI	OIPC	One month before sampling	One month before sampling	At sampling month	Two months before sampling
1.445953479	CRU	CRU	OIPC	OIPC	11 year May to July mean	11 year May to July mean	At sampling month	At sampling month
1.445953479	CRU	EOBS	OIPC	OIPC	11 year May to July mean	11 year May to July mean	At sampling month	At sampling month
1.446038931	CRU	EOBS	PISO.AI	OIPC	One month before sampling	One month before sampling	Yearly May to July mean	At sampling month
1.446232269	EOBS	CRU	PISO.AI	OIPC	Two months before sampling	Two months before sampling	Three months before sampling	Yearly May to July mean
1.446298871	CRU	EOBS	OIPC	OIPC	One month before sampling	One month before sampling	At sampling month	Three months before sampling
1.446317727	CRU	CRU	PISO.AI	PISO.AI	11 year May to July mean	11 year May to July mean	11 year May to July mean	11 year May to July mean
1.446317727	CRU	EOBS	PISO.AI	PISO.AI	11 year May to July mean	11 year May to July mean	11 year May to July mean	11 year May to July mean
1.446637145	CRU	CRU	PISO.AI	PISO.AI	11 year May to July mean	11 year May to July mean	One month before sampling	One month before sampling
1.446637145	CRU	EOBS	PISO.AI	PISO.AI	11 year May to July mean	11 year May to July mean	One month before sampling	One month before sampling
1.44678066	EOBS	EOBS	OIPC	OIPC	One month before sampling	One month before sampling	At sampling month	At sampling month
1.447481581	CRU	EOBS	OIPC	PISO.AI	Two months before sampling	Two months before sampling	Yearly May to July mean	Four months before sampling
1.447669637	CRU	EOBS	PISO.AI	PISO.AI	Two months before sampling	Two months before sampling	11 year May to July mean	Four months before sampling
1.447875277	EOBS	CRU	OIPC	OIPC	Mean three months before sampling	Mean three months before sampling	Two months before sampling	Four months before sampling
1.448245285	CRU	CRU	OIPC	OIPC	Two months before sampling	Two months before sampling	11 year May to July mean	Four months before sampling
1.44838145	EOBS	EOBS	OIPC	PISO.AI	One month before sampling	One month before sampling	At sampling month	One month before sampling
1.44873636	EOBS	CRU	OIPC	PISO.AI	11 year May to July mean	At sampling month	Two months before sampling	Four months before sampling
1.449065189	CRU	CRU	OIPC	PISO.AI	At sampling Month	At sampling month	11 year May to July mean	Three months before sampling
1.449351415	EOBS	EOBS	PISO.AI	OIPC	One month before sampling	One month before sampling	Two months before sampling	At sampling month
1.449514464	EOBS	EOBS	PISO.AI	OIPC	One month before sampling	One month before sampling	Mean three months before sampling	At sampling month
1.449552939	CRU	CRU	PISO.AI	PISO.AI	11 year May to July mean	11 year May to July mean	Mean three months before sampling	At sampling month
1.449552939	CRU	EOBS	PISO.AI	PISO.AI	11 year May to July mean	11 year May to July mean	Mean three months before sampling	At sampling month
1.449763635	EOBS	CRU	PISO.AI	OIPC	Two months before sampling	Two months before sampling	Three months before sampling	11 year May to July mean
1.449913432	EOBS	EOBS	PISO.AI	OIPC	One month before sampling	One month before sampling	Two months before sampling	One month before sampling
1.450065587	CRU	CRU	PISO.AI	PISO.AI	11 year May to July mean	11 year May to July mean	One month before sampling	Yearly May to July mean
1.450065587	CRU	EOBS	PISO.AI	PISO.AI	11 year May to July mean	11 year May to July mean	One month before sampling	Yearly May to July mean
1.450116502	CRU	EOBS	OIPC	OIPC	Two months before sampling	Two months before sampling	Two months before sampling	At sampling month
1.450123072	EOBS	CRU	OIPC	OIPC	At sampling Month	At sampling month	Mean three months before sampling	One month before sampling
1.450562005	EOBS	EOBS	OIPC	OIPC	Two months before sampling	Two months before sampling	Two months before sampling	Yearly May to July mean
1.450849692	EOBS	CRU	PISO.AI	PISO.AI	At sampling Month	At sampling month	11 year May to July mean	Four months before sampling
1.45147495	CRU	EOBS	OIPC	OIPC	Two months before sampling	Two months before sampling	Mean three months before sampling	Three months before sampling
1.45223511	EOBS	EOBS	OIPC	PISO.AI	One month before sampling	One month before sampling	At sampling month	Yearly May to July mean
1.452754544	CRU	CRU	PISO.AI	OIPC	At sampling Month	At sampling month	At sampling month	Three months before sampling
1.452805532	CRU	EOBS	OIPC	PISO.AI	One month before sampling	Two months before sampling	Four months before sampling	Yearly May to July mean
1.453506944	CRU	CRU	PISO.AI	OIPC	Two months before sampling	Two months before sampling	Yearly May to July mean	Four months before sampling
1.453630564	CRU	CRU	PISO.AI	PISO.AI	11 year May to July mean	11 year May to July mean	One month before sampling	At sampling month
1.453630564	CRU	EOBS	PISO.AI	PISO.AI	11 year May to July mean	11 year May to July mean	One month before sampling	At sampling month
1.453820715	EOBS	CRU	OIPC	OIPC	One month before sampling	One month before sampling	Mean three months before sampling	Two months before sampling
1.454317878	EOBS	CRU	OIPC	PISO.AI	At sampling Month	At sampling month	Mean three months before sampling	Two months before sampling
1.454480954	CRU	CRU	PISO.AI	PISO.AI	At sampling Month	At sampling month	Two months before sampling	Two months before sampling
1.454523637	EOBS	EOBS	PISO.AI	OIPC	One month before sampling	One month before sampling	At sampling month	Two months before sampling
1.454787657	EOBS	EOBS	OIPC	OIPC	Two months before sampling	Two months before sampling	Two months before sampling	11 year May to July mean
1.45480572	EOBS	CRU	OIPC	PISO.AI	Mean three months before sampling	Mean three months before sampling	Two months before sampling	Four months before sampling
1.454960851	CRU	CRU	OIPC	PISO.AI	Mean three months before sampling	Mean three months before sampling	Three months before sampling	Yearly May to July mean
1.455225415	EOBS	EOBS	OIPC	OIPC	Two months before sampling	Two months before sampling	Mean three months before sampling	Three months before sampling
1.455472456	CRU	CRU	PISO.AI	OIPC	At sampling Month	At sampling month	11 year May to July mean	11 year May to July mean
1.455758138	CRU	CRU	PISO.AI	OIPC	At sampling Month	At sampling month	11 year May to July mean	Yearly May to July mean
1.455938008	EOBS	EOBS	PISO.AI	PISO.AI	Two months before sampling	Two months before sampling	11 year May to July mean	Four months before sampling
1.45597116	CRU	CRU	PISO.AI	PISO.AI	One month before sampling	One month before sampling	One month before sampling	Mean three months before sampling
1.456096344	CRU	CRU	OIPC	OIPC	One month before sampling	One month before sampling	Yearly May to July mean	Mean three months before sampling
1.456405214	CRU	CRU	PISO.AI	OIPC	At sampling Month	At sampling month	11 year May to July mean	At sampling month
1.456438416	EOBS	EOBS	PISO.AI	OIPC	One month before sampling	One month before sampling	Two months before sampling	Mean three months before sampling
1.456750199	CRU	CRU	PISO.AI	OIPC	One month before sampling	One month before sampling	One month before sampling	11 year May to July mean
1.457123971	CRU	CRU	PISO.AI	OIPC	One month before sampling	One month before sampling	Three months before sampling	Two months before sampling
1.457176347	CRU	CRU	OIPC	PISO.AI	At sampling Month	At sampling month	11 year May to July mean	Yearly May to July mean
1.457728521	CRU	CRU	OIPC	PISO.AI	At sampling Month	At sampling month	Yearly May to July mean	Yearly May to July mean
1.457798788	EOBS	CRU	OIPC	PISO.AI	At sampling Month	At sampling month	At sampling month	Three months before sampling
1.458007148	CRU	CRU	PISO.AI	PISO.AI	At sampling Month	At sampling month	One month before sampling	Mean three months before sampling
1.458071668	EOBS	CRU	OIPC	PISO.AI	Two months before sampling	Two months before sampling	Three months before sampling	At sampling month
1.458305673	CRU	EOBS	OIPC	PISO.AI	Two months before sampling	Two months before sampling	Two months before sampling	Mean three months before sampling
1.459039942	EOBS	CRU	PISO.AI	OIPC	Two months before sampling	Two months before sampling	Three months before sampling	Two months before sampling
1.459042032	CRU	CRU	OIPC	OIPC	Two months before sampling	Two months before sampling	Yearly May to July mean	Four months before sampling
1.459166698	EOBS	EOBS	OIPC	PISO.AI	One month before sampling	One month before sampling	Two months before sampling	Two months before sampling
1.459222168	EOBS	CRU	OIPC	OIPC	11 year May to July mean	At sampling month	Three months before sampling	Three months before sampling
1.45957398	CRU	CRU	OIPC	PISO.AI	Mean three months before sampling	Mean three months before sampling	Three months before sampling	Two months before sampling
1.460234849	EOBS	CRU	OIPC	OIPC	11 year May to July mean	At sampling month	Mean three months before sampling	Four months before sampling
1.460853499	CRU	CRU	OIPC	PISO.AI	At sampling Month	At sampling month	At sampling month	Yearly May to July mean
1.460928029	CRU	EOBS	PISO.AI	OIPC	Two months before sampling	Two months before sampling	One month before sampling	Three months before sampling
1.461210139	CRU	EOBS	PISO.AI	OIPC	One month before sampling	One month before sampling	One month before sampling	At sampling month
1.461753319	EOBS	EOBS	OIPC	OIPC	Two months before sampling	Two months before sampling	Three months before sampling	At sampling month
1.461833642	CRU	CRU	PISO.AI	OIPC	At sampling Month	At sampling month	Yearly May to July mean	One month before sampling
1.461957395	CRU	CRU	OIPC	OIPC	At sampling Month	At sampling month	At sampling month	At sampling month
1.461980329	EOBS	CRU	OIPC	OIPC	11 year May to July mean	At sampling month	One month before sampling	Four months before sampling
1.462280631	CRU	EOBS	OIPC	PISO.AI	One month before sampling	One month before sampling	Two months before sampling	At sampling month
1.462583288	CRU	CRU	PISO.AI	OIPC	At sampling Month	At sampling month	Yearly May to July mean	Mean three months before sampling
1.462698288	EOBS	CRU	OIPC	PISO.AI	Two months before sampling	Two months before sampling	Three months before sampling	11 year May to July mean
1.46296916	CRU	CRU	PISO.AI	PISO.AI	11 year May to July mean	11 year May to July mean	11 year May to July mean	Yearly May to July mean
1.46296916	CRU	EOBS	PISO.AI	PISO.AI	11 year May to July mean	11 year May to July mean	11 year May to July mean	Yearly May to July mean
1.463115872	CRU	EOBS	OIPC	OIPC	One month before sampling	Two months before sampling	Four months before sampling	Mean three months before sampling
1.46315703	CRU	CRU	OIPC	OIPC	Two months before sampling	Two months before sampling	One month before sampling	Four months before sampling
1.463431962	EOBS	EOBS	PISO.AI	PISO.AI	One month before sampling	One month before sampling	11 year May to July mean	One month before sampling
1.463754041	EOBS	EOBS	OIPC	PISO.AI	Two months before sampling	Two months before sampling	Three months before sampling	Yearly May to July mean
1.463971148	CRU	EOBS	OIPC	OIPC	One month before sampling	Two months before sampling	Four months before sampling	Two months before sampling
1.463985826	EOBS	EOBS	OIPC	PISO.AI	Two months before sampling	Two months before sampling	Yearly May to July mean	Three months before sampling
1.464632505	CRU	CRU	OIPC	OIPC	11 year May to July mean	11 year May to July mean	Three months before sampling	Yearly May to July mean
1.464632505	CRU	EOBS	OIPC	OIPC	11 year May to July mean	11 year May to July mean	Three months before sampling	Yearly May to July mean
1.464742131	CRU	EOBS	OIPC	OIPC	Two months before sampling	Two months before sampling	Two months before sampling	Mean three months before sampling
1.464742416	EOBS	CRU	OIPC	PISO.AI	At sampling Month	At sampling month	Yearly May to July mean	Three months before sampling
1.465056976	CRU	EOBS	PISO.AI	OIPC	Two months before sampling	Two months before sampling	Mean three months before sampling	Three months before sampling
1.465192704	CRU	EOBS	OIPC	PISO.AI	Two months before sampling	Two months before sampling	11 year May to July mean	Four months before sampling
1.465705526	CRU	CRU	PISO.AI	OIPC	One month before sampling	One month before sampling	One month before sampling	Yearly May to July mean
1.465931116	EOBS	CRU	OIPC	OIPC	Mean three months before sampling	Mean three months before sampling	Three months before sampling	At sampling month
1.466087506	CRU	EOBS	PISO.AI	OIPC	One month before sampling	One month before sampling	Yearly May to July mean	Yearly May to July mean
1.466180699	CRU	EOBS	PISO.AI	OIPC	Two months before sampling	Two months before sampling	11 year May to July mean	Two months before sampling
1.466496444	EOBS	EOBS	PISO.AI	OIPC	One month before sampling	One month before sampling	At sampling month	Three months before sampling
1.466866136	CRU	CRU	OIPC	OIPC	One month before sampling	One month before sampling	Yearly May to July mean	One month before sampling
1.466869773	CRU	EOBS	OIPC	OIPC	Two months before sampling	Two months before sampling	Mean three months before sampling	Yearly May to July mean
1.466979164	CRU	EOBS	OIPC	OIPC	Two months before sampling	Two months before sampling	Mean three months before sampling	11 year May to July mean
1.467197572	EOBS	CRU	OIPC	OIPC	At sampling Month	At sampling month	One month before sampling	Mean three months before sampling
1.467954654	CRU	CRU	PISO.AI	PISO.AI	One month before sampling	One month before sampling	Mean three months before sampling	11 year May to July mean
1.468129447	EOBS	EOBS	OIPC	PISO.AI	One month before sampling	One month before sampling	At sampling month	At sampling month
1.469237171	EOBS	CRU	PISO.AI	OIPC	Two months before sampling	Two months before sampling	Three months before sampling	Mean three months before sampling
1.469648943	EOBS	CRU	OIPC	OIPC	Two months before sampling	Two months before sampling	Three months before sampling	Mean three months before sampling
1.469885178	EOBS	EOBS	OIPC	PISO.AI	Two months before sampling	Two months before sampling	Two months before sampling	11 year May to July mean
1.470637023	CRU	EOBS	PISO.AI	PISO.AI	One month before sampling	One month before sampling	Yearly May to July mean	11 year May to July mean
1.471220273	CRU	EOBS	OIPC	PISO.AI	One month before sampling	Two months before sampling	Four months before sampling	One month before sampling
1.471523251	CRU	CRU	PISO.AI	OIPC	11 year May to July mean	11 year May to July mean	At sampling month	Mean three months before sampling
1.471523251	CRU	EOBS	PISO.AI	OIPC	11 year May to July mean	11 year May to July mean	At sampling month	Mean three months before sampling
1.471628061	CRU	EOBS	OIPC	PISO.AI	One month before sampling	One month before sampling	Two months before sampling	Yearly May to July mean
1.471786733	EOBS	CRU	OIPC	PISO.AI	Mean three months before sampling	Mean three months before sampling	Three months before sampling	11 year May to July mean
1.471840547	EOBS	CRU	OIPC	PISO.AI	At sampling Month	At sampling month	Three months before sampling	Two months before sampling
1.471974738	CRU	CRU	PISO.AI	PISO.AI	11 year May to July mean	11 year May to July mean	One month before sampling	Three months before sampling
1.471974738	CRU	EOBS	PISO.AI	PISO.AI	11 year May to July mean	11 year May to July mean	One month before sampling	Three months before sampling
1.472076269	CRU	EOBS	PISO.AI	PISO.AI	One month before sampling	One month before sampling	One month before sampling	11 year May to July mean
1.472222541	EOBS	EOBS	PISO.AI	PISO.AI	One month before sampling	One month before sampling	11 year May to July mean	At sampling month
1.472739632	EOBS	CRU	OIPC	OIPC	At sampling Month	At sampling month	Mean three months before sampling	11 year May to July mean
1.472942226	CRU	CRU	OIPC	PISO.AI	11 year May to July mean	11 year May to July mean	At sampling month	At sampling month
1.472942226	CRU	EOBS	OIPC	PISO.AI	11 year May to July mean	11 year May to July mean	At sampling month	At sampling month
1.472954702	EOBS	CRU	OIPC	OIPC	At sampling Month	At sampling month	Mean three months before sampling	Yearly May to July mean
1.473051919	CRU	EOBS	OIPC	OIPC	One month before sampling	Two months before sampling	Four months before sampling	At sampling month
1.47308533	EOBS	CRU	PISO.AI	PISO.AI	Two months before sampling	Two months before sampling	Three months before sampling	11 year May to July mean
1.473164102	EOBS	CRU	PISO.AI	OIPC	One month before sampling	One month before sampling	Two months before sampling	Two months before sampling
1.473189698	CRU	EOBS	PISO.AI	OIPC	One month before sampling	One month before sampling	One month before sampling	Yearly May to July mean
1.473218434	EOBS	CRU	OIPC	PISO.AI	At sampling Month	At sampling month	11 year May to July mean	Three months before sampling
1.473350791	CRU	EOBS	OIPC	OIPC	One month before sampling	Two months before sampling	Four months before sampling	One month before sampling
1.473392461	EOBS	CRU	OIPC	PISO.AI	At sampling Month	At sampling month	Mean three months before sampling	One month before sampling
1.473420203	EOBS	EOBS	OIPC	PISO.AI	Two months before sampling	Two months before sampling	Three months before sampling	At sampling month
1.473610268	EOBS	CRU	OIPC	OIPC	Mean three months before sampling	Mean three months before sampling	Three months before sampling	11 year May to July mean
1.473683357	CRU	EOBS	PISO.AI	OIPC	One month before sampling	One month before sampling	Two months before sampling	One month before sampling
1.473899474	EOBS	CRU	OIPC	OIPC	At sampling Month	At sampling month	11 year May to July mean	Two months before sampling
1.474030329	EOBS	CRU	PISO.AI	OIPC	At sampling Month	At sampling month	Two months before sampling	Two months before sampling
1.474071419	CRU	EOBS	PISO.AI	OIPC	One month before sampling	One month before sampling	One month before sampling	One month before sampling
1.474380968	CRU	EOBS	PISO.AI	OIPC	One month before sampling	One month before sampling	Yearly May to July mean	11 year May to July mean
1.474513367	CRU	EOBS	OIPC	PISO.AI	One month before sampling	Two months before sampling	Four months before sampling	Mean three months before sampling
1.474956483	EOBS	EOBS	OIPC	PISO.AI	Two months before sampling	Two months before sampling	11 year May to July mean	Three months before sampling
1.475204447	EOBS	CRU	OIPC	PISO.AI	11 year May to July mean	At sampling month	Mean three months before sampling	Four months before sampling
1.475387397	CRU	CRU	PISO.AI	PISO.AI	11 year May to July mean	11 year May to July mean	Yearly May to July mean	Three months before sampling
1.475387397	CRU	EOBS	PISO.AI	PISO.AI	11 year May to July mean	11 year May to July mean	Yearly May to July mean	Three months before sampling
1.475909902	CRU	EOBS	OIPC	OIPC	Two months before sampling	Two months before sampling	Two months before sampling	One month before sampling
1.476044034	CRU	CRU	OIPC	PISO.AI	One month before sampling	One month before sampling	11 year May to July mean	Mean three months before sampling
1.476434099	EOBS	CRU	OIPC	OIPC	At sampling Month	At sampling month	Yearly May to July mean	Two months before sampling
1.476715878	EOBS	CRU	OIPC	PISO.AI	At sampling Month	At sampling month	One month before sampling	Two months before sampling
1.476762682	CRU	CRU	PISO.AI	PISO.AI	11 year May to July mean	11 year May to July mean	Mean three months before sampling	Four months before sampling
1.476762682	CRU	EOBS	PISO.AI	PISO.AI	11 year May to July mean	11 year May to July mean	Mean three months before sampling	Four months before sampling
1.477129708	CRU	EOBS	PISO.AI	OIPC	One month before sampling	One month before sampling	Mean three months before sampling	Two months before sampling
1.477178931	EOBS	EOBS	PISO.AI	OIPC	One month before sampling	One month before sampling	At sampling month	One month before sampling
1.477625533	CRU	CRU	PISO.AI	OIPC	11 year May to July mean	11 year May to July mean	At sampling month	One month before sampling
1.477625533	CRU	EOBS	PISO.AI	OIPC	11 year May to July mean	11 year May to July mean	At sampling month	One month before sampling
1.477897878	CRU	CRU	OIPC	OIPC	11 year May to July mean	11 year May to July mean	Three months before sampling	11 year May to July mean
1.477897878	CRU	EOBS	OIPC	OIPC	11 year May to July mean	11 year May to July mean	Three months before sampling	11 year May to July mean
1.477997459	EOBS	CRU	OIPC	OIPC	At sampling Month	At sampling month	At sampling month	Four months before sampling
1.478078381	CRU	EOBS	PISO.AI	PISO.AI	One month before sampling	One month before sampling	Mean three months before sampling	At sampling month
1.478199894	CRU	CRU	PISO.AI	OIPC	11 year May to July mean	11 year May to July mean	Yearly May to July mean	At sampling month
1.478199894	CRU	EOBS	PISO.AI	OIPC	11 year May to July mean	11 year May to July mean	Yearly May to July mean	At sampling month
1.478546918	CRU	EOBS	PISO.AI	PISO.AI	One month before sampling	One month before sampling	At sampling month	Two months before sampling
1.478799941	EOBS	EOBS	PISO.AI	OIPC	One month before sampling	One month before sampling	At sampling month	Mean three months before sampling
1.47897617	CRU	CRU	PISO.AI	PISO.AI	At sampling Month	At sampling month	11 year May to July mean	11 year May to July mean
1.48018418	CRU	CRU	PISO.AI	OIPC	11 year May to July mean	11 year May to July mean	Yearly May to July mean	11 year May to July mean
1.48018418	CRU	EOBS	PISO.AI	OIPC	11 year May to July mean	11 year May to July mean	Yearly May to July mean	11 year May to July mean
1.480346518	CRU	EOBS	PISO.AI	OIPC	Two months before sampling	Two months before sampling	At sampling month	Three months before sampling
1.480567835	CRU	CRU	PISO.AI	OIPC	11 year May to July mean	11 year May to July mean	Yearly May to July mean	Yearly May to July mean
1.480567835	CRU	EOBS	PISO.AI	OIPC	11 year May to July mean	11 year May to July mean	Yearly May to July mean	Yearly May to July mean
1.480643033	EOBS	EOBS	PISO.AI	PISO.AI	One month before sampling	One month before sampling	11 year May to July mean	Yearly May to July mean
1.480649576	CRU	CRU	OIPC	PISO.AI	One month before sampling	One month before sampling	11 year May to July mean	One month before sampling
1.480705499	CRU	EOBS	OIPC	OIPC	Two months before sampling	Two months before sampling	One month before sampling	Three months before sampling
1.480975851	CRU	EOBS	OIPC	OIPC	Two months before sampling	Two months before sampling	Mean three months before sampling	Two months before sampling
1.481070173	CRU	EOBS	PISO.AI	OIPC	One month before sampling	One month before sampling	One month before sampling	11 year May to July mean
1.48130858	EOBS	CRU	PISO.AI	OIPC	Two months before sampling	Two months before sampling	Three months before sampling	One month before sampling
1.48166835	CRU	CRU	PISO.AI	PISO.AI	11 year May to July mean	11 year May to July mean	At sampling month	Three months before sampling
1.48166835	CRU	EOBS	PISO.AI	PISO.AI	11 year May to July mean	11 year May to July mean	At sampling month	Three months before sampling
1.481742409	CRU	CRU	PISO.AI	PISO.AI	One month before sampling	One month before sampling	Mean three months before sampling	Yearly May to July mean
1.482376071	EOBS	CRU	OIPC	OIPC	Mean three months before sampling	Mean three months before sampling	Three months before sampling	Yearly May to July mean
1.482522939	CRU	CRU	OIPC	PISO.AI	At sampling Month	At sampling month	11 year May to July mean	At sampling month
1.482959085	CRU	CRU	PISO.AI	PISO.AI	At sampling Month	At sampling month	Mean three months before sampling	Yearly May to July mean
1.48303552	EOBS	EOBS	PISO.AI	OIPC	One month before sampling	One month before sampling	Yearly May to July mean	Two months before sampling
1.483259101	CRU	EOBS	PISO.AI	OIPC	One month before sampling	One month before sampling	11 year May to July mean	Three months before sampling
1.483738642	EOBS	EOBS	OIPC	OIPC	One month before sampling	Two months before sampling	Four months before sampling	Three months before sampling
1.483925781	CRU	EOBS	PISO.AI	OIPC	One month before sampling	One month before sampling	One month before sampling	Mean three months before sampling
1.484334028	CRU	EOBS	OIPC	PISO.AI	One month before sampling	Two months before sampling	Four months before sampling	Two months before sampling
1.484376972	CRU	EOBS	PISO.AI	OIPC	One month before sampling	One month before sampling	Yearly May to July mean	Two months before sampling
1.484514756	CRU	CRU	OIPC	PISO.AI	At sampling Month	At sampling month	Yearly May to July mean	At sampling month
1.484780081	CRU	CRU	PISO.AI	PISO.AI	11 year May to July mean	11 year May to July mean	11 year May to July mean	At sampling month
1.484780081	CRU	EOBS	PISO.AI	PISO.AI	11 year May to July mean	11 year May to July mean	11 year May to July mean	At sampling month
1.484836473	EOBS	CRU	PISO.AI	OIPC	At sampling Month	At sampling month	Yearly May to July mean	Three months before sampling
1.485118234	CRU	CRU	PISO.AI	OIPC	At sampling Month	At sampling month	At sampling month	Two months before sampling
1.485167428	CRU	EOBS	OIPC	PISO.AI	Two months before sampling	Two months before sampling	Mean three months before sampling	11 year May to July mean
1.485179609	EOBS	CRU	OIPC	PISO.AI	Two months before sampling	Two months before sampling	Three months before sampling	Two months before sampling
1.485219478	EOBS	CRU	OIPC	OIPC	At sampling Month	At sampling month	One month before sampling	One month before sampling
1.48541302	EOBS	EOBS	OIPC	OIPC	One month before sampling	One month before sampling	Two months before sampling	Two months before sampling
1.485515097	EOBS	CRU	OIPC	PISO.AI	At sampling Month	At sampling month	Mean three months before sampling	Mean three months before sampling
1.485576349	EOBS	EOBS	OIPC	PISO.AI	Two months before sampling	Two months before sampling	Two months before sampling	Yearly May to July mean
1.485924519	CRU	EOBS	PISO.AI	PISO.AI	One month before sampling	One month before sampling	Mean three months before sampling	Yearly May to July mean
1.486081677	CRU	EOBS	PISO.AI	OIPC	One month before sampling	One month before sampling	Two months before sampling	Mean three months before sampling
1.486243033	CRU	CRU	PISO.AI	OIPC	One month before sampling	One month before sampling	Mean three months before sampling	At sampling month
1.486312148	CRU	CRU	OIPC	PISO.AI	11 year May to July mean	11 year May to July mean	Three months before sampling	Yearly May to July mean
1.486312148	CRU	EOBS	OIPC	PISO.AI	11 year May to July mean	11 year May to July mean	Three months before sampling	Yearly May to July mean
1.487028497	CRU	CRU	PISO.AI	PISO.AI	At sampling Month	At sampling month	11 year May to July mean	Four months before sampling
1.488053853	CRU	EOBS	OIPC	OIPC	Two months before sampling	Two months before sampling	11 year May to July mean	Mean three months before sampling
1.488091577	CRU	CRU	PISO.AI	PISO.AI	11 year May to July mean	11 year May to July mean	At sampling month	Four months before sampling
1.488091577	CRU	EOBS	PISO.AI	PISO.AI	11 year May to July mean	11 year May to July mean	At sampling month	Four months before sampling
1.488154514	CRU	EOBS	PISO.AI	PISO.AI	One month before sampling	One month before sampling	Mean three months before sampling	Mean three months before sampling
1.488544013	CRU	EOBS	OIPC	PISO.AI	Two months before sampling	Two months before sampling	Mean three months before sampling	Yearly May to July mean
1.488633103	EOBS	EOBS	OIPC	OIPC	Two months before sampling	Two months before sampling	One month before sampling	Three months before sampling
1.488834899	EOBS	CRU	OIPC	OIPC	One month before sampling	One month before sampling	One month before sampling	Two months before sampling
1.488959475	EOBS	EOBS	PISO.AI	OIPC	One month before sampling	One month before sampling	Yearly May to July mean	One month before sampling
1.489235111	CRU	CRU	OIPC	PISO.AI	11 year May to July mean	11 year May to July mean	Three months before sampling	At sampling month
1.489235111	CRU	EOBS	OIPC	PISO.AI	11 year May to July mean	11 year May to July mean	Three months before sampling	At sampling month
1.489370008	EOBS	CRU	OIPC	PISO.AI	11 year May to July mean	At sampling month	One month before sampling	Four months before sampling
1.490199818	EOBS	EOBS	OIPC	OIPC	Two months before sampling	Two months before sampling	Yearly May to July mean	Four months before sampling
1.490428007	CRU	EOBS	OIPC	OIPC	Two months before sampling	Two months before sampling	Yearly May to July mean	Mean three months before sampling
1.49096413	CRU	EOBS	OIPC	OIPC	One month before sampling	Two months before sampling	Four months before sampling	Three months before sampling
1.490987671	CRU	EOBS	OIPC	PISO.AI	Two months before sampling	Two months before sampling	At sampling month	Three months before sampling
1.491058193	EOBS	CRU	OIPC	OIPC	Two months before sampling	Two months before sampling	Three months before sampling	One month before sampling
1.491542239	EOBS	CRU	PISO.AI	OIPC	Two months before sampling	Two months before sampling	Four months before sampling	Two months before sampling
1.492145722	CRU	CRU	PISO.AI	PISO.AI	Two months before sampling	Two months before sampling	Four months before sampling	Two months before sampling
1.492658218	EOBS	EOBS	PISO.AI	OIPC	Two months before sampling	Two months before sampling	Yearly May to July mean	Three months before sampling
1.492842062	CRU	CRU	PISO.AI	PISO.AI	11 year May to July mean	11 year May to July mean	Yearly May to July mean	Mean three months before sampling
1.492842062	CRU	EOBS	PISO.AI	PISO.AI	11 year May to July mean	11 year May to July mean	Yearly May to July mean	Mean three months before sampling
1.493080139	EOBS	CRU	PISO.AI	PISO.AI	One month before sampling	One month before sampling	Yearly May to July mean	Three months before sampling
1.493295116	CRU	CRU	PISO.AI	PISO.AI	11 year May to July mean	11 year May to July mean	Yearly May to July mean	Four months before sampling
1.493295116	CRU	EOBS	PISO.AI	PISO.AI	11 year May to July mean	11 year May to July mean	Yearly May to July mean	Four months before sampling
1.493442735	EOBS	CRU	PISO.AI	OIPC	Two months before sampling	Two months before sampling	Three months before sampling	At sampling month
1.493839269	CRU	CRU	PISO.AI	PISO.AI	11 year May to July mean	11 year May to July mean	At sampling month	Two months before sampling
1.493839269	CRU	EOBS	PISO.AI	PISO.AI	11 year May to July mean	11 year May to July mean	At sampling month	Two months before sampling
1.494198311	CRU	CRU	PISO.AI	PISO.AI	At sampling Month	At sampling month	One month before sampling	One month before sampling
1.494237937	CRU	EOBS	OIPC	OIPC	One month before sampling	One month before sampling	Two months before sampling	One month before sampling
1.494686462	EOBS	EOBS	PISO.AI	OIPC	One month before sampling	One month before sampling	One month before sampling	One month before sampling
1.494960689	EOBS	EOBS	PISO.AI	OIPC	One month before sampling	One month before sampling	Yearly May to July mean	Mean three months before sampling
1.49500177	CRU	EOBS	PISO.AI	PISO.AI	One month before sampling	One month before sampling	Two months before sampling	At sampling month
1.495104002	EOBS	CRU	OIPC	OIPC	One month before sampling	Two months before sampling	Four months before sampling	Three months before sampling
1.495544114	CRU	EOBS	OIPC	PISO.AI	One month before sampling	Two months before sampling	Four months before sampling	At sampling month
1.496919261	CRU	CRU	PISO.AI	PISO.AI	One month before sampling	One month before sampling	One month before sampling	One month before sampling
1.497179479	CRU	CRU	OIPC	PISO.AI	Mean three months before sampling	Mean three months before sampling	Three months before sampling	At sampling month
1.497742431	EOBS	EOBS	OIPC	OIPC	Two months before sampling	Two months before sampling	At sampling month	Three months before sampling
1.498014698	CRU	CRU	PISO.AI	PISO.AI	One month before sampling	One month before sampling	One month before sampling	11 year May to July mean
1.498168807	EOBS	CRU	OIPC	PISO.AI	At sampling Month	At sampling month	One month before sampling	One month before sampling
1.498301546	EOBS	CRU	OIPC	OIPC	At sampling Month	At sampling month	One month before sampling	11 year May to July mean
1.498509061	EOBS	CRU	OIPC	OIPC	11 year May to July mean	At sampling month	Mean three months before sampling	Three months before sampling
1.498543364	CRU	EOBS	OIPC	OIPC	Two months before sampling	Two months before sampling	11 year May to July mean	11 year May to July mean
1.498559681	EOBS	EOBS	PISO.AI	OIPC	One month before sampling	One month before sampling	One month before sampling	Mean three months before sampling
1.498717132	CRU	CRU	OIPC	PISO.AI	One month before sampling	One month before sampling	Yearly May to July mean	Mean three months before sampling
1.498884155	EOBS	CRU	OIPC	OIPC	At sampling Month	At sampling month	One month before sampling	Yearly May to July mean
1.498996166	CRU	CRU	PISO.AI	OIPC	Two months before sampling	Two months before sampling	Four months before sampling	Two months before sampling
1.499119928	EOBS	EOBS	PISO.AI	OIPC	Two months before sampling	Two months before sampling	11 year May to July mean	Four months before sampling
1.499288007	EOBS	EOBS	PISO.AI	OIPC	Two months before sampling	Two months before sampling	Mean three months before sampling	Three months before sampling
1.500210471	EOBS	CRU	OIPC	PISO.AI	At sampling Month	At sampling month	Two months before sampling	Three months before sampling
1.500261622	EOBS	EOBS	PISO.AI	OIPC	One month before sampling	One month before sampling	Mean three months before sampling	Three months before sampling
1.500470694	CRU	CRU	PISO.AI	PISO.AI	One month before sampling	One month before sampling	11 year May to July mean	Two months before sampling
1.500646686	EOBS	CRU	PISO.AI	PISO.AI	Two months before sampling	Two months before sampling	Three months before sampling	One month before sampling
1.500737088	CRU	EOBS	OIPC	OIPC	Two months before sampling	Two months before sampling	Two months before sampling	Two months before sampling
1.50080379	EOBS	EOBS	PISO.AI	PISO.AI	One month before sampling	One month before sampling	Two months before sampling	At sampling month
1.500855019	CRU	CRU	OIPC	OIPC	One month before sampling	Two months before sampling	Four months before sampling	Two months before sampling
1.500964458	CRU	CRU	PISO.AI	OIPC	One month before sampling	One month before sampling	Yearly May to July mean	Mean three months before sampling
1.501009834	CRU	EOBS	PISO.AI	PISO.AI	One month before sampling	One month before sampling	At sampling month	Mean three months before sampling
1.501076474	EOBS	CRU	PISO.AI	PISO.AI	Two months before sampling	Two months before sampling	Three months before sampling	Yearly May to July mean
1.501183761	CRU	EOBS	OIPC	OIPC	Two months before sampling	Two months before sampling	11 year May to July mean	Yearly May to July mean
1.501287089	EOBS	CRU	PISO.AI	PISO.AI	One month before sampling	One month before sampling	At sampling month	Three months before sampling
1.501566344	CRU	CRU	PISO.AI	PISO.AI	11 year May to July mean	11 year May to July mean	Yearly May to July mean	One month before sampling
1.501566344	CRU	EOBS	PISO.AI	PISO.AI	11 year May to July mean	11 year May to July mean	Yearly May to July mean	One month before sampling
1.501949082	EOBS	EOBS	PISO.AI	OIPC	Two months before sampling	Two months before sampling	One month before sampling	Three months before sampling
1.502055696	CRU	CRU	OIPC	OIPC	At sampling Month	At sampling month	Three months before sampling	At sampling month
1.502164112	EOBS	CRU	OIPC	PISO.AI	At sampling Month	At sampling month	Mean three months before sampling	11 year May to July mean
1.502480649	EOBS	CRU	OIPC	OIPC	Two months before sampling	Two months before sampling	Three months before sampling	At sampling month
1.502698736	CRU	CRU	PISO.AI	OIPC	One month before sampling	One month before sampling	One month before sampling	At sampling month
1.503103146	CRU	CRU	OIPC	PISO.AI	At sampling Month	At sampling month	Yearly May to July mean	Four months before sampling
1.503339708	EOBS	CRU	PISO.AI	OIPC	One month before sampling	One month before sampling	Four months before sampling	At sampling month
1.503567855	CRU	EOBS	OIPC	OIPC	Two months before sampling	Two months before sampling	11 year May to July mean	One month before sampling
1.503644362	CRU	EOBS	OIPC	OIPC	Two months before sampling	Two months before sampling	Yearly May to July mean	11 year May to July mean
1.503658088	CRU	CRU	PISO.AI	PISO.AI	11 year May to July mean	11 year May to July mean	One month before sampling	Four months before sampling
1.503658088	CRU	EOBS	PISO.AI	PISO.AI	11 year May to July mean	11 year May to July mean	One month before sampling	Four months before sampling
1.503838943	EOBS	EOBS	PISO.AI	OIPC	One month before sampling	One month before sampling	Two months before sampling	Two months before sampling
1.504070275	EOBS	CRU	PISO.AI	PISO.AI	Two months before sampling	Two months before sampling	Three months before sampling	At sampling month
1.504346445	CRU	CRU	OIPC	PISO.AI	One month before sampling	One month before sampling	Yearly May to July mean	One month before sampling
1.504838393	CRU	CRU	OIPC	OIPC	At sampling Month	At sampling month	Two months before sampling	Three months before sampling
1.504838425	CRU	CRU	OIPC	PISO.AI	At sampling Month	One month before sampling	Three months before sampling	Four months before sampling
1.504890233	CRU	CRU	PISO.AI	PISO.AI	At sampling Month	At sampling month	One month before sampling	Yearly May to July mean
1.504999319	EOBS	CRU	PISO.AI	PISO.AI	Two months before sampling	Two months before sampling	Three months before sampling	Mean three months before sampling
1.505523553	EOBS	CRU	PISO.AI	PISO.AI	At sampling Month	At sampling month	11 year May to July mean	Three months before sampling
1.505524667	CRU	EOBS	OIPC	PISO.AI	Two months before sampling	Two months before sampling	At sampling month	Four months before sampling
1.506252071	CRU	EOBS	OIPC	OIPC	Two months before sampling	Two months before sampling	Yearly May to July mean	One month before sampling
1.506324163	CRU	EOBS	OIPC	OIPC	Two months before sampling	Two months before sampling	One month before sampling	11 year May to July mean
1.506552042	CRU	EOBS	OIPC	OIPC	Two months before sampling	Two months before sampling	One month before sampling	Yearly May to July mean
1.507246706	CRU	CRU	PISO.AI	PISO.AI	Two months before sampling	Two months before sampling	Three months before sampling	Three months before sampling
1.507613739	CRU	EOBS	OIPC	PISO.AI	Two months before sampling	Two months before sampling	Mean three months before sampling	One month before sampling
1.507682923	CRU	EOBS	PISO.AI	PISO.AI	One month before sampling	One month before sampling	Mean three months before sampling	Two months before sampling
1.50787539	CRU	CRU	PISO.AI	PISO.AI	11 year May to July mean	11 year May to July mean	Yearly May to July mean	11 year May to July mean
1.50787539	CRU	EOBS	PISO.AI	PISO.AI	11 year May to July mean	11 year May to July mean	Yearly May to July mean	11 year May to July mean
1.507961019	CRU	EOBS	OIPC	OIPC	Two months before sampling	Two months before sampling	Yearly May to July mean	Yearly May to July mean
1.508127784	CRU	CRU	PISO.AI	OIPC	One month before sampling	One month before sampling	Yearly May to July mean	One month before sampling
1.508317094	CRU	EOBS	OIPC	OIPC	One month before sampling	One month before sampling	Two months before sampling	Mean three months before sampling
1.508941144	CRU	EOBS	OIPC	PISO.AI	Two months before sampling	Two months before sampling	Three months before sampling	11 year May to July mean
1.509030473	EOBS	CRU	OIPC	PISO.AI	One month before sampling	Two months before sampling	Four months before sampling	Three months before sampling
1.509135723	CRU	CRU	PISO.AI	PISO.AI	At sampling Month	At sampling month	11 year May to July mean	Yearly May to July mean
1.509161899	CRU	CRU	OIPC	PISO.AI	At sampling Month	At sampling month	At sampling month	At sampling month
1.509302482	EOBS	CRU	PISO.AI	PISO.AI	Two months before sampling	Two months before sampling	Four months before sampling	Two months before sampling
1.509441442	EOBS	CRU	PISO.AI	OIPC	At sampling Month	At sampling month	Mean three months before sampling	Two months before sampling
1.509846369	EOBS	CRU	OIPC	PISO.AI	At sampling Month	At sampling month	One month before sampling	Mean three months before sampling
1.509920674	CRU	CRU	PISO.AI	PISO.AI	One month before sampling	One month before sampling	Mean three months before sampling	At sampling month
1.51005357	CRU	CRU	OIPC	OIPC	One month before sampling	One month before sampling	Three months before sampling	Three months before sampling
1.510249019	EOBS	EOBS	PISO.AI	PISO.AI	Two months before sampling	Two months before sampling	11 year May to July mean	Three months before sampling
1.510442022	EOBS	EOBS	PISO.AI	PISO.AI	One month before sampling	One month before sampling	Mean three months before sampling	Two months before sampling
1.51098543	EOBS	CRU	PISO.AI	PISO.AI	Mean three months before sampling	Mean three months before sampling	Four months before sampling	One month before sampling
1.511091745	CRU	CRU	PISO.AI	PISO.AI	At sampling Month	At sampling month	One month before sampling	At sampling month
1.511525759	EOBS	EOBS	PISO.AI	OIPC	One month before sampling	One month before sampling	One month before sampling	Two months before sampling
1.511858936	EOBS	CRU	OIPC	OIPC	Two months before sampling	Two months before sampling	Four months before sampling	At sampling month
1.511922703	CRU	CRU	PISO.AI	PISO.AI	At sampling Month	At sampling month	Yearly May to July mean	Two months before sampling
1.512337165	CRU	CRU	OIPC	OIPC	Two months before sampling	Two months before sampling	Three months before sampling	Four months before sampling
1.512698621	CRU	CRU	PISO.AI	PISO.AI	At sampling Month	At sampling month	Mean three months before sampling	At sampling month
1.512711907	CRU	CRU	PISO.AI	PISO.AI	One month before sampling	One month before sampling	Yearly May to July mean	Two months before sampling
1.51282159	EOBS	CRU	PISO.AI	OIPC	At sampling Month	At sampling month	One month before sampling	Two months before sampling
1.513407284	CRU	CRU	OIPC	PISO.AI	11 year May to July mean	11 year May to July mean	Three months before sampling	One month before sampling
1.513407284	CRU	EOBS	OIPC	PISO.AI	11 year May to July mean	11 year May to July mean	Three months before sampling	One month before sampling
1.513560923	CRU	CRU	OIPC	PISO.AI	Yearly May to July mean	One month before sampling	Two months before sampling	Two months before sampling
1.513698216	EOBS	EOBS	PISO.AI	PISO.AI	One month before sampling	One month before sampling	Mean three months before sampling	Mean three months before sampling
1.513793815	EOBS	CRU	PISO.AI	OIPC	Mean three months before sampling	Mean three months before sampling	Two months before sampling	Four months before sampling
1.514014168	EOBS	EOBS	PISO.AI	OIPC	One month before sampling	One month before sampling	One month before sampling	Yearly May to July mean
1.514101932	CRU	CRU	OIPC	PISO.AI	Two months before sampling	Two months before sampling	Two months before sampling	Three months before sampling
1.514103193	CRU	EOBS	OIPC	OIPC	Two months before sampling	Two months before sampling	Mean three months before sampling	Mean three months before sampling
1.514375604	EOBS	EOBS	PISO.AI	OIPC	One month before sampling	One month before sampling	At sampling month	Yearly May to July mean
1.514387199	CRU	EOBS	PISO.AI	PISO.AI	One month before sampling	One month before sampling	Two months before sampling	Yearly May to July mean
1.514392496	CRU	CRU	OIPC	OIPC	Mean three months before sampling	Mean three months before sampling	Three months before sampling	Mean three months before sampling
1.514463587	EOBS	EOBS	OIPC	OIPC	Two months before sampling	Two months before sampling	11 year May to July mean	Four months before sampling
1.514559008	CRU	CRU	OIPC	PISO.AI	At sampling Month	One month before sampling	Three months before sampling	Three months before sampling
1.514852462	EOBS	EOBS	PISO.AI	PISO.AI	One month before sampling	One month before sampling	Two months before sampling	Yearly May to July mean
1.515040418	EOBS	EOBS	OIPC	PISO.AI	Two months before sampling	Two months before sampling	Two months before sampling	One month before sampling
1.515311795	CRU	EOBS	OIPC	PISO.AI	Two months before sampling	Two months before sampling	11 year May to July mean	Two months before sampling
1.515386209	CRU	EOBS	OIPC	OIPC	Two months before sampling	Two months before sampling	One month before sampling	Two months before sampling
1.515475776	CRU	EOBS	OIPC	PISO.AI	Two months before sampling	Two months before sampling	Yearly May to July mean	Two months before sampling
1.515613527	EOBS	CRU	OIPC	OIPC	Mean three months before sampling	Mean three months before sampling	Three months before sampling	Three months before sampling
1.515761685	EOBS	CRU	PISO.AI	OIPC	At sampling Month	At sampling month	Two months before sampling	Mean three months before sampling
1.515823218	EOBS	EOBS	OIPC	OIPC	One month before sampling	Two months before sampling	Four months before sampling	Yearly May to July mean
1.515856712	CRU	EOBS	PISO.AI	OIPC	Two months before sampling	Two months before sampling	Yearly May to July mean	Two months before sampling
1.516310907	CRU	EOBS	OIPC	PISO.AI	One month before sampling	One month before sampling	Two months before sampling	Mean three months before sampling
1.51679716	EOBS	EOBS	OIPC	OIPC	Two months before sampling	Two months before sampling	At sampling month	Four months before sampling
1.516883006	EOBS	EOBS	OIPC	OIPC	Two months before sampling	Two months before sampling	Two months before sampling	Mean three months before sampling
1.51714847	EOBS	EOBS	OIPC	PISO.AI	One month before sampling	One month before sampling	At sampling month	Three months before sampling
1.517279347	CRU	CRU	PISO.AI	PISO.AI	11 year May to July mean	11 year May to July mean	Two months before sampling	Three months before sampling
1.517279347	CRU	EOBS	PISO.AI	PISO.AI	11 year May to July mean	11 year May to July mean	Two months before sampling	Three months before sampling
1.517578787	CRU	EOBS	OIPC	OIPC	One month before sampling	One month before sampling	Yearly May to July mean	Three months before sampling
1.517589293	EOBS	CRU	PISO.AI	OIPC	Mean three months before sampling	Mean three months before sampling	Four months before sampling	At sampling month
1.517724548	CRU	CRU	PISO.AI	PISO.AI	One month before sampling	One month before sampling	One month before sampling	Yearly May to July mean
1.517749647	EOBS	CRU	OIPC	OIPC	11 year May to July mean	At sampling month	Two months before sampling	Four months before sampling
1.518070389	EOBS	EOBS	PISO.AI	OIPC	One month before sampling	One month before sampling	At sampling month	11 year May to July mean
1.518152178	CRU	CRU	OIPC	OIPC	Mean three months before sampling	Mean three months before sampling	Three months before sampling	One month before sampling
1.518180676	EOBS	CRU	OIPC	PISO.AI	11 year May to July mean	At sampling month	Two months before sampling	Three months before sampling
1.518291952	EOBS	CRU	PISO.AI	PISO.AI	Mean three months before sampling	Mean three months before sampling	Four months before sampling	Mean three months before sampling
1.518363939	EOBS	EOBS	OIPC	PISO.AI	Two months before sampling	Two months before sampling	At sampling month	Four months before sampling
1.518886209	EOBS	EOBS	PISO.AI	OIPC	One month before sampling	One month before sampling	One month before sampling	11 year May to July mean
1.519147046	EOBS	EOBS	OIPC	PISO.AI	Two months before sampling	Two months before sampling	Two months before sampling	At sampling month
1.519191894	EOBS	EOBS	OIPC	OIPC	One month before sampling	Two months before sampling	Four months before sampling	11 year May to July mean
1.519591613	CRU	EOBS	PISO.AI	PISO.AI	One month before sampling	One month before sampling	At sampling month	One month before sampling
1.519618927	CRU	EOBS	PISO.AI	PISO.AI	One month before sampling	One month before sampling	At sampling month	Yearly May to July mean
1.519996027	EOBS	CRU	PISO.AI	PISO.AI	One month before sampling	One month before sampling	Four months before sampling	11 year May to July mean
1.52000708	EOBS	CRU	PISO.AI	OIPC	One month before sampling	One month before sampling	Three months before sampling	Three months before sampling
1.520194608	EOBS	EOBS	PISO.AI	OIPC	One month before sampling	One month before sampling	Yearly May to July mean	Three months before sampling
1.52050077	CRU	EOBS	OIPC	PISO.AI	Two months before sampling	Two months before sampling	Mean three months before sampling	Mean three months before sampling
1.520503574	EOBS	CRU	OIPC	PISO.AI	At sampling Month	At sampling month	Mean three months before sampling	Yearly May to July mean
1.520718056	EOBS	EOBS	OIPC	PISO.AI	Two months before sampling	Two months before sampling	Three months before sampling	One month before sampling
1.520902592	EOBS	CRU	OIPC	OIPC	At sampling Month	At sampling month	Mean three months before sampling	At sampling month
1.520978133	EOBS	CRU	PISO.AI	OIPC	At sampling Month	At sampling month	Two months before sampling	One month before sampling
1.521306571	EOBS	EOBS	OIPC	OIPC	One month before sampling	Two months before sampling	Four months before sampling	Two months before sampling
1.521330059	CRU	EOBS	PISO.AI	PISO.AI	One month before sampling	One month before sampling	Mean three months before sampling	One month before sampling
1.52159435	CRU	CRU	OIPC	OIPC	Mean three months before sampling	Mean three months before sampling	Three months before sampling	At sampling month
1.521746366	CRU	EOBS	PISO.AI	OIPC	Two months before sampling	Two months before sampling	One month before sampling	Two months before sampling
1.521831022	CRU	EOBS	OIPC	PISO.AI	Two months before sampling	Two months before sampling	Mean three months before sampling	Three months before sampling
1.5225321	CRU	CRU	PISO.AI	PISO.AI	One month before sampling	One month before sampling	One month before sampling	At sampling month
1.522875205	EOBS	EOBS	PISO.AI	OIPC	One month before sampling	One month before sampling	One month before sampling	At sampling month
1.523176244	EOBS	EOBS	OIPC	OIPC	Two months before sampling	Two months before sampling	Two months before sampling	Three months before sampling
1.523593584	CRU	CRU	OIPC	PISO.AI	11 year May to July mean	11 year May to July mean	Three months before sampling	Mean three months before sampling
1.523593584	CRU	EOBS	OIPC	PISO.AI	11 year May to July mean	11 year May to July mean	Three months before sampling	Mean three months before sampling
1.523597296	CRU	EOBS	OIPC	PISO.AI	Two months before sampling	Two months before sampling	11 year May to July mean	One month before sampling
1.523697516	CRU	CRU	OIPC	PISO.AI	At sampling Month	At sampling month	11 year May to July mean	Four months before sampling
1.523822095	EOBS	EOBS	OIPC	OIPC	Two months before sampling	Two months before sampling	Two months before sampling	Two months before sampling
1.524025989	EOBS	EOBS	OIPC	PISO.AI	Two months before sampling	Two months before sampling	Two months before sampling	Mean three months before sampling
1.524059609	CRU	EOBS	OIPC	PISO.AI	Two months before sampling	Two months before sampling	One month before sampling	Yearly May to July mean
1.524464652	CRU	EOBS	OIPC	PISO.AI	Two months before sampling	Two months before sampling	11 year May to July mean	Mean three months before sampling
1.525178432	CRU	EOBS	OIPC	PISO.AI	Two months before sampling	Two months before sampling	One month before sampling	11 year May to July mean
1.525396346	CRU	CRU	PISO.AI	OIPC	Two months before sampling	Two months before sampling	11 year May to July mean	Four months before sampling
1.525809722	CRU	EOBS	OIPC	PISO.AI	Two months before sampling	Two months before sampling	Two months before sampling	Two months before sampling
1.525935639	CRU	CRU	PISO.AI	PISO.AI	Two months before sampling	Two months before sampling	Three months before sampling	Four months before sampling
1.526042587	CRU	EOBS	PISO.AI	OIPC	Two months before sampling	Two months before sampling	Mean three months before sampling	Two months before sampling
1.526222558	EOBS	CRU	PISO.AI	PISO.AI	Mean three months before sampling	Mean three months before sampling	Four months before sampling	At sampling month
1.526371676	EOBS	EOBS	PISO.AI	PISO.AI	One month before sampling	One month before sampling	Mean three months before sampling	At sampling month
1.526589553	CRU	EOBS	OIPC	OIPC	Two months before sampling	Two months before sampling	Three months before sampling	Yearly May to July mean
1.526796811	CRU	EOBS	PISO.AI	PISO.AI	One month before sampling	One month before sampling	Yearly May to July mean	Two months before sampling
1.527057176	CRU	CRU	PISO.AI	PISO.AI	Mean three months before sampling	Mean three months before sampling	Two months before sampling	Three months before sampling
1.527223389	CRU	CRU	OIPC	OIPC	Yearly May to July mean	One month before sampling	Two months before sampling	Two months before sampling
1.52723119	EOBS	EOBS	PISO.AI	PISO.AI	One month before sampling	One month before sampling	One month before sampling	11 year May to July mean
1.527724813	CRU	CRU	OIPC	OIPC	One month before sampling	One month before sampling	11 year May to July mean	11 year May to July mean
1.527929506	CRU	EOBS	OIPC	PISO.AI	Two months before sampling	Two months before sampling	Yearly May to July mean	Mean three months before sampling
1.528007604	EOBS	CRU	PISO.AI	PISO.AI	Mean three months before sampling	Mean three months before sampling	Four months before sampling	Yearly May to July mean
1.528136343	CRU	EOBS	OIPC	PISO.AI	Two months before sampling	Two months before sampling	Yearly May to July mean	One month before sampling
1.528472897	EOBS	CRU	OIPC	PISO.AI	At sampling Month	At sampling month	One month before sampling	11 year May to July mean
1.528610538	EOBS	EOBS	OIPC	OIPC	Two months before sampling	Two months before sampling	Two months before sampling	At sampling month
1.528632778	CRU	EOBS	OIPC	PISO.AI	Two months before sampling	Two months before sampling	11 year May to July mean	11 year May to July mean
1.528845581	EOBS	EOBS	PISO.AI	PISO.AI	One month before sampling	One month before sampling	Two months before sampling	Mean three months before sampling
1.528845902	EOBS	EOBS	OIPC	OIPC	Two months before sampling	Two months before sampling	Two months before sampling	One month before sampling
1.528851521	EOBS	CRU	OIPC	OIPC	11 year May to July mean	At sampling month	One month before sampling	Three months before sampling
1.528982372	EOBS	EOBS	PISO.AI	PISO.AI	One month before sampling	One month before sampling	Mean three months before sampling	Yearly May to July mean
1.529006129	EOBS	CRU	OIPC	OIPC	At sampling Month	At sampling month	Three months before sampling	Two months before sampling
1.529037468	CRU	CRU	OIPC	PISO.AI	Mean three months before sampling	Mean three months before sampling	Two months before sampling	Four months before sampling
1.529225858	CRU	CRU	PISO.AI	OIPC	One month before sampling	One month before sampling	11 year May to July mean	Mean three months before sampling
1.529388644	EOBS	EOBS	OIPC	PISO.AI	Two months before sampling	Two months before sampling	Three months before sampling	Mean three months before sampling
1.529676576	EOBS	CRU	OIPC	PISO.AI	Two months before sampling	Two months before sampling	Four months before sampling	11 year May to July mean
1.529939723	CRU	CRU	OIPC	OIPC	Mean three months before sampling	Mean three months before sampling	Three months before sampling	Two months before sampling
1.530372394	EOBS	EOBS	PISO.AI	PISO.AI	One month before sampling	One month before sampling	At sampling month	Two months before sampling
1.530455634	CRU	CRU	OIPC	OIPC	Yearly May to July mean	One month before sampling	Two months before sampling	One month before sampling
1.530576763	CRU	CRU	OIPC	PISO.AI	One month before sampling	One month before sampling	Three months before sampling	Three months before sampling
1.530692727	EOBS	EOBS	OIPC	PISO.AI	One month before sampling	Two months before sampling	Four months before sampling	11 year May to July mean
1.531115304	EOBS	CRU	PISO.AI	OIPC	One month before sampling	One month before sampling	Four months before sampling	Yearly May to July mean
1.531163323	CRU	CRU	OIPC	PISO.AI	At sampling Month	At sampling month	Three months before sampling	11 year May to July mean
1.531441867	EOBS	EOBS	PISO.AI	PISO.AI	One month before sampling	One month before sampling	At sampling month	11 year May to July mean
1.532293541	CRU	CRU	OIPC	PISO.AI	Mean three months before sampling	Mean three months before sampling	Three months before sampling	11 year May to July mean
1.532425761	CRU	CRU	OIPC	OIPC	At sampling Month	One month before sampling	Three months before sampling	Four months before sampling
1.532761865	CRU	EOBS	OIPC	OIPC	Two months before sampling	Two months before sampling	Mean three months before sampling	One month before sampling
1.5331037	CRU	CRU	PISO.AI	PISO.AI	At sampling Month	At sampling month	11 year May to July mean	At sampling month
1.534300605	EOBS	CRU	OIPC	OIPC	Yearly May to July mean	One month before sampling	Three months before sampling	At sampling month
1.53464889	CRU	EOBS	OIPC	PISO.AI	Two months before sampling	Two months before sampling	Yearly May to July mean	11 year May to July mean
1.534748537	CRU	CRU	PISO.AI	OIPC	11 year May to July mean	11 year May to July mean	At sampling month	11 year May to July mean
1.534748537	CRU	EOBS	PISO.AI	OIPC	11 year May to July mean	11 year May to July mean	At sampling month	11 year May to July mean
1.534940418	EOBS	CRU	OIPC	OIPC	Two months before sampling	Two months before sampling	Four months before sampling	Yearly May to July mean
1.5349997	EOBS	EOBS	PISO.AI	PISO.AI	One month before sampling	One month before sampling	Two months before sampling	One month before sampling
1.53500093	EOBS	CRU	PISO.AI	OIPC	One month before sampling	One month before sampling	Mean three months before sampling	Two months before sampling
1.535520589	EOBS	CRU	PISO.AI	PISO.AI	Two months before sampling	Two months before sampling	Three months before sampling	Four months before sampling
1.535668314	EOBS	EOBS	PISO.AI	OIPC	Two months before sampling	Two months before sampling	At sampling month	Three months before sampling
1.536017247	EOBS	CRU	PISO.AI	OIPC	At sampling Month	At sampling month	Two months before sampling	Yearly May to July mean
1.536024979	EOBS	EOBS	OIPC	OIPC	Two months before sampling	Two months before sampling	Yearly May to July mean	Two months before sampling
1.536048124	EOBS	EOBS	OIPC	OIPC	Two months before sampling	Two months before sampling	11 year May to July mean	Two months before sampling
1.536183798	EOBS	CRU	PISO.AI	OIPC	Mean three months before sampling	Mean three months before sampling	Four months before sampling	One month before sampling
1.536506673	CRU	CRU	PISO.AI	OIPC	11 year May to July mean	11 year May to July mean	At sampling month	Yearly May to July mean
1.536506673	CRU	EOBS	PISO.AI	OIPC	11 year May to July mean	11 year May to July mean	At sampling month	Yearly May to July mean
1.536738152	CRU	CRU	OIPC	OIPC	One month before sampling	One month before sampling	11 year May to July mean	Yearly May to July mean
1.537193417	CRU	EOBS	PISO.AI	PISO.AI	One month before sampling	One month before sampling	Yearly May to July mean	Mean three months before sampling
1.53734576	CRU	CRU	PISO.AI	OIPC	At sampling Month	At sampling month	At sampling month	Mean three months before sampling
1.537464696	EOBS	EOBS	PISO.AI	OIPC	One month before sampling	One month before sampling	At sampling month	At sampling month
1.537478394	CRU	CRU	PISO.AI	OIPC	At sampling Month	At sampling month	Yearly May to July mean	At sampling month
1.537532527	CRU	CRU	PISO.AI	PISO.AI	11 year May to July mean	11 year May to July mean	At sampling month	One month before sampling
1.537532527	CRU	EOBS	PISO.AI	PISO.AI	11 year May to July mean	11 year May to July mean	At sampling month	One month before sampling
1.537745248	EOBS	CRU	OIPC	OIPC	Yearly May to July mean	One month before sampling	Three months before sampling	One month before sampling
1.538004258	EOBS	CRU	PISO.AI	OIPC	At sampling Month	At sampling month	Two months before sampling	11 year May to July mean
1.538152335	EOBS	CRU	PISO.AI	OIPC	At sampling Month	At sampling month	At sampling month	Three months before sampling
1.538157248	CRU	EOBS	OIPC	OIPC	Two months before sampling	Two months before sampling	Three months before sampling	11 year May to July mean
1.538316355	EOBS	CRU	PISO.AI	PISO.AI	Mean three months before sampling	Mean three months before sampling	Four months before sampling	11 year May to July mean
1.538606714	CRU	CRU	PISO.AI	OIPC	11 year May to July mean	11 year May to July mean	11 year May to July mean	Four months before sampling
1.538606714	CRU	EOBS	PISO.AI	OIPC	11 year May to July mean	11 year May to July mean	11 year May to July mean	Four months before sampling
1.538935059	CRU	EOBS	OIPC	PISO.AI	Two months before sampling	Two months before sampling	11 year May to July mean	Yearly May to July mean
1.539173057	EOBS	EOBS	OIPC	PISO.AI	Two months before sampling	Two months before sampling	Mean three months before sampling	Three months before sampling
1.539276805	EOBS	EOBS	OIPC	OIPC	At sampling Month	At sampling month	One month before sampling	Yearly May to July mean
1.539545557	EOBS	CRU	OIPC	PISO.AI	Yearly May to July mean	One month before sampling	Three months before sampling	Two months before sampling
1.539781047	CRU	EOBS	OIPC	PISO.AI	Two months before sampling	Two months before sampling	One month before sampling	Three months before sampling
1.539895246	CRU	CRU	OIPC	PISO.AI	At sampling Month	At sampling month	One month before sampling	Four months before sampling
1.539919546	CRU	CRU	OIPC	OIPC	Yearly May to July mean	One month before sampling	Two months before sampling	Mean three months before sampling
1.540113279	EOBS	CRU	OIPC	OIPC	At sampling Month	At sampling month	At sampling month	Two months before sampling
1.540384157	CRU	CRU	PISO.AI	OIPC	One month before sampling	One month before sampling	11 year May to July mean	One month before sampling
1.540426018	CRU	EOBS	OIPC	PISO.AI	One month before sampling	One month before sampling	Two months before sampling	One month before sampling
1.540443493	EOBS	EOBS	OIPC	OIPC	At sampling Month	At sampling month	Yearly May to July mean	At sampling month
1.540793133	CRU	CRU	PISO.AI	OIPC	At sampling Month	At sampling month	At sampling month	One month before sampling
1.541261018	EOBS	CRU	PISO.AI	OIPC	One month before sampling	One month before sampling	Four months before sampling	11 year May to July mean
1.5412844	CRU	EOBS	OIPC	PISO.AI	Two months before sampling	Two months before sampling	Mean three months before sampling	At sampling month
1.541640265	EOBS	EOBS	OIPC	OIPC	At sampling Month	At sampling month	Yearly May to July mean	One month before sampling
1.541644906	EOBS	CRU	PISO.AI	OIPC	At sampling Month	At sampling month	11 year May to July mean	Two months before sampling
1.541782111	EOBS	EOBS	OIPC	PISO.AI	At sampling Month	At sampling month	One month before sampling	11 year May to July mean
1.541844129	EOBS	EOBS	OIPC	OIPC	At sampling Month	At sampling month	At sampling month	Yearly May to July mean
1.542191455	EOBS	EOBS	OIPC	OIPC	One month before sampling	Two months before sampling	Four months before sampling	Mean three months before sampling
1.542330167	EOBS	CRU	OIPC	PISO.AI	At sampling Month	At sampling month	One month before sampling	Yearly May to July mean
1.542677647	EOBS	EOBS	OIPC	OIPC	At sampling Month	At sampling month	Mean three months before sampling	Yearly May to July mean
1.543132102	CRU	EOBS	OIPC	PISO.AI	Two months before sampling	Two months before sampling	Yearly May to July mean	Yearly May to July mean
1.543237263	CRU	EOBS	OIPC	PISO.AI	Two months before sampling	Two months before sampling	Three months before sampling	Yearly May to July mean
1.543475363	CRU	CRU	OIPC	OIPC	11 year May to July mean	11 year May to July mean	Three months before sampling	One month before sampling
1.543475363	CRU	EOBS	OIPC	OIPC	11 year May to July mean	11 year May to July mean	Three months before sampling	One month before sampling
1.543644818	EOBS	EOBS	PISO.AI	PISO.AI	One month before sampling	One month before sampling	Mean three months before sampling	One month before sampling
1.543939841	EOBS	EOBS	OIPC	PISO.AI	At sampling Month	At sampling month	Mean three months before sampling	11 year May to July mean
1.544014192	EOBS	CRU	PISO.AI	PISO.AI	Two months before sampling	Two months before sampling	Three months before sampling	Two months before sampling
1.5441718	EOBS	CRU	PISO.AI	OIPC	Mean three months before sampling	Mean three months before sampling	Four months before sampling	Mean three months before sampling
1.544301724	CRU	EOBS	OIPC	OIPC	One month before sampling	One month before sampling	11 year May to July mean	Three months before sampling
1.544390236	EOBS	CRU	PISO.AI	OIPC	Two months before sampling	Two months before sampling	One month before sampling	Four months before sampling
1.544406092	EOBS	EOBS	PISO.AI	OIPC	One month before sampling	One month before sampling	Yearly May to July mean	Yearly May to July mean
1.545081178	CRU	EOBS	OIPC	PISO.AI	Two months before sampling	Two months before sampling	One month before sampling	One month before sampling
1.545736418	EOBS	EOBS	PISO.AI	OIPC	One month before sampling	One month before sampling	Yearly May to July mean	At sampling month
1.545880749	CRU	EOBS	OIPC	OIPC	Two months before sampling	Two months before sampling	Three months before sampling	At sampling month
1.546078822	CRU	CRU	OIPC	PISO.AI	One month before sampling	One month before sampling	At sampling month	Two months before sampling
1.546080019	CRU	EOBS	PISO.AI	PISO.AI	One month before sampling	One month before sampling	Two months before sampling	Mean three months before sampling
1.546199223	CRU	EOBS	PISO.AI	PISO.AI	One month before sampling	One month before sampling	One month before sampling	At sampling month
1.546478752	CRU	EOBS	PISO.AI	OIPC	Two months before sampling	Two months before sampling	11 year May to July mean	Mean three months before sampling
1.546718915	EOBS	CRU	PISO.AI	PISO.AI	At sampling Month	At sampling month	Mean three months before sampling	Four months before sampling
1.546746663	CRU	EOBS	PISO.AI	PISO.AI	One month before sampling	One month before sampling	At sampling month	At sampling month
1.547016971	EOBS	CRU	PISO.AI	PISO.AI	One month before sampling	One month before sampling	Four months before sampling	At sampling month
1.547519247	EOBS	CRU	OIPC	OIPC	At sampling Month	At sampling month	One month before sampling	Four months before sampling
1.547634912	EOBS	EOBS	OIPC	OIPC	At sampling Month	At sampling month	Yearly May to July mean	Mean three months before sampling
1.547877336	CRU	EOBS	PISO.AI	PISO.AI	One month before sampling	One month before sampling	Yearly May to July mean	At sampling month
1.548088759	CRU	CRU	PISO.AI	OIPC	At sampling Month	At sampling month	Yearly May to July mean	Yearly May to July mean
1.548535317	EOBS	EOBS	OIPC	OIPC	11 year May to July mean	At sampling month	At sampling month	Three months before sampling
1.548571204	EOBS	CRU	OIPC	OIPC	Yearly May to July mean	One month before sampling	Three months before sampling	Mean three months before sampling
1.5495344	EOBS	EOBS	PISO.AI	OIPC	One month before sampling	One month before sampling	Yearly May to July mean	11 year May to July mean
1.549671235	CRU	CRU	OIPC	OIPC	11 year May to July mean	11 year May to July mean	Three months before sampling	Mean three months before sampling
1.549671235	CRU	EOBS	OIPC	OIPC	11 year May to July mean	11 year May to July mean	Three months before sampling	Mean three months before sampling
1.549784062	CRU	CRU	PISO.AI	OIPC	At sampling Month	At sampling month	Yearly May to July mean	11 year May to July mean
1.549788081	EOBS	CRU	OIPC	PISO.AI	One month before sampling	One month before sampling	Three months before sampling	Four months before sampling
1.549910392	EOBS	EOBS	OIPC	PISO.AI	Two months before sampling	Two months before sampling	Mean three months before sampling	Four months before sampling
1.550009516	CRU	EOBS	PISO.AI	OIPC	One month before sampling	Two months before sampling	Four months before sampling	Four months before sampling
1.550123236	EOBS	EOBS	OIPC	OIPC	At sampling Month	At sampling month	At sampling month	11 year May to July mean
1.550147562	EOBS	EOBS	OIPC	OIPC	At sampling Month	At sampling month	Mean three months before sampling	At sampling month
1.550151793	EOBS	CRU	OIPC	OIPC	Two months before sampling	Two months before sampling	Four months before sampling	11 year May to July mean
1.550262653	CRU	CRU	OIPC	OIPC	Mean three months before sampling	Mean three months before sampling	Three months before sampling	11 year May to July mean
1.550664755	EOBS	CRU	OIPC	OIPC	At sampling Month	At sampling month	One month before sampling	At sampling month
1.550968756	CRU	EOBS	PISO.AI	OIPC	One month before sampling	One month before sampling	One month before sampling	Two months before sampling
1.551170049	CRU	CRU	OIPC	OIPC	One month before sampling	One month before sampling	Yearly May to July mean	11 year May to July mean
1.551493285	EOBS	EOBS	OIPC	OIPC	At sampling Month	At sampling month	One month before sampling	11 year May to July mean
1.551514988	EOBS	CRU	OIPC	OIPC	11 year May to July mean	At sampling month	Two months before sampling	Two months before sampling
1.551589567	CRU	CRU	PISO.AI	PISO.AI	Two months before sampling	Two months before sampling	One month before sampling	Four months before sampling
1.551837424	CRU	CRU	PISO.AI	PISO.AI	11 year May to July mean	11 year May to July mean	At sampling month	Mean three months before sampling
1.551837424	CRU	EOBS	PISO.AI	PISO.AI	11 year May to July mean	11 year May to July mean	At sampling month	Mean three months before sampling
1.551960719	CRU	EOBS	OIPC	PISO.AI	Two months before sampling	Two months before sampling	Mean three months before sampling	Two months before sampling
1.552045513	EOBS	EOBS	OIPC	OIPC	At sampling Month	At sampling month	One month before sampling	At sampling month
1.552160052	CRU	CRU	PISO.AI	PISO.AI	One month before sampling	One month before sampling	At sampling month	Two months before sampling
1.55217529	EOBS	EOBS	OIPC	PISO.AI	At sampling Month	At sampling month	At sampling month	11 year May to July mean
1.552247538	CRU	CRU	OIPC	OIPC	At sampling Month	At sampling month	Three months before sampling	Yearly May to July mean
1.552331358	EOBS	CRU	PISO.AI	OIPC	One month before sampling	One month before sampling	One month before sampling	Two months before sampling
1.552491317	EOBS	CRU	PISO.AI	PISO.AI	Mean three months before sampling	Mean three months before sampling	Four months before sampling	Two months before sampling
1.552510113	EOBS	EOBS	OIPC	OIPC	11 year May to July mean	At sampling month	Two months before sampling	Yearly May to July mean
1.552625868	EOBS	CRU	OIPC	OIPC	11 year May to July mean	At sampling month	At sampling month	Four months before sampling
1.553044052	EOBS	EOBS	OIPC	OIPC	One month before sampling	Two months before sampling	Four months before sampling	One month before sampling
1.553085092	EOBS	EOBS	OIPC	OIPC	Two months before sampling	Two months before sampling	Three months before sampling	Mean three months before sampling
1.554252273	EOBS	EOBS	OIPC	OIPC	At sampling Month	At sampling month	11 year May to July mean	At sampling month
1.554323036	CRU	CRU	OIPC	PISO.AI	11 year May to July mean	11 year May to July mean	Two months before sampling	Three months before sampling
1.554323036	CRU	EOBS	OIPC	PISO.AI	11 year May to July mean	11 year May to July mean	Two months before sampling	Three months before sampling
1.554405735	CRU	CRU	OIPC	PISO.AI	One month before sampling	One month before sampling	11 year May to July mean	Yearly May to July mean
1.554523093	CRU	EOBS	PISO.AI	PISO.AI	One month before sampling	One month before sampling	Two months before sampling	One month before sampling
1.554621632	CRU	CRU	PISO.AI	OIPC	Two months before sampling	Two months before sampling	At sampling month	Four months before sampling
1.554944651	EOBS	EOBS	OIPC	PISO.AI	One month before sampling	Two months before sampling	Four months before sampling	Yearly May to July mean
1.554984371	CRU	CRU	PISO.AI	OIPC	11 year May to July mean	11 year May to July mean	At sampling month	At sampling month
1.554984371	CRU	EOBS	PISO.AI	OIPC	11 year May to July mean	11 year May to July mean	At sampling month	At sampling month
1.554986629	EOBS	EOBS	OIPC	OIPC	At sampling Month	At sampling month	At sampling month	One month before sampling
1.555181435	CRU	EOBS	PISO.AI	OIPC	Two months before sampling	Two months before sampling	Mean three months before sampling	11 year May to July mean
1.555255332	EOBS	EOBS	OIPC	OIPC	At sampling Month	At sampling month	Mean three months before sampling	11 year May to July mean
1.555515289	CRU	EOBS	OIPC	OIPC	Two months before sampling	Two months before sampling	One month before sampling	Mean three months before sampling
1.555668833	EOBS	EOBS	OIPC	OIPC	11 year May to July mean	At sampling month	Yearly May to July mean	Three months before sampling
1.555761685	EOBS	EOBS	OIPC	OIPC	At sampling Month	At sampling month	At sampling month	Mean three months before sampling
1.556204978	CRU	EOBS	PISO.AI	OIPC	Two months before sampling	Two months before sampling	Mean three months before sampling	Yearly May to July mean
1.556858452	CRU	EOBS	PISO.AI	OIPC	Two months before sampling	Two months before sampling	11 year May to July mean	Four months before sampling
1.557013954	CRU	CRU	OIPC	PISO.AI	At sampling Month	At sampling month	Mean three months before sampling	Four months before sampling
1.557178393	EOBS	CRU	PISO.AI	OIPC	Mean three months before sampling	Mean three months before sampling	Four months before sampling	11 year May to July mean
1.557411969	EOBS	CRU	OIPC	PISO.AI	Two months before sampling	Two months before sampling	Four months before sampling	At sampling month
1.557539582	CRU	EOBS	OIPC	PISO.AI	Two months before sampling	Two months before sampling	One month before sampling	Mean three months before sampling
1.557803748	CRU	CRU	OIPC	OIPC	At sampling Month	One month before sampling	Three months before sampling	Three months before sampling
1.558015554	CRU	CRU	OIPC	OIPC	Mean three months before sampling	Mean three months before sampling	Three months before sampling	Yearly May to July mean
1.558156796	EOBS	EOBS	PISO.AI	OIPC	At sampling Month	At sampling month	11 year May to July mean	One month before sampling
1.558408889	EOBS	EOBS	OIPC	PISO.AI	One month before sampling	Two months before sampling	Four months before sampling	Four months before sampling
1.558742103	EOBS	CRU	PISO.AI	OIPC	Mean three months before sampling	Mean three months before sampling	Four months before sampling	Yearly May to July mean
1.559237677	EOBS	EOBS	OIPC	OIPC	Two months before sampling	Two months before sampling	Three months before sampling	One month before sampling
1.559343096	EOBS	EOBS	OIPC	OIPC	At sampling Month	At sampling month	11 year May to July mean	One month before sampling
1.559478093	CRU	EOBS	OIPC	OIPC	Two months before sampling	Two months before sampling	Mean three months before sampling	At sampling month
1.560385893	EOBS	EOBS	PISO.AI	PISO.AI	One month before sampling	One month before sampling	11 year May to July mean	Three months before sampling
1.560462546	CRU	EOBS	OIPC	PISO.AI	Two months before sampling	Two months before sampling	Three months before sampling	At sampling month
1.560653819	EOBS	EOBS	OIPC	PISO.AI	One month before sampling	Two months before sampling	Four months before sampling	Two months before sampling
1.560704195	CRU	CRU	OIPC	PISO.AI	One month before sampling	Two months before sampling	Four months before sampling	Two months before sampling
1.56095118	EOBS	EOBS	OIPC	OIPC	At sampling Month	At sampling month	Yearly May to July mean	Yearly May to July mean
1.561019911	EOBS	EOBS	OIPC	PISO.AI	Two months before sampling	Two months before sampling	One month before sampling	Three months before sampling
1.561071897	CRU	CRU	PISO.AI	PISO.AI	11 year May to July mean	11 year May to July mean	At sampling month	11 year May to July mean
1.561071897	CRU	EOBS	PISO.AI	PISO.AI	11 year May to July mean	11 year May to July mean	At sampling month	11 year May to July mean
1.561379291	EOBS	EOBS	OIPC	PISO.AI	One month before sampling	One month before sampling	Yearly May to July mean	Three months before sampling
1.561610613	CRU	CRU	OIPC	OIPC	One month before sampling	One month before sampling	Yearly May to July mean	Yearly May to July mean
1.561772583	EOBS	EOBS	OIPC	PISO.AI	One month before sampling	Two months before sampling	Four months before sampling	Three months before sampling
1.561854778	CRU	CRU	PISO.AI	OIPC	One month before sampling	One month before sampling	At sampling month	Mean three months before sampling
1.561862868	CRU	EOBS	OIPC	PISO.AI	One month before sampling	Two months before sampling	Four months before sampling	Three months before sampling
1.562221593	EOBS	CRU	OIPC	OIPC	Yearly May to July mean	One month before sampling	Two months before sampling	Three months before sampling
1.562387252	CRU	EOBS	PISO.AI	OIPC	Two months before sampling	Two months before sampling	One month before sampling	11 year May to July mean
1.562502122	EOBS	CRU	OIPC	OIPC	At sampling Month	At sampling month	Mean three months before sampling	Four months before sampling
1.562531917	EOBS	EOBS	OIPC	PISO.AI	One month before sampling	Two months before sampling	Four months before sampling	One month before sampling
1.56261829	CRU	EOBS	PISO.AI	OIPC	Two months before sampling	Two months before sampling	11 year May to July mean	One month before sampling
1.562717998	EOBS	EOBS	PISO.AI	PISO.AI	One month before sampling	One month before sampling	Yearly May to July mean	11 year May to July mean
1.562949188	EOBS	EOBS	PISO.AI	OIPC	At sampling Month	At sampling month	11 year May to July mean	Mean three months before sampling
1.563060247	EOBS	EOBS	OIPC	PISO.AI	One month before sampling	Two months before sampling	Four months before sampling	Mean three months before sampling
1.5631037	CRU	CRU	PISO.AI	PISO.AI	At sampling Month	At sampling month	At sampling month	Two months before sampling
1.563211328	EOBS	EOBS	OIPC	OIPC	11 year May to July mean	At sampling month	Two months before sampling	11 year May to July mean
1.563288721	EOBS	CRU	OIPC	PISO.AI	At sampling Month	At sampling month	Mean three months before sampling	At sampling month
1.563500541	EOBS	CRU	PISO.AI	PISO.AI	At sampling Month	At sampling month	Two months before sampling	11 year May to July mean
1.564085938	EOBS	CRU	OIPC	OIPC	At sampling Month	At sampling month	Yearly May to July mean	Four months before sampling
1.564173028	CRU	CRU	PISO.AI	PISO.AI	At sampling Month	At sampling month	Yearly May to July mean	Mean three months before sampling
1.564246617	EOBS	CRU	OIPC	PISO.AI	Two months before sampling	Two months before sampling	Four months before sampling	Yearly May to July mean
1.564452893	EOBS	EOBS	OIPC	OIPC	11 year May to July mean	At sampling month	Two months before sampling	At sampling month
1.564453482	CRU	EOBS	PISO.AI	OIPC	Two months before sampling	Two months before sampling	One month before sampling	Yearly May to July mean
1.564557012	EOBS	EOBS	OIPC	OIPC	Two months before sampling	Two months before sampling	Mean three months before sampling	Two months before sampling
1.56489784	EOBS	EOBS	OIPC	PISO.AI	Two months before sampling	Two months before sampling	One month before sampling	Four months before sampling
1.564967059	EOBS	CRU	OIPC	PISO.AI	One month before sampling	One month before sampling	Mean three months before sampling	Two months before sampling
1.564983219	CRU	EOBS	PISO.AI	PISO.AI	One month before sampling	One month before sampling	One month before sampling	Two months before sampling
1.565257982	CRU	EOBS	OIPC	OIPC	Two months before sampling	Two months before sampling	At sampling month	Two months before sampling
1.565358637	EOBS	EOBS	OIPC	PISO.AI	11 year May to July mean	At sampling month	Two months before sampling	11 year May to July mean
1.565529436	EOBS	EOBS	PISO.AI	OIPC	At sampling Month	At sampling month	11 year May to July mean	At sampling month
1.565655178	EOBS	EOBS	OIPC	OIPC	At sampling Month	At sampling month	11 year May to July mean	Mean three months before sampling
1.565975062	EOBS	CRU	OIPC	OIPC	Mean three months before sampling	Mean three months before sampling	Two months before sampling	Three months before sampling
1.56601311	CRU	EOBS	PISO.AI	OIPC	Two months before sampling	Two months before sampling	One month before sampling	Mean three months before sampling
1.566096394	EOBS	CRU	OIPC	PISO.AI	Two months before sampling	Two months before sampling	Two months before sampling	Four months before sampling
1.566472194	EOBS	CRU	PISO.AI	OIPC	Two months before sampling	Two months before sampling	Three months before sampling	Four months before sampling
1.566503482	EOBS	CRU	PISO.AI	OIPC	At sampling Month	At sampling month	11 year May to July mean	Four months before sampling
1.566721421	EOBS	CRU	OIPC	OIPC	Two months before sampling	Two months before sampling	Mean three months before sampling	Four months before sampling
1.56690269	CRU	CRU	OIPC	OIPC	At sampling Month	At sampling month	Three months before sampling	11 year May to July mean
1.566917327	EOBS	CRU	OIPC	OIPC	At sampling Month	At sampling month	11 year May to July mean	Mean three months before sampling
1.566971787	CRU	CRU	PISO.AI	PISO.AI	At sampling Month	At sampling month	Mean three months before sampling	Three months before sampling
1.567043628	EOBS	CRU	OIPC	PISO.AI	Two months before sampling	Two months before sampling	Four months before sampling	One month before sampling
1.567198688	EOBS	EOBS	OIPC	PISO.AI	At sampling Month	At sampling month	Yearly May to July mean	11 year May to July mean
1.56720186	CRU	CRU	OIPC	PISO.AI	Mean three months before sampling	Mean three months before sampling	Three months before sampling	Three months before sampling
1.567260584	EOBS	EOBS	PISO.AI	PISO.AI	One month before sampling	One month before sampling	Yearly May to July mean	Two months before sampling
1.567632683	EOBS	CRU	PISO.AI	PISO.AI	Two months before sampling	Two months before sampling	Three months before sampling	Three months before sampling
1.567680552	EOBS	EOBS	OIPC	OIPC	At sampling Month	At sampling month	At sampling month	At sampling month
1.56770735	CRU	CRU	OIPC	OIPC	Mean three months before sampling	Mean three months before sampling	Two months before sampling	Three months before sampling
1.567945359	EOBS	CRU	PISO.AI	PISO.AI	At sampling Month	At sampling month	One month before sampling	Four months before sampling
1.567955059	EOBS	CRU	PISO.AI	PISO.AI	Mean three months before sampling	Mean three months before sampling	Three months before sampling	Four months before sampling
1.568048792	EOBS	EOBS	PISO.AI	PISO.AI	One month before sampling	One month before sampling	One month before sampling	Two months before sampling
1.568171555	EOBS	EOBS	OIPC	PISO.AI	Two months before sampling	Two months before sampling	At sampling month	Three months before sampling
1.568427339	CRU	CRU	PISO.AI	PISO.AI	11 year May to July mean	11 year May to July mean	Yearly May to July mean	Yearly May to July mean
1.568427339	CRU	EOBS	PISO.AI	PISO.AI	11 year May to July mean	11 year May to July mean	Yearly May to July mean	Yearly May to July mean
1.568712128	CRU	EOBS	OIPC	OIPC	Two months before sampling	Two months before sampling	11 year May to July mean	At sampling month
1.568720171	CRU	EOBS	OIPC	OIPC	Two months before sampling	Two months before sampling	At sampling month	Four months before sampling
1.569265775	EOBS	EOBS	OIPC	OIPC	At sampling Month	At sampling month	Yearly May to July mean	11 year May to July mean
1.569413757	CRU	EOBS	PISO.AI	OIPC	Two months before sampling	Two months before sampling	11 year May to July mean	11 year May to July mean
1.569499063	CRU	CRU	OIPC	OIPC	11 year May to July mean	11 year May to July mean	Yearly May to July mean	Four months before sampling
1.569499063	CRU	EOBS	OIPC	OIPC	11 year May to July mean	11 year May to July mean	Yearly May to July mean	Four months before sampling
1.56967194	CRU	CRU	PISO.AI	PISO.AI	11 year May to July mean	11 year May to July mean	Yearly May to July mean	At sampling month
1.56967194	CRU	EOBS	PISO.AI	PISO.AI	11 year May to July mean	11 year May to July mean	Yearly May to July mean	At sampling month
1.569818883	CRU	EOBS	PISO.AI	PISO.AI	One month before sampling	One month before sampling	One month before sampling	Mean three months before sampling
1.5698578	CRU	CRU	PISO.AI	PISO.AI	At sampling Month	At sampling month	Yearly May to July mean	11 year May to July mean
1.569891159	EOBS	EOBS	OIPC	OIPC	At sampling Month	One month before sampling	Three months before sampling	Three months before sampling
1.569916957	CRU	EOBS	OIPC	PISO.AI	At sampling Month	At sampling month	At sampling month	11 year May to July mean
1.570302521	CRU	EOBS	PISO.AI	PISO.AI	Two months before sampling	Two months before sampling	11 year May to July mean	Two months before sampling
1.570434806	CRU	EOBS	PISO.AI	OIPC	Two months before sampling	Two months before sampling	Mean three months before sampling	Mean three months before sampling
1.570444603	CRU	CRU	PISO.AI	PISO.AI	At sampling Month	At sampling month	Yearly May to July mean	One month before sampling
1.570625141	EOBS	EOBS	OIPC	OIPC	One month before sampling	Two months before sampling	Four months before sampling	At sampling month
1.570662377	EOBS	CRU	OIPC	PISO.AI	At sampling Month	At sampling month	11 year May to July mean	Two months before sampling
1.570911388	CRU	CRU	PISO.AI	OIPC	Mean three months before sampling	Mean three months before sampling	Two months before sampling	Four months before sampling
1.572284804	EOBS	CRU	PISO.AI	PISO.AI	At sampling Month	At sampling month	Two months before sampling	One month before sampling
1.572591104	CRU	EOBS	PISO.AI	PISO.AI	Two months before sampling	Two months before sampling	Yearly May to July mean	Three months before sampling
1.572647529	CRU	CRU	OIPC	PISO.AI	One month before sampling	One month before sampling	11 year May to July mean	11 year May to July mean
1.572726397	CRU	CRU	PISO.AI	OIPC	One month before sampling	One month before sampling	At sampling month	One month before sampling
1.572781037	EOBS	CRU	OIPC	OIPC	11 year May to July mean	At sampling month	Yearly May to July mean	Four months before sampling
1.572810132	CRU	EOBS	PISO.AI	OIPC	Yearly May to July mean	Two months before sampling	Four months before sampling	Three months before sampling
1.572925635	CRU	EOBS	PISO.AI	OIPC	Two months before sampling	Two months before sampling	11 year May to July mean	Yearly May to July mean
1.573160093	CRU	EOBS	OIPC	OIPC	Two months before sampling	Two months before sampling	Yearly May to July mean	Four months before sampling
1.573200534	CRU	EOBS	PISO.AI	OIPC	Two months before sampling	Two months before sampling	Two months before sampling	Yearly May to July mean
1.57333149	EOBS	EOBS	PISO.AI	PISO.AI	One month before sampling	One month before sampling	At sampling month	Mean three months before sampling
1.573701259	EOBS	CRU	OIPC	OIPC	At sampling Month	At sampling month	Yearly May to July mean	Mean three months before sampling
1.573727286	CRU	EOBS	OIPC	PISO.AI	Two months before sampling	Two months before sampling	11 year May to July mean	At sampling month
1.573860553	CRU	CRU	OIPC	PISO.AI	Mean three months before sampling	Mean three months before sampling	Mean three months before sampling	Three months before sampling
1.573864443	CRU	CRU	OIPC	OIPC	Yearly May to July mean	One month before sampling	One month before sampling	Three months before sampling
1.573890567	EOBS	EOBS	OIPC	OIPC	11 year May to July mean	At sampling month	11 year May to July mean	Three months before sampling
1.574056276	CRU	EOBS	OIPC	OIPC	At sampling Month	At sampling month	At sampling month	At sampling month
1.574218088	CRU	CRU	OIPC	PISO.AI	11 year May to July mean	One month before sampling	Two months before sampling	Three months before sampling
1.574238414	CRU	CRU	OIPC	OIPC	One month before sampling	Two months before sampling	Four months before sampling	Mean three months before sampling
1.574300857	EOBS	EOBS	PISO.AI	OIPC	One month before sampling	One month before sampling	One month before sampling	Three months before sampling
1.574487769	CRU	CRU	PISO.AI	PISO.AI	One month before sampling	One month before sampling	11 year May to July mean	Mean three months before sampling
1.574716007	EOBS	EOBS	OIPC	OIPC	At sampling Month	At sampling month	11 year May to July mean	Yearly May to July mean
1.575064541	EOBS	EOBS	OIPC	PISO.AI	Two months before sampling	Two months before sampling	Two months before sampling	Two months before sampling
1.575070586	CRU	CRU	OIPC	PISO.AI	One month before sampling	Two months before sampling	Four months before sampling	One month before sampling
1.575100643	CRU	EOBS	OIPC	OIPC	Two months before sampling	Two months before sampling	Yearly May to July mean	At sampling month
1.575173632	EOBS	CRU	OIPC	OIPC	At sampling Month	At sampling month	11 year May to July mean	One month before sampling
1.575200788	CRU	CRU	OIPC	OIPC	One month before sampling	One month before sampling	At sampling month	Mean three months before sampling
1.575229113	CRU	CRU	OIPC	OIPC	One month before sampling	One month before sampling	11 year May to July mean	At sampling month
1.57529165	EOBS	CRU	OIPC	PISO.AI	At sampling Month	At sampling month	Yearly May to July mean	Two months before sampling
1.575390342	CRU	EOBS	PISO.AI	OIPC	Two months before sampling	Two months before sampling	Two months before sampling	11 year May to July mean
1.576246597	EOBS	CRU	OIPC	PISO.AI	Yearly May to July mean	One month before sampling	Three months before sampling	Mean three months before sampling
1.576291513	CRU	CRU	OIPC	PISO.AI	One month before sampling	One month before sampling	11 year May to July mean	At sampling month
1.576452161	CRU	EOBS	PISO.AI	PISO.AI	Two months before sampling	Two months before sampling	Mean three months before sampling	11 year May to July mean
1.576505345	CRU	EOBS	PISO.AI	PISO.AI	One month before sampling	One month before sampling	One month before sampling	Yearly May to July mean
1.576617587	CRU	CRU	OIPC	PISO.AI	One month before sampling	One month before sampling	Yearly May to July mean	Yearly May to July mean
1.576680939	CRU	EOBS	OIPC	OIPC	At sampling Month	At sampling month	At sampling month	Yearly May to July mean
1.577007875	EOBS	CRU	OIPC	PISO.AI	At sampling Month	At sampling month	Two months before sampling	Four months before sampling
1.577171271	EOBS	CRU	PISO.AI	OIPC	Two months before sampling	Two months before sampling	Mean three months before sampling	Four months before sampling
1.577441584	EOBS	CRU	PISO.AI	OIPC	One month before sampling	One month before sampling	Four months before sampling	One month before sampling
1.578125599	CRU	EOBS	PISO.AI	PISO.AI	One month before sampling	One month before sampling	Yearly May to July mean	One month before sampling
1.578496301	EOBS	CRU	PISO.AI	PISO.AI	At sampling Month	At sampling month	Mean three months before sampling	Three months before sampling
1.578861402	EOBS	CRU	OIPC	OIPC	At sampling Month	One month before sampling	Three months before sampling	Four months before sampling
1.578864064	EOBS	CRU	OIPC	PISO.AI	11 year May to July mean	At sampling month	Three months before sampling	Three months before sampling
1.578968562	EOBS	EOBS	OIPC	OIPC	At sampling Month	At sampling month	At sampling month	Two months before sampling
1.579243449	CRU	EOBS	OIPC	PISO.AI	Two months before sampling	Two months before sampling	Yearly May to July mean	At sampling month
1.579403011	CRU	CRU	OIPC	PISO.AI	11 year May to July mean	One month before sampling	Three months before sampling	Two months before sampling
1.579469151	CRU	EOBS	OIPC	OIPC	Two months before sampling	Two months before sampling	One month before sampling	One month before sampling
1.579562873	CRU	CRU	PISO.AI	PISO.AI	One month before sampling	One month before sampling	11 year May to July mean	One month before sampling
1.579823932	CRU	EOBS	OIPC	PISO.AI	Two months before sampling	Two months before sampling	One month before sampling	At sampling month
1.580021736	CRU	EOBS	PISO.AI	PISO.AI	One month before sampling	One month before sampling	Yearly May to July mean	Yearly May to July mean
1.580034269	CRU	EOBS	PISO.AI	OIPC	Two months before sampling	Two months before sampling	One month before sampling	One month before sampling
1.580201074	CRU	EOBS	OIPC	OIPC	Two months before sampling	Two months before sampling	Two months before sampling	Three months before sampling
1.580254708	EOBS	CRU	PISO.AI	OIPC	At sampling Month	At sampling month	Two months before sampling	At sampling month
1.580528145	EOBS	CRU	PISO.AI	OIPC	One month before sampling	One month before sampling	Two months before sampling	Mean three months before sampling
1.581239761	EOBS	EOBS	OIPC	OIPC	11 year May to July mean	One month before sampling	Three months before sampling	Three months before sampling
1.581347464	CRU	CRU	OIPC	OIPC	Two months before sampling	Two months before sampling	Two months before sampling	Three months before sampling
1.581442416	EOBS	EOBS	OIPC	PISO.AI	At sampling Month	At sampling month	11 year May to July mean	11 year May to July mean
1.581476734	EOBS	EOBS	OIPC	OIPC	11 year May to July mean	At sampling month	Mean three months before sampling	Two months before sampling
1.58167677	EOBS	CRU	PISO.AI	PISO.AI	One month before sampling	One month before sampling	Four months before sampling	Yearly May to July mean
1.581741244	EOBS	CRU	OIPC	OIPC	11 year May to July mean	At sampling month	11 year May to July mean	Four months before sampling
1.582112292	CRU	EOBS	PISO.AI	PISO.AI	Two months before sampling	Two months before sampling	Yearly May to July mean	Four months before sampling
1.582273641	EOBS	CRU	OIPC	OIPC	At sampling Month	At sampling month	Yearly May to July mean	One month before sampling
1.582474978	EOBS	EOBS	PISO.AI	OIPC	At sampling Month	At sampling month	11 year May to July mean	Yearly May to July mean
1.582506936	EOBS	CRU	OIPC	OIPC	One month before sampling	One month before sampling	Mean three months before sampling	Mean three months before sampling
1.582703969	EOBS	CRU	PISO.AI	OIPC	At sampling Month	At sampling month	Mean three months before sampling	Mean three months before sampling
1.58325658	EOBS	EOBS	PISO.AI	OIPC	11 year May to July mean	At sampling month	11 year May to July mean	Three months before sampling
1.583379291	EOBS	EOBS	OIPC	OIPC	11 year May to July mean	At sampling month	Mean three months before sampling	Three months before sampling
1.583634242	CRU	EOBS	PISO.AI	OIPC	Two months before sampling	Two months before sampling	Yearly May to July mean	Mean three months before sampling
1.584297924	CRU	CRU	OIPC	PISO.AI	Yearly May to July mean	One month before sampling	Two months before sampling	Mean three months before sampling
1.584299647	CRU	EOBS	PISO.AI	OIPC	Two months before sampling	Two months before sampling	Mean three months before sampling	One month before sampling
1.584316947	CRU	CRU	PISO.AI	PISO.AI	One month before sampling	One month before sampling	Yearly May to July mean	Mean three months before sampling
1.584356304	EOBS	EOBS	OIPC	OIPC	11 year May to July mean	At sampling month	Two months before sampling	One month before sampling
1.584512791	EOBS	EOBS	OIPC	OIPC	At sampling Month	At sampling month	11 year May to July mean	11 year May to July mean
1.584574381	EOBS	EOBS	OIPC	OIPC	11 year May to July mean	At sampling month	One month before sampling	Three months before sampling
1.584643597	EOBS	CRU	OIPC	PISO.AI	Two months before sampling	Two months before sampling	Four months before sampling	Mean three months before sampling
1.584676559	CRU	EOBS	PISO.AI	PISO.AI	Two months before sampling	Two months before sampling	One month before sampling	11 year May to July mean
1.584824098	CRU	CRU	OIPC	OIPC	Two months before sampling	Two months before sampling	Four months before sampling	At sampling month
1.584921005	EOBS	CRU	OIPC	OIPC	At sampling Month	At sampling month	11 year May to July mean	Four months before sampling
1.58574814	CRU	EOBS	PISO.AI	OIPC	One month before sampling	One month before sampling	Two months before sampling	Two months before sampling
1.585755631	CRU	EOBS	OIPC	PISO.AI	One month before sampling	One month before sampling	Two months before sampling	Two months before sampling
1.585814516	EOBS	CRU	PISO.AI	OIPC	At sampling Month	At sampling month	One month before sampling	Mean three months before sampling
1.586148656	EOBS	EOBS	OIPC	PISO.AI	One month before sampling	One month before sampling	11 year May to July mean	Three months before sampling
1.586174401	CRU	EOBS	OIPC	PISO.AI	Two months before sampling	Two months before sampling	One month before sampling	Two months before sampling
1.586347092	CRU	CRU	PISO.AI	PISO.AI	Two months before sampling	Two months before sampling	Mean three months before sampling	Four months before sampling
1.586420417	CRU	EOBS	PISO.AI	PISO.AI	Two months before sampling	Two months before sampling	11 year May to July mean	Mean three months before sampling
1.58668965	CRU	EOBS	PISO.AI	PISO.AI	Two months before sampling	Two months before sampling	11 year May to July mean	One month before sampling
1.586757898	CRU	CRU	OIPC	PISO.AI	At sampling Month	At sampling month	Three months before sampling	Yearly May to July mean
1.586989187	CRU	EOBS	PISO.AI	OIPC	At sampling Month	At sampling month	11 year May to July mean	At sampling month
1.587226139	CRU	CRU	OIPC	PISO.AI	Two months before sampling	Two months before sampling	Mean three months before sampling	Four months before sampling
1.587283183	EOBS	EOBS	OIPC	OIPC	11 year May to July mean	At sampling month	Two months before sampling	Mean three months before sampling
1.587305778	EOBS	EOBS	PISO.AI	OIPC	One month before sampling	Two months before sampling	Four months before sampling	Four months before sampling
1.587479419	CRU	CRU	OIPC	PISO.AI	One month before sampling	Two months before sampling	Four months before sampling	Mean three months before sampling
1.58770924	EOBS	CRU	PISO.AI	PISO.AI	At sampling Month	At sampling month	Two months before sampling	Three months before sampling
1.587713084	CRU	CRU	OIPC	OIPC	Yearly May to July mean	One month before sampling	Two months before sampling	Three months before sampling
1.587754066	CRU	CRU	OIPC	OIPC	Yearly May to July mean	One month before sampling	Two months before sampling	At sampling month
1.58847406	EOBS	CRU	OIPC	PISO.AI	At sampling Month	At sampling month	One month before sampling	At sampling month
1.588550207	EOBS	EOBS	OIPC	OIPC	11 year May to July mean	At sampling month	One month before sampling	Two months before sampling
1.588557947	EOBS	EOBS	PISO.AI	PISO.AI	One month before sampling	One month before sampling	Two months before sampling	Two months before sampling
1.588671399	EOBS	EOBS	PISO.AI	PISO.AI	One month before sampling	One month before sampling	At sampling month	One month before sampling
1.588876002	CRU	CRU	OIPC	PISO.AI	Yearly May to July mean	Two months before sampling	Four months before sampling	Four months before sampling
1.588961427	CRU	EOBS	PISO.AI	PISO.AI	Two months before sampling	Two months before sampling	Two months before sampling	11 year May to July mean
1.589232214	CRU	CRU	OIPC	OIPC	One month before sampling	Two months before sampling	Four months before sampling	One month before sampling
1.589431091	CRU	CRU	PISO.AI	PISO.AI	Mean three months before sampling	Mean three months before sampling	Two months before sampling	Four months before sampling
1.589643283	CRU	CRU	OIPC	OIPC	One month before sampling	One month before sampling	At sampling month	One month before sampling
1.589793695	CRU	EOBS	OIPC	OIPC	At sampling Month	At sampling month	At sampling month	11 year May to July mean
1.589971155	EOBS	CRU	OIPC	OIPC	Mean three months before sampling	Mean three months before sampling	Mean three months before sampling	Four months before sampling
1.589974742	EOBS	CRU	PISO.AI	OIPC	At sampling Month	At sampling month	Mean three months before sampling	One month before sampling
1.590129904	CRU	EOBS	PISO.AI	OIPC	Two months before sampling	Two months before sampling	At sampling month	Two months before sampling
1.59025769	EOBS	CRU	PISO.AI	OIPC	One month before sampling	One month before sampling	Four months before sampling	Mean three months before sampling
1.590261943	EOBS	EOBS	OIPC	PISO.AI	One month before sampling	Two months before sampling	Four months before sampling	At sampling month
1.590443274	EOBS	CRU	PISO.AI	OIPC	One month before sampling	One month before sampling	Two months before sampling	One month before sampling
1.590458037	EOBS	EOBS	PISO.AI	PISO.AI	At sampling Month	At sampling month	11 year May to July mean	11 year May to July mean
1.590719819	EOBS	EOBS	OIPC	OIPC	11 year May to July mean	At sampling month	Mean three months before sampling	Mean three months before sampling
1.59074402	EOBS	EOBS	OIPC	OIPC	11 year May to July mean	At sampling month	Mean three months before sampling	Yearly May to July mean
1.591207112	EOBS	EOBS	PISO.AI	OIPC	At sampling Month	At sampling month	11 year May to July mean	11 year May to July mean
1.591947327	CRU	CRU	OIPC	PISO.AI	At sampling Month	At sampling month	Three months before sampling	At sampling month
1.592085845	CRU	CRU	PISO.AI	OIPC	Mean three months before sampling	Mean three months before sampling	Three months before sampling	Three months before sampling
1.592192839	EOBS	CRU	OIPC	PISO.AI	Mean three months before sampling	Mean three months before sampling	Three months before sampling	Four months before sampling
1.59253618	CRU	EOBS	PISO.AI	PISO.AI	Two months before sampling	Two months before sampling	At sampling month	Four months before sampling
1.592618582	EOBS	EOBS	OIPC	OIPC	At sampling Month	At sampling month	Mean three months before sampling	One month before sampling
1.592736774	CRU	CRU	OIPC	OIPC	One month before sampling	Two months before sampling	Four months before sampling	11 year May to July mean
1.59273775	EOBS	EOBS	PISO.AI	PISO.AI	One month before sampling	One month before sampling	One month before sampling	At sampling month
1.592812242	CRU	CRU	OIPC	OIPC	One month before sampling	Two months before sampling	Four months before sampling	Yearly May to July mean
1.592936674	EOBS	CRU	OIPC	PISO.AI	Yearly May to July mean	One month before sampling	Three months before sampling	One month before sampling
1.593304554	EOBS	CRU	PISO.AI	OIPC	At sampling Month	At sampling month	One month before sampling	One month before sampling
1.593635636	EOBS	EOBS	PISO.AI	PISO.AI	Two months before sampling	Two months before sampling	Yearly May to July mean	Four months before sampling
1.593751937	CRU	EOBS	PISO.AI	OIPC	One month before sampling	One month before sampling	At sampling month	Three months before sampling
1.593968719	CRU	EOBS	PISO.AI	PISO.AI	Two months before sampling	Two months before sampling	At sampling month	Three months before sampling
1.593998955	CRU	CRU	OIPC	OIPC	11 year May to July mean	11 year May to July mean	11 year May to July mean	Four months before sampling
1.593998955	CRU	EOBS	OIPC	OIPC	11 year May to July mean	11 year May to July mean	11 year May to July mean	Four months before sampling
1.59413564	CRU	EOBS	PISO.AI	OIPC	One month before sampling	Two months before sampling	Four months before sampling	Three months before sampling
1.59415602	EOBS	EOBS	PISO.AI	PISO.AI	One month before sampling	One month before sampling	One month before sampling	Mean three months before sampling
1.594629708	CRU	CRU	OIPC	PISO.AI	Mean three months before sampling	Mean three months before sampling	One month before sampling	Three months before sampling
1.594629887	CRU	CRU	OIPC	OIPC	Yearly May to July mean	One month before sampling	Three months before sampling	At sampling month
1.594983838	EOBS	EOBS	OIPC	OIPC	At sampling Month	At sampling month	Yearly May to July mean	Two months before sampling
1.595128892	EOBS	EOBS	OIPC	OIPC	Two months before sampling	Two months before sampling	Mean three months before sampling	11 year May to July mean
1.595188668	CRU	EOBS	PISO.AI	OIPC	Two months before sampling	Two months before sampling	Yearly May to July mean	One month before sampling
1.595221436	EOBS	EOBS	OIPC	OIPC	At sampling Month	At sampling month	One month before sampling	Mean three months before sampling
1.595256187	CRU	CRU	PISO.AI	PISO.AI	One month before sampling	One month before sampling	Yearly May to July mean	One month before sampling
1.59535855	CRU	EOBS	OIPC	OIPC	At sampling Month	At sampling month	Yearly May to July mean	At sampling month
1.595503016	EOBS	EOBS	OIPC	OIPC	At sampling Month	At sampling month	Mean three months before sampling	Mean three months before sampling
1.595509815	EOBS	EOBS	OIPC	OIPC	11 year May to July mean	At sampling month	Mean three months before sampling	One month before sampling
1.595635244	EOBS	EOBS	OIPC	OIPC	Two months before sampling	Two months before sampling	Mean three months before sampling	Yearly May to July mean
1.595659598	EOBS	CRU	PISO.AI	OIPC	11 year May to July mean	At sampling month	Two months before sampling	Three months before sampling
1.595747887	CRU	CRU	OIPC	PISO.AI	One month before sampling	One month before sampling	At sampling month	One month before sampling
1.595873306	EOBS	EOBS	PISO.AI	PISO.AI	Two months before sampling	Two months before sampling	At sampling month	Four months before sampling
1.595931107	CRU	CRU	PISO.AI	PISO.AI	At sampling Month	At sampling month	One month before sampling	Three months before sampling
1.596169427	EOBS	CRU	PISO.AI	PISO.AI	One month before sampling	One month before sampling	Four months before sampling	Mean three months before sampling
1.59623177	CRU	EOBS	OIPC	PISO.AI	Two months before sampling	Two months before sampling	Mean three months before sampling	Four months before sampling
1.596360072	CRU	CRU	OIPC	PISO.AI	One month before sampling	One month before sampling	Yearly May to July mean	11 year May to July mean
1.59645512	EOBS	CRU	PISO.AI	PISO.AI	At sampling Month	At sampling month	Two months before sampling	Four months before sampling
1.596508192	EOBS	CRU	OIPC	PISO.AI	11 year May to July mean	At sampling month	11 year May to July mean	Four months before sampling
1.596516008	EOBS	CRU	OIPC	PISO.AI	11 year May to July mean	At sampling month	Yearly May to July mean	Four months before sampling
1.596753231	EOBS	EOBS	OIPC	OIPC	11 year May to July mean	At sampling month	Mean three months before sampling	11 year May to July mean
1.597437258	EOBS	CRU	PISO.AI	PISO.AI	At sampling Month	At sampling month	Two months before sampling	Mean three months before sampling
1.597442002	EOBS	CRU	OIPC	OIPC	Yearly May to July mean	One month before sampling	Three months before sampling	Two months before sampling
1.597798588	CRU	CRU	PISO.AI	PISO.AI	11 year May to July mean	11 year May to July mean	Two months before sampling	Four months before sampling
1.597798588	CRU	EOBS	PISO.AI	PISO.AI	11 year May to July mean	11 year May to July mean	Two months before sampling	Four months before sampling
1.597932887	CRU	CRU	OIPC	OIPC	Two months before sampling	Two months before sampling	At sampling month	Four months before sampling
1.598109981	EOBS	EOBS	OIPC	OIPC	At sampling Month	At sampling month	One month before sampling	One month before sampling
1.598219901	CRU	EOBS	PISO.AI	PISO.AI	Two months before sampling	Two months before sampling	11 year May to July mean	11 year May to July mean
1.598240743	EOBS	EOBS	OIPC	PISO.AI	11 year May to July mean	One month before sampling	Three months before sampling	Four months before sampling
1.598372254	EOBS	CRU	OIPC	OIPC	One month before sampling	One month before sampling	Mean three months before sampling	One month before sampling
1.598474238	CRU	EOBS	PISO.AI	OIPC	11 year May to July mean	Two months before sampling	Four months before sampling	Four months before sampling
1.598482865	CRU	EOBS	OIPC	OIPC	Two months before sampling	Two months before sampling	11 year May to July mean	Four months before sampling
1.598492881	EOBS	EOBS	OIPC	PISO.AI	One month before sampling	One month before sampling	At sampling month	Four months before sampling
1.598516974	EOBS	EOBS	PISO.AI	PISO.AI	One month before sampling	One month before sampling	Yearly May to July mean	Mean three months before sampling
1.599026524	EOBS	CRU	OIPC	PISO.AI	One month before sampling	One month before sampling	One month before sampling	Two months before sampling
1.599153883	EOBS	EOBS	PISO.AI	OIPC	At sampling Month	At sampling month	11 year May to July mean	Two months before sampling
1.599420608	CRU	CRU	OIPC	OIPC	One month before sampling	One month before sampling	Yearly May to July mean	At sampling month
1.599559622	CRU	CRU	OIPC	PISO.AI	One month before sampling	One month before sampling	Yearly May to July mean	At sampling month
1.599581586	CRU	CRU	OIPC	PISO.AI	Yearly May to July mean	One month before sampling	Two months before sampling	One month before sampling
1.599818517	CRU	CRU	OIPC	OIPC	Three months before sampling	Three months before sampling	Yearly May to July mean	Three months before sampling
1.600448442	EOBS	CRU	PISO.AI	OIPC	Two months before sampling	Two months before sampling	Two months before sampling	Four months before sampling
1.600565453	EOBS	CRU	PISO.AI	OIPC	11 year May to July mean	At sampling month	Two months before sampling	Four months before sampling
1.600885866	CRU	CRU	PISO.AI	PISO.AI	11 year May to July mean	11 year May to July mean	At sampling month	Yearly May to July mean
1.600885866	CRU	EOBS	PISO.AI	PISO.AI	11 year May to July mean	11 year May to July mean	At sampling month	Yearly May to July mean
1.600886942	CRU	CRU	OIPC	PISO.AI	Two months before sampling	Two months before sampling	Four months before sampling	11 year May to July mean
1.601031762	CRU	EOBS	PISO.AI	PISO.AI	Two months before sampling	Two months before sampling	Mean three months before sampling	Three months before sampling
1.601088222	EOBS	EOBS	OIPC	OIPC	Two months before sampling	Two months before sampling	One month before sampling	Two months before sampling
1.601468043	EOBS	CRU	OIPC	OIPC	One month before sampling	One month before sampling	11 year May to July mean	Two months before sampling
1.601522179	CRU	EOBS	OIPC	OIPC	Two months before sampling	Two months before sampling	One month before sampling	At sampling month
1.601640606	EOBS	CRU	PISO.AI	OIPC	Mean three months before sampling	Mean three months before sampling	Mean three months before sampling	Four months before sampling
1.601851584	EOBS	CRU	PISO.AI	OIPC	Mean three months before sampling	Mean three months before sampling	Four months before sampling	Two months before sampling
1.602038224	EOBS	CRU	OIPC	PISO.AI	One month before sampling	One month before sampling	Mean three months before sampling	One month before sampling
1.60204778	EOBS	EOBS	OIPC	OIPC	11 year May to July mean	At sampling month	Yearly May to July mean	Two months before sampling
1.602749713	EOBS	EOBS	OIPC	OIPC	11 year May to July mean	At sampling month	One month before sampling	Yearly May to July mean
1.603247427	CRU	CRU	OIPC	PISO.AI	One month before sampling	One month before sampling	At sampling month	Mean three months before sampling
1.603369516	EOBS	EOBS	PISO.AI	OIPC	Two months before sampling	Two months before sampling	11 year May to July mean	Two months before sampling
1.603410047	EOBS	CRU	PISO.AI	OIPC	Mean three months before sampling	Mean three months before sampling	One month before sampling	Four months before sampling
1.603414771	EOBS	CRU	OIPC	OIPC	Mean three months before sampling	Mean three months before sampling	One month before sampling	Four months before sampling
1.603931043	CRU	CRU	OIPC	PISO.AI	11 year May to July mean	11 year May to July mean	Three months before sampling	Two months before sampling
1.603931043	CRU	EOBS	OIPC	PISO.AI	11 year May to July mean	11 year May to July mean	Three months before sampling	Two months before sampling
1.604040925	EOBS	CRU	OIPC	OIPC	Two months before sampling	Two months before sampling	Four months before sampling	One month before sampling
1.604140974	CRU	CRU	OIPC	OIPC	Yearly May to July mean	One month before sampling	Mean three months before sampling	Three months before sampling
1.604487288	CRU	CRU	OIPC	PISO.AI	At sampling Month	At sampling month	Three months before sampling	One month before sampling
1.604585576	CRU	EOBS	OIPC	OIPC	Yearly May to July mean	Two months before sampling	Three months before sampling	Four months before sampling
1.604743838	CRU	EOBS	OIPC	OIPC	11 year May to July mean	Two months before sampling	Four months before sampling	Two months before sampling
1.604987911	CRU	EOBS	PISO.AI	OIPC	11 year May to July mean	Two months before sampling	Four months before sampling	Three months before sampling
1.605415946	EOBS	EOBS	OIPC	OIPC	11 year May to July mean	At sampling month	One month before sampling	Mean three months before sampling
1.605437939	CRU	CRU	PISO.AI	OIPC	At sampling Month	At sampling month	At sampling month	Yearly May to July mean
1.60562271	EOBS	EOBS	OIPC	PISO.AI	At sampling Month	At sampling month	Yearly May to July mean	Two months before sampling
1.605733946	CRU	CRU	PISO.AI	OIPC	At sampling Month	At sampling month	At sampling month	11 year May to July mean
1.606324791	CRU	CRU	PISO.AI	OIPC	Two months before sampling	Two months before sampling	Three months before sampling	Four months before sampling
1.606722274	CRU	EOBS	OIPC	PISO.AI	Two months before sampling	Two months before sampling	One month before sampling	Four months before sampling
1.606740128	CRU	EOBS	PISO.AI	PISO.AI	Two months before sampling	Two months before sampling	11 year May to July mean	Yearly May to July mean
1.607040038	CRU	CRU	OIPC	PISO.AI	11 year May to July mean	One month before sampling	Three months before sampling	Mean three months before sampling
1.607158205	EOBS	CRU	OIPC	PISO.AI	11 year May to July mean	At sampling month	Mean three months before sampling	Three months before sampling
1.607259819	CRU	CRU	OIPC	OIPC	Mean three months before sampling	Mean three months before sampling	Two months before sampling	Four months before sampling
1.607393558	EOBS	EOBS	PISO.AI	PISO.AI	One month before sampling	One month before sampling	At sampling month	Yearly May to July mean
1.607763823	EOBS	CRU	PISO.AI	PISO.AI	One month before sampling	One month before sampling	Four months before sampling	One month before sampling
1.607771299	EOBS	CRU	PISO.AI	PISO.AI	At sampling Month	At sampling month	One month before sampling	Three months before sampling
1.60811161	EOBS	CRU	OIPC	PISO.AI	One month before sampling	One month before sampling	Mean three months before sampling	Mean three months before sampling
1.608181447	CRU	CRU	PISO.AI	PISO.AI	At sampling Month	At sampling month	At sampling month	One month before sampling
1.60824024	CRU	CRU	PISO.AI	OIPC	One month before sampling	Two months before sampling	Four months before sampling	Four months before sampling
1.608346233	EOBS	EOBS	OIPC	OIPC	11 year May to July mean	At sampling month	One month before sampling	11 year May to July mean
1.608512499	CRU	CRU	OIPC	PISO.AI	Yearly May to July mean	One month before sampling	One month before sampling	Three months before sampling
1.608549845	CRU	CRU	OIPC	PISO.AI	One month before sampling	Two months before sampling	Four months before sampling	Yearly May to July mean
1.608688803	CRU	CRU	PISO.AI	PISO.AI	Mean three months before sampling	Mean three months before sampling	Mean three months before sampling	Three months before sampling
1.608839352	CRU	CRU	PISO.AI	OIPC	One month before sampling	One month before sampling	Yearly May to July mean	11 year May to July mean
1.60924769	EOBS	EOBS	OIPC	PISO.AI	One month before sampling	One month before sampling	One month before sampling	Three months before sampling
1.609470923	EOBS	CRU	OIPC	OIPC	Yearly May to July mean	One month before sampling	Two months before sampling	Two months before sampling
1.609745961	EOBS	EOBS	OIPC	PISO.AI	At sampling Month	At sampling month	At sampling month	Two months before sampling
1.60978769	CRU	EOBS	OIPC	PISO.AI	One month before sampling	Two months before sampling	Four months before sampling	Four months before sampling
1.609886213	EOBS	CRU	OIPC	OIPC	Two months before sampling	Two months before sampling	Four months before sampling	Mean three months before sampling
1.609888158	CRU	EOBS	PISO.AI	OIPC	Two months before sampling	Two months before sampling	Two months before sampling	Three months before sampling
1.610121604	CRU	EOBS	OIPC	PISO.AI	11 year May to July mean	One month before sampling	One month before sampling	Two months before sampling
1.610759502	CRU	EOBS	OIPC	PISO.AI	Two months before sampling	Two months before sampling	Three months before sampling	One month before sampling
1.611134169	CRU	CRU	OIPC	PISO.AI	11 year May to July mean	One month before sampling	Three months before sampling	One month before sampling
1.612963002	CRU	EOBS	PISO.AI	OIPC	Two months before sampling	Two months before sampling	Yearly May to July mean	11 year May to July mean
1.613022729	EOBS	EOBS	OIPC	OIPC	11 year May to July mean	At sampling month	11 year May to July mean	Two months before sampling
1.613070605	CRU	CRU	PISO.AI	OIPC	Mean three months before sampling	Mean three months before sampling	One month before sampling	Four months before sampling
1.613079704	EOBS	EOBS	OIPC	PISO.AI	11 year May to July mean	At sampling month	Mean three months before sampling	11 year May to July mean
1.613296974	CRU	CRU	PISO.AI	OIPC	Mean three months before sampling	Mean three months before sampling	Mean three months before sampling	Four months before sampling
1.613395187	EOBS	EOBS	PISO.AI	OIPC	One month before sampling	One month before sampling	Two months before sampling	Three months before sampling
1.613634608	EOBS	CRU	PISO.AI	PISO.AI	At sampling Month	At sampling month	Two months before sampling	Two months before sampling
1.614462971	CRU	EOBS	OIPC	OIPC	At sampling Month	At sampling month	At sampling month	One month before sampling
1.614617475	EOBS	EOBS	PISO.AI	PISO.AI	Two months before sampling	Two months before sampling	Mean three months before sampling	Four months before sampling
1.614680043	CRU	EOBS	PISO.AI	OIPC	Two months before sampling	Two months before sampling	Yearly May to July mean	Yearly May to July mean
1.614945153	CRU	CRU	OIPC	OIPC	Three months before sampling	Three months before sampling	11 year May to July mean	Three months before sampling
1.615020163	CRU	CRU	OIPC	OIPC	Two months before sampling	Two months before sampling	Four months before sampling	Yearly May to July mean
1.61510485	CRU	CRU	PISO.AI	OIPC	At sampling Month	At sampling month	At sampling month	At sampling month
1.615196836	CRU	EOBS	OIPC	OIPC	At sampling Month	One month before sampling	Three months before sampling	Two months before sampling
1.615691055	EOBS	CRU	PISO.AI	PISO.AI	Mean three months before sampling	Mean three months before sampling	Two months before sampling	Four months before sampling
1.615716866	EOBS	EOBS	OIPC	OIPC	11 year May to July mean	At sampling month	One month before sampling	One month before sampling
1.615779943	EOBS	CRU	OIPC	PISO.AI	Yearly May to July mean	One month before sampling	Three months before sampling	11 year May to July mean
1.615798107	CRU	EOBS	PISO.AI	PISO.AI	11 year May to July mean	Two months before sampling	Four months before sampling	Three months before sampling
1.616066423	CRU	CRU	OIPC	PISO.AI	At sampling Month	At sampling month	Three months before sampling	Mean three months before sampling
1.61625134	CRU	EOBS	OIPC	OIPC	At sampling Month	At sampling month	11 year May to July mean	At sampling month
1.61634903	CRU	CRU	OIPC	OIPC	At sampling Month	At sampling month	At sampling month	Four months before sampling
1.616542339	CRU	EOBS	PISO.AI	PISO.AI	Two months before sampling	Two months before sampling	Mean three months before sampling	Yearly May to July mean
1.616584897	CRU	CRU	PISO.AI	OIPC	One month before sampling	One month before sampling	Yearly May to July mean	Yearly May to July mean
1.61666677	EOBS	CRU	OIPC	OIPC	Two months before sampling	Two months before sampling	One month before sampling	Four months before sampling
1.616767515	EOBS	EOBS	OIPC	OIPC	Two months before sampling	Two months before sampling	Mean three months before sampling	Four months before sampling
1.616983865	EOBS	EOBS	OIPC	OIPC	At sampling Month	At sampling month	11 year May to July mean	Two months before sampling
1.617085387	CRU	CRU	OIPC	PISO.AI	One month before sampling	Two months before sampling	Four months before sampling	11 year May to July mean
1.617174316	EOBS	EOBS	PISO.AI	PISO.AI	One month before sampling	One month before sampling	One month before sampling	Yearly May to July mean
1.617418682	EOBS	CRU	OIPC	OIPC	11 year May to July mean	At sampling month	Two months before sampling	Mean three months before sampling
1.618007319	CRU	CRU	OIPC	OIPC	Mean three months before sampling	Mean three months before sampling	Two months before sampling	Two months before sampling
1.618037208	EOBS	EOBS	PISO.AI	OIPC	Two months before sampling	Two months before sampling	Two months before sampling	Three months before sampling
1.618330384	EOBS	EOBS	PISO.AI	PISO.AI	At sampling Month	At sampling month	11 year May to July mean	Two months before sampling
1.618867644	CRU	EOBS	PISO.AI	OIPC	Two months before sampling	Two months before sampling	Two months before sampling	Two months before sampling
1.619511485	EOBS	CRU	PISO.AI	PISO.AI	At sampling Month	At sampling month	Two months before sampling	Yearly May to July mean
1.619536971	EOBS	EOBS	OIPC	OIPC	Two months before sampling	Two months before sampling	One month before sampling	Four months before sampling
1.619657512	EOBS	CRU	PISO.AI	OIPC	One month before sampling	One month before sampling	Two months before sampling	11 year May to July mean
1.619742143	CRU	CRU	OIPC	PISO.AI	Two months before sampling	Two months before sampling	11 year May to July mean	Four months before sampling
1.620058781	CRU	CRU	PISO.AI	PISO.AI	Mean three months before sampling	Mean three months before sampling	One month before sampling	Three months before sampling
1.620435257	CRU	EOBS	OIPC	OIPC	One month before sampling	One month before sampling	One month before sampling	Three months before sampling
1.621110312	EOBS	EOBS	OIPC	PISO.AI	At sampling Month	At sampling month	At sampling month	Mean three months before sampling
1.621193306	CRU	CRU	PISO.AI	OIPC	Yearly May to July mean	One month before sampling	Two months before sampling	Three months before sampling
1.621410796	CRU	CRU	OIPC	OIPC	11 year May to July mean	One month before sampling	Three months before sampling	One month before sampling
1.621497025	CRU	CRU	PISO.AI	PISO.AI	At sampling Month	At sampling month	Yearly May to July mean	Three months before sampling
1.621518756	EOBS	CRU	OIPC	PISO.AI	At sampling Month	One month before sampling	Three months before sampling	Four months before sampling
1.6215643	CRU	CRU	OIPC	OIPC	At sampling Month	At sampling month	Three months before sampling	One month before sampling
1.621611455	CRU	CRU	OIPC	OIPC	Yearly May to July mean	One month before sampling	One month before sampling	Two months before sampling
1.621671154	CRU	CRU	PISO.AI	PISO.AI	One month before sampling	One month before sampling	At sampling month	One month before sampling
1.621865002	EOBS	CRU	OIPC	OIPC	One month before sampling	One month before sampling	Yearly May to July mean	Two months before sampling
1.6220135	EOBS	EOBS	OIPC	OIPC	Two months before sampling	Two months before sampling	Mean three months before sampling	Mean three months before sampling
1.622067149	EOBS	CRU	PISO.AI	PISO.AI	One month before sampling	One month before sampling	Two months before sampling	One month before sampling
1.622072964	EOBS	CRU	OIPC	OIPC	One month before sampling	One month before sampling	One month before sampling	Mean three months before sampling
1.62227879	CRU	EOBS	OIPC	PISO.AI	Two months before sampling	Two months before sampling	Three months before sampling	Mean three months before sampling
1.622389441	EOBS	EOBS	OIPC	PISO.AI	Two months before sampling	Two months before sampling	Mean three months before sampling	11 year May to July mean
1.62280703	EOBS	CRU	PISO.AI	PISO.AI	At sampling Month	At sampling month	One month before sampling	Two months before sampling
1.622819665	EOBS	CRU	PISO.AI	PISO.AI	At sampling Month	At sampling month	Yearly May to July mean	Four months before sampling
1.622843661	CRU	EOBS	OIPC	OIPC	At sampling Month	At sampling month	At sampling month	Mean three months before sampling
1.622916658	CRU	EOBS	PISO.AI	PISO.AI	At sampling Month	At sampling month	11 year May to July mean	11 year May to July mean
1.623521298	CRU	EOBS	PISO.AI	PISO.AI	Two months before sampling	Two months before sampling	One month before sampling	Three months before sampling
1.623568646	CRU	CRU	OIPC	OIPC	11 year May to July mean	11 year May to July mean	One month before sampling	Four months before sampling
1.623568646	CRU	EOBS	OIPC	OIPC	11 year May to July mean	11 year May to July mean	One month before sampling	Four months before sampling
1.623612178	CRU	EOBS	OIPC	OIPC	11 year May to July mean	Two months before sampling	Four months before sampling	Three months before sampling
1.62362768	EOBS	EOBS	OIPC	PISO.AI	At sampling Month	At sampling month	At sampling month	One month before sampling
1.62388172	CRU	CRU	PISO.AI	PISO.AI	At sampling Month	At sampling month	At sampling month	Mean three months before sampling
1.623967468	EOBS	CRU	OIPC	OIPC	Yearly May to July mean	One month before sampling	Three months before sampling	Yearly May to July mean
1.624027134	EOBS	EOBS	OIPC	PISO.AI	Two months before sampling	Two months before sampling	Two months before sampling	Three months before sampling
1.62430072	EOBS	EOBS	OIPC	OIPC	Two months before sampling	Two months before sampling	11 year May to July mean	Mean three months before sampling
1.624386631	CRU	CRU	PISO.AI	PISO.AI	At sampling Month	At sampling month	At sampling month	11 year May to July mean
1.624664706	CRU	EOBS	PISO.AI	PISO.AI	Two months before sampling	Two months before sampling	One month before sampling	Two months before sampling
1.624828916	EOBS	EOBS	OIPC	OIPC	11 year May to July mean	At sampling month	Mean three months before sampling	At sampling month
1.62486702	EOBS	CRU	PISO.AI	OIPC	11 year May to July mean	At sampling month	11 year May to July mean	Four months before sampling
1.625005727	EOBS	CRU	PISO.AI	OIPC	One month before sampling	One month before sampling	Two months before sampling	Yearly May to July mean
1.625080324	EOBS	EOBS	OIPC	PISO.AI	At sampling Month	At sampling month	11 year May to July mean	Two months before sampling
1.625086939	EOBS	CRU	OIPC	OIPC	Yearly May to July mean	One month before sampling	Three months before sampling	11 year May to July mean
1.625476085	CRU	EOBS	PISO.AI	OIPC	Two months before sampling	Two months before sampling	One month before sampling	At sampling month
1.625552564	EOBS	CRU	OIPC	PISO.AI	Yearly May to July mean	One month before sampling	Three months before sampling	At sampling month
1.625865348	EOBS	EOBS	OIPC	PISO.AI	11 year May to July mean	At sampling month	One month before sampling	11 year May to July mean
1.626157118	EOBS	CRU	PISO.AI	OIPC	At sampling Month	At sampling month	Yearly May to July mean	Two months before sampling
1.626278029	CRU	CRU	OIPC	OIPC	11 year May to July mean	One month before sampling	Three months before sampling	At sampling month
1.62628521	CRU	EOBS	PISO.AI	PISO.AI	Two months before sampling	Two months before sampling	Mean three months before sampling	One month before sampling
1.626333495	EOBS	CRU	OIPC	OIPC	11 year May to July mean	At sampling month	Two months before sampling	One month before sampling
1.626382816	CRU	CRU	OIPC	OIPC	Yearly May to July mean	One month before sampling	Three months before sampling	One month before sampling
1.626606662	EOBS	CRU	OIPC	PISO.AI	11 year May to July mean	At sampling month	One month before sampling	Three months before sampling
1.626883001	EOBS	CRU	OIPC	OIPC	Two months before sampling	Two months before sampling	11 year May to July mean	Four months before sampling
1.62689756	CRU	EOBS	OIPC	PISO.AI	At sampling Month	One month before sampling	Three months before sampling	One month before sampling
1.626917829	EOBS	EOBS	OIPC	PISO.AI	Two months before sampling	Two months before sampling	Mean three months before sampling	Yearly May to July mean
1.627007018	CRU	EOBS	OIPC	OIPC	11 year May to July mean	Two months before sampling	Four months before sampling	One month before sampling
1.627197129	CRU	EOBS	PISO.AI	PISO.AI	One month before sampling	One month before sampling	Two months before sampling	Two months before sampling
1.627589907	CRU	CRU	PISO.AI	PISO.AI	At sampling Month	At sampling month	Two months before sampling	Three months before sampling
1.627675749	EOBS	EOBS	OIPC	PISO.AI	Two months before sampling	Two months before sampling	Three months before sampling	Two months before sampling
1.6276841	EOBS	EOBS	OIPC	PISO.AI	At sampling Month	At sampling month	Yearly May to July mean	Mean three months before sampling
1.628107886	EOBS	EOBS	OIPC	PISO.AI	At sampling Month	At sampling month	One month before sampling	Yearly May to July mean
1.628434684	CRU	EOBS	OIPC	PISO.AI	11 year May to July mean	Two months before sampling	Four months before sampling	Two months before sampling
1.628550612	EOBS	EOBS	OIPC	OIPC	Two months before sampling	Two months before sampling	Yearly May to July mean	Mean three months before sampling
1.628816828	CRU	EOBS	PISO.AI	PISO.AI	Two months before sampling	Two months before sampling	Mean three months before sampling	Mean three months before sampling
1.628927927	CRU	EOBS	PISO.AI	OIPC	Two months before sampling	Two months before sampling	Two months before sampling	Mean three months before sampling
1.628953573	CRU	CRU	OIPC	PISO.AI	Three months before sampling	Three months before sampling	Yearly May to July mean	Four months before sampling
1.629258383	CRU	EOBS	OIPC	OIPC	11 year May to July mean	One month before sampling	One month before sampling	One month before sampling
1.629446155	CRU	CRU	PISO.AI	OIPC	One month before sampling	One month before sampling	11 year May to July mean	11 year May to July mean
1.629463901	EOBS	CRU	OIPC	PISO.AI	Yearly May to July mean	One month before sampling	Two months before sampling	Three months before sampling
1.629522602	CRU	CRU	OIPC	PISO.AI	Two months before sampling	Two months before sampling	Four months before sampling	Yearly May to July mean
1.629609017	EOBS	EOBS	PISO.AI	PISO.AI	One month before sampling	One month before sampling	Yearly May to July mean	At sampling month
1.629827661	CRU	CRU	OIPC	OIPC	At sampling Month	At sampling month	Three months before sampling	Mean three months before sampling
1.629956561	CRU	CRU	OIPC	OIPC	Two months before sampling	Two months before sampling	Four months before sampling	11 year May to July mean
1.629982772	CRU	CRU	PISO.AI	PISO.AI	At sampling Month	At sampling month	At sampling month	Three months before sampling
1.629989026	CRU	EOBS	PISO.AI	PISO.AI	Two months before sampling	Two months before sampling	Two months before sampling	Yearly May to July mean
1.630074707	CRU	EOBS	PISO.AI	OIPC	Two months before sampling	Two months before sampling	Mean three months before sampling	At sampling month
1.630250923	CRU	CRU	PISO.AI	PISO.AI	Mean three months before sampling	Mean three months before sampling	Mean three months before sampling	Four months before sampling
1.630462627	EOBS	EOBS	OIPC	PISO.AI	One month before sampling	One month before sampling	Mean three months before sampling	Three months before sampling
1.630609713	CRU	CRU	OIPC	PISO.AI	Three months before sampling	Three months before sampling	Three months before sampling	11 year May to July mean
1.630666004	CRU	CRU	OIPC	PISO.AI	Two months before sampling	Two months before sampling	Four months before sampling	At sampling month
1.630689729	CRU	CRU	OIPC	OIPC	11 year May to July mean	One month before sampling	Three months before sampling	Mean three months before sampling
1.630710545	CRU	EOBS	PISO.AI	PISO.AI	Two months before sampling	Two months before sampling	One month before sampling	Yearly May to July mean
1.630858433	CRU	CRU	OIPC	OIPC	Yearly May to July mean	Two months before sampling	Four months before sampling	Three months before sampling
1.63115498	EOBS	CRU	PISO.AI	PISO.AI	11 year May to July mean	At sampling month	Two months before sampling	Four months before sampling
1.631257388	CRU	EOBS	OIPC	PISO.AI	At sampling Month	One month before sampling	Three months before sampling	11 year May to July mean
1.631649051	CRU	EOBS	OIPC	PISO.AI	At sampling Month	One month before sampling	Three months before sampling	Yearly May to July mean
1.631691906	EOBS	EOBS	OIPC	PISO.AI	Two months before sampling	Two months before sampling	Mean three months before sampling	One month before sampling
1.631808427	EOBS	CRU	PISO.AI	OIPC	11 year May to July mean	At sampling month	Mean three months before sampling	Four months before sampling
1.631828612	CRU	EOBS	PISO.AI	PISO.AI	Two months before sampling	Two months before sampling	Mean three months before sampling	Four months before sampling
1.631994319	CRU	EOBS	PISO.AI	OIPC	At sampling Month	At sampling month	11 year May to July mean	Yearly May to July mean
1.632158325	CRU	EOBS	PISO.AI	OIPC	At sampling Month	At sampling month	11 year May to July mean	One month before sampling
1.632402578	CRU	CRU	PISO.AI	PISO.AI	One month before sampling	One month before sampling	At sampling month	Mean three months before sampling
1.632606837	CRU	CRU	OIPC	PISO.AI	Yearly May to July mean	One month before sampling	Three months before sampling	Two months before sampling
1.632811824	CRU	CRU	PISO.AI	PISO.AI	At sampling Month	At sampling month	Mean three months before sampling	Four months before sampling
1.63283495	CRU	EOBS	OIPC	PISO.AI	At sampling Month	At sampling month	Yearly May to July mean	11 year May to July mean
1.632961264	EOBS	CRU	OIPC	PISO.AI	11 year May to July mean	At sampling month	At sampling month	Four months before sampling
1.632990406	CRU	CRU	OIPC	OIPC	Three months before sampling	Three months before sampling	Three months before sampling	Yearly May to July mean
1.633252193	EOBS	CRU	PISO.AI	PISO.AI	At sampling Month	At sampling month	Mean three months before sampling	Two months before sampling
1.633452494	CRU	CRU	PISO.AI	PISO.AI	Mean three months before sampling	Mean three months before sampling	Three months before sampling	Three months before sampling
1.633711277	CRU	CRU	PISO.AI	PISO.AI	Two months before sampling	Two months before sampling	Two months before sampling	Four months before sampling
1.633847855	EOBS	CRU	OIPC	PISO.AI	Yearly May to July mean	One month before sampling	Three months before sampling	Yearly May to July mean
1.633996819	CRU	EOBS	PISO.AI	PISO.AI	Two months before sampling	Two months before sampling	One month before sampling	Mean three months before sampling
1.634069761	CRU	CRU	PISO.AI	PISO.AI	Mean three months before sampling	Mean three months before sampling	One month before sampling	Four months before sampling
[truncated: 63,538 more rows]
