# Supplementary material for: Using plant physiological stable oxygen isotope models to counter food fraud
Source: Sci Rep. 2021 Aug 27;11:17314. doi: 10.1038/s41598-021-96722-9 (PMC8397719; doi:10.1038/s41598-021-96722-9)
Supplement: Supplementary file 5 — Dataset S4. [file 41598_2021_96722_MOESM5_ESM.csv]

Using plant physiological stable oxygen isotope models to counter food fraud - Cueni, Nelson, Boner, Kahmen (2021)
RMSE (� VSMOW)	Air temperature data source	Relative humidity data source	d18O precipitation data source	d18O ambient vapor data source	Air temperature lead time	Vapor pressure lead time	d18O precipitation lead time	d18O ambient vapor lead time
1.001840432	CRU	CRU	OIPC	OIPC	One month before sampling	One month before sampling	Three months before sampling	Yearly May to July mean
1.004772562	CRU	CRU	OIPC	OIPC	One month before sampling	One month before sampling	Three months before sampling	11 year May to July mean
1.007626446	CRU	CRU	OIPC	PISO.AI	One month before sampling	One month before sampling	Three months before sampling	One month before sampling
1.010819756	CRU	CRU	OIPC	PISO.AI	One month before sampling	One month before sampling	Three months before sampling	Mean three months before sampling
1.014242816	CRU	CRU	OIPC	PISO.AI	One month before sampling	One month before sampling	Three months before sampling	11 year May to July mean
1.015667992	CRU	CRU	OIPC	OIPC	One month before sampling	One month before sampling	Three months before sampling	At sampling month
1.021342773	CRU	CRU	OIPC	OIPC	One month before sampling	One month before sampling	Three months before sampling	Mean three months before sampling
1.021637487	CRU	CRU	OIPC	PISO.AI	One month before sampling	One month before sampling	Three months before sampling	At sampling month
1.021807982	CRU	CRU	OIPC	PISO.AI	One month before sampling	One month before sampling	Three months before sampling	Yearly May to July mean
1.027811425	CRU	CRU	OIPC	OIPC	One month before sampling	One month before sampling	Three months before sampling	One month before sampling
1.053049447	CRU	CRU	OIPC	PISO.AI	One month before sampling	One month before sampling	Three months before sampling	Two months before sampling
1.059915865	CRU	CRU	OIPC	OIPC	One month before sampling	One month before sampling	Three months before sampling	Two months before sampling
1.074895805	CRU	CRU	OIPC	OIPC	One month before sampling	One month before sampling	Mean three months before sampling	Four months before sampling
1.078812134	CRU	CRU	OIPC	OIPC	One month before sampling	One month before sampling	One month before sampling	Four months before sampling
1.098658416	CRU	CRU	OIPC	OIPC	One month before sampling	One month before sampling	Two months before sampling	Three months before sampling
1.126222043	CRU	CRU	OIPC	PISO.AI	One month before sampling	One month before sampling	Two months before sampling	Four months before sampling
1.128852036	EOBS	CRU	OIPC	OIPC	One month before sampling	One month before sampling	Three months before sampling	Two months before sampling
1.133252076	CRU	CRU	OIPC	OIPC	One month before sampling	One month before sampling	Two months before sampling	Four months before sampling
1.144584735	EOBS	CRU	OIPC	OIPC	One month before sampling	One month before sampling	Three months before sampling	Mean three months before sampling
1.150779897	EOBS	CRU	OIPC	PISO.AI	One month before sampling	One month before sampling	Three months before sampling	One month before sampling
1.150862622	EOBS	CRU	OIPC	OIPC	One month before sampling	One month before sampling	Three months before sampling	Three months before sampling
1.152255182	EOBS	CRU	OIPC	OIPC	One month before sampling	One month before sampling	Three months before sampling	Yearly May to July mean
1.152812755	EOBS	CRU	OIPC	PISO.AI	One month before sampling	One month before sampling	Three months before sampling	Mean three months before sampling
1.15287805	EOBS	CRU	OIPC	OIPC	One month before sampling	One month before sampling	Three months before sampling	11 year May to July mean
1.155042733	EOBS	CRU	OIPC	OIPC	One month before sampling	One month before sampling	Three months before sampling	One month before sampling
1.164928398	CRU	CRU	OIPC	PISO.AI	One month before sampling	One month before sampling	Two months before sampling	Three months before sampling
1.167949312	EOBS	CRU	OIPC	PISO.AI	One month before sampling	One month before sampling	Three months before sampling	Two months before sampling
1.177275225	EOBS	CRU	OIPC	PISO.AI	One month before sampling	One month before sampling	Three months before sampling	11 year May to July mean
1.177276624	CRU	CRU	OIPC	PISO.AI	One month before sampling	One month before sampling	Mean three months before sampling	Four months before sampling
1.178067109	CRU	CRU	PISO.AI	OIPC	One month before sampling	One month before sampling	Mean three months before sampling	Four months before sampling
1.180248424	EOBS	CRU	OIPC	PISO.AI	One month before sampling	One month before sampling	Three months before sampling	Yearly May to July mean
1.180818077	EOBS	CRU	OIPC	PISO.AI	One month before sampling	One month before sampling	Three months before sampling	At sampling month
1.182617621	EOBS	CRU	OIPC	OIPC	One month before sampling	One month before sampling	Three months before sampling	At sampling month
1.185953796	EOBS	CRU	OIPC	OIPC	One month before sampling	One month before sampling	Two months before sampling	Four months before sampling
1.186042865	CRU	CRU	PISO.AI	OIPC	One month before sampling	One month before sampling	Two months before sampling	Four months before sampling
1.194712274	EOBS	CRU	OIPC	PISO.AI	One month before sampling	One month before sampling	Three months before sampling	Three months before sampling
1.196172114	CRU	CRU	OIPC	PISO.AI	One month before sampling	One month before sampling	One month before sampling	Four months before sampling
1.20472269	CRU	CRU	OIPC	OIPC	One month before sampling	One month before sampling	11 year May to July mean	Four months before sampling
1.20724822	CRU	CRU	OIPC	OIPC	One month before sampling	One month before sampling	Yearly May to July mean	Four months before sampling
1.212099078	CRU	CRU	OIPC	OIPC	One month before sampling	One month before sampling	At sampling month	Four months before sampling
1.21463539	EOBS	CRU	PISO.AI	OIPC	Mean three months before sampling	Mean three months before sampling	Three months before sampling	Two months before sampling
1.218661008	CRU	CRU	OIPC	OIPC	One month before sampling	One month before sampling	Three months before sampling	Three months before sampling
1.227347122	CRU	CRU	PISO.AI	OIPC	One month before sampling	One month before sampling	One month before sampling	Four months before sampling
1.239051967	EOBS	CRU	PISO.AI	OIPC	Mean three months before sampling	Mean three months before sampling	Three months before sampling	Mean three months before sampling
1.239471417	EOBS	CRU	PISO.AI	OIPC	Mean three months before sampling	Mean three months before sampling	Three months before sampling	One month before sampling
1.239845419	CRU	CRU	OIPC	OIPC	11 year May to July mean	11 year May to July mean	Three months before sampling	At sampling month
1.239845419	CRU	EOBS	OIPC	OIPC	11 year May to July mean	11 year May to July mean	Three months before sampling	At sampling month
1.246325127	CRU	CRU	OIPC	OIPC	11 year May to July mean	11 year May to July mean	Mean three months before sampling	Three months before sampling
1.246325127	CRU	EOBS	OIPC	OIPC	11 year May to July mean	11 year May to July mean	Mean three months before sampling	Three months before sampling
1.252398867	EOBS	CRU	OIPC	PISO.AI	Mean three months before sampling	Mean three months before sampling	Three months before sampling	Three months before sampling
1.25716544	CRU	CRU	PISO.AI	OIPC	One month before sampling	One month before sampling	11 year May to July mean	Four months before sampling
1.258041656	CRU	CRU	OIPC	PISO.AI	One month before sampling	One month before sampling	Three months before sampling	Three months before sampling
1.259869135	EOBS	CRU	PISO.AI	PISO.AI	Mean three months before sampling	Mean three months before sampling	Three months before sampling	Two months before sampling
1.260903383	CRU	CRU	OIPC	OIPC	One month before sampling	One month before sampling	Mean three months before sampling	Three months before sampling
1.262220291	CRU	CRU	PISO.AI	OIPC	Mean three months before sampling	Mean three months before sampling	Three months before sampling	One month before sampling
1.266184984	CRU	CRU	OIPC	PISO.AI	11 year May to July mean	11 year May to July mean	Three months before sampling	11 year May to July mean
1.266184984	CRU	EOBS	OIPC	PISO.AI	11 year May to July mean	11 year May to July mean	Three months before sampling	11 year May to July mean
1.26650283	EOBS	CRU	OIPC	PISO.AI	One month before sampling	One month before sampling	Two months before sampling	Four months before sampling
1.266771887	CRU	CRU	PISO.AI	OIPC	Mean three months before sampling	Mean three months before sampling	Three months before sampling	Mean three months before sampling
1.267007854	CRU	CRU	OIPC	OIPC	11 year May to July mean	11 year May to July mean	One month before sampling	Three months before sampling
1.267007854	CRU	EOBS	OIPC	OIPC	11 year May to July mean	11 year May to July mean	One month before sampling	Three months before sampling
1.268337783	EOBS	CRU	OIPC	OIPC	One month before sampling	One month before sampling	Mean three months before sampling	Four months before sampling
1.268987963	CRU	CRU	OIPC	OIPC	11 year May to July mean	11 year May to July mean	Three months before sampling	Yearly May to July mean
1.268987963	CRU	EOBS	OIPC	OIPC	11 year May to July mean	11 year May to July mean	Three months before sampling	Yearly May to July mean
1.269679121	EOBS	CRU	PISO.AI	OIPC	Mean three months before sampling	Mean three months before sampling	Three months before sampling	Three months before sampling
1.269797156	CRU	CRU	OIPC	OIPC	At sampling Month	At sampling month	Three months before sampling	At sampling month
1.273228921	CRU	CRU	PISO.AI	PISO.AI	Mean three months before sampling	Mean three months before sampling	Three months before sampling	One month before sampling
1.273624754	EOBS	CRU	PISO.AI	PISO.AI	Mean three months before sampling	Mean three months before sampling	Three months before sampling	Mean three months before sampling
1.274925626	CRU	EOBS	OIPC	OIPC	One month before sampling	One month before sampling	At sampling month	Three months before sampling
1.274998301	CRU	EOBS	OIPC	OIPC	One month before sampling	One month before sampling	Mean three months before sampling	Yearly May to July mean
1.275929041	EOBS	CRU	PISO.AI	PISO.AI	Mean three months before sampling	Mean three months before sampling	Three months before sampling	One month before sampling
1.276132708	CRU	CRU	PISO.AI	PISO.AI	Mean three months before sampling	Mean three months before sampling	Three months before sampling	Mean three months before sampling
1.276457376	CRU	EOBS	OIPC	OIPC	One month before sampling	One month before sampling	Two months before sampling	Yearly May to July mean
1.277475419	CRU	CRU	PISO.AI	OIPC	Mean three months before sampling	Mean three months before sampling	Three months before sampling	At sampling month
1.277512092	CRU	EOBS	OIPC	OIPC	One month before sampling	One month before sampling	One month before sampling	Yearly May to July mean
1.277948607	CRU	CRU	OIPC	OIPC	At sampling Month	At sampling month	Mean three months before sampling	Three months before sampling
1.279683295	CRU	CRU	OIPC	OIPC	11 year May to July mean	11 year May to July mean	Three months before sampling	11 year May to July mean
1.279683295	CRU	EOBS	OIPC	OIPC	11 year May to July mean	11 year May to July mean	Three months before sampling	11 year May to July mean
1.281600178	CRU	EOBS	OIPC	OIPC	One month before sampling	One month before sampling	Mean three months before sampling	11 year May to July mean
1.282943789	CRU	CRU	PISO.AI	PISO.AI	Mean three months before sampling	Mean three months before sampling	Three months before sampling	Two months before sampling
1.283668977	CRU	EOBS	OIPC	OIPC	One month before sampling	One month before sampling	One month before sampling	11 year May to July mean
1.284236384	CRU	EOBS	OIPC	PISO.AI	One month before sampling	One month before sampling	Two months before sampling	11 year May to July mean
1.285539981	EOBS	CRU	OIPC	OIPC	One month before sampling	One month before sampling	One month before sampling	Four months before sampling
1.28858694	CRU	EOBS	OIPC	OIPC	One month before sampling	One month before sampling	Two months before sampling	11 year May to July mean
1.291149974	EOBS	CRU	OIPC	OIPC	At sampling Month	At sampling month	Three months before sampling	Yearly May to July mean
1.291240552	CRU	EOBS	OIPC	OIPC	One month before sampling	One month before sampling	Yearly May to July mean	Three months before sampling
1.29177528	EOBS	CRU	PISO.AI	OIPC	Mean three months before sampling	Mean three months before sampling	Three months before sampling	At sampling month
1.291801119	CRU	CRU	PISO.AI	OIPC	Mean three months before sampling	Mean three months before sampling	Three months before sampling	Two months before sampling
1.291966124	CRU	CRU	OIPC	PISO.AI	At sampling Month	At sampling month	Three months before sampling	11 year May to July mean
1.292241957	CRU	CRU	PISO.AI	OIPC	One month before sampling	One month before sampling	Three months before sampling	At sampling month
1.293068096	EOBS	CRU	OIPC	OIPC	At sampling Month	At sampling month	Three months before sampling	At sampling month
1.29358229	CRU	CRU	OIPC	OIPC	At sampling Month	At sampling month	Three months before sampling	Yearly May to July mean
1.293886761	CRU	CRU	PISO.AI	PISO.AI	One month before sampling	One month before sampling	Mean three months before sampling	Four months before sampling
1.294817028	CRU	CRU	OIPC	PISO.AI	One month before sampling	One month before sampling	Mean three months before sampling	Three months before sampling
1.294851155	CRU	EOBS	OIPC	OIPC	One month before sampling	One month before sampling	Yearly May to July mean	Two months before sampling
1.295381763	CRU	CRU	OIPC	OIPC	At sampling Month	At sampling month	One month before sampling	Three months before sampling
1.295400067	CRU	EOBS	OIPC	PISO.AI	One month before sampling	One month before sampling	Mean three months before sampling	11 year May to July mean
1.295558055	CRU	EOBS	OIPC	OIPC	One month before sampling	One month before sampling	Mean three months before sampling	Mean three months before sampling
1.297454549	CRU	CRU	OIPC	OIPC	11 year May to July mean	11 year May to July mean	Two months before sampling	Three months before sampling
1.297454549	CRU	EOBS	OIPC	OIPC	11 year May to July mean	11 year May to July mean	Two months before sampling	Three months before sampling
1.297514595	CRU	EOBS	OIPC	OIPC	One month before sampling	One month before sampling	Mean three months before sampling	One month before sampling
1.297946333	CRU	CRU	OIPC	OIPC	One month before sampling	One month before sampling	One month before sampling	Three months before sampling
1.297969118	CRU	CRU	OIPC	PISO.AI	One month before sampling	One month before sampling	11 year May to July mean	Four months before sampling
1.298083283	CRU	EOBS	OIPC	OIPC	One month before sampling	One month before sampling	Two months before sampling	At sampling month
1.298588702	CRU	EOBS	OIPC	OIPC	One month before sampling	One month before sampling	One month before sampling	Two months before sampling
1.299207859	EOBS	CRU	OIPC	OIPC	At sampling Month	At sampling month	Three months before sampling	11 year May to July mean
1.299221158	CRU	EOBS	OIPC	PISO.AI	One month before sampling	One month before sampling	One month before sampling	11 year May to July mean
1.300304597	CRU	EOBS	PISO.AI	OIPC	One month before sampling	One month before sampling	11 year May to July mean	Three months before sampling
1.300712166	CRU	CRU	PISO.AI	OIPC	One month before sampling	One month before sampling	Three months before sampling	Yearly May to July mean
1.301354861	CRU	EOBS	OIPC	OIPC	One month before sampling	One month before sampling	One month before sampling	Mean three months before sampling
1.30169392	CRU	CRU	PISO.AI	PISO.AI	One month before sampling	One month before sampling	Two months before sampling	Four months before sampling
1.302069449	CRU	CRU	PISO.AI	PISO.AI	Mean three months before sampling	Mean three months before sampling	Three months before sampling	Yearly May to July mean
1.302434762	CRU	EOBS	OIPC	OIPC	One month before sampling	One month before sampling	Mean three months before sampling	Two months before sampling
1.303199112	CRU	CRU	OIPC	PISO.AI	11 year May to July mean	11 year May to July mean	Mean three months before sampling	Four months before sampling
1.303199112	CRU	EOBS	OIPC	PISO.AI	11 year May to July mean	11 year May to July mean	Mean three months before sampling	Four months before sampling
1.303347336	CRU	CRU	OIPC	PISO.AI	11 year May to July mean	11 year May to July mean	One month before sampling	Four months before sampling
1.303347336	CRU	EOBS	OIPC	PISO.AI	11 year May to July mean	11 year May to July mean	One month before sampling	Four months before sampling
1.30401104	CRU	CRU	PISO.AI	OIPC	One month before sampling	One month before sampling	Three months before sampling	One month before sampling
1.305201616	EOBS	CRU	OIPC	PISO.AI	At sampling Month	At sampling month	Three months before sampling	11 year May to July mean
1.30569612	CRU	CRU	OIPC	OIPC	At sampling Month	At sampling month	Three months before sampling	11 year May to July mean
1.306258848	EOBS	CRU	PISO.AI	OIPC	Mean three months before sampling	Mean three months before sampling	Three months before sampling	11 year May to July mean
1.307171219	CRU	CRU	PISO.AI	OIPC	One month before sampling	One month before sampling	Three months before sampling	11 year May to July mean
1.307424037	CRU	CRU	PISO.AI	PISO.AI	Mean three months before sampling	Mean three months before sampling	Three months before sampling	11 year May to July mean
1.307574668	CRU	CRU	OIPC	OIPC	One month before sampling	One month before sampling	Two months before sampling	Two months before sampling
1.308368216	CRU	EOBS	OIPC	OIPC	One month before sampling	One month before sampling	11 year May to July mean	Two months before sampling
1.308541982	CRU	CRU	OIPC	PISO.AI	11 year May to July mean	11 year May to July mean	Three months before sampling	At sampling month
1.308541982	CRU	EOBS	OIPC	PISO.AI	11 year May to July mean	11 year May to July mean	Three months before sampling	At sampling month
1.308794168	CRU	CRU	OIPC	OIPC	At sampling Month	At sampling month	Two months before sampling	Three months before sampling
1.309886593	EOBS	CRU	OIPC	PISO.AI	One month before sampling	One month before sampling	Three months before sampling	Four months before sampling
1.30994142	CRU	CRU	PISO.AI	OIPC	One month before sampling	One month before sampling	Three months before sampling	Mean three months before sampling
1.310226068	CRU	EOBS	OIPC	OIPC	One month before sampling	One month before sampling	One month before sampling	One month before sampling
1.310235215	CRU	CRU	PISO.AI	OIPC	One month before sampling	One month before sampling	Two months before sampling	Three months before sampling
1.310676668	EOBS	CRU	OIPC	OIPC	At sampling Month	At sampling month	Three months before sampling	Mean three months before sampling
1.310952593	CRU	CRU	OIPC	PISO.AI	11 year May to July mean	11 year May to July mean	Three months before sampling	Yearly May to July mean
1.310952593	CRU	EOBS	OIPC	PISO.AI	11 year May to July mean	11 year May to July mean	Three months before sampling	Yearly May to July mean
1.310979313	CRU	CRU	OIPC	PISO.AI	One month before sampling	One month before sampling	Yearly May to July mean	Four months before sampling
1.311806313	EOBS	CRU	PISO.AI	OIPC	Mean three months before sampling	Mean three months before sampling	Three months before sampling	Yearly May to July mean
1.313029135	CRU	EOBS	OIPC	OIPC	One month before sampling	One month before sampling	11 year May to July mean	Three months before sampling
1.313316933	CRU	CRU	OIPC	PISO.AI	11 year May to July mean	11 year May to July mean	Three months before sampling	One month before sampling
1.313316933	CRU	EOBS	OIPC	PISO.AI	11 year May to July mean	11 year May to July mean	Three months before sampling	One month before sampling
1.313525612	CRU	CRU	PISO.AI	PISO.AI	One month before sampling	One month before sampling	Three months before sampling	11 year May to July mean
1.315009287	EOBS	CRU	OIPC	OIPC	At sampling Month	At sampling month	Three months before sampling	One month before sampling
1.315213401	CRU	CRU	OIPC	PISO.AI	11 year May to July mean	11 year May to July mean	At sampling month	Four months before sampling
1.315213401	CRU	EOBS	OIPC	PISO.AI	11 year May to July mean	11 year May to July mean	At sampling month	Four months before sampling
1.31522166	EOBS	CRU	PISO.AI	PISO.AI	Mean three months before sampling	Mean three months before sampling	Three months before sampling	11 year May to July mean
1.315646585	CRU	CRU	PISO.AI	PISO.AI	Mean three months before sampling	Mean three months before sampling	Three months before sampling	At sampling month
1.316221916	EOBS	CRU	PISO.AI	PISO.AI	Mean three months before sampling	Mean three months before sampling	Three months before sampling	Yearly May to July mean
1.317174293	CRU	CRU	OIPC	OIPC	11 year May to July mean	11 year May to July mean	11 year May to July mean	Three months before sampling
1.317174293	CRU	EOBS	OIPC	OIPC	11 year May to July mean	11 year May to July mean	11 year May to July mean	Three months before sampling
1.317278223	CRU	CRU	PISO.AI	OIPC	Mean three months before sampling	Mean three months before sampling	Three months before sampling	11 year May to July mean
1.31871077	CRU	CRU	OIPC	OIPC	11 year May to July mean	11 year May to July mean	Yearly May to July mean	Three months before sampling
1.31871077	CRU	EOBS	OIPC	OIPC	11 year May to July mean	11 year May to July mean	Yearly May to July mean	Three months before sampling
1.318720059	CRU	CRU	OIPC	OIPC	11 year May to July mean	11 year May to July mean	Three months before sampling	One month before sampling
1.318720059	CRU	EOBS	OIPC	OIPC	11 year May to July mean	11 year May to July mean	Three months before sampling	One month before sampling
1.31915538	CRU	CRU	OIPC	PISO.AI	11 year May to July mean	11 year May to July mean	Three months before sampling	Mean three months before sampling
1.31915538	CRU	EOBS	OIPC	PISO.AI	11 year May to July mean	11 year May to July mean	Three months before sampling	Mean three months before sampling
1.319589743	EOBS	CRU	OIPC	PISO.AI	Mean three months before sampling	Mean three months before sampling	Three months before sampling	One month before sampling
1.320055093	CRU	CRU	OIPC	PISO.AI	One month before sampling	One month before sampling	One month before sampling	Three months before sampling
1.320272309	CRU	CRU	OIPC	OIPC	11 year May to July mean	11 year May to July mean	Three months before sampling	Mean three months before sampling
1.320272309	CRU	EOBS	OIPC	OIPC	11 year May to July mean	11 year May to July mean	Three months before sampling	Mean three months before sampling
1.321927575	CRU	CRU	PISO.AI	OIPC	Mean three months before sampling	Mean three months before sampling	Three months before sampling	Yearly May to July mean
1.324730623	CRU	EOBS	OIPC	OIPC	One month before sampling	One month before sampling	Mean three months before sampling	At sampling month
1.325138387	EOBS	CRU	PISO.AI	PISO.AI	Mean three months before sampling	Mean three months before sampling	Three months before sampling	At sampling month
1.328298611	CRU	EOBS	OIPC	OIPC	One month before sampling	One month before sampling	Yearly May to July mean	One month before sampling
1.329401022	EOBS	EOBS	OIPC	OIPC	One month before sampling	One month before sampling	Yearly May to July mean	Three months before sampling
1.32941095	CRU	CRU	PISO.AI	OIPC	One month before sampling	One month before sampling	At sampling month	Four months before sampling
1.329584365	CRU	EOBS	OIPC	OIPC	One month before sampling	One month before sampling	Yearly May to July mean	Mean three months before sampling
1.331217278	CRU	EOBS	OIPC	OIPC	One month before sampling	One month before sampling	Two months before sampling	One month before sampling
1.331548655	EOBS	EOBS	OIPC	OIPC	One month before sampling	One month before sampling	Mean three months before sampling	Three months before sampling
1.332178481	EOBS	CRU	OIPC	PISO.AI	At sampling Month	At sampling month	Three months before sampling	One month before sampling
1.332832573	CRU	CRU	OIPC	PISO.AI	11 year May to July mean	11 year May to July mean	Yearly May to July mean	Four months before sampling
1.332832573	CRU	EOBS	OIPC	PISO.AI	11 year May to July mean	11 year May to July mean	Yearly May to July mean	Four months before sampling
1.333021073	CRU	EOBS	OIPC	OIPC	One month before sampling	One month before sampling	One month before sampling	At sampling month
1.333609124	EOBS	EOBS	OIPC	OIPC	One month before sampling	One month before sampling	One month before sampling	Three months before sampling
1.334650829	CRU	CRU	OIPC	PISO.AI	Mean three months before sampling	Mean three months before sampling	Three months before sampling	One month before sampling
1.335746592	CRU	EOBS	OIPC	OIPC	One month before sampling	One month before sampling	11 year May to July mean	One month before sampling
1.336304045	CRU	EOBS	PISO.AI	OIPC	One month before sampling	One month before sampling	11 year May to July mean	Two months before sampling
1.337439944	CRU	EOBS	OIPC	OIPC	One month before sampling	One month before sampling	11 year May to July mean	Mean three months before sampling
1.337742664	EOBS	CRU	OIPC	PISO.AI	Mean three months before sampling	Mean three months before sampling	Three months before sampling	Two months before sampling
1.338701758	CRU	EOBS	OIPC	OIPC	One month before sampling	One month before sampling	Two months before sampling	Mean three months before sampling
1.338791688	EOBS	CRU	OIPC	OIPC	One month before sampling	One month before sampling	Two months before sampling	Three months before sampling
1.339103973	CRU	CRU	OIPC	OIPC	At sampling Month	At sampling month	Three months before sampling	One month before sampling
1.339117454	CRU	CRU	OIPC	OIPC	11 year May to July mean	11 year May to July mean	At sampling month	Four months before sampling
1.339117454	CRU	EOBS	OIPC	OIPC	11 year May to July mean	11 year May to July mean	At sampling month	Four months before sampling
1.339804497	CRU	CRU	OIPC	PISO.AI	11 year May to July mean	11 year May to July mean	11 year May to July mean	Four months before sampling
1.339804497	CRU	EOBS	OIPC	PISO.AI	11 year May to July mean	11 year May to July mean	11 year May to July mean	Four months before sampling
1.340332962	EOBS	CRU	OIPC	PISO.AI	At sampling Month	At sampling month	Three months before sampling	Mean three months before sampling
1.340846967	CRU	EOBS	OIPC	OIPC	One month before sampling	One month before sampling	At sampling month	Two months before sampling
1.341010839	CRU	CRU	PISO.AI	OIPC	One month before sampling	One month before sampling	Yearly May to July mean	Four months before sampling
1.341565625	CRU	CRU	OIPC	OIPC	At sampling Month	At sampling month	Three months before sampling	Mean three months before sampling
1.343146559	CRU	CRU	OIPC	PISO.AI	At sampling Month	At sampling month	Three months before sampling	One month before sampling
1.343540068	EOBS	CRU	OIPC	OIPC	Mean three months before sampling	Mean three months before sampling	Three months before sampling	Two months before sampling
1.343738312	CRU	CRU	OIPC	OIPC	11 year May to July mean	11 year May to July mean	At sampling month	Three months before sampling
1.343738312	CRU	EOBS	OIPC	OIPC	11 year May to July mean	11 year May to July mean	At sampling month	Three months before sampling
1.343931402	CRU	CRU	PISO.AI	PISO.AI	One month before sampling	One month before sampling	One month before sampling	Four months before sampling
1.344492166	EOBS	EOBS	OIPC	OIPC	One month before sampling	One month before sampling	11 year May to July mean	Three months before sampling
1.344691693	CRU	CRU	OIPC	PISO.AI	Mean three months before sampling	Mean three months before sampling	Two months before sampling	Three months before sampling
1.344717891	CRU	CRU	PISO.AI	OIPC	One month before sampling	One month before sampling	Mean three months before sampling	Three months before sampling
1.345092654	CRU	EOBS	OIPC	PISO.AI	One month before sampling	One month before sampling	Mean three months before sampling	Mean three months before sampling
1.34547904	CRU	CRU	OIPC	PISO.AI	Two months before sampling	Two months before sampling	Three months before sampling	Three months before sampling
1.345515677	CRU	EOBS	OIPC	OIPC	One month before sampling	One month before sampling	One month before sampling	Three months before sampling
1.345777449	CRU	CRU	OIPC	OIPC	At sampling Month	At sampling month	Two months before sampling	Two months before sampling
1.345945289	EOBS	CRU	OIPC	PISO.AI	Mean three months before sampling	Mean three months before sampling	Three months before sampling	Mean three months before sampling
1.346071423	CRU	EOBS	OIPC	PISO.AI	One month before sampling	One month before sampling	One month before sampling	Mean three months before sampling
1.346090846	CRU	EOBS	OIPC	PISO.AI	One month before sampling	One month before sampling	Two months before sampling	At sampling month
1.347237011	CRU	CRU	OIPC	OIPC	11 year May to July mean	11 year May to July mean	Two months before sampling	Two months before sampling
1.347237011	CRU	EOBS	OIPC	OIPC	11 year May to July mean	11 year May to July mean	Two months before sampling	Two months before sampling
1.347774162	CRU	CRU	OIPC	PISO.AI	At sampling Month	At sampling month	Three months before sampling	Yearly May to July mean
1.347792769	CRU	CRU	PISO.AI	OIPC	11 year May to July mean	11 year May to July mean	Mean three months before sampling	Three months before sampling
1.347792769	CRU	EOBS	PISO.AI	OIPC	11 year May to July mean	11 year May to July mean	Mean three months before sampling	Three months before sampling
1.348054939	CRU	EOBS	OIPC	PISO.AI	One month before sampling	One month before sampling	One month before sampling	Two months before sampling
1.34808109	EOBS	CRU	PISO.AI	OIPC	One month before sampling	One month before sampling	Two months before sampling	Four months before sampling
1.349729342	CRU	EOBS	OIPC	PISO.AI	One month before sampling	One month before sampling	Mean three months before sampling	Two months before sampling
1.351673425	CRU	EOBS	OIPC	PISO.AI	One month before sampling	One month before sampling	One month before sampling	Yearly May to July mean
1.352464577	CRU	CRU	OIPC	PISO.AI	At sampling Month	At sampling month	Three months before sampling	Mean three months before sampling
1.352579821	CRU	CRU	OIPC	PISO.AI	11 year May to July mean	11 year May to July mean	Mean three months before sampling	Three months before sampling
1.352579821	CRU	EOBS	OIPC	PISO.AI	11 year May to July mean	11 year May to July mean	Mean three months before sampling	Three months before sampling
1.352946664	CRU	EOBS	OIPC	PISO.AI	One month before sampling	One month before sampling	Mean three months before sampling	Yearly May to July mean
1.353059496	EOBS	CRU	OIPC	PISO.AI	At sampling Month	At sampling month	Three months before sampling	Yearly May to July mean
1.353899718	CRU	CRU	OIPC	PISO.AI	At sampling Month	At sampling month	Three months before sampling	At sampling month
1.354469106	EOBS	CRU	OIPC	OIPC	At sampling Month	At sampling month	Three months before sampling	Two months before sampling
1.354714294	CRU	EOBS	OIPC	PISO.AI	One month before sampling	One month before sampling	Two months before sampling	Yearly May to July mean
1.356247026	CRU	EOBS	OIPC	OIPC	One month before sampling	One month before sampling	Mean three months before sampling	Three months before sampling
1.357125618	CRU	CRU	OIPC	OIPC	11 year May to July mean	11 year May to July mean	Two months before sampling	Mean three months before sampling
1.357125618	CRU	EOBS	OIPC	OIPC	11 year May to July mean	11 year May to July mean	Two months before sampling	Mean three months before sampling
1.357508022	CRU	EOBS	OIPC	PISO.AI	One month before sampling	One month before sampling	Mean three months before sampling	At sampling month
1.360366365	CRU	CRU	PISO.AI	OIPC	11 year May to July mean	11 year May to July mean	Two months before sampling	Three months before sampling
1.360366365	CRU	EOBS	PISO.AI	OIPC	11 year May to July mean	11 year May to July mean	Two months before sampling	Three months before sampling
1.360735901	CRU	CRU	OIPC	PISO.AI	11 year May to July mean	11 year May to July mean	One month before sampling	Three months before sampling
1.360735901	CRU	EOBS	OIPC	PISO.AI	11 year May to July mean	11 year May to July mean	One month before sampling	Three months before sampling
1.360737732	CRU	CRU	PISO.AI	PISO.AI	One month before sampling	One month before sampling	Three months before sampling	At sampling month
1.361048736	CRU	EOBS	OIPC	PISO.AI	One month before sampling	One month before sampling	One month before sampling	At sampling month
1.361628925	CRU	CRU	OIPC	OIPC	At sampling Month	At sampling month	Two months before sampling	Mean three months before sampling
1.362188212	CRU	CRU	OIPC	OIPC	11 year May to July mean	11 year May to July mean	Two months before sampling	One month before sampling
1.362188212	CRU	EOBS	OIPC	OIPC	11 year May to July mean	11 year May to July mean	Two months before sampling	One month before sampling
1.362250759	EOBS	CRU	OIPC	PISO.AI	At sampling Month	At sampling month	Three months before sampling	At sampling month
1.363189444	EOBS	CRU	OIPC	PISO.AI	At sampling Month	At sampling month	Three months before sampling	Two months before sampling
1.363475871	CRU	CRU	OIPC	OIPC	11 year May to July mean	11 year May to July mean	Two months before sampling	Yearly May to July mean
1.363475871	CRU	EOBS	OIPC	OIPC	11 year May to July mean	11 year May to July mean	Two months before sampling	Yearly May to July mean
1.363618367	CRU	CRU	PISO.AI	OIPC	One month before sampling	One month before sampling	Three months before sampling	Two months before sampling
1.36451533	EOBS	EOBS	OIPC	OIPC	One month before sampling	One month before sampling	Two months before sampling	Yearly May to July mean
1.365072234	EOBS	EOBS	OIPC	OIPC	One month before sampling	One month before sampling	At sampling month	Three months before sampling
1.365787755	CRU	CRU	OIPC	OIPC	At sampling Month	At sampling month	Two months before sampling	One month before sampling
1.365875501	CRU	CRU	OIPC	OIPC	11 year May to July mean	11 year May to July mean	Two months before sampling	11 year May to July mean
1.365875501	CRU	EOBS	OIPC	OIPC	11 year May to July mean	11 year May to July mean	Two months before sampling	11 year May to July mean
1.366066095	CRU	CRU	OIPC	PISO.AI	Mean three months before sampling	Mean three months before sampling	Three months before sampling	Mean three months before sampling
1.367165331	CRU	CRU	PISO.AI	PISO.AI	11 year May to July mean	11 year May to July mean	11 year May to July mean	Four months before sampling
1.367165331	CRU	EOBS	PISO.AI	PISO.AI	11 year May to July mean	11 year May to July mean	11 year May to July mean	Four months before sampling
1.368013748	CRU	EOBS	OIPC	PISO.AI	One month before sampling	One month before sampling	Yearly May to July mean	Two months before sampling
1.36803259	CRU	CRU	OIPC	OIPC	At sampling Month	At sampling month	Yearly May to July mean	Three months before sampling
1.36854487	CRU	CRU	PISO.AI	OIPC	11 year May to July mean	11 year May to July mean	One month before sampling	Three months before sampling
1.36854487	CRU	EOBS	PISO.AI	OIPC	11 year May to July mean	11 year May to July mean	One month before sampling	Three months before sampling
1.370488753	CRU	CRU	OIPC	OIPC	At sampling Month	At sampling month	11 year May to July mean	Three months before sampling
1.371433251	CRU	CRU	PISO.AI	OIPC	Two months before sampling	Two months before sampling	Four months before sampling	Yearly May to July mean
1.371645623	CRU	EOBS	OIPC	PISO.AI	One month before sampling	One month before sampling	Mean three months before sampling	One month before sampling
1.372047861	CRU	CRU	OIPC	OIPC	At sampling Month	At sampling month	Two months before sampling	Yearly May to July mean
1.37243483	EOBS	CRU	PISO.AI	PISO.AI	Mean three months before sampling	Mean three months before sampling	Three months before sampling	Three months before sampling
1.372667936	CRU	EOBS	OIPC	PISO.AI	One month before sampling	One month before sampling	One month before sampling	One month before sampling
1.372839087	EOBS	EOBS	OIPC	OIPC	One month before sampling	One month before sampling	Two months before sampling	11 year May to July mean
1.373155834	CRU	EOBS	OIPC	PISO.AI	One month before sampling	One month before sampling	Two months before sampling	Mean three months before sampling
1.373447945	CRU	CRU	PISO.AI	OIPC	One month before sampling	One month before sampling	One month before sampling	Three months before sampling
1.374443846	EOBS	EOBS	PISO.AI	OIPC	One month before sampling	One month before sampling	11 year May to July mean	Three months before sampling
1.374669127	CRU	CRU	PISO.AI	OIPC	11 year May to July mean	11 year May to July mean	11 year May to July mean	Three months before sampling
1.374669127	CRU	EOBS	PISO.AI	OIPC	11 year May to July mean	11 year May to July mean	11 year May to July mean	Three months before sampling
1.37487976	CRU	CRU	OIPC	PISO.AI	11 year May to July mean	11 year May to July mean	Three months before sampling	Two months before sampling
1.37487976	CRU	EOBS	OIPC	PISO.AI	11 year May to July mean	11 year May to July mean	Three months before sampling	Two months before sampling
1.375538906	CRU	CRU	PISO.AI	PISO.AI	One month before sampling	One month before sampling	11 year May to July mean	Four months before sampling
1.375932625	CRU	CRU	OIPC	OIPC	At sampling Month	At sampling month	Two months before sampling	11 year May to July mean
1.376889115	CRU	CRU	PISO.AI	PISO.AI	One month before sampling	One month before sampling	Three months before sampling	Mean three months before sampling
1.377132848	CRU	CRU	OIPC	PISO.AI	Mean three months before sampling	Mean three months before sampling	Three months before sampling	Two months before sampling
1.378023913	CRU	EOBS	OIPC	PISO.AI	One month before sampling	One month before sampling	11 year May to July mean	Two months before sampling
1.378270466	CRU	CRU	PISO.AI	OIPC	Two months before sampling	Two months before sampling	Four months before sampling	11 year May to July mean
1.379273111	EOBS	CRU	OIPC	PISO.AI	Mean three months before sampling	Mean three months before sampling	Three months before sampling	Yearly May to July mean
1.381231531	CRU	CRU	OIPC	PISO.AI	At sampling Month	At sampling month	One month before sampling	Four months before sampling
1.382032358	CRU	CRU	OIPC	PISO.AI	One month before sampling	One month before sampling	At sampling month	Four months before sampling
1.382115475	CRU	EOBS	PISO.AI	OIPC	One month before sampling	One month before sampling	11 year May to July mean	One month before sampling
1.382141593	CRU	EOBS	PISO.AI	OIPC	One month before sampling	One month before sampling	11 year May to July mean	Mean three months before sampling
1.382169298	CRU	EOBS	OIPC	OIPC	One month before sampling	One month before sampling	Yearly May to July mean	Yearly May to July mean
1.383033429	CRU	CRU	PISO.AI	PISO.AI	Two months before sampling	Two months before sampling	Four months before sampling	11 year May to July mean
1.383263402	CRU	CRU	OIPC	PISO.AI	Mean three months before sampling	Mean three months before sampling	Three months before sampling	Yearly May to July mean
1.383521999	CRU	EOBS	OIPC	OIPC	One month before sampling	One month before sampling	Yearly May to July mean	11 year May to July mean
1.383543222	CRU	CRU	OIPC	PISO.AI	At sampling Month	At sampling month	Mean three months before sampling	Four months before sampling
1.384156946	CRU	CRU	OIPC	PISO.AI	11 year May to July mean	11 year May to July mean	Two months before sampling	One month before sampling
1.384156946	CRU	EOBS	OIPC	PISO.AI	11 year May to July mean	11 year May to July mean	Two months before sampling	One month before sampling
1.384992451	CRU	EOBS	OIPC	OIPC	One month before sampling	One month before sampling	11 year May to July mean	Yearly May to July mean
1.386125519	EOBS	EOBS	OIPC	PISO.AI	One month before sampling	One month before sampling	Two months before sampling	11 year May to July mean
1.386306269	EOBS	CRU	OIPC	OIPC	Mean three months before sampling	Mean three months before sampling	Three months before sampling	Mean three months before sampling
1.386430923	EOBS	CRU	OIPC	OIPC	Mean three months before sampling	Mean three months before sampling	Two months before sampling	Four months before sampling
1.388174168	CRU	EOBS	OIPC	OIPC	One month before sampling	One month before sampling	11 year May to July mean	11 year May to July mean
1.390056341	CRU	CRU	OIPC	PISO.AI	11 year May to July mean	11 year May to July mean	Two months before sampling	Mean three months before sampling
1.390056341	CRU	EOBS	OIPC	PISO.AI	11 year May to July mean	11 year May to July mean	Two months before sampling	Mean three months before sampling
1.390772984	CRU	CRU	OIPC	PISO.AI	11 year May to July mean	11 year May to July mean	Two months before sampling	Two months before sampling
1.390772984	CRU	EOBS	OIPC	PISO.AI	11 year May to July mean	11 year May to July mean	Two months before sampling	Two months before sampling
1.391313526	CRU	CRU	OIPC	PISO.AI	11 year May to July mean	11 year May to July mean	Two months before sampling	11 year May to July mean
1.391313526	CRU	EOBS	OIPC	PISO.AI	11 year May to July mean	11 year May to July mean	Two months before sampling	11 year May to July mean
1.391724497	CRU	CRU	PISO.AI	PISO.AI	One month before sampling	One month before sampling	Three months before sampling	Yearly May to July mean
1.392193127	EOBS	CRU	OIPC	OIPC	At sampling Month	At sampling month	Two months before sampling	Three months before sampling
1.392826293	EOBS	CRU	PISO.AI	OIPC	One month before sampling	One month before sampling	Mean three months before sampling	Four months before sampling
1.393089851	CRU	CRU	OIPC	OIPC	One month before sampling	Two months before sampling	Four months before sampling	Four months before sampling
1.393924071	CRU	CRU	OIPC	OIPC	11 year May to July mean	11 year May to July mean	One month before sampling	Four months before sampling
1.393924071	CRU	EOBS	OIPC	OIPC	11 year May to July mean	11 year May to July mean	One month before sampling	Four months before sampling
1.394177634	EOBS	EOBS	OIPC	OIPC	One month before sampling	One month before sampling	Two months before sampling	One month before sampling
1.394292893	CRU	CRU	OIPC	OIPC	11 year May to July mean	11 year May to July mean	Two months before sampling	At sampling month
1.394292893	CRU	EOBS	OIPC	OIPC	11 year May to July mean	11 year May to July mean	Two months before sampling	At sampling month
1.394342807	CRU	CRU	OIPC	OIPC	At sampling Month	At sampling month	At sampling month	Three months before sampling
1.395456716	CRU	CRU	OIPC	OIPC	One month before sampling	One month before sampling	Two months before sampling	Mean three months before sampling
1.395479341	EOBS	CRU	OIPC	PISO.AI	One month before sampling	One month before sampling	Two months before sampling	Three months before sampling
1.395484063	EOBS	EOBS	OIPC	OIPC	One month before sampling	One month before sampling	Two months before sampling	Mean three months before sampling
1.395725207	CRU	CRU	OIPC	PISO.AI	At sampling Month	At sampling month	Two months before sampling	One month before sampling
1.396021193	EOBS	CRU	OIPC	OIPC	Mean three months before sampling	Mean three months before sampling	Three months before sampling	One month before sampling
1.396741753	CRU	CRU	OIPC	PISO.AI	Two months before sampling	Two months before sampling	Three months before sampling	Four months before sampling
1.398421163	CRU	CRU	OIPC	PISO.AI	At sampling Month	At sampling month	Two months before sampling	Two months before sampling
1.398483921	CRU	CRU	OIPC	PISO.AI	At sampling Month	At sampling month	Two months before sampling	11 year May to July mean
1.398896683	CRU	CRU	OIPC	PISO.AI	At sampling Month	At sampling month	Three months before sampling	Two months before sampling
1.40015328	CRU	CRU	PISO.AI	OIPC	At sampling Month	At sampling month	Two months before sampling	Three months before sampling
1.400271581	CRU	EOBS	OIPC	PISO.AI	One month before sampling	One month before sampling	Two months before sampling	One month before sampling
1.400613405	CRU	CRU	OIPC	PISO.AI	One month before sampling	One month before sampling	Two months before sampling	Two months before sampling
1.400840814	CRU	EOBS	OIPC	OIPC	One month before sampling	One month before sampling	Yearly May to July mean	At sampling month
1.401271322	CRU	EOBS	OIPC	OIPC	One month before sampling	One month before sampling	At sampling month	Mean three months before sampling
1.401768289	CRU	CRU	OIPC	OIPC	Two months before sampling	Two months before sampling	Three months before sampling	Four months before sampling
1.402743582	CRU	CRU	PISO.AI	PISO.AI	Two months before sampling	Two months before sampling	Four months before sampling	At sampling month
1.403194517	CRU	CRU	PISO.AI	PISO.AI	One month before sampling	One month before sampling	Three months before sampling	One month before sampling
1.403427217	CRU	CRU	PISO.AI	PISO.AI	One month before sampling	One month before sampling	Three months before sampling	Two months before sampling
1.403626222	CRU	EOBS	OIPC	OIPC	One month before sampling	One month before sampling	11 year May to July mean	At sampling month
1.404715673	EOBS	EOBS	OIPC	OIPC	One month before sampling	One month before sampling	Three months before sampling	At sampling month
1.404726348	EOBS	EOBS	OIPC	OIPC	One month before sampling	One month before sampling	Two months before sampling	At sampling month
1.405016517	CRU	CRU	OIPC	OIPC	One month before sampling	One month before sampling	11 year May to July mean	Three months before sampling
1.405220844	EOBS	CRU	OIPC	OIPC	11 year May to July mean	At sampling month	Three months before sampling	Three months before sampling
1.405224119	CRU	CRU	OIPC	OIPC	At sampling Month	At sampling month	Two months before sampling	At sampling month
1.40526607	CRU	CRU	OIPC	PISO.AI	At sampling Month	At sampling month	Two months before sampling	Mean three months before sampling
1.405564862	CRU	EOBS	OIPC	OIPC	One month before sampling	One month before sampling	At sampling month	One month before sampling
1.406359299	CRU	CRU	OIPC	OIPC	One month before sampling	One month before sampling	Two months before sampling	One month before sampling
1.406763657	CRU	CRU	PISO.AI	OIPC	Two months before sampling	Two months before sampling	Four months before sampling	At sampling month
1.407290586	CRU	CRU	OIPC	OIPC	11 year May to July mean	11 year May to July mean	Mean three months before sampling	Four months before sampling
1.407290586	CRU	EOBS	OIPC	OIPC	11 year May to July mean	11 year May to July mean	Mean three months before sampling	Four months before sampling
1.408540045	CRU	EOBS	OIPC	PISO.AI	One month before sampling	One month before sampling	Yearly May to July mean	11 year May to July mean
1.408585985	EOBS	CRU	OIPC	OIPC	Two months before sampling	Two months before sampling	Three months before sampling	Four months before sampling
1.410291495	CRU	CRU	OIPC	PISO.AI	11 year May to July mean	11 year May to July mean	Two months before sampling	Yearly May to July mean
1.410291495	CRU	EOBS	OIPC	PISO.AI	11 year May to July mean	11 year May to July mean	Two months before sampling	Yearly May to July mean
1.410581773	CRU	CRU	PISO.AI	OIPC	At sampling Month	At sampling month	Mean three months before sampling	Three months before sampling
1.410917134	CRU	CRU	PISO.AI	PISO.AI	Two months before sampling	Two months before sampling	Four months before sampling	Yearly May to July mean
1.411026648	CRU	EOBS	OIPC	PISO.AI	One month before sampling	One month before sampling	Yearly May to July mean	Mean three months before sampling
1.411163354	CRU	CRU	PISO.AI	PISO.AI	One month before sampling	One month before sampling	Two months before sampling	Three months before sampling
1.411984799	CRU	EOBS	OIPC	PISO.AI	One month before sampling	One month before sampling	11 year May to July mean	11 year May to July mean
1.41338913	EOBS	EOBS	OIPC	PISO.AI	One month before sampling	One month before sampling	Three months before sampling	11 year May to July mean
1.414418527	EOBS	CRU	PISO.AI	OIPC	One month before sampling	One month before sampling	Three months before sampling	One month before sampling
1.414846421	EOBS	EOBS	OIPC	OIPC	Two months before sampling	Two months before sampling	Three months before sampling	Yearly May to July mean
1.414914699	CRU	EOBS	OIPC	PISO.AI	One month before sampling	One month before sampling	Two months before sampling	Two months before sampling
1.415167247	CRU	CRU	OIPC	PISO.AI	At sampling Month	At sampling month	At sampling month	Four months before sampling
1.415869626	EOBS	CRU	PISO.AI	OIPC	One month before sampling	One month before sampling	Three months before sampling	Mean three months before sampling
1.417024379	EOBS	CRU	OIPC	OIPC	Mean three months before sampling	Mean three months before sampling	Three months before sampling	Three months before sampling
1.417243183	CRU	EOBS	OIPC	PISO.AI	One month before sampling	One month before sampling	11 year May to July mean	Mean three months before sampling
1.417288197	EOBS	CRU	OIPC	PISO.AI	Mean three months before sampling	Mean three months before sampling	Three months before sampling	At sampling month
1.418051603	CRU	CRU	OIPC	OIPC	11 year May to July mean	11 year May to July mean	Mean three months before sampling	Two months before sampling
1.418051603	CRU	EOBS	OIPC	OIPC	11 year May to July mean	11 year May to July mean	Mean three months before sampling	Two months before sampling
1.418235129	CRU	EOBS	PISO.AI	PISO.AI	One month before sampling	One month before sampling	11 year May to July mean	Two months before sampling
1.418393465	CRU	EOBS	OIPC	PISO.AI	Two months before sampling	Two months before sampling	Three months before sampling	11 year May to July mean
1.418434872	CRU	CRU	PISO.AI	OIPC	Two months before sampling	Two months before sampling	Three months before sampling	Three months before sampling
1.418436119	CRU	CRU	OIPC	PISO.AI	One month before sampling	One month before sampling	Two months before sampling	One month before sampling
1.418503193	CRU	CRU	OIPC	OIPC	Two months before sampling	Two months before sampling	Three months before sampling	Three months before sampling
1.419334864	CRU	CRU	PISO.AI	PISO.AI	Two months before sampling	Two months before sampling	Four months before sampling	One month before sampling
1.419422966	EOBS	EOBS	OIPC	OIPC	One month before sampling	One month before sampling	Three months before sampling	Yearly May to July mean
1.419807795	EOBS	CRU	PISO.AI	OIPC	One month before sampling	One month before sampling	Four months before sampling	At sampling month
1.419929302	EOBS	EOBS	OIPC	OIPC	One month before sampling	One month before sampling	Mean three months before sampling	Two months before sampling
1.420586882	EOBS	EOBS	OIPC	OIPC	One month before sampling	One month before sampling	Two months before sampling	Two months before sampling
1.420716912	CRU	EOBS	OIPC	OIPC	One month before sampling	One month before sampling	Two months before sampling	Two months before sampling
1.421001799	CRU	CRU	PISO.AI	OIPC	At sampling Month	At sampling month	One month before sampling	Three months before sampling
1.421091622	CRU	CRU	OIPC	PISO.AI	At sampling Month	At sampling month	Mean three months before sampling	Three months before sampling
1.421286089	CRU	CRU	OIPC	PISO.AI	One month before sampling	One month before sampling	Two months before sampling	Mean three months before sampling
1.422107002	CRU	CRU	PISO.AI	OIPC	At sampling Month	At sampling month	11 year May to July mean	Three months before sampling
1.422397254	CRU	EOBS	OIPC	OIPC	Two months before sampling	Two months before sampling	Three months before sampling	Yearly May to July mean
1.42241618	EOBS	EOBS	OIPC	PISO.AI	Two months before sampling	Two months before sampling	Three months before sampling	11 year May to July mean
1.423160292	CRU	CRU	OIPC	PISO.AI	11 year May to July mean	11 year May to July mean	Two months before sampling	Three months before sampling
1.423160292	CRU	EOBS	OIPC	PISO.AI	11 year May to July mean	11 year May to July mean	Two months before sampling	Three months before sampling
1.423766599	CRU	CRU	OIPC	OIPC	11 year May to July mean	11 year May to July mean	Yearly May to July mean	Four months before sampling
1.423766599	CRU	EOBS	OIPC	OIPC	11 year May to July mean	11 year May to July mean	Yearly May to July mean	Four months before sampling
1.423988585	CRU	EOBS	PISO.AI	OIPC	One month before sampling	One month before sampling	Two months before sampling	Yearly May to July mean
1.424211608	EOBS	CRU	PISO.AI	OIPC	One month before sampling	One month before sampling	Three months before sampling	Three months before sampling
1.424505656	CRU	EOBS	PISO.AI	OIPC	One month before sampling	One month before sampling	At sampling month	Three months before sampling
1.424587997	EOBS	EOBS	OIPC	OIPC	Two months before sampling	Two months before sampling	Three months before sampling	11 year May to July mean
1.42472225	CRU	CRU	OIPC	OIPC	One month before sampling	One month before sampling	Yearly May to July mean	Three months before sampling
1.424951786	EOBS	CRU	PISO.AI	OIPC	One month before sampling	One month before sampling	Three months before sampling	Two months before sampling
1.425136188	CRU	CRU	OIPC	PISO.AI	11 year May to July mean	11 year May to July mean	Yearly May to July mean	Three months before sampling
1.425136188	CRU	EOBS	OIPC	PISO.AI	11 year May to July mean	11 year May to July mean	Yearly May to July mean	Three months before sampling
1.425177073	CRU	EOBS	OIPC	OIPC	Two months before sampling	Two months before sampling	Yearly May to July mean	Three months before sampling
1.425336703	CRU	EOBS	OIPC	OIPC	One month before sampling	One month before sampling	At sampling month	Yearly May to July mean
1.425845112	CRU	CRU	OIPC	PISO.AI	Mean three months before sampling	Mean three months before sampling	Three months before sampling	At sampling month
1.426381025	CRU	CRU	OIPC	PISO.AI	At sampling Month	At sampling month	One month before sampling	Three months before sampling
1.426648282	CRU	EOBS	OIPC	OIPC	One month before sampling	One month before sampling	At sampling month	11 year May to July mean
1.426957632	CRU	CRU	PISO.AI	PISO.AI	11 year May to July mean	11 year May to July mean	Mean three months before sampling	Four months before sampling
1.426957632	CRU	EOBS	PISO.AI	PISO.AI	11 year May to July mean	11 year May to July mean	Mean three months before sampling	Four months before sampling
1.427511832	EOBS	CRU	OIPC	OIPC	One month before sampling	One month before sampling	Three months before sampling	Four months before sampling
1.427710107	CRU	CRU	OIPC	PISO.AI	11 year May to July mean	11 year May to July mean	11 year May to July mean	Three months before sampling
1.427710107	CRU	EOBS	OIPC	PISO.AI	11 year May to July mean	11 year May to July mean	11 year May to July mean	Three months before sampling
1.42783502	EOBS	CRU	PISO.AI	OIPC	One month before sampling	One month before sampling	Three months before sampling	Yearly May to July mean
1.427877428	CRU	CRU	PISO.AI	PISO.AI	One month before sampling	One month before sampling	At sampling month	Four months before sampling
1.428026285	CRU	CRU	OIPC	PISO.AI	At sampling Month	At sampling month	Two months before sampling	Yearly May to July mean
1.428381726	CRU	CRU	OIPC	PISO.AI	At sampling Month	At sampling month	Yearly May to July mean	Four months before sampling
1.428405372	EOBS	EOBS	OIPC	OIPC	One month before sampling	One month before sampling	One month before sampling	Two months before sampling
1.428675236	CRU	CRU	OIPC	OIPC	One month before sampling	One month before sampling	Two months before sampling	11 year May to July mean
1.429056897	CRU	CRU	OIPC	OIPC	11 year May to July mean	11 year May to July mean	Three months before sampling	Two months before sampling
1.429056897	CRU	EOBS	OIPC	OIPC	11 year May to July mean	11 year May to July mean	Three months before sampling	Two months before sampling
1.429064977	EOBS	CRU	PISO.AI	OIPC	One month before sampling	One month before sampling	Four months before sampling	Yearly May to July mean
1.42935314	CRU	CRU	OIPC	OIPC	Mean three months before sampling	Mean three months before sampling	Three months before sampling	Mean three months before sampling
1.429865819	EOBS	CRU	OIPC	PISO.AI	Mean three months before sampling	Mean three months before sampling	Two months before sampling	Four months before sampling
1.430295581	CRU	CRU	OIPC	PISO.AI	11 year May to July mean	11 year May to July mean	At sampling month	Three months before sampling
1.430295581	CRU	EOBS	OIPC	PISO.AI	11 year May to July mean	11 year May to July mean	At sampling month	Three months before sampling
1.430369046	CRU	EOBS	OIPC	OIPC	Two months before sampling	Two months before sampling	11 year May to July mean	Three months before sampling
1.431206847	EOBS	CRU	OIPC	PISO.AI	One month before sampling	One month before sampling	Mean three months before sampling	Four months before sampling
1.431317924	CRU	CRU	OIPC	OIPC	Mean three months before sampling	Mean three months before sampling	Three months before sampling	Two months before sampling
1.43143978	CRU	EOBS	PISO.AI	OIPC	One month before sampling	One month before sampling	Mean three months before sampling	Two months before sampling
1.432106278	EOBS	CRU	PISO.AI	OIPC	One month before sampling	One month before sampling	Three months before sampling	11 year May to July mean
1.432186118	CRU	EOBS	PISO.AI	OIPC	One month before sampling	One month before sampling	Two months before sampling	11 year May to July mean
1.432902981	CRU	CRU	PISO.AI	PISO.AI	Two months before sampling	Two months before sampling	Four months before sampling	Mean three months before sampling
1.432921899	CRU	EOBS	OIPC	OIPC	Two months before sampling	Two months before sampling	Three months before sampling	11 year May to July mean
1.432977394	EOBS	CRU	OIPC	OIPC	One month before sampling	One month before sampling	11 year May to July mean	Four months before sampling
1.433076282	CRU	CRU	OIPC	PISO.AI	11 year May to July mean	11 year May to July mean	Two months before sampling	At sampling month
1.433076282	CRU	EOBS	OIPC	PISO.AI	11 year May to July mean	11 year May to July mean	Two months before sampling	At sampling month
1.433177331	EOBS	CRU	PISO.AI	PISO.AI	One month before sampling	One month before sampling	Four months before sampling	11 year May to July mean
1.433478619	CRU	CRU	OIPC	OIPC	One month before sampling	One month before sampling	Two months before sampling	Yearly May to July mean
1.433562462	CRU	CRU	PISO.AI	OIPC	Two months before sampling	Two months before sampling	Four months before sampling	Mean three months before sampling
1.434283331	CRU	CRU	OIPC	OIPC	At sampling Month	At sampling month	Mean three months before sampling	Two months before sampling
1.434587842	EOBS	CRU	PISO.AI	OIPC	One month before sampling	One month before sampling	One month before sampling	Four months before sampling
1.434620395	CRU	CRU	OIPC	OIPC	Mean three months before sampling	Mean three months before sampling	Three months before sampling	One month before sampling
1.434857814	EOBS	EOBS	OIPC	OIPC	One month before sampling	One month before sampling	Three months before sampling	11 year May to July mean
1.435187036	EOBS	CRU	PISO.AI	OIPC	One month before sampling	One month before sampling	Three months before sampling	At sampling month
1.435206043	CRU	EOBS	OIPC	PISO.AI	One month before sampling	One month before sampling	At sampling month	Two months before sampling
1.435683337	CRU	EOBS	PISO.AI	OIPC	One month before sampling	One month before sampling	Mean three months before sampling	One month before sampling
1.437044302	EOBS	CRU	PISO.AI	OIPC	One month before sampling	One month before sampling	Four months before sampling	11 year May to July mean
1.437098904	EOBS	EOBS	OIPC	PISO.AI	One month before sampling	One month before sampling	Two months before sampling	At sampling month
1.437154452	CRU	CRU	PISO.AI	OIPC	11 year May to July mean	11 year May to July mean	11 year May to July mean	Four months before sampling
1.437154452	CRU	EOBS	PISO.AI	OIPC	11 year May to July mean	11 year May to July mean	11 year May to July mean	Four months before sampling
1.437973215	CRU	CRU	PISO.AI	PISO.AI	One month before sampling	One month before sampling	Yearly May to July mean	Four months before sampling
1.438240348	CRU	EOBS	PISO.AI	OIPC	One month before sampling	One month before sampling	Mean three months before sampling	Mean three months before sampling
1.438717425	CRU	CRU	OIPC	PISO.AI	At sampling Month	At sampling month	11 year May to July mean	Four months before sampling
1.439485623	EOBS	CRU	PISO.AI	PISO.AI	Mean three months before sampling	Mean three months before sampling	Four months before sampling	One month before sampling
1.439889388	CRU	EOBS	PISO.AI	PISO.AI	One month before sampling	One month before sampling	Two months before sampling	11 year May to July mean
1.439903423	EOBS	CRU	OIPC	PISO.AI	Mean three months before sampling	Mean three months before sampling	Two months before sampling	Three months before sampling
1.439953769	EOBS	EOBS	OIPC	PISO.AI	One month before sampling	One month before sampling	Two months before sampling	Mean three months before sampling
1.439994768	CRU	CRU	PISO.AI	OIPC	Two months before sampling	Two months before sampling	Four months before sampling	One month before sampling
1.440255897	EOBS	EOBS	OIPC	PISO.AI	One month before sampling	One month before sampling	Two months before sampling	Yearly May to July mean
1.44046994	CRU	CRU	OIPC	OIPC	11 year May to July mean	11 year May to July mean	11 year May to July mean	Four months before sampling
1.44046994	CRU	EOBS	OIPC	OIPC	11 year May to July mean	11 year May to July mean	11 year May to July mean	Four months before sampling
1.440948866	EOBS	CRU	OIPC	OIPC	One month before sampling	One month before sampling	Yearly May to July mean	Four months before sampling
1.441459576	EOBS	CRU	OIPC	OIPC	Mean three months before sampling	Mean three months before sampling	Three months before sampling	11 year May to July mean
1.441479279	CRU	EOBS	PISO.AI	OIPC	One month before sampling	One month before sampling	11 year May to July mean	Yearly May to July mean
1.442470786	CRU	CRU	OIPC	OIPC	11 year May to July mean	11 year May to July mean	One month before sampling	Two months before sampling
1.442470786	CRU	EOBS	OIPC	OIPC	11 year May to July mean	11 year May to July mean	One month before sampling	Two months before sampling
1.44314287	CRU	CRU	OIPC	OIPC	At sampling Month	At sampling month	Three months before sampling	Two months before sampling
1.443436	CRU	EOBS	PISO.AI	OIPC	One month before sampling	One month before sampling	11 year May to July mean	11 year May to July mean
1.443913877	CRU	CRU	OIPC	PISO.AI	One month before sampling	One month before sampling	11 year May to July mean	Three months before sampling
1.444346816	EOBS	CRU	OIPC	OIPC	Mean three months before sampling	Mean three months before sampling	Three months before sampling	At sampling month
1.445891061	EOBS	CRU	PISO.AI	PISO.AI	Mean three months before sampling	Mean three months before sampling	Four months before sampling	Mean three months before sampling
1.446195598	CRU	CRU	OIPC	PISO.AI	Mean three months before sampling	Mean three months before sampling	Two months before sampling	Four months before sampling
1.446516284	CRU	CRU	OIPC	PISO.AI	Mean three months before sampling	Mean three months before sampling	Three months before sampling	Three months before sampling
1.446904962	EOBS	CRU	OIPC	PISO.AI	Mean three months before sampling	Mean three months before sampling	Three months before sampling	11 year May to July mean
1.447798045	EOBS	CRU	PISO.AI	OIPC	Mean three months before sampling	Mean three months before sampling	Four months before sampling	At sampling month
1.447863612	CRU	CRU	PISO.AI	PISO.AI	One month before sampling	One month before sampling	Mean three months before sampling	Three months before sampling
1.448908028	CRU	EOBS	PISO.AI	OIPC	One month before sampling	One month before sampling	Mean three months before sampling	Three months before sampling
1.44924807	CRU	EOBS	OIPC	PISO.AI	One month before sampling	One month before sampling	Yearly May to July mean	One month before sampling
1.449355178	CRU	CRU	OIPC	PISO.AI	11 year May to July mean	11 year May to July mean	Two months before sampling	Four months before sampling
1.449355178	CRU	EOBS	OIPC	PISO.AI	11 year May to July mean	11 year May to July mean	Two months before sampling	Four months before sampling
1.44962709	CRU	EOBS	PISO.AI	OIPC	One month before sampling	One month before sampling	Two months before sampling	One month before sampling
1.449869498	CRU	CRU	OIPC	OIPC	Mean three months before sampling	Mean three months before sampling	Three months before sampling	At sampling month
1.450428472	EOBS	CRU	OIPC	OIPC	Mean three months before sampling	Mean three months before sampling	Three months before sampling	Yearly May to July mean
1.450493044	EOBS	EOBS	OIPC	OIPC	One month before sampling	One month before sampling	Two months before sampling	Three months before sampling
1.45070474	EOBS	CRU	PISO.AI	PISO.AI	One month before sampling	One month before sampling	Three months before sampling	11 year May to July mean
1.45199841	CRU	CRU	OIPC	PISO.AI	One month before sampling	Two months before sampling	Four months before sampling	Four months before sampling
1.452901858	CRU	EOBS	OIPC	PISO.AI	One month before sampling	One month before sampling	At sampling month	11 year May to July mean
1.453293121	CRU	EOBS	PISO.AI	OIPC	One month before sampling	One month before sampling	Mean three months before sampling	Yearly May to July mean
1.453399933	CRU	EOBS	OIPC	OIPC	Two months before sampling	Two months before sampling	Three months before sampling	At sampling month
1.453764438	EOBS	CRU	PISO.AI	OIPC	One month before sampling	One month before sampling	Four months before sampling	One month before sampling
1.454194401	CRU	EOBS	OIPC	PISO.AI	One month before sampling	One month before sampling	11 year May to July mean	One month before sampling
1.454254685	EOBS	EOBS	OIPC	OIPC	Two months before sampling	Two months before sampling	Three months before sampling	At sampling month
1.454464302	CRU	CRU	OIPC	OIPC	At sampling Month	At sampling month	At sampling month	Four months before sampling
1.454619318	CRU	EOBS	PISO.AI	OIPC	One month before sampling	One month before sampling	Two months before sampling	Mean three months before sampling
1.45494351	EOBS	CRU	PISO.AI	OIPC	Mean three months before sampling	Mean three months before sampling	Four months before sampling	One month before sampling
1.455059572	EOBS	CRU	OIPC	PISO.AI	Two months before sampling	Two months before sampling	Three months before sampling	Four months before sampling
1.455376815	CRU	CRU	OIPC	PISO.AI	One month before sampling	One month before sampling	Two months before sampling	Yearly May to July mean
1.455878746	EOBS	CRU	OIPC	OIPC	11 year May to July mean	At sampling month	Three months before sampling	Two months before sampling
1.456014554	CRU	CRU	OIPC	OIPC	At sampling Month	At sampling month	One month before sampling	Two months before sampling
1.456109621	CRU	EOBS	OIPC	PISO.AI	One month before sampling	One month before sampling	Yearly May to July mean	At sampling month
1.456509844	CRU	EOBS	OIPC	PISO.AI	Two months before sampling	Two months before sampling	Yearly May to July mean	Four months before sampling
1.457500307	EOBS	EOBS	OIPC	PISO.AI	One month before sampling	One month before sampling	Two months before sampling	Two months before sampling
1.457612208	CRU	CRU	OIPC	PISO.AI	Mean three months before sampling	Mean three months before sampling	Three months before sampling	11 year May to July mean
1.457629568	CRU	EOBS	OIPC	PISO.AI	Two months before sampling	Two months before sampling	Three months before sampling	Yearly May to July mean
1.457933544	CRU	EOBS	PISO.AI	OIPC	One month before sampling	One month before sampling	Mean three months before sampling	11 year May to July mean
1.458061685	EOBS	CRU	PISO.AI	PISO.AI	Mean three months before sampling	Mean three months before sampling	Four months before sampling	At sampling month
1.458564919	CRU	CRU	OIPC	PISO.AI	At sampling Month	At sampling month	Two months before sampling	At sampling month
1.458609247	EOBS	CRU	OIPC	PISO.AI	Two months before sampling	Two months before sampling	Three months before sampling	Three months before sampling
1.458706631	EOBS	CRU	PISO.AI	PISO.AI	One month before sampling	One month before sampling	Four months before sampling	At sampling month
1.458784855	EOBS	CRU	OIPC	PISO.AI	One month before sampling	One month before sampling	One month before sampling	Four months before sampling
1.459345124	CRU	CRU	OIPC	PISO.AI	One month before sampling	One month before sampling	Yearly May to July mean	Three months before sampling
1.459842677	CRU	EOBS	OIPC	PISO.AI	One month before sampling	One month before sampling	11 year May to July mean	At sampling month
1.460188669	EOBS	EOBS	OIPC	PISO.AI	One month before sampling	One month before sampling	Three months before sampling	At sampling month
1.460272855	EOBS	EOBS	PISO.AI	OIPC	One month before sampling	One month before sampling	Mean three months before sampling	Three months before sampling
1.460778581	CRU	EOBS	PISO.AI	OIPC	One month before sampling	One month before sampling	At sampling month	Two months before sampling
1.461006655	CRU	EOBS	PISO.AI	OIPC	One month before sampling	One month before sampling	11 year May to July mean	At sampling month
1.461304881	CRU	CRU	PISO.AI	OIPC	11 year May to July mean	11 year May to July mean	Yearly May to July mean	Three months before sampling
1.461304881	CRU	EOBS	PISO.AI	OIPC	11 year May to July mean	11 year May to July mean	Yearly May to July mean	Three months before sampling
1.461492705	CRU	CRU	PISO.AI	PISO.AI	At sampling Month	At sampling month	11 year May to July mean	Four months before sampling
1.461636168	EOBS	CRU	PISO.AI	PISO.AI	Mean three months before sampling	Mean three months before sampling	Four months before sampling	Yearly May to July mean
1.461949735	CRU	CRU	OIPC	PISO.AI	One month before sampling	One month before sampling	Three months before sampling	Four months before sampling
1.461995228	EOBS	CRU	PISO.AI	OIPC	Mean three months before sampling	Mean three months before sampling	Four months before sampling	Mean three months before sampling
1.46228046	EOBS	EOBS	OIPC	PISO.AI	Two months before sampling	Two months before sampling	Three months before sampling	Yearly May to July mean
1.462288293	EOBS	CRU	PISO.AI	OIPC	One month before sampling	One month before sampling	Four months before sampling	Mean three months before sampling
1.462475191	CRU	CRU	OIPC	OIPC	Two months before sampling	Two months before sampling	Two months before sampling	Four months before sampling
1.463205427	EOBS	EOBS	OIPC	PISO.AI	One month before sampling	One month before sampling	Two months before sampling	One month before sampling
1.463707782	CRU	CRU	PISO.AI	OIPC	One month before sampling	One month before sampling	Four months before sampling	At sampling month
1.464013104	CRU	EOBS	PISO.AI	PISO.AI	One month before sampling	One month before sampling	11 year May to July mean	Mean three months before sampling
1.464316987	CRU	EOBS	OIPC	PISO.AI	One month before sampling	One month before sampling	At sampling month	Mean three months before sampling
1.464690405	CRU	EOBS	PISO.AI	OIPC	One month before sampling	One month before sampling	Two months before sampling	At sampling month
1.465021018	EOBS	EOBS	OIPC	PISO.AI	Two months before sampling	Two months before sampling	Three months before sampling	At sampling month
1.465038934	CRU	CRU	PISO.AI	PISO.AI	11 year May to July mean	11 year May to July mean	One month before sampling	Four months before sampling
1.465038934	CRU	EOBS	PISO.AI	PISO.AI	11 year May to July mean	11 year May to July mean	One month before sampling	Four months before sampling
1.466170855	EOBS	CRU	PISO.AI	PISO.AI	Mean three months before sampling	Mean three months before sampling	Four months before sampling	11 year May to July mean
1.466474155	CRU	CRU	OIPC	PISO.AI	Two months before sampling	Two months before sampling	Three months before sampling	One month before sampling
1.466503751	EOBS	EOBS	OIPC	OIPC	One month before sampling	One month before sampling	Mean three months before sampling	Mean three months before sampling
1.466843876	CRU	EOBS	OIPC	PISO.AI	One month before sampling	One month before sampling	Yearly May to July mean	Yearly May to July mean
1.467566036	CRU	EOBS	PISO.AI	PISO.AI	One month before sampling	One month before sampling	11 year May to July mean	11 year May to July mean
1.468041726	CRU	EOBS	OIPC	PISO.AI	Two months before sampling	Two months before sampling	Three months before sampling	At sampling month
1.469349383	CRU	CRU	OIPC	OIPC	Mean three months before sampling	Mean three months before sampling	Three months before sampling	11 year May to July mean
1.469369185	EOBS	CRU	OIPC	OIPC	Two months before sampling	Two months before sampling	Four months before sampling	At sampling month
1.469501984	EOBS	EOBS	OIPC	OIPC	One month before sampling	One month before sampling	Yearly May to July mean	Two months before sampling
1.469538964	CRU	EOBS	OIPC	PISO.AI	Two months before sampling	Two months before sampling	11 year May to July mean	Four months before sampling
1.469746876	CRU	CRU	OIPC	PISO.AI	One month before sampling	One month before sampling	Two months before sampling	11 year May to July mean
1.472114689	CRU	EOBS	OIPC	PISO.AI	One month before sampling	One month before sampling	11 year May to July mean	Yearly May to July mean
1.472164479	CRU	CRU	OIPC	PISO.AI	At sampling Month	At sampling month	Two months before sampling	Three months before sampling
1.472609888	CRU	CRU	PISO.AI	OIPC	One month before sampling	One month before sampling	Three months before sampling	Three months before sampling
1.473204885	CRU	EOBS	PISO.AI	PISO.AI	One month before sampling	One month before sampling	Mean three months before sampling	11 year May to July mean
1.473396448	EOBS	CRU	OIPC	PISO.AI	At sampling Month	At sampling month	Two months before sampling	Four months before sampling
1.473586934	EOBS	CRU	PISO.AI	PISO.AI	Mean three months before sampling	Mean three months before sampling	Three months before sampling	Four months before sampling
1.473636516	EOBS	EOBS	OIPC	OIPC	One month before sampling	One month before sampling	Mean three months before sampling	One month before sampling
1.474554043	EOBS	EOBS	OIPC	OIPC	One month before sampling	One month before sampling	Mean three months before sampling	Yearly May to July mean
1.474673401	CRU	CRU	PISO.AI	OIPC	Mean three months before sampling	Mean three months before sampling	Three months before sampling	Three months before sampling
1.475759525	EOBS	CRU	OIPC	PISO.AI	Mean three months before sampling	Mean three months before sampling	Three months before sampling	Four months before sampling
1.475958881	EOBS	CRU	PISO.AI	PISO.AI	Mean three months before sampling	Mean three months before sampling	Four months before sampling	Two months before sampling
1.475962113	CRU	EOBS	OIPC	OIPC	One month before sampling	Two months before sampling	Four months before sampling	Three months before sampling
1.475978112	EOBS	EOBS	OIPC	OIPC	One month before sampling	One month before sampling	11 year May to July mean	Two months before sampling
1.476794145	CRU	CRU	OIPC	OIPC	Two months before sampling	Two months before sampling	Four months before sampling	At sampling month
1.477278394	CRU	CRU	PISO.AI	PISO.AI	11 year May to July mean	11 year May to July mean	Two months before sampling	Four months before sampling
1.477278394	CRU	EOBS	PISO.AI	PISO.AI	11 year May to July mean	11 year May to July mean	Two months before sampling	Four months before sampling
1.477447305	CRU	CRU	OIPC	OIPC	Mean three months before sampling	Mean three months before sampling	Three months before sampling	Yearly May to July mean
1.477464149	CRU	EOBS	PISO.AI	OIPC	Two months before sampling	Two months before sampling	11 year May to July mean	Three months before sampling
1.477519767	EOBS	EOBS	OIPC	OIPC	One month before sampling	One month before sampling	Mean three months before sampling	11 year May to July mean
1.477681686	EOBS	CRU	PISO.AI	OIPC	Two months before sampling	Two months before sampling	Four months before sampling	Yearly May to July mean
1.47906598	EOBS	CRU	PISO.AI	OIPC	Mean three months before sampling	Mean three months before sampling	Four months before sampling	11 year May to July mean
1.479568222	CRU	CRU	PISO.AI	OIPC	Two months before sampling	Two months before sampling	Four months before sampling	Two months before sampling
1.479654167	CRU	CRU	OIPC	PISO.AI	One month before sampling	One month before sampling	Two months before sampling	At sampling month
1.479952072	CRU	CRU	OIPC	OIPC	Two months before sampling	Two months before sampling	Three months before sampling	Two months before sampling
1.480100808	CRU	CRU	PISO.AI	PISO.AI	11 year May to July mean	11 year May to July mean	11 year May to July mean	Three months before sampling
1.480100808	CRU	EOBS	PISO.AI	PISO.AI	11 year May to July mean	11 year May to July mean	11 year May to July mean	Three months before sampling
1.480307892	CRU	CRU	PISO.AI	PISO.AI	One month before sampling	One month before sampling	Four months before sampling	11 year May to July mean
1.480744553	EOBS	CRU	PISO.AI	OIPC	Mean three months before sampling	Mean three months before sampling	Four months before sampling	Yearly May to July mean
1.481497967	CRU	EOBS	PISO.AI	OIPC	One month before sampling	One month before sampling	Mean three months before sampling	At sampling month
1.482341856	CRU	EOBS	OIPC	PISO.AI	One month before sampling	One month before sampling	At sampling month	Three months before sampling
1.483035642	EOBS	EOBS	OIPC	OIPC	One month before sampling	One month before sampling	One month before sampling	Mean three months before sampling
1.483297807	CRU	CRU	OIPC	OIPC	At sampling Month	At sampling month	One month before sampling	Four months before sampling
1.483355748	CRU	EOBS	PISO.AI	OIPC	One month before sampling	One month before sampling	Two months before sampling	Two months before sampling
1.483544994	EOBS	CRU	PISO.AI	OIPC	Two months before sampling	Two months before sampling	Four months before sampling	11 year May to July mean
1.484329548	EOBS	CRU	OIPC	OIPC	Two months before sampling	Two months before sampling	Four months before sampling	Yearly May to July mean
1.486485801	EOBS	CRU	OIPC	OIPC	11 year May to July mean	At sampling month	Three months before sampling	Mean three months before sampling
1.486529443	CRU	EOBS	PISO.AI	OIPC	One month before sampling	One month before sampling	Yearly May to July mean	Three months before sampling
1.487230722	CRU	CRU	PISO.AI	OIPC	One month before sampling	One month before sampling	Four months before sampling	Yearly May to July mean
1.487670034	CRU	EOBS	OIPC	PISO.AI	One month before sampling	One month before sampling	At sampling month	One month before sampling
1.487725934	CRU	EOBS	OIPC	OIPC	Two months before sampling	Two months before sampling	Mean three months before sampling	Three months before sampling
1.488255812	EOBS	EOBS	OIPC	OIPC	One month before sampling	One month before sampling	One month before sampling	Yearly May to July mean
1.488441113	EOBS	CRU	OIPC	OIPC	At sampling Month	At sampling month	Mean three months before sampling	Four months before sampling
1.488725842	EOBS	CRU	OIPC	OIPC	At sampling Month	At sampling month	Three months before sampling	Three months before sampling
1.488757308	EOBS	EOBS	OIPC	PISO.AI	One month before sampling	One month before sampling	Three months before sampling	Yearly May to July mean
1.488863374	CRU	EOBS	OIPC	OIPC	One month before sampling	One month before sampling	At sampling month	At sampling month
1.489499832	EOBS	CRU	OIPC	OIPC	At sampling Month	At sampling month	One month before sampling	Four months before sampling
1.489601605	EOBS	CRU	OIPC	PISO.AI	Two months before sampling	Two months before sampling	Four months before sampling	11 year May to July mean
1.489966236	CRU	CRU	OIPC	PISO.AI	Two months before sampling	Two months before sampling	Three months before sampling	Yearly May to July mean
1.489985567	CRU	EOBS	PISO.AI	PISO.AI	Two months before sampling	Two months before sampling	11 year May to July mean	Four months before sampling
1.490027802	EOBS	EOBS	PISO.AI	OIPC	One month before sampling	One month before sampling	At sampling month	Three months before sampling
1.490311114	EOBS	CRU	PISO.AI	PISO.AI	One month before sampling	One month before sampling	Three months before sampling	Mean three months before sampling
1.490521968	EOBS	CRU	PISO.AI	PISO.AI	One month before sampling	One month before sampling	Three months before sampling	At sampling month
1.490829258	EOBS	EOBS	OIPC	OIPC	One month before sampling	One month before sampling	One month before sampling	11 year May to July mean
1.491642714	EOBS	CRU	PISO.AI	PISO.AI	One month before sampling	One month before sampling	Four months before sampling	Mean three months before sampling
1.492229154	EOBS	CRU	OIPC	PISO.AI	At sampling Month	At sampling month	Mean three months before sampling	Four months before sampling
1.49273572	EOBS	EOBS	OIPC	PISO.AI	One month before sampling	One month before sampling	At sampling month	Four months before sampling
1.493581837	EOBS	CRU	OIPC	OIPC	One month before sampling	One month before sampling	At sampling month	Four months before sampling
1.494033892	CRU	CRU	PISO.AI	OIPC	Mean three months before sampling	Mean three months before sampling	Two months before sampling	Four months before sampling
1.494605331	CRU	CRU	PISO.AI	OIPC	11 year May to July mean	11 year May to July mean	At sampling month	Three months before sampling
1.494605331	CRU	EOBS	PISO.AI	OIPC	11 year May to July mean	11 year May to July mean	At sampling month	Three months before sampling
1.495193335	EOBS	EOBS	OIPC	OIPC	One month before sampling	One month before sampling	Three months before sampling	One month before sampling
1.495478354	CRU	CRU	OIPC	OIPC	One month before sampling	One month before sampling	Two months before sampling	At sampling month
1.495763437	EOBS	CRU	OIPC	OIPC	11 year May to July mean	At sampling month	Three months before sampling	One month before sampling
1.49594108	CRU	EOBS	PISO.AI	OIPC	One month before sampling	One month before sampling	Yearly May to July mean	Two months before sampling
1.496053652	EOBS	EOBS	OIPC	OIPC	One month before sampling	One month before sampling	One month before sampling	One month before sampling
1.496088584	CRU	CRU	OIPC	PISO.AI	Two months before sampling	Two months before sampling	Four months before sampling	11 year May to July mean
1.4963398	CRU	CRU	OIPC	PISO.AI	Two months before sampling	Two months before sampling	Three months before sampling	Mean three months before sampling
1.496405388	EOBS	CRU	PISO.AI	PISO.AI	Two months before sampling	Two months before sampling	Four months before sampling	11 year May to July mean
1.496427162	CRU	EOBS	OIPC	OIPC	Two months before sampling	Two months before sampling	Yearly May to July mean	Four months before sampling
1.496503813	CRU	CRU	PISO.AI	OIPC	One month before sampling	One month before sampling	Four months before sampling	11 year May to July mean
1.496574158	CRU	CRU	OIPC	OIPC	Mean three months before sampling	Mean three months before sampling	Two months before sampling	Four months before sampling
1.496833336	CRU	CRU	OIPC	OIPC	11 year May to July mean	11 year May to July mean	Mean three months before sampling	Mean three months before sampling
1.496833336	CRU	EOBS	OIPC	OIPC	11 year May to July mean	11 year May to July mean	Mean three months before sampling	Mean three months before sampling
1.497568475	CRU	CRU	OIPC	OIPC	Two months before sampling	Two months before sampling	Three months before sampling	11 year May to July mean
1.497595472	EOBS	CRU	PISO.AI	PISO.AI	One month before sampling	One month before sampling	Three months before sampling	Two months before sampling
1.497698126	CRU	EOBS	OIPC	PISO.AI	One month before sampling	One month before sampling	At sampling month	Yearly May to July mean
1.497726571	EOBS	CRU	PISO.AI	PISO.AI	One month before sampling	One month before sampling	Four months before sampling	Yearly May to July mean
1.497773195	EOBS	CRU	PISO.AI	OIPC	Mean three months before sampling	Mean three months before sampling	Two months before sampling	Four months before sampling
1.497810512	EOBS	EOBS	OIPC	PISO.AI	One month before sampling	One month before sampling	Yearly May to July mean	Four months before sampling
1.49817691	CRU	CRU	OIPC	OIPC	At sampling Month	At sampling month	Mean three months before sampling	Four months before sampling
1.498333082	CRU	CRU	OIPC	OIPC	Two months before sampling	Two months before sampling	Three months before sampling	Yearly May to July mean
1.498665258	EOBS	CRU	OIPC	OIPC	Two months before sampling	Two months before sampling	Four months before sampling	11 year May to July mean
1.49962626	CRU	CRU	OIPC	OIPC	Two months before sampling	Two months before sampling	Four months before sampling	Yearly May to July mean
1.499657892	CRU	CRU	PISO.AI	OIPC	One month before sampling	One month before sampling	Yearly May to July mean	Three months before sampling
1.50032781	EOBS	EOBS	OIPC	PISO.AI	Two months before sampling	Two months before sampling	Three months before sampling	One month before sampling
1.500653387	CRU	EOBS	PISO.AI	PISO.AI	One month before sampling	One month before sampling	11 year May to July mean	One month before sampling
1.501138198	CRU	CRU	PISO.AI	OIPC	11 year May to July mean	11 year May to July mean	Two months before sampling	Two months before sampling
1.501138198	CRU	EOBS	PISO.AI	OIPC	11 year May to July mean	11 year May to July mean	Two months before sampling	Two months before sampling
1.501343575	CRU	CRU	PISO.AI	PISO.AI	One month before sampling	One month before sampling	One month before sampling	Three months before sampling
1.502009315	CRU	CRU	PISO.AI	OIPC	Two months before sampling	Two months before sampling	Three months before sampling	Two months before sampling
1.502630269	EOBS	EOBS	OIPC	OIPC	One month before sampling	One month before sampling	Three months before sampling	Mean three months before sampling
1.503213665	CRU	CRU	PISO.AI	OIPC	One month before sampling	One month before sampling	11 year May to July mean	Three months before sampling
1.503394089	CRU	EOBS	PISO.AI	OIPC	One month before sampling	One month before sampling	At sampling month	One month before sampling
1.503513242	CRU	EOBS	PISO.AI	OIPC	One month before sampling	One month before sampling	At sampling month	Mean three months before sampling
1.503974191	EOBS	CRU	OIPC	OIPC	At sampling Month	At sampling month	Mean three months before sampling	Three months before sampling
1.504043619	CRU	CRU	PISO.AI	OIPC	11 year May to July mean	11 year May to July mean	Mean three months before sampling	Four months before sampling
1.504043619	CRU	EOBS	PISO.AI	OIPC	11 year May to July mean	11 year May to July mean	Mean three months before sampling	Four months before sampling
1.504059419	EOBS	EOBS	OIPC	PISO.AI	One month before sampling	One month before sampling	Mean three months before sampling	Two months before sampling
1.504907007	EOBS	EOBS	OIPC	PISO.AI	One month before sampling	One month before sampling	Mean three months before sampling	11 year May to July mean
1.505038919	EOBS	EOBS	OIPC	PISO.AI	Two months before sampling	Two months before sampling	Three months before sampling	Mean three months before sampling
1.505644025	EOBS	CRU	OIPC	PISO.AI	At sampling Month	At sampling month	One month before sampling	Four months before sampling
1.505843284	CRU	CRU	OIPC	PISO.AI	At sampling Month	At sampling month	Two months before sampling	Four months before sampling
1.506263735	CRU	CRU	OIPC	PISO.AI	11 year May to July mean	11 year May to July mean	Mean three months before sampling	Two months before sampling
1.506263735	CRU	EOBS	OIPC	PISO.AI	11 year May to July mean	11 year May to July mean	Mean three months before sampling	Two months before sampling
1.506562358	CRU	EOBS	OIPC	OIPC	Two months before sampling	Two months before sampling	Two months before sampling	Yearly May to July mean
1.506817477	CRU	CRU	OIPC	OIPC	Mean three months before sampling	Mean three months before sampling	Two months before sampling	Three months before sampling
1.507373903	CRU	CRU	OIPC	PISO.AI	At sampling Month	At sampling month	Yearly May to July mean	Three months before sampling
1.507633983	EOBS	CRU	PISO.AI	PISO.AI	One month before sampling	One month before sampling	Four months before sampling	One month before sampling
1.50779784	EOBS	CRU	OIPC	OIPC	Two months before sampling	Two months before sampling	Three months before sampling	Three months before sampling
1.507880365	CRU	CRU	PISO.AI	PISO.AI	One month before sampling	One month before sampling	Four months before sampling	At sampling month
1.507898621	EOBS	CRU	PISO.AI	OIPC	Mean three months before sampling	Mean three months before sampling	Four months before sampling	Two months before sampling
1.508757714	EOBS	EOBS	OIPC	OIPC	Two months before sampling	Two months before sampling	Three months before sampling	Mean three months before sampling
1.508777048	CRU	CRU	PISO.AI	OIPC	Two months before sampling	Two months before sampling	Three months before sampling	Yearly May to July mean
1.50925233	EOBS	CRU	OIPC	OIPC	11 year May to July mean	At sampling month	Three months before sampling	Yearly May to July mean
1.509311509	CRU	EOBS	OIPC	PISO.AI	One month before sampling	One month before sampling	At sampling month	At sampling month
1.509488684	CRU	CRU	PISO.AI	PISO.AI	Two months before sampling	Two months before sampling	Four months before sampling	Two months before sampling
1.509493455	CRU	CRU	OIPC	OIPC	11 year May to July mean	11 year May to July mean	Mean three months before sampling	One month before sampling
1.509493455	CRU	EOBS	OIPC	OIPC	11 year May to July mean	11 year May to July mean	Mean three months before sampling	One month before sampling
1.509564741	CRU	EOBS	OIPC	PISO.AI	Two months before sampling	Two months before sampling	Three months before sampling	One month before sampling
1.509571036	CRU	EOBS	OIPC	OIPC	Two months before sampling	Two months before sampling	Two months before sampling	11 year May to July mean
1.511385014	CRU	CRU	PISO.AI	OIPC	Two months before sampling	Two months before sampling	Three months before sampling	11 year May to July mean
1.511406835	EOBS	CRU	PISO.AI	PISO.AI	Two months before sampling	Two months before sampling	Four months before sampling	At sampling month
1.511636237	CRU	EOBS	PISO.AI	PISO.AI	One month before sampling	One month before sampling	11 year May to July mean	At sampling month
1.511818379	EOBS	CRU	OIPC	OIPC	11 year May to July mean	At sampling month	Three months before sampling	11 year May to July mean
1.512282496	CRU	EOBS	PISO.AI	OIPC	Two months before sampling	Two months before sampling	11 year May to July mean	Four months before sampling
1.512423285	CRU	CRU	PISO.AI	PISO.AI	11 year May to July mean	11 year May to July mean	At sampling month	Four months before sampling
1.512423285	CRU	EOBS	PISO.AI	PISO.AI	11 year May to July mean	11 year May to July mean	At sampling month	Four months before sampling
1.513375632	CRU	CRU	OIPC	PISO.AI	At sampling Month	At sampling month	11 year May to July mean	Three months before sampling
1.513854555	EOBS	EOBS	OIPC	PISO.AI	One month before sampling	One month before sampling	One month before sampling	Two months before sampling
1.514044363	CRU	CRU	OIPC	PISO.AI	At sampling Month	At sampling month	At sampling month	Three months before sampling
1.514132101	EOBS	EOBS	OIPC	PISO.AI	One month before sampling	One month before sampling	Three months before sampling	Mean three months before sampling
1.514389292	CRU	CRU	OIPC	OIPC	Two months before sampling	Two months before sampling	Four months before sampling	11 year May to July mean
1.51447777	EOBS	EOBS	PISO.AI	OIPC	One month before sampling	One month before sampling	Two months before sampling	Three months before sampling
1.514739652	EOBS	CRU	PISO.AI	PISO.AI	One month before sampling	One month before sampling	Three months before sampling	One month before sampling
1.514888305	CRU	EOBS	OIPC	PISO.AI	One month before sampling	One month before sampling	Yearly May to July mean	Three months before sampling
1.515285735	CRU	EOBS	PISO.AI	PISO.AI	One month before sampling	One month before sampling	Two months before sampling	At sampling month
1.515458161	CRU	CRU	PISO.AI	PISO.AI	11 year May to July mean	11 year May to July mean	Mean three months before sampling	Three months before sampling
1.515458161	CRU	EOBS	PISO.AI	PISO.AI	11 year May to July mean	11 year May to July mean	Mean three months before sampling	Three months before sampling
1.515491128	CRU	EOBS	PISO.AI	OIPC	One month before sampling	One month before sampling	One month before sampling	Two months before sampling
1.515795195	CRU	EOBS	OIPC	OIPC	At sampling Month	At sampling month	One month before sampling	Yearly May to July mean
1.516597092	EOBS	CRU	PISO.AI	OIPC	One month before sampling	One month before sampling	11 year May to July mean	Four months before sampling
1.51685446	CRU	EOBS	OIPC	PISO.AI	Two months before sampling	Two months before sampling	Yearly May to July mean	Three months before sampling
1.516864164	EOBS	CRU	OIPC	PISO.AI	Two months before sampling	Two months before sampling	Four months before sampling	At sampling month
1.516999234	EOBS	CRU	PISO.AI	OIPC	Two months before sampling	Two months before sampling	Four months before sampling	At sampling month
1.517390403	CRU	CRU	OIPC	OIPC	At sampling Month	At sampling month	Mean three months before sampling	Mean three months before sampling
1.517422256	CRU	EOBS	OIPC	PISO.AI	Two months before sampling	Two months before sampling	Three months before sampling	Mean three months before sampling
1.517554999	EOBS	EOBS	OIPC	OIPC	Two months before sampling	Two months before sampling	Three months before sampling	One month before sampling
1.517901281	EOBS	CRU	PISO.AI	PISO.AI	One month before sampling	One month before sampling	Three months before sampling	Yearly May to July mean
1.518513594	CRU	EOBS	OIPC	OIPC	Two months before sampling	Two months before sampling	11 year May to July mean	Four months before sampling
1.518551801	CRU	EOBS	PISO.AI	OIPC	One month before sampling	One month before sampling	One month before sampling	One month before sampling
1.518637552	CRU	EOBS	OIPC	OIPC	At sampling Month	At sampling month	Mean three months before sampling	Yearly May to July mean
1.518847995	CRU	CRU	OIPC	OIPC	Two months before sampling	Two months before sampling	Three months before sampling	Mean three months before sampling
1.519002951	EOBS	EOBS	OIPC	PISO.AI	One month before sampling	One month before sampling	11 year May to July mean	Four months before sampling
1.519327653	EOBS	EOBS	OIPC	PISO.AI	One month before sampling	One month before sampling	One month before sampling	11 year May to July mean
1.519729637	CRU	CRU	PISO.AI	PISO.AI	11 year May to July mean	11 year May to July mean	Yearly May to July mean	Four months before sampling
1.519729637	CRU	EOBS	PISO.AI	PISO.AI	11 year May to July mean	11 year May to July mean	Yearly May to July mean	Four months before sampling
1.519833204	EOBS	EOBS	PISO.AI	PISO.AI	One month before sampling	One month before sampling	11 year May to July mean	Four months before sampling
1.520523035	CRU	CRU	OIPC	PISO.AI	Two months before sampling	Two months before sampling	Three months before sampling	At sampling month
1.5208454	EOBS	EOBS	OIPC	OIPC	Two months before sampling	Two months before sampling	Yearly May to July mean	Four months before sampling
1.520903842	EOBS	CRU	PISO.AI	PISO.AI	One month before sampling	One month before sampling	Two months before sampling	Four months before sampling
1.520913154	CRU	EOBS	PISO.AI	OIPC	One month before sampling	One month before sampling	One month before sampling	Mean three months before sampling
1.521044616	EOBS	EOBS	OIPC	PISO.AI	One month before sampling	One month before sampling	Mean three months before sampling	Mean three months before sampling
1.521377897	CRU	CRU	PISO.AI	PISO.AI	Mean three months before sampling	Mean three months before sampling	Two months before sampling	Three months before sampling
1.521657848	CRU	EOBS	PISO.AI	OIPC	One month before sampling	One month before sampling	Yearly May to July mean	One month before sampling
1.521873417	CRU	CRU	PISO.AI	PISO.AI	11 year May to July mean	11 year May to July mean	Two months before sampling	Three months before sampling
1.521873417	CRU	EOBS	PISO.AI	PISO.AI	11 year May to July mean	11 year May to July mean	Two months before sampling	Three months before sampling
1.521904735	CRU	CRU	OIPC	OIPC	11 year May to July mean	11 year May to July mean	11 year May to July mean	Two months before sampling
1.521904735	CRU	EOBS	OIPC	OIPC	11 year May to July mean	11 year May to July mean	11 year May to July mean	Two months before sampling
1.521919968	EOBS	EOBS	OIPC	PISO.AI	One month before sampling	One month before sampling	One month before sampling	Three months before sampling
1.522132744	EOBS	CRU	OIPC	PISO.AI	Two months before sampling	Two months before sampling	Four months before sampling	One month before sampling
1.52220535	EOBS	CRU	OIPC	PISO.AI	11 year May to July mean	At sampling month	Three months before sampling	Three months before sampling
1.522627456	EOBS	EOBS	OIPC	PISO.AI	One month before sampling	One month before sampling	One month before sampling	Four months before sampling
1.522857412	CRU	CRU	OIPC	PISO.AI	Two months before sampling	Two months before sampling	Three months before sampling	11 year May to July mean
1.522946649	CRU	CRU	PISO.AI	OIPC	Two months before sampling	Two months before sampling	Three months before sampling	Mean three months before sampling
1.523053883	EOBS	CRU	PISO.AI	OIPC	Two months before sampling	Two months before sampling	Four months before sampling	Mean three months before sampling
1.523117495	EOBS	CRU	OIPC	PISO.AI	11 year May to July mean	At sampling month	Three months before sampling	Two months before sampling
1.523555206	CRU	EOBS	PISO.AI	PISO.AI	One month before sampling	One month before sampling	11 year May to July mean	Yearly May to July mean
1.523613737	CRU	EOBS	OIPC	PISO.AI	At sampling Month	At sampling month	One month before sampling	11 year May to July mean
1.523774021	CRU	EOBS	OIPC	OIPC	Two months before sampling	Two months before sampling	One month before sampling	Three months before sampling
1.523883668	CRU	CRU	OIPC	OIPC	Yearly May to July mean	One month before sampling	Three months before sampling	One month before sampling
1.524829091	CRU	EOBS	PISO.AI	PISO.AI	One month before sampling	One month before sampling	11 year May to July mean	Three months before sampling
1.524831925	CRU	EOBS	OIPC	OIPC	Two months before sampling	Two months before sampling	Two months before sampling	Three months before sampling
1.525237717	CRU	CRU	OIPC	PISO.AI	Yearly May to July mean	One month before sampling	Three months before sampling	Two months before sampling
1.525242903	CRU	EOBS	OIPC	PISO.AI	At sampling Month	At sampling month	Mean three months before sampling	11 year May to July mean
1.525399401	CRU	EOBS	OIPC	PISO.AI	Two months before sampling	Two months before sampling	11 year May to July mean	Three months before sampling
1.526064144	CRU	CRU	PISO.AI	OIPC	At sampling Month	At sampling month	Two months before sampling	Two months before sampling
1.526065292	CRU	EOBS	PISO.AI	OIPC	One month before sampling	One month before sampling	Yearly May to July mean	Mean three months before sampling
1.526135867	EOBS	CRU	PISO.AI	PISO.AI	Two months before sampling	Two months before sampling	Four months before sampling	One month before sampling
1.526175203	CRU	EOBS	PISO.AI	PISO.AI	One month before sampling	One month before sampling	Mean three months before sampling	Two months before sampling
1.526238219	CRU	CRU	OIPC	OIPC	One month before sampling	One month before sampling	At sampling month	Three months before sampling
1.526314315	EOBS	CRU	PISO.AI	PISO.AI	Two months before sampling	Two months before sampling	Four months before sampling	Yearly May to July mean
1.526604301	CRU	CRU	OIPC	PISO.AI	Two months before sampling	Two months before sampling	Four months before sampling	At sampling month
1.52718746	CRU	EOBS	OIPC	OIPC	At sampling Month	At sampling month	One month before sampling	11 year May to July mean
1.527291343	CRU	CRU	PISO.AI	OIPC	One month before sampling	One month before sampling	Four months before sampling	One month before sampling
1.527918827	CRU	EOBS	OIPC	PISO.AI	Two months before sampling	Two months before sampling	Two months before sampling	11 year May to July mean
1.527958887	CRU	CRU	OIPC	OIPC	11 year May to July mean	11 year May to July mean	One month before sampling	Mean three months before sampling
1.527958887	CRU	EOBS	OIPC	OIPC	11 year May to July mean	11 year May to July mean	One month before sampling	Mean three months before sampling
1.529005971	CRU	CRU	OIPC	PISO.AI	11 year May to July mean	One month before sampling	Three months before sampling	Two months before sampling
1.529068336	CRU	CRU	OIPC	OIPC	At sampling Month	At sampling month	Mean three months before sampling	One month before sampling
1.529288048	CRU	EOBS	OIPC	OIPC	Two months before sampling	Two months before sampling	At sampling month	Four months before sampling
1.529352292	CRU	CRU	PISO.AI	OIPC	One month before sampling	One month before sampling	At sampling month	Three months before sampling
1.529361662	CRU	CRU	OIPC	OIPC	At sampling Month	At sampling month	Yearly May to July mean	Four months before sampling
1.529462542	CRU	CRU	OIPC	PISO.AI	At sampling Month	At sampling month	Mean three months before sampling	Two months before sampling
1.529547963	CRU	CRU	PISO.AI	PISO.AI	Two months before sampling	Two months before sampling	Three months before sampling	Four months before sampling
1.529554472	CRU	EOBS	OIPC	OIPC	At sampling Month	At sampling month	Yearly May to July mean	One month before sampling
1.529675504	EOBS	CRU	PISO.AI	OIPC	Two months before sampling	Two months before sampling	Four months before sampling	One month before sampling
1.530005304	CRU	EOBS	OIPC	PISO.AI	One month before sampling	One month before sampling	At sampling month	Four months before sampling
1.530020868	CRU	CRU	OIPC	OIPC	11 year May to July mean	11 year May to July mean	Yearly May to July mean	Two months before sampling
1.530020868	CRU	EOBS	OIPC	OIPC	11 year May to July mean	11 year May to July mean	Yearly May to July mean	Two months before sampling
1.53014141	EOBS	EOBS	OIPC	PISO.AI	One month before sampling	One month before sampling	Mean three months before sampling	Three months before sampling
1.53040311	CRU	EOBS	OIPC	OIPC	At sampling Month	At sampling month	Mean three months before sampling	11 year May to July mean
1.530856154	CRU	CRU	OIPC	PISO.AI	11 year May to July mean	11 year May to July mean	One month before sampling	Two months before sampling
1.530856154	CRU	EOBS	OIPC	PISO.AI	11 year May to July mean	11 year May to July mean	One month before sampling	Two months before sampling
1.531278013	EOBS	CRU	OIPC	OIPC	11 year May to July mean	At sampling month	Three months before sampling	At sampling month
1.531622698	EOBS	CRU	OIPC	PISO.AI	Two months before sampling	Two months before sampling	Four months before sampling	Yearly May to July mean
1.531632579	CRU	CRU	PISO.AI	PISO.AI	At sampling Month	At sampling month	Mean three months before sampling	Four months before sampling
1.531736247	CRU	EOBS	OIPC	OIPC	At sampling Month	At sampling month	Mean three months before sampling	At sampling month
1.532510492	CRU	CRU	OIPC	PISO.AI	Two months before sampling	Two months before sampling	Four months before sampling	One month before sampling
1.532626985	CRU	CRU	OIPC	OIPC	Yearly May to July mean	One month before sampling	Three months before sampling	At sampling month
1.532838645	CRU	EOBS	PISO.AI	PISO.AI	One month before sampling	One month before sampling	Two months before sampling	Yearly May to July mean
1.532897146	CRU	CRU	PISO.AI	OIPC	At sampling Month	At sampling month	Yearly May to July mean	Three months before sampling
1.53295111	EOBS	EOBS	OIPC	PISO.AI	One month before sampling	One month before sampling	Yearly May to July mean	Three months before sampling
1.533008316	EOBS	EOBS	OIPC	PISO.AI	One month before sampling	One month before sampling	One month before sampling	Mean three months before sampling
1.533149938	EOBS	CRU	OIPC	PISO.AI	11 year May to July mean	At sampling month	Three months before sampling	One month before sampling
1.533225743	CRU	EOBS	PISO.AI	OIPC	One month before sampling	One month before sampling	One month before sampling	Three months before sampling
1.533230313	EOBS	CRU	OIPC	PISO.AI	11 year May to July mean	At sampling month	Three months before sampling	Mean three months before sampling
1.533648847	CRU	CRU	OIPC	OIPC	Yearly May to July mean	One month before sampling	Three months before sampling	Mean three months before sampling
1.533704582	EOBS	CRU	OIPC	OIPC	At sampling Month	At sampling month	One month before sampling	Three months before sampling
1.53382834	CRU	CRU	OIPC	PISO.AI	11 year May to July mean	11 year May to July mean	Mean three months before sampling	One month before sampling
1.53382834	CRU	EOBS	OIPC	PISO.AI	11 year May to July mean	11 year May to July mean	Mean three months before sampling	One month before sampling
1.533844961	CRU	EOBS	OIPC	OIPC	Two months before sampling	Two months before sampling	Three months before sampling	Mean three months before sampling
1.533954895	CRU	CRU	OIPC	PISO.AI	Two months before sampling	Two months before sampling	Four months before sampling	Yearly May to July mean
1.534197686	CRU	EOBS	OIPC	OIPC	At sampling Month	At sampling month	One month before sampling	At sampling month
1.534447651	EOBS	CRU	OIPC	PISO.AI	At sampling Month	At sampling month	Two months before sampling	Three months before sampling
1.534805714	EOBS	CRU	PISO.AI	PISO.AI	Two months before sampling	Two months before sampling	Four months before sampling	Mean three months before sampling
1.534877581	CRU	CRU	OIPC	PISO.AI	Two months before sampling	Two months before sampling	Three months before sampling	Two months before sampling
1.535061898	EOBS	CRU	OIPC	PISO.AI	Two months before sampling	Two months before sampling	Four months before sampling	Mean three months before sampling
1.535101161	CRU	EOBS	OIPC	OIPC	At sampling Month	At sampling month	Yearly May to July mean	Mean three months before sampling
1.53530576	EOBS	EOBS	OIPC	OIPC	One month before sampling	One month before sampling	Mean three months before sampling	At sampling month
1.535411203	EOBS	CRU	OIPC	PISO.AI	11 year May to July mean	At sampling month	Three months before sampling	Four months before sampling
1.535627326	CRU	CRU	PISO.AI	OIPC	Two months before sampling	Two months before sampling	Three months before sampling	One month before sampling
1.535733785	CRU	CRU	OIPC	OIPC	11 year May to July mean	11 year May to July mean	Mean three months before sampling	11 year May to July mean
1.535733785	CRU	EOBS	OIPC	OIPC	11 year May to July mean	11 year May to July mean	Mean three months before sampling	11 year May to July mean
1.536385936	CRU	CRU	PISO.AI	OIPC	11 year May to July mean	11 year May to July mean	One month before sampling	Four months before sampling
1.536385936	CRU	EOBS	PISO.AI	OIPC	11 year May to July mean	11 year May to July mean	One month before sampling	Four months before sampling
1.536565816	EOBS	CRU	OIPC	OIPC	Two months before sampling	Two months before sampling	Four months before sampling	One month before sampling
1.536895646	CRU	EOBS	OIPC	PISO.AI	One month before sampling	Two months before sampling	Four months before sampling	Four months before sampling
1.536952711	EOBS	CRU	PISO.AI	OIPC	One month before sampling	One month before sampling	Four months before sampling	Two months before sampling
1.537274853	CRU	EOBS	OIPC	PISO.AI	One month before sampling	One month before sampling	11 year May to July mean	Three months before sampling
1.537339558	CRU	CRU	PISO.AI	PISO.AI	Two months before sampling	Two months before sampling	Three months before sampling	11 year May to July mean
1.537390001	EOBS	EOBS	OIPC	PISO.AI	One month before sampling	One month before sampling	Three months before sampling	One month before sampling
1.537563301	CRU	EOBS	PISO.AI	PISO.AI	One month before sampling	One month before sampling	Two months before sampling	Mean three months before sampling
1.537580666	EOBS	CRU	OIPC	PISO.AI	11 year May to July mean	At sampling month	Three months before sampling	11 year May to July mean
1.537795032	EOBS	EOBS	OIPC	PISO.AI	One month before sampling	One month before sampling	Mean three months before sampling	Four months before sampling
1.538085799	CRU	CRU	OIPC	OIPC	11 year May to July mean	11 year May to July mean	Mean three months before sampling	Yearly May to July mean
1.538085799	CRU	EOBS	OIPC	OIPC	11 year May to July mean	11 year May to July mean	Mean three months before sampling	Yearly May to July mean
1.538368452	EOBS	EOBS	PISO.AI	OIPC	One month before sampling	One month before sampling	11 year May to July mean	Two months before sampling
1.538491324	CRU	EOBS	PISO.AI	PISO.AI	One month before sampling	One month before sampling	Mean three months before sampling	Mean three months before sampling
1.538627625	EOBS	EOBS	PISO.AI	OIPC	One month before sampling	One month before sampling	Yearly May to July mean	Three months before sampling
1.538680016	CRU	CRU	PISO.AI	OIPC	11 year May to July mean	11 year May to July mean	Mean three months before sampling	Two months before sampling
1.538680016	CRU	EOBS	PISO.AI	OIPC	11 year May to July mean	11 year May to July mean	Mean three months before sampling	Two months before sampling
1.539151655	CRU	CRU	OIPC	PISO.AI	11 year May to July mean	11 year May to July mean	Mean three months before sampling	Mean three months before sampling
1.539151655	CRU	EOBS	OIPC	PISO.AI	11 year May to July mean	11 year May to July mean	Mean three months before sampling	Mean three months before sampling
1.539238913	CRU	CRU	PISO.AI	OIPC	One month before sampling	One month before sampling	Four months before sampling	Mean three months before sampling
1.539428756	EOBS	CRU	PISO.AI	PISO.AI	One month before sampling	One month before sampling	Four months before sampling	Two months before sampling
1.539539037	CRU	CRU	PISO.AI	PISO.AI	One month before sampling	One month before sampling	11 year May to July mean	Three months before sampling
1.539576022	CRU	CRU	PISO.AI	PISO.AI	Mean three months before sampling	Mean three months before sampling	Three months before sampling	Three months before sampling
1.539989958	CRU	EOBS	OIPC	OIPC	One month before sampling	Two months before sampling	Four months before sampling	Two months before sampling
1.540062777	EOBS	EOBS	OIPC	OIPC	Two months before sampling	Two months before sampling	11 year May to July mean	Four months before sampling
1.540501813	CRU	EOBS	OIPC	OIPC	At sampling Month	One month before sampling	Three months before sampling	Three months before sampling
1.54055774	CRU	CRU	OIPC	OIPC	Two months before sampling	Two months before sampling	Three months before sampling	One month before sampling
1.540931796	EOBS	CRU	OIPC	OIPC	Two months before sampling	Two months before sampling	Four months before sampling	Mean three months before sampling
1.541374564	CRU	EOBS	OIPC	OIPC	Two months before sampling	Two months before sampling	Three months before sampling	One month before sampling
1.54214502	EOBS	EOBS	OIPC	PISO.AI	One month before sampling	One month before sampling	Mean three months before sampling	One month before sampling
1.543210988	CRU	CRU	OIPC	PISO.AI	One month before sampling	One month before sampling	At sampling month	Three months before sampling
1.54324294	CRU	CRU	PISO.AI	OIPC	Two months before sampling	Two months before sampling	Three months before sampling	Four months before sampling
1.543281711	CRU	EOBS	OIPC	OIPC	11 year May to July mean	One month before sampling	Two months before sampling	One month before sampling
1.543357182	CRU	CRU	PISO.AI	OIPC	At sampling Month	At sampling month	11 year May to July mean	Four months before sampling
1.543952803	EOBS	EOBS	PISO.AI	OIPC	One month before sampling	One month before sampling	One month before sampling	Three months before sampling
1.544260182	EOBS	EOBS	OIPC	PISO.AI	One month before sampling	One month before sampling	Mean three months before sampling	Yearly May to July mean
1.54428583	CRU	EOBS	OIPC	PISO.AI	Two months before sampling	Two months before sampling	Two months before sampling	Yearly May to July mean
1.54496883	CRU	CRU	PISO.AI	PISO.AI	Mean three months before sampling	Mean three months before sampling	Two months before sampling	Four months before sampling
1.545275361	EOBS	EOBS	OIPC	PISO.AI	Two months before sampling	Two months before sampling	Yearly May to July mean	Four months before sampling
1.545358678	CRU	EOBS	OIPC	OIPC	At sampling Month	At sampling month	11 year May to July mean	One month before sampling
1.545807461	CRU	CRU	OIPC	OIPC	At sampling Month	At sampling month	One month before sampling	Mean three months before sampling
1.546184299	CRU	CRU	OIPC	OIPC	11 year May to July mean	11 year May to July mean	One month before sampling	One month before sampling
1.546184299	CRU	EOBS	OIPC	OIPC	11 year May to July mean	11 year May to July mean	One month before sampling	One month before sampling
1.54623677	EOBS	EOBS	OIPC	PISO.AI	One month before sampling	One month before sampling	At sampling month	Three months before sampling
1.546366707	EOBS	CRU	PISO.AI	OIPC	Two months before sampling	Two months before sampling	Four months before sampling	Two months before sampling
1.546829898	CRU	EOBS	PISO.AI	PISO.AI	One month before sampling	One month before sampling	Two months before sampling	One month before sampling
1.546878645	CRU	CRU	PISO.AI	PISO.AI	One month before sampling	One month before sampling	Four months before sampling	Yearly May to July mean
1.546887006	CRU	EOBS	OIPC	PISO.AI	One month before sampling	One month before sampling	One month before sampling	Three months before sampling
1.547181809	EOBS	CRU	PISO.AI	OIPC	Two months before sampling	Two months before sampling	Three months before sampling	Three months before sampling
1.547444239	CRU	EOBS	PISO.AI	OIPC	One month before sampling	One month before sampling	One month before sampling	Yearly May to July mean
1.548455501	CRU	CRU	OIPC	OIPC	At sampling Month	At sampling month	11 year May to July mean	Four months before sampling
1.548459026	CRU	EOBS	PISO.AI	OIPC	Two months before sampling	Two months before sampling	Mean three months before sampling	Three months before sampling
1.548685634	CRU	EOBS	OIPC	OIPC	At sampling Month	At sampling month	Yearly May to July mean	At sampling month
1.549320237	CRU	CRU	OIPC	PISO.AI	Two months before sampling	Two months before sampling	Four months before sampling	Mean three months before sampling
1.54939516	CRU	CRU	PISO.AI	OIPC	Mean three months before sampling	Mean three months before sampling	One month before sampling	Four months before sampling
1.549520576	CRU	EOBS	PISO.AI	OIPC	One month before sampling	One month before sampling	At sampling month	Yearly May to July mean
1.549669337	EOBS	EOBS	OIPC	OIPC	One month before sampling	One month before sampling	Yearly May to July mean	Mean three months before sampling
1.549720742	CRU	EOBS	PISO.AI	OIPC	One month before sampling	One month before sampling	Two months before sampling	Three months before sampling
1.549743223	EOBS	EOBS	OIPC	PISO.AI	One month before sampling	One month before sampling	11 year May to July mean	Three months before sampling
1.550401242	CRU	EOBS	OIPC	PISO.AI	Two months before sampling	Two months before sampling	At sampling month	Four months before sampling
1.550507882	CRU	CRU	PISO.AI	OIPC	Mean three months before sampling	Mean three months before sampling	Mean three months before sampling	Four months before sampling
1.550764933	CRU	EOBS	PISO.AI	OIPC	One month before sampling	One month before sampling	One month before sampling	11 year May to July mean
1.551237872	CRU	EOBS	OIPC	OIPC	At sampling Month	At sampling month	11 year May to July mean	Mean three months before sampling
1.551295274	EOBS	EOBS	OIPC	OIPC	One month before sampling	One month before sampling	11 year May to July mean	Mean three months before sampling
1.551438994	CRU	CRU	OIPC	PISO.AI	At sampling Month	At sampling month	One month before sampling	Two months before sampling
1.551717854	CRU	EOBS	PISO.AI	OIPC	One month before sampling	One month before sampling	At sampling month	11 year May to July mean
1.551782744	CRU	EOBS	PISO.AI	OIPC	Two months before sampling	Two months before sampling	One month before sampling	Three months before sampling
1.552015554	CRU	CRU	PISO.AI	OIPC	11 year May to July mean	11 year May to July mean	Two months before sampling	Four months before sampling
1.552015554	CRU	EOBS	PISO.AI	OIPC	11 year May to July mean	11 year May to July mean	Two months before sampling	Four months before sampling
1.552170083	EOBS	CRU	OIPC	OIPC	At sampling Month	At sampling month	Two months before sampling	Four months before sampling
1.552518034	CRU	EOBS	OIPC	PISO.AI	11 year May to July mean	One month before sampling	Two months before sampling	Two months before sampling
1.55258078	CRU	CRU	OIPC	OIPC	One month before sampling	One month before sampling	Mean three months before sampling	Two months before sampling
1.552609461	EOBS	EOBS	OIPC	PISO.AI	One month before sampling	One month before sampling	Mean three months before sampling	At sampling month
1.552758937	EOBS	EOBS	OIPC	OIPC	11 year May to July mean	At sampling month	Three months before sampling	At sampling month
1.5530944	CRU	EOBS	OIPC	OIPC	One month before sampling	One month before sampling	Three months before sampling	At sampling month
1.553302705	EOBS	EOBS	OIPC	OIPC	One month before sampling	One month before sampling	One month before sampling	At sampling month
1.553777657	EOBS	EOBS	OIPC	OIPC	One month before sampling	One month before sampling	Yearly May to July mean	One month before sampling
1.553865551	CRU	EOBS	OIPC	OIPC	One month before sampling	Two months before sampling	Four months before sampling	Yearly May to July mean
1.553995614	EOBS	EOBS	OIPC	PISO.AI	One month before sampling	One month before sampling	One month before sampling	One month before sampling
1.554097043	EOBS	EOBS	OIPC	PISO.AI	One month before sampling	One month before sampling	One month before sampling	Yearly May to July mean
1.554350514	CRU	EOBS	OIPC	OIPC	At sampling Month	At sampling month	Mean three months before sampling	One month before sampling
1.554696414	CRU	EOBS	OIPC	PISO.AI	Two months before sampling	Two months before sampling	Mean three months before sampling	Four months before sampling
1.554744083	EOBS	EOBS	OIPC	OIPC	One month before sampling	One month before sampling	At sampling month	Two months before sampling
1.554843627	CRU	CRU	PISO.AI	PISO.AI	One month before sampling	One month before sampling	Four months before sampling	Mean three months before sampling
1.55504943	EOBS	EOBS	OIPC	OIPC	One month before sampling	One month before sampling	11 year May to July mean	One month before sampling
1.555141947	CRU	EOBS	OIPC	OIPC	At sampling Month	At sampling month	At sampling month	One month before sampling
1.555152304	EOBS	EOBS	OIPC	PISO.AI	Two months before sampling	Two months before sampling	11 year May to July mean	Four months before sampling
1.555290051	CRU	CRU	PISO.AI	OIPC	11 year May to July mean	11 year May to July mean	Two months before sampling	Mean three months before sampling
1.555290051	CRU	EOBS	PISO.AI	OIPC	11 year May to July mean	11 year May to July mean	Two months before sampling	Mean three months before sampling
1.555413242	EOBS	CRU	OIPC	OIPC	At sampling Month	At sampling month	Two months before sampling	Two months before sampling
1.555474835	CRU	EOBS	OIPC	OIPC	At sampling Month	At sampling month	At sampling month	Mean three months before sampling
1.555520746	CRU	EOBS	OIPC	OIPC	Two months before sampling	Two months before sampling	Two months before sampling	Two months before sampling
1.55552889	CRU	EOBS	PISO.AI	PISO.AI	One month before sampling	One month before sampling	At sampling month	Two months before sampling
1.555773688	CRU	CRU	PISO.AI	OIPC	Two months before sampling	Two months before sampling	Three months before sampling	At sampling month
1.55588772	CRU	EOBS	PISO.AI	OIPC	Two months before sampling	Two months before sampling	Yearly May to July mean	Three months before sampling
1.556185204	CRU	EOBS	OIPC	OIPC	Two months before sampling	Two months before sampling	At sampling month	Three months before sampling
1.556275274	CRU	EOBS	PISO.AI	PISO.AI	One month before sampling	One month before sampling	Mean three months before sampling	At sampling month
1.556524081	CRU	EOBS	OIPC	OIPC	One month before sampling	Two months before sampling	Four months before sampling	11 year May to July mean
1.556574276	CRU	CRU	PISO.AI	OIPC	11 year May to July mean	11 year May to July mean	One month before sampling	Two months before sampling
1.556574276	CRU	EOBS	PISO.AI	OIPC	11 year May to July mean	11 year May to July mean	One month before sampling	Two months before sampling
1.556801457	CRU	EOBS	OIPC	OIPC	At sampling Month	At sampling month	At sampling month	Yearly May to July mean
1.556873205	CRU	EOBS	OIPC	OIPC	At sampling Month	At sampling month	Mean three months before sampling	Mean three months before sampling
1.557108254	CRU	EOBS	OIPC	OIPC	At sampling Month	At sampling month	One month before sampling	Mean three months before sampling
1.557130079	CRU	EOBS	OIPC	OIPC	At sampling Month	At sampling month	At sampling month	Two months before sampling
1.557662635	CRU	EOBS	PISO.AI	OIPC	At sampling Month	At sampling month	11 year May to July mean	One month before sampling
1.557724442	EOBS	CRU	OIPC	OIPC	One month before sampling	Two months before sampling	Four months before sampling	Four months before sampling
1.558172433	CRU	CRU	OIPC	OIPC	At sampling Month	At sampling month	11 year May to July mean	Two months before sampling
1.558721798	CRU	EOBS	OIPC	OIPC	11 year May to July mean	One month before sampling	Two months before sampling	Mean three months before sampling
1.55875219	CRU	CRU	PISO.AI	PISO.AI	At sampling Month	At sampling month	Two months before sampling	Four months before sampling
1.558766272	CRU	CRU	PISO.AI	PISO.AI	At sampling Month	At sampling month	One month before sampling	Four months before sampling
1.55921276	CRU	CRU	PISO.AI	PISO.AI	At sampling Month	At sampling month	11 year May to July mean	Three months before sampling
1.5595852	CRU	CRU	OIPC	OIPC	Mean three months before sampling	Mean three months before sampling	Mean three months before sampling	Four months before sampling
1.5596086	CRU	CRU	OIPC	PISO.AI	At sampling Month	At sampling month	Mean three months before sampling	One month before sampling
1.559978801	CRU	CRU	PISO.AI	PISO.AI	11 year May to July mean	11 year May to July mean	One month before sampling	Three months before sampling
1.559978801	CRU	EOBS	PISO.AI	PISO.AI	11 year May to July mean	11 year May to July mean	One month before sampling	Three months before sampling
1.560012292	CRU	CRU	OIPC	OIPC	Two months before sampling	Two months before sampling	Three months before sampling	At sampling month
1.560246375	EOBS	CRU	PISO.AI	PISO.AI	One month before sampling	One month before sampling	Mean three months before sampling	Four months before sampling
1.560421571	CRU	EOBS	OIPC	OIPC	At sampling Month	At sampling month	11 year May to July mean	At sampling month
1.560482554	CRU	EOBS	OIPC	OIPC	At sampling Month	At sampling month	One month before sampling	One month before sampling
1.560573917	CRU	CRU	OIPC	PISO.AI	11 year May to July mean	11 year May to July mean	One month before sampling	One month before sampling
1.560573917	CRU	EOBS	OIPC	PISO.AI	11 year May to July mean	11 year May to July mean	One month before sampling	One month before sampling
1.560627412	EOBS	EOBS	OIPC	OIPC	One month before sampling	Two months before sampling	Four months before sampling	Three months before sampling
1.560713235	CRU	CRU	OIPC	OIPC	At sampling Month	At sampling month	Mean three months before sampling	11 year May to July mean
1.560842854	CRU	EOBS	OIPC	PISO.AI	One month before sampling	Two months before sampling	Four months before sampling	Three months before sampling
1.560860778	CRU	EOBS	PISO.AI	OIPC	One month before sampling	One month before sampling	One month before sampling	At sampling month
1.561057855	EOBS	EOBS	OIPC	OIPC	11 year May to July mean	At sampling month	Three months before sampling	Yearly May to July mean
1.561173238	CRU	EOBS	OIPC	OIPC	At sampling Month	At sampling month	Yearly May to July mean	Yearly May to July mean
1.561259833	CRU	CRU	PISO.AI	OIPC	11 year May to July mean	11 year May to July mean	Two months before sampling	One month before sampling
1.561259833	CRU	EOBS	PISO.AI	OIPC	11 year May to July mean	11 year May to July mean	Two months before sampling	One month before sampling
1.561263722	EOBS	CRU	OIPC	PISO.AI	Yearly May to July mean	One month before sampling	Three months before sampling	Two months before sampling
1.561345913	CRU	EOBS	OIPC	OIPC	At sampling Month	At sampling month	Yearly May to July mean	Two months before sampling
1.561395255	CRU	EOBS	OIPC	OIPC	Two months before sampling	Two months before sampling	Two months before sampling	Mean three months before sampling
1.561703164	CRU	CRU	OIPC	OIPC	At sampling Month	At sampling month	Mean three months before sampling	Yearly May to July mean
1.561827674	CRU	CRU	PISO.AI	PISO.AI	Two months before sampling	Two months before sampling	Three months before sampling	One month before sampling
1.562006147	CRU	EOBS	PISO.AI	OIPC	At sampling Month	At sampling month	11 year May to July mean	Mean three months before sampling
1.562386247	EOBS	EOBS	PISO.AI	OIPC	Two months before sampling	Two months before sampling	11 year May to July mean	Four months before sampling
1.562468161	CRU	CRU	OIPC	OIPC	Two months before sampling	Two months before sampling	Four months before sampling	One month before sampling
1.56249425	CRU	EOBS	PISO.AI	PISO.AI	One month before sampling	One month before sampling	Mean three months before sampling	Yearly May to July mean
1.562689049	CRU	CRU	OIPC	OIPC	At sampling Month	At sampling month	Yearly May to July mean	Two months before sampling
1.563004956	CRU	CRU	OIPC	OIPC	At sampling Month	At sampling month	One month before sampling	One month before sampling
1.56318175	CRU	CRU	OIPC	PISO.AI	Mean three months before sampling	Mean three months before sampling	Mean three months before sampling	Three months before sampling
1.563315651	CRU	CRU	OIPC	OIPC	11 year May to July mean	11 year May to July mean	One month before sampling	11 year May to July mean
1.563315651	CRU	EOBS	OIPC	OIPC	11 year May to July mean	11 year May to July mean	One month before sampling	11 year May to July mean
1.564021802	CRU	CRU	OIPC	OIPC	One month before sampling	Two months before sampling	Four months before sampling	Three months before sampling
1.564030605	CRU	EOBS	OIPC	OIPC	At sampling Month	At sampling month	At sampling month	11 year May to July mean
1.564091057	EOBS	EOBS	OIPC	OIPC	Two months before sampling	Two months before sampling	Two months before sampling	Three months before sampling
1.56423086	EOBS	CRU	OIPC	OIPC	Mean three months before sampling	Mean three months before sampling	Two months before sampling	Three months before sampling
1.564510041	EOBS	CRU	OIPC	OIPC	Yearly May to July mean	One month before sampling	Three months before sampling	One month before sampling
1.564515787	CRU	CRU	OIPC	OIPC	11 year May to July mean	One month before sampling	Three months before sampling	Two months before sampling
1.56483648	CRU	CRU	PISO.AI	PISO.AI	Two months before sampling	Two months before sampling	Three months before sampling	Mean three months before sampling
1.56528403	EOBS	EOBS	OIPC	OIPC	Two months before sampling	Two months before sampling	Yearly May to July mean	Three months before sampling
1.565310219	CRU	CRU	OIPC	OIPC	Mean three months before sampling	Mean three months before sampling	One month before sampling	Four months before sampling
1.565564928	CRU	CRU	OIPC	PISO.AI	11 year May to July mean	11 year May to July mean	One month before sampling	Mean three months before sampling
1.565564928	CRU	EOBS	OIPC	PISO.AI	11 year May to July mean	11 year May to July mean	One month before sampling	Mean three months before sampling
1.565713192	CRU	EOBS	PISO.AI	PISO.AI	One month before sampling	One month before sampling	One month before sampling	11 year May to July mean
1.565984553	CRU	CRU	OIPC	OIPC	11 year May to July mean	11 year May to July mean	One month before sampling	Yearly May to July mean
1.565984553	CRU	EOBS	OIPC	OIPC	11 year May to July mean	11 year May to July mean	One month before sampling	Yearly May to July mean
1.565999844	EOBS	CRU	OIPC	OIPC	Yearly May to July mean	One month before sampling	Three months before sampling	Two months before sampling
1.566189273	CRU	EOBS	OIPC	PISO.AI	One month before sampling	One month before sampling	Mean three months before sampling	Three months before sampling
1.566492662	CRU	EOBS	OIPC	PISO.AI	One month before sampling	One month before sampling	Three months before sampling	11 year May to July mean
1.566508806	CRU	CRU	PISO.AI	PISO.AI	Two months before sampling	Two months before sampling	Three months before sampling	Yearly May to July mean
1.566514656	EOBS	EOBS	OIPC	PISO.AI	One month before sampling	One month before sampling	One month before sampling	At sampling month
1.567436629	CRU	CRU	OIPC	OIPC	Two months before sampling	Two months before sampling	Four months before sampling	Mean three months before sampling
1.567682964	EOBS	EOBS	OIPC	OIPC	Two months before sampling	Two months before sampling	11 year May to July mean	Three months before sampling
1.567710911	CRU	EOBS	OIPC	PISO.AI	Two months before sampling	Two months before sampling	Two months before sampling	One month before sampling
1.56829719	CRU	CRU	OIPC	PISO.AI	At sampling Month	At sampling month	Mean three months before sampling	Mean three months before sampling
1.568502159	CRU	CRU	OIPC	OIPC	Yearly May to July mean	One month before sampling	Three months before sampling	Two months before sampling
1.568533126	CRU	EOBS	OIPC	OIPC	At sampling Month	At sampling month	Yearly May to July mean	11 year May to July mean
1.56871192	EOBS	EOBS	OIPC	PISO.AI	11 year May to July mean	At sampling month	Three months before sampling	11 year May to July mean
1.568994948	CRU	CRU	PISO.AI	PISO.AI	Two months before sampling	Two months before sampling	Three months before sampling	At sampling month
1.569113511	CRU	EOBS	PISO.AI	PISO.AI	Two months before sampling	Two months before sampling	11 year May to July mean	Three months before sampling
1.569188675	CRU	CRU	OIPC	PISO.AI	Yearly May to July mean	One month before sampling	Three months before sampling	Mean three months before sampling
1.569360735	EOBS	CRU	OIPC	OIPC	Yearly May to July mean	One month before sampling	Three months before sampling	Mean three months before sampling
1.569422379	CRU	EOBS	PISO.AI	PISO.AI	One month before sampling	One month before sampling	11 year May to July mean	Four months before sampling
1.569625481	EOBS	CRU	OIPC	OIPC	Mean three months before sampling	Mean three months before sampling	Mean three months before sampling	Four months before sampling
1.570029519	CRU	CRU	PISO.AI	PISO.AI	One month before sampling	One month before sampling	Four months before sampling	One month before sampling
1.570211939	CRU	EOBS	OIPC	PISO.AI	Two months before sampling	Two months before sampling	Mean three months before sampling	Three months before sampling
1.5702773	EOBS	CRU	OIPC	PISO.AI	11 year May to July mean	At sampling month	Three months before sampling	Yearly May to July mean
1.57067105	EOBS	EOBS	PISO.AI	OIPC	One month before sampling	One month before sampling	Mean three months before sampling	Two months before sampling
1.570722551	CRU	EOBS	OIPC	OIPC	One month before sampling	Two months before sampling	Four months before sampling	Mean three months before sampling
1.570965456	CRU	EOBS	PISO.AI	PISO.AI	One month before sampling	One month before sampling	Mean three months before sampling	One month before sampling
1.571449088	EOBS	CRU	OIPC	OIPC	At sampling Month	At sampling month	At sampling month	Four months before sampling
1.571552669	EOBS	CRU	OIPC	PISO.AI	11 year May to July mean	At sampling month	Three months before sampling	At sampling month
1.571787258	CRU	EOBS	PISO.AI	PISO.AI	One month before sampling	One month before sampling	At sampling month	11 year May to July mean
1.572013362	CRU	EOBS	OIPC	PISO.AI	One month before sampling	Two months before sampling	Four months before sampling	11 year May to July mean
1.572269147	EOBS	EOBS	OIPC	PISO.AI	One month before sampling	One month before sampling	Yearly May to July mean	Two months before sampling
1.572270579	CRU	EOBS	OIPC	PISO.AI	At sampling Month	At sampling month	At sampling month	11 year May to July mean
1.57288801	CRU	CRU	OIPC	PISO.AI	11 year May to July mean	11 year May to July mean	Mean three months before sampling	11 year May to July mean
1.57288801	CRU	EOBS	OIPC	PISO.AI	11 year May to July mean	11 year May to July mean	Mean three months before sampling	11 year May to July mean
1.572935495	CRU	EOBS	OIPC	PISO.AI	Two months before sampling	Two months before sampling	One month before sampling	Four months before sampling
1.572966535	CRU	EOBS	OIPC	OIPC	At sampling Month	At sampling month	11 year May to July mean	Yearly May to July mean
1.573073786	EOBS	CRU	PISO.AI	OIPC	One month before sampling	One month before sampling	Yearly May to July mean	Four months before sampling
1.573192741	CRU	EOBS	OIPC	OIPC	11 year May to July mean	One month before sampling	Two months before sampling	Two months before sampling
1.573273666	EOBS	EOBS	OIPC	OIPC	11 year May to July mean	At sampling month	Three months before sampling	11 year May to July mean
1.573852788	CRU	CRU	OIPC	OIPC	11 year May to July mean	One month before sampling	Three months before sampling	One month before sampling
1.57405311	EOBS	CRU	PISO.AI	OIPC	One month before sampling	One month before sampling	At sampling month	Four months before sampling
1.574193353	EOBS	EOBS	PISO.AI	PISO.AI	One month before sampling	One month before sampling	11 year May to July mean	Three months before sampling
1.574278123	CRU	EOBS	OIPC	OIPC	Two months before sampling	Two months before sampling	Two months before sampling	One month before sampling
1.574626957	CRU	EOBS	OIPC	PISO.AI	At sampling Month	At sampling month	Yearly May to July mean	11 year May to July mean
1.57469338	EOBS	EOBS	PISO.AI	OIPC	One month before sampling	One month before sampling	Two months before sampling	Two months before sampling
1.575370689	CRU	CRU	OIPC	OIPC	Yearly May to July mean	One month before sampling	Two months before sampling	Three months before sampling
1.575490413	CRU	EOBS	OIPC	PISO.AI	Two months before sampling	Two months before sampling	Two months before sampling	Mean three months before sampling
1.575625487	CRU	CRU	OIPC	PISO.AI	11 year May to July mean	One month before sampling	Three months before sampling	Mean three months before sampling
1.575868004	EOBS	EOBS	OIPC	OIPC	One month before sampling	One month before sampling	At sampling month	Four months before sampling
1.575915533	EOBS	EOBS	OIPC	PISO.AI	One month before sampling	One month before sampling	11 year May to July mean	Two months before sampling
1.576691862	CRU	CRU	PISO.AI	OIPC	One month before sampling	One month before sampling	Two months before sampling	Two months before sampling
1.576839522	EOBS	EOBS	OIPC	OIPC	At sampling Month	At sampling month	Two months before sampling	Yearly May to July mean
1.57692854	CRU	EOBS	PISO.AI	OIPC	At sampling Month	At sampling month	11 year May to July mean	Two months before sampling
1.577054627	CRU	EOBS	PISO.AI	OIPC	One month before sampling	One month before sampling	At sampling month	At sampling month
1.577191618	CRU	EOBS	OIPC	PISO.AI	Two months before sampling	Two months before sampling	Two months before sampling	At sampling month
1.57745349	EOBS	EOBS	OIPC	PISO.AI	One month before sampling	Two months before sampling	Four months before sampling	Four months before sampling
1.577650884	CRU	CRU	OIPC	OIPC	11 year May to July mean	One month before sampling	Three months before sampling	Mean three months before sampling
1.578602746	EOBS	EOBS	OIPC	PISO.AI	One month before sampling	One month before sampling	Three months before sampling	Two months before sampling
1.579237336	CRU	EOBS	OIPC	PISO.AI	One month before sampling	One month before sampling	Yearly May to July mean	Four months before sampling
1.579755979	EOBS	CRU	OIPC	PISO.AI	One month before sampling	One month before sampling	11 year May to July mean	Four months before sampling
1.579799718	CRU	EOBS	OIPC	OIPC	One month before sampling	One month before sampling	Two months before sampling	Three months before sampling
1.579803882	CRU	CRU	OIPC	PISO.AI	11 year May to July mean	11 year May to July mean	Mean three months before sampling	Yearly May to July mean
1.579803882	CRU	EOBS	OIPC	PISO.AI	11 year May to July mean	11 year May to July mean	Mean three months before sampling	Yearly May to July mean
1.580081579	CRU	CRU	PISO.AI	OIPC	11 year May to July mean	11 year May to July mean	Two months before sampling	11 year May to July mean
1.580081579	CRU	EOBS	PISO.AI	OIPC	11 year May to July mean	11 year May to July mean	Two months before sampling	11 year May to July mean
1.580089309	EOBS	CRU	OIPC	OIPC	One month before sampling	One month before sampling	Mean three months before sampling	Three months before sampling
1.580274632	CRU	CRU	PISO.AI	OIPC	11 year May to July mean	11 year May to July mean	Two months before sampling	Yearly May to July mean
1.580274632	CRU	EOBS	PISO.AI	OIPC	11 year May to July mean	11 year May to July mean	Two months before sampling	Yearly May to July mean
1.580763588	CRU	CRU	PISO.AI	OIPC	At sampling Month	At sampling month	At sampling month	Three months before sampling
1.580987087	EOBS	EOBS	OIPC	OIPC	Two months before sampling	Two months before sampling	Three months before sampling	Two months before sampling
1.58169578	EOBS	EOBS	OIPC	OIPC	At sampling Month	At sampling month	At sampling month	Three months before sampling
1.581806911	CRU	EOBS	OIPC	OIPC	At sampling Month	At sampling month	11 year May to July mean	Two months before sampling
1.581817497	CRU	EOBS	OIPC	OIPC	At sampling Month	At sampling month	11 year May to July mean	11 year May to July mean
1.581882639	CRU	EOBS	OIPC	OIPC	One month before sampling	Two months before sampling	Four months before sampling	One month before sampling
1.582774908	CRU	CRU	PISO.AI	OIPC	At sampling Month	At sampling month	Mean three months before sampling	Two months before sampling
1.58321867	CRU	CRU	OIPC	PISO.AI	11 year May to July mean	One month before sampling	Three months before sampling	One month before sampling
1.583353743	EOBS	EOBS	OIPC	PISO.AI	Two months before sampling	Two months before sampling	Three months before sampling	Two months before sampling
1.583678449	CRU	EOBS	OIPC	OIPC	Two months before sampling	Two months before sampling	Two months before sampling	At sampling month
1.583696651	CRU	CRU	OIPC	PISO.AI	At sampling Month	At sampling month	One month before sampling	One month before sampling
1.584003434	EOBS	EOBS	OIPC	OIPC	Two months before sampling	Two months before sampling	At sampling month	Four months before sampling
1.584115311	CRU	CRU	PISO.AI	OIPC	At sampling Month	At sampling month	Two months before sampling	Mean three months before sampling
1.584665907	CRU	EOBS	OIPC	OIPC	One month before sampling	One month before sampling	Three months before sampling	Yearly May to July mean
1.58497257	CRU	CRU	PISO.AI	PISO.AI	Two months before sampling	Two months before sampling	Three months before sampling	Three months before sampling
1.58501044	CRU	EOBS	PISO.AI	OIPC	At sampling Month	At sampling month	11 year May to July mean	At sampling month
1.585314692	EOBS	EOBS	OIPC	OIPC	At sampling Month	At sampling month	Yearly May to July mean	Three months before sampling
1.585404513	CRU	EOBS	PISO.AI	OIPC	One month before sampling	One month before sampling	Yearly May to July mean	Yearly May to July mean
1.58545893	CRU	CRU	OIPC	PISO.AI	One month before sampling	Two months before sampling	Four months before sampling	Three months before sampling
1.585553015	CRU	CRU	OIPC	OIPC	At sampling Month	At sampling month	One month before sampling	11 year May to July mean
1.58622219	CRU	EOBS	OIPC	PISO.AI	At sampling Month	At sampling month	Yearly May to July mean	Two months before sampling
1.586499259	CRU	EOBS	OIPC	OIPC	11 year May to July mean	One month before sampling	Two months before sampling	At sampling month
1.586508531	EOBS	CRU	PISO.AI	OIPC	Two months before sampling	Two months before sampling	Three months before sampling	Four months before sampling
1.586756768	EOBS	CRU	OIPC	OIPC	Mean three months before sampling	Mean three months before sampling	One month before sampling	Four months before sampling
1.586843678	CRU	EOBS	OIPC	PISO.AI	At sampling Month	At sampling month	11 year May to July mean	11 year May to July mean
1.586877897	CRU	CRU	OIPC	OIPC	At sampling Month	At sampling month	One month before sampling	Yearly May to July mean
1.586957366	CRU	CRU	OIPC	PISO.AI	Mean three months before sampling	Mean three months before sampling	One month before sampling	Three months before sampling
1.587777638	CRU	EOBS	OIPC	OIPC	At sampling Month	At sampling month	At sampling month	At sampling month
1.587927706	CRU	CRU	OIPC	OIPC	11 year May to July mean	11 year May to July mean	Mean three months before sampling	At sampling month
1.587927706	CRU	EOBS	OIPC	OIPC	11 year May to July mean	11 year May to July mean	Mean three months before sampling	At sampling month
1.587957536	CRU	EOBS	PISO.AI	PISO.AI	One month before sampling	One month before sampling	Two months before sampling	Two months before sampling
1.588020826	EOBS	EOBS	OIPC	OIPC	At sampling Month	At sampling month	Two months before sampling	11 year May to July mean
1.588021243	CRU	CRU	OIPC	PISO.AI	Yearly May to July mean	One month before sampling	Three months before sampling	One month before sampling
1.588098805	EOBS	CRU	OIPC	OIPC	At sampling Month	At sampling month	Yearly May to July mean	Four months before sampling
1.588143162	EOBS	EOBS	OIPC	PISO.AI	At sampling Month	At sampling month	Two months before sampling	11 year May to July mean
1.588269031	CRU	CRU	OIPC	OIPC	One month before sampling	One month before sampling	One month before sampling	Two months before sampling
1.588907172	CRU	CRU	PISO.AI	OIPC	11 year May to July mean	11 year May to July mean	At sampling month	Four months before sampling
1.588907172	CRU	EOBS	PISO.AI	OIPC	11 year May to July mean	11 year May to July mean	At sampling month	Four months before sampling
1.589001955	CRU	EOBS	PISO.AI	OIPC	One month before sampling	One month before sampling	Yearly May to July mean	11 year May to July mean
1.589232827	CRU	CRU	PISO.AI	OIPC	At sampling Month	At sampling month	Two months before sampling	One month before sampling
1.589654436	CRU	CRU	OIPC	PISO.AI	Mean three months before sampling	Mean three months before sampling	Mean three months before sampling	Four months before sampling
1.589987929	CRU	EOBS	OIPC	PISO.AI	One month before sampling	Two months before sampling	Four months before sampling	Two months before sampling
1.590687709	CRU	EOBS	PISO.AI	PISO.AI	One month before sampling	One month before sampling	One month before sampling	Two months before sampling
1.591313917	EOBS	EOBS	OIPC	OIPC	Two months before sampling	Two months before sampling	Mean three months before sampling	Three months before sampling
1.591343513	EOBS	EOBS	OIPC	OIPC	At sampling Month	At sampling month	Two months before sampling	At sampling month
1.591503177	CRU	EOBS	PISO.AI	OIPC	One month before sampling	One month before sampling	Yearly May to July mean	At sampling month
1.59156996	CRU	CRU	PISO.AI	OIPC	At sampling Month	At sampling month	One month before sampling	Two months before sampling
1.59187969	EOBS	EOBS	PISO.AI	OIPC	One month before sampling	One month before sampling	Two months before sampling	Yearly May to July mean
1.592010534	CRU	CRU	OIPC	PISO.AI	At sampling Month	At sampling month	One month before sampling	Mean three months before sampling
1.592940877	CRU	CRU	PISO.AI	PISO.AI	At sampling Month	At sampling month	Two months before sampling	Three months before sampling
1.594327319	CRU	CRU	OIPC	PISO.AI	At sampling Month	At sampling month	Mean three months before sampling	11 year May to July mean
1.594331125	EOBS	EOBS	OIPC	OIPC	Two months before sampling	Two months before sampling	Mean three months before sampling	Four months before sampling
1.594874877	CRU	EOBS	OIPC	PISO.AI	Two months before sampling	Two months before sampling	One month before sampling	Three months before sampling
1.595563325	EOBS	CRU	OIPC	PISO.AI	One month before sampling	One month before sampling	Yearly May to July mean	Four months before sampling
1.595747257	CRU	CRU	PISO.AI	PISO.AI	Two months before sampling	Two months before sampling	Three months before sampling	Two months before sampling
1.59578002	CRU	EOBS	PISO.AI	OIPC	At sampling Month	At sampling month	11 year May to July mean	Yearly May to July mean
1.596288843	EOBS	CRU	OIPC	PISO.AI	Two months before sampling	Two months before sampling	Four months before sampling	Two months before sampling
1.596474403	EOBS	EOBS	PISO.AI	OIPC	One month before sampling	One month before sampling	Two months before sampling	Mean three months before sampling
1.596643935	EOBS	EOBS	PISO.AI	OIPC	One month before sampling	One month before sampling	Two months before sampling	11 year May to July mean
1.596920926	EOBS	CRU	PISO.AI	PISO.AI	Two months before sampling	Two months before sampling	Four months before sampling	Two months before sampling
1.597028913	EOBS	EOBS	PISO.AI	OIPC	One month before sampling	One month before sampling	Two months before sampling	One month before sampling
1.597247686	CRU	CRU	PISO.AI	OIPC	11 year May to July mean	11 year May to July mean	Yearly May to July mean	Four months before sampling
1.597247686	CRU	EOBS	PISO.AI	OIPC	11 year May to July mean	11 year May to July mean	Yearly May to July mean	Four months before sampling
1.597851846	EOBS	CRU	OIPC	OIPC	At sampling Month	At sampling month	11 year May to July mean	Four months before sampling
1.598079384	CRU	EOBS	PISO.AI	PISO.AI	One month before sampling	One month before sampling	Yearly May to July mean	Two months before sampling
1.598235109	CRU	EOBS	OIPC	PISO.AI	One month before sampling	Two months before sampling	Four months before sampling	Mean three months before sampling
1.598512134	CRU	EOBS	OIPC	PISO.AI	One month before sampling	Two months before sampling	Four months before sampling	Yearly May to July mean
1.59854675	CRU	CRU	PISO.AI	PISO.AI	Mean three months before sampling	Mean three months before sampling	Mean three months before sampling	Four months before sampling
1.598665887	CRU	CRU	OIPC	OIPC	At sampling Month	One month before sampling	Three months before sampling	Four months before sampling
1.598678571	CRU	CRU	PISO.AI	PISO.AI	One month before sampling	One month before sampling	Yearly May to July mean	Three months before sampling
1.598738386	CRU	CRU	PISO.AI	OIPC	11 year May to July mean	11 year May to July mean	Three months before sampling	At sampling month
1.598738386	CRU	EOBS	PISO.AI	OIPC	11 year May to July mean	11 year May to July mean	Three months before sampling	At sampling month
1.599123517	CRU	EOBS	PISO.AI	OIPC	Two months before sampling	Two months before sampling	At sampling month	Three months before sampling
1.599642022	EOBS	CRU	OIPC	OIPC	Yearly May to July mean	One month before sampling	Three months before sampling	At sampling month
1.600219241	CRU	CRU	PISO.AI	PISO.AI	One month before sampling	One month before sampling	At sampling month	Three months before sampling
1.600341144	CRU	EOBS	OIPC	PISO.AI	11 year May to July mean	One month before sampling	Two months before sampling	Mean three months before sampling
1.600530833	CRU	EOBS	OIPC	PISO.AI	One month before sampling	Two months before sampling	Four months before sampling	One month before sampling
1.60054632	EOBS	CRU	PISO.AI	OIPC	Mean three months before sampling	Mean three months before sampling	Mean three months before sampling	Four months before sampling
1.600874521	CRU	CRU	OIPC	PISO.AI	11 year May to July mean	11 year May to July mean	One month before sampling	11 year May to July mean
1.600874521	CRU	EOBS	OIPC	PISO.AI	11 year May to July mean	11 year May to July mean	One month before sampling	11 year May to July mean
1.601197022	CRU	EOBS	OIPC	OIPC	One month before sampling	One month before sampling	Three months before sampling	11 year May to July mean
1.601339152	CRU	CRU	OIPC	OIPC	Mean three months before sampling	Mean three months before sampling	Two months before sampling	Two months before sampling
1.601533131	EOBS	EOBS	OIPC	OIPC	11 year May to July mean	At sampling month	Three months before sampling	One month before sampling
1.60156377	EOBS	CRU	OIPC	PISO.AI	At sampling Month	At sampling month	Yearly May to July mean	Four months before sampling
1.601608487	CRU	CRU	PISO.AI	PISO.AI	Mean three months before sampling	Mean three months before sampling	One month before sampling	Four months before sampling
1.601667018	EOBS	EOBS	PISO.AI	PISO.AI	Two months before sampling	Two months before sampling	11 year May to July mean	Four months before sampling
1.601678662	EOBS	CRU	PISO.AI	OIPC	Mean three months before sampling	Mean three months before sampling	One month before sampling	Four months before sampling
1.601800069	CRU	EOBS	OIPC	OIPC	At sampling Month	At sampling month	Two months before sampling	At sampling month
1.601835139	EOBS	CRU	PISO.AI	PISO.AI	One month before sampling	One month before sampling	One month before sampling	Four months before sampling
1.602377038	EOBS	CRU	OIPC	PISO.AI	At sampling Month	At sampling month	11 year May to July mean	Four months before sampling
1.602412637	EOBS	CRU	PISO.AI	OIPC	At sampling Month	At sampling month	Two months before sampling	Three months before sampling
1.602599454	CRU	EOBS	OIPC	OIPC	Two months before sampling	Two months before sampling	Mean three months before sampling	Four months before sampling
1.602822992	CRU	EOBS	OIPC	PISO.AI	At sampling Month	At sampling month	At sampling month	Two months before sampling
1.60307361	CRU	CRU	PISO.AI	OIPC	Two months before sampling	Two months before sampling	Four months before sampling	Three months before sampling
1.603164829	EOBS	CRU	OIPC	OIPC	Mean three months before sampling	Mean three months before sampling	Three months before sampling	Four months before sampling
1.60336304	EOBS	EOBS	OIPC	OIPC	11 year May to July mean	At sampling month	Three months before sampling	Mean three months before sampling
1.603499047	CRU	EOBS	PISO.AI	OIPC	At sampling Month	At sampling month	11 year May to July mean	11 year May to July mean
1.603569381	CRU	CRU	OIPC	OIPC	11 year May to July mean	11 year May to July mean	At sampling month	Two months before sampling
1.603569381	CRU	EOBS	OIPC	OIPC	11 year May to July mean	11 year May to July mean	At sampling month	Two months before sampling
1.603650702	CRU	CRU	OIPC	PISO.AI	11 year May to July mean	11 year May to July mean	One month before sampling	Yearly May to July mean
1.603650702	CRU	EOBS	OIPC	PISO.AI	11 year May to July mean	11 year May to July mean	One month before sampling	Yearly May to July mean
1.603921158	CRU	EOBS	OIPC	PISO.AI	At sampling Month	At sampling month	11 year May to July mean	Two months before sampling
1.604101671	EOBS	EOBS	OIPC	OIPC	At sampling Month	At sampling month	11 year May to July mean	Three months before sampling
1.604560385	CRU	EOBS	OIPC	PISO.AI	One month before sampling	One month before sampling	11 year May to July mean	Four months before sampling
1.6047754	EOBS	EOBS	OIPC	OIPC	Two months before sampling	Two months before sampling	One month before sampling	Four months before sampling
1.606090881	CRU	CRU	PISO.AI	PISO.AI	At sampling Month	At sampling month	Mean three months before sampling	Three months before sampling
1.606212789	CRU	CRU	OIPC	PISO.AI	Mean three months before sampling	Mean three months before sampling	One month before sampling	Four months before sampling
1.606382498	CRU	EOBS	PISO.AI	PISO.AI	One month before sampling	One month before sampling	At sampling month	Mean three months before sampling
1.606618863	CRU	CRU	PISO.AI	OIPC	11 year May to July mean	11 year May to July mean	11 year May to July mean	Two months before sampling
1.606618863	CRU	EOBS	PISO.AI	OIPC	11 year May to July mean	11 year May to July mean	11 year May to July mean	Two months before sampling
1.607058931	EOBS	CRU	PISO.AI	OIPC	Two months before sampling	Two months before sampling	Four months before sampling	Three months before sampling
1.607143279	EOBS	EOBS	OIPC	PISO.AI	Two months before sampling	Two months before sampling	Mean three months before sampling	Four months before sampling
1.607173378	CRU	EOBS	OIPC	PISO.AI	At sampling Month	At sampling month	One month before sampling	Yearly May to July mean
1.607403421	EOBS	CRU	PISO.AI	OIPC	One month before sampling	One month before sampling	Two months before sampling	Three months before sampling
1.607730461	CRU	EOBS	OIPC	OIPC	One month before sampling	Two months before sampling	Four months before sampling	At sampling month
1.607778881	CRU	EOBS	OIPC	PISO.AI	At sampling Month	At sampling month	One month before sampling	Mean three months before sampling
1.607920101	EOBS	EOBS	OIPC	OIPC	At sampling Month	At sampling month	Mean three months before sampling	Yearly May to July mean
1.60853484	CRU	EOBS	PISO.AI	PISO.AI	One month before sampling	One month before sampling	Yearly May to July mean	11 year May to July mean
1.608605541	CRU	EOBS	OIPC	PISO.AI	Two months before sampling	Two months before sampling	Three months before sampling	Two months before sampling
1.608606039	CRU	EOBS	OIPC	PISO.AI	At sampling Month	At sampling month	Two months before sampling	11 year May to July mean
1.608627378	CRU	EOBS	OIPC	OIPC	Two months before sampling	Two months before sampling	One month before sampling	Four months before sampling
1.609087859	CRU	CRU	PISO.AI	OIPC	Mean three months before sampling	Mean three months before sampling	Four months before sampling	At sampling month
1.60921106	EOBS	EOBS	PISO.AI	OIPC	At sampling Month	At sampling month	11 year May to July mean	Three months before sampling
1.609273148	EOBS	EOBS	OIPC	OIPC	At sampling Month	At sampling month	Mean three months before sampling	Two months before sampling
1.609281089	CRU	EOBS	PISO.AI	PISO.AI	At sampling Month	At sampling month	11 year May to July mean	11 year May to July mean
1.609341529	EOBS	CRU	OIPC	PISO.AI	One month before sampling	One month before sampling	Mean three months before sampling	Three months before sampling
1.609477337	CRU	EOBS	OIPC	OIPC	At sampling Month	At sampling month	One month before sampling	Two months before sampling
1.609593936	CRU	EOBS	OIPC	OIPC	11 year May to July mean	One month before sampling	One month before sampling	Two months before sampling
1.609698839	EOBS	CRU	OIPC	OIPC	One month before sampling	One month before sampling	Two months before sampling	Two months before sampling
1.609900637	EOBS	CRU	PISO.AI	OIPC	Mean three months before sampling	Mean three months before sampling	Three months before sampling	Four months before sampling
1.610192331	CRU	CRU	OIPC	PISO.AI	11 year May to July mean	11 year May to July mean	Mean three months before sampling	At sampling month
1.610192331	CRU	EOBS	OIPC	PISO.AI	11 year May to July mean	11 year May to July mean	Mean three months before sampling	At sampling month
1.61033288	CRU	CRU	OIPC	PISO.AI	At sampling Month	At sampling month	Mean three months before sampling	Yearly May to July mean
1.610348029	EOBS	CRU	OIPC	PISO.AI	At sampling Month	At sampling month	Three months before sampling	Three months before sampling
1.610837324	CRU	EOBS	PISO.AI	PISO.AI	At sampling Month	At sampling month	11 year May to July mean	Two months before sampling
1.611247735	CRU	CRU	PISO.AI	PISO.AI	Mean three months before sampling	Mean three months before sampling	Four months before sampling	One month before sampling
1.611411615	CRU	CRU	OIPC	PISO.AI	11 year May to July mean	One month before sampling	Three months before sampling	Three months before sampling
1.611498138	CRU	EOBS	OIPC	PISO.AI	At sampling Month	At sampling month	Mean three months before sampling	Mean three months before sampling
1.611729743	EOBS	CRU	OIPC	OIPC	11 year May to July mean	At sampling month	Two months before sampling	Four months before sampling
1.611890411	EOBS	EOBS	OIPC	OIPC	One month before sampling	Two months before sampling	Four months before sampling	Four months before sampling
1.612172645	CRU	EOBS	OIPC	OIPC	Two months before sampling	Two months before sampling	11 year May to July mean	Two months before sampling
1.612686427	CRU	CRU	OIPC	PISO.AI	Yearly May to July mean	One month before sampling	Three months before sampling	11 year May to July mean
1.612800098	CRU	CRU	PISO.AI	PISO.AI	11 year May to July mean	11 year May to July mean	Two months before sampling	One month before sampling
1.612800098	CRU	EOBS	PISO.AI	PISO.AI	11 year May to July mean	11 year May to July mean	Two months before sampling	One month before sampling
1.612834972	CRU	EOBS	OIPC	OIPC	One month before sampling	Two months before sampling	Four months before sampling	Four months before sampling
1.612859352	EOBS	EOBS	OIPC	OIPC	One month before sampling	One month before sampling	11 year May to July mean	Yearly May to July mean
1.612880264	CRU	CRU	OIPC	OIPC	At sampling Month	At sampling month	Mean three months before sampling	At sampling month
1.612899382	CRU	EOBS	OIPC	PISO.AI	At sampling Month	At sampling month	Mean three months before sampling	Yearly May to July mean
1.612923843	CRU	EOBS	OIPC	OIPC	At sampling Month	At sampling month	Two months before sampling	Yearly May to July mean
1.61301728	CRU	EOBS	OIPC	PISO.AI	At sampling Month	At sampling month	One month before sampling	Two months before sampling
1.613112126	EOBS	EOBS	OIPC	OIPC	One month before sampling	One month before sampling	11 year May to July mean	11 year May to July mean
1.613389385	CRU	CRU	PISO.AI	OIPC	At sampling Month	At sampling month	Two months before sampling	Yearly May to July mean
1.613651114	CRU	EOBS	OIPC	PISO.AI	At sampling Month	At sampling month	One month before sampling	One month before sampling
1.614010643	EOBS	EOBS	OIPC	OIPC	One month before sampling	One month before sampling	Yearly May to July mean	11 year May to July mean
1.614080723	CRU	EOBS	OIPC	OIPC	Two months before sampling	Two months before sampling	Yearly May to July mean	Two months before sampling
1.614082369	EOBS	CRU	OIPC	PISO.AI	Yearly May to July mean	One month before sampling	Three months before sampling	Mean three months before sampling
1.614137772	EOBS	EOBS	OIPC	OIPC	At sampling Month	At sampling month	Mean three months before sampling	Mean three months before sampling
1.614337334	EOBS	EOBS	OIPC	OIPC	At sampling Month	At sampling month	Two months before sampling	One month before sampling
1.614482759	EOBS	EOBS	OIPC	OIPC	At sampling Month	At sampling month	Mean three months before sampling	11 year May to July mean
1.614487534	CRU	CRU	PISO.AI	OIPC	At sampling Month	At sampling month	Two months before sampling	11 year May to July mean
1.61456707	CRU	EOBS	OIPC	PISO.AI	One month before sampling	One month before sampling	Three months before sampling	At sampling month
1.61475815	CRU	CRU	PISO.AI	PISO.AI	Mean three months before sampling	Mean three months before sampling	Mean three months before sampling	Three months before sampling
1.615313852	EOBS	EOBS	OIPC	OIPC	One month before sampling	One month before sampling	Yearly May to July mean	Yearly May to July mean
1.615654735	EOBS	EOBS	OIPC	OIPC	At sampling Month	At sampling month	One month before sampling	Two months before sampling
1.615935222	CRU	CRU	PISO.AI	PISO.AI	11 year May to July mean	11 year May to July mean	Two months before sampling	11 year May to July mean
1.615935222	CRU	EOBS	PISO.AI	PISO.AI	11 year May to July mean	11 year May to July mean	Two months before sampling	11 year May to July mean
1.616150587	EOBS	CRU	OIPC	PISO.AI	At sampling Month	At sampling month	Mean three months before sampling	Three months before sampling
1.616256522	CRU	CRU	OIPC	OIPC	11 year May to July mean	One month before sampling	Three months before sampling	At sampling month
1.617050146	CRU	EOBS	OIPC	OIPC	At sampling Month	At sampling month	Mean three months before sampling	Two months before sampling
1.617148451	CRU	CRU	OIPC	OIPC	Yearly May to July mean	One month before sampling	Three months before sampling	Yearly May to July mean
1.61719469	CRU	EOBS	OIPC	PISO.AI	Two months before sampling	Two months before sampling	Two months before sampling	Two months before sampling
1.617224795	CRU	EOBS	OIPC	PISO.AI	At sampling Month	At sampling month	Mean three months before sampling	One month before sampling
1.617297053	CRU	EOBS	OIPC	PISO.AI	At sampling Month	One month before sampling	Three months before sampling	Three months before sampling
1.617445188	EOBS	EOBS	OIPC	OIPC	At sampling Month	At sampling month	Two months before sampling	Mean three months before sampling
1.617540568	CRU	CRU	PISO.AI	PISO.AI	One month before sampling	One month before sampling	Four months before sampling	Two months before sampling
1.617546068	CRU	EOBS	PISO.AI	OIPC	One month before sampling	Two months before sampling	Four months before sampling	Four months before sampling
1.617645751	CRU	CRU	OIPC	OIPC	Yearly May to July mean	One month before sampling	Three months before sampling	11 year May to July mean
1.618597539	EOBS	EOBS	OIPC	OIPC	At sampling Month	At sampling month	Yearly May to July mean	Two months before sampling
1.618646212	EOBS	EOBS	OIPC	OIPC	At sampling Month	At sampling month	Mean three months before sampling	One month before sampling
1.618712624	CRU	CRU	OIPC	OIPC	Mean three months before sampling	Mean three months before sampling	Three months before sampling	Three months before sampling
1.618926859	CRU	CRU	PISO.AI	OIPC	At sampling Month	At sampling month	Mean three months before sampling	Four months before sampling
1.618948942	CRU	EOBS	OIPC	PISO.AI	At sampling Month	At sampling month	Mean three months before sampling	Two months before sampling
1.619117279	EOBS	EOBS	PISO.AI	PISO.AI	One month before sampling	One month before sampling	Two months before sampling	11 year May to July mean
1.619180587	EOBS	CRU	OIPC	OIPC	At sampling Month	At sampling month	Two months before sampling	Mean three months before sampling
1.619200326	EOBS	EOBS	OIPC	OIPC	At sampling Month	At sampling month	One month before sampling	Yearly May to July mean
1.619261392	CRU	CRU	OIPC	OIPC	11 year May to July mean	11 year May to July mean	One month before sampling	At sampling month
1.619261392	CRU	EOBS	OIPC	OIPC	11 year May to July mean	11 year May to July mean	One month before sampling	At sampling month
1.619382118	EOBS	CRU	PISO.AI	PISO.AI	Two months before sampling	Two months before sampling	Three months before sampling	Four months before sampling
1.619609419	CRU	CRU	OIPC	PISO.AI	Two months before sampling	Two months before sampling	Four months before sampling	Two months before sampling
1.619767435	CRU	CRU	OIPC	PISO.AI	At sampling Month	At sampling month	One month before sampling	11 year May to July mean
1.619983025	CRU	EOBS	OIPC	PISO.AI	At sampling Month	At sampling month	Yearly May to July mean	Mean three months before sampling
1.620291856	EOBS	CRU	OIPC	OIPC	One month before sampling	One month before sampling	One month before sampling	Three months before sampling
1.621099645	CRU	CRU	PISO.AI	PISO.AI	Mean three months before sampling	Mean three months before sampling	Four months before sampling	Mean three months before sampling
1.621227469	CRU	CRU	OIPC	PISO.AI	11 year May to July mean	11 year May to July mean	11 year May to July mean	Two months before sampling
1.621227469	CRU	EOBS	OIPC	PISO.AI	11 year May to July mean	11 year May to July mean	11 year May to July mean	Two months before sampling
1.621355996	CRU	CRU	OIPC	PISO.AI	Two months before sampling	Two months before sampling	Two months before sampling	Four months before sampling
1.621543691	CRU	CRU	PISO.AI	PISO.AI	Mean three months before sampling	Mean three months before sampling	Four months before sampling	Yearly May to July mean
1.621799635	CRU	CRU	PISO.AI	PISO.AI	Mean three months before sampling	Mean three months before sampling	Four months before sampling	At sampling month
1.622764644	CRU	CRU	OIPC	PISO.AI	Yearly May to July mean	One month before sampling	Three months before sampling	At sampling month
1.623136042	EOBS	CRU	OIPC	OIPC	Two months before sampling	Two months before sampling	Three months before sampling	Two months before sampling
1.623331487	CRU	CRU	PISO.AI	OIPC	11 year May to July mean	11 year May to July mean	Mean three months before sampling	Mean three months before sampling
1.623331487	CRU	EOBS	PISO.AI	OIPC	11 year May to July mean	11 year May to July mean	Mean three months before sampling	Mean three months before sampling
1.623371407	CRU	EOBS	OIPC	OIPC	Two months before sampling	Two months before sampling	Mean three months before sampling	Two months before sampling
1.623801753	CRU	CRU	PISO.AI	PISO.AI	11 year May to July mean	11 year May to July mean	Yearly May to July mean	Three months before sampling
1.623801753	CRU	EOBS	PISO.AI	PISO.AI	11 year May to July mean	11 year May to July mean	Yearly May to July mean	Three months before sampling
1.623863488	EOBS	EOBS	OIPC	OIPC	At sampling Month	At sampling month	Mean three months before sampling	Three months before sampling
1.624287983	EOBS	EOBS	PISO.AI	OIPC	One month before sampling	One month before sampling	Mean three months before sampling	Mean three months before sampling
1.624330148	CRU	EOBS	PISO.AI	PISO.AI	One month before sampling	One month before sampling	At sampling month	One month before sampling
1.624393698	CRU	EOBS	OIPC	PISO.AI	Two months before sampling	Two months before sampling	At sampling month	Three months before sampling
1.62443019	CRU	CRU	OIPC	OIPC	11 year May to July mean	11 year May to July mean	11 year May to July mean	Mean three months before sampling
1.62443019	CRU	EOBS	OIPC	OIPC	11 year May to July mean	11 year May to July mean	11 year May to July mean	Mean three months before sampling
1.624448588	EOBS	EOBS	OIPC	OIPC	At sampling Month	At sampling month	One month before sampling	Three months before sampling
1.624529562	CRU	CRU	OIPC	OIPC	11 year May to July mean	11 year May to July mean	Two months before sampling	Four months before sampling
1.624529562	CRU	EOBS	OIPC	OIPC	11 year May to July mean	11 year May to July mean	Two months before sampling	Four months before sampling
1.624591773	CRU	EOBS	OIPC	OIPC	At sampling Month	At sampling month	At sampling month	Three months before sampling
1.624942041	CRU	EOBS	PISO.AI	PISO.AI	One month before sampling	One month before sampling	One month before sampling	Mean three months before sampling
1.625174239	EOBS	EOBS	PISO.AI	OIPC	One month before sampling	One month before sampling	11 year May to July mean	Mean three months before sampling
1.625339635	CRU	CRU	PISO.AI	PISO.AI	Mean three months before sampling	Mean three months before sampling	One month before sampling	Three months before sampling
1.625352392	EOBS	EOBS	OIPC	OIPC	At sampling Month	At sampling month	One month before sampling	11 year May to July mean
1.625598353	CRU	EOBS	OIPC	PISO.AI	At sampling Month	At sampling month	At sampling month	Mean three months before sampling
1.625763347	CRU	EOBS	OIPC	PISO.AI	Two months before sampling	Two months before sampling	Two months before sampling	Three months before sampling
1.626881415	CRU	CRU	PISO.AI	OIPC	11 year May to July mean	One month before sampling	Three months before sampling	One month before sampling
1.626977806	EOBS	EOBS	PISO.AI	OIPC	One month before sampling	One month before sampling	Mean three months before sampling	One month before sampling
1.627137678	CRU	CRU	PISO.AI	OIPC	Mean three months before sampling	Mean three months before sampling	Two months before sampling	Three months before sampling
1.627242978	CRU	CRU	PISO.AI	PISO.AI	11 year May to July mean	11 year May to July mean	At sampling month	Three months before sampling
1.627242978	CRU	EOBS	PISO.AI	PISO.AI	11 year May to July mean	11 year May to July mean	At sampling month	Three months before sampling
1.627438827	CRU	EOBS	OIPC	PISO.AI	One month before sampling	Two months before sampling	Four months before sampling	At sampling month
1.627562391	CRU	EOBS	OIPC	PISO.AI	11 year May to July mean	One month before sampling	Two months before sampling	One month before sampling
1.628062644	EOBS	CRU	OIPC	OIPC	At sampling Month	At sampling month	Two months before sampling	One month before sampling
1.628079261	EOBS	EOBS	OIPC	OIPC	At sampling Month	At sampling month	One month before sampling	Mean three months before sampling
1.628135112	EOBS	CRU	PISO.AI	OIPC	At sampling Month	At sampling month	Two months before sampling	Four months before sampling
1.628467077	CRU	EOBS	OIPC	OIPC	At sampling Month	At sampling month	Two months before sampling	11 year May to July mean
1.628534699	CRU	EOBS	PISO.AI	PISO.AI	Two months before sampling	Two months before sampling	Yearly May to July mean	Four months before sampling
1.628644914	CRU	EOBS	PISO.AI	PISO.AI	One month before sampling	One month before sampling	One month before sampling	At sampling month
1.628707929	EOBS	EOBS	OIPC	PISO.AI	At sampling Month	At sampling month	Mean three months before sampling	11 year May to July mean
1.629008713	EOBS	EOBS	OIPC	PISO.AI	Two months before sampling	Two months before sampling	One month before sampling	Four months before sampling
1.62913219	EOBS	EOBS	OIPC	OIPC	Two months before sampling	Two months before sampling	One month before sampling	Three months before sampling
1.629138445	EOBS	EOBS	OIPC	PISO.AI	One month before sampling	One month before sampling	Yearly May to July mean	Mean three months before sampling
1.629482246	CRU	CRU	PISO.AI	OIPC	11 year May to July mean	11 year May to July mean	Two months before sampling	At sampling month
1.629482246	CRU	EOBS	PISO.AI	OIPC	11 year May to July mean	11 year May to July mean	Two months before sampling	At sampling month
1.62965278	EOBS	EOBS	OIPC	PISO.AI	One month before sampling	One month before sampling	11 year May to July mean	Mean three months before sampling
1.630032302	EOBS	EOBS	PISO.AI	OIPC	One month before sampling	One month before sampling	11 year May to July mean	One month before sampling
1.630210467	EOBS	EOBS	OIPC	OIPC	One month before sampling	One month before sampling	Three months before sampling	Two months before sampling
1.630297005	CRU	CRU	PISO.AI	OIPC	Two months before sampling	Two months before sampling	One month before sampling	Four months before sampling
1.630313976	EOBS	EOBS	OIPC	OIPC	At sampling Month	At sampling month	11 year May to July mean	Two months before sampling
1.630675064	CRU	CRU	PISO.AI	PISO.AI	Mean three months before sampling	Mean three months before sampling	Four months before sampling	11 year May to July mean
1.630676238	CRU	CRU	PISO.AI	PISO.AI	At sampling Month	At sampling month	Yearly May to July mean	Four months before sampling
1.630891209	CRU	EOBS	OIPC	PISO.AI	At sampling Month	At sampling month	At sampling month	One month before sampling
1.631045787	CRU	CRU	OIPC	PISO.AI	11 year May to July mean	11 year May to July mean	Yearly May to July mean	Two months before sampling
1.631045787	CRU	EOBS	OIPC	PISO.AI	11 year May to July mean	11 year May to July mean	Yearly May to July mean	Two months before sampling
1.63129452	CRU	CRU	PISO.AI	OIPC	11 year May to July mean	11 year May to July mean	Mean three months before sampling	One month before sampling
1.63129452	CRU	EOBS	PISO.AI	OIPC	11 year May to July mean	11 year May to July mean	Mean three months before sampling	One month before sampling
1.63150126	CRU	EOBS	OIPC	OIPC	Two months before sampling	Two months before sampling	Three months before sampling	Two months before sampling
1.631566342	CRU	CRU	PISO.AI	PISO.AI	11 year May to July mean	11 year May to July mean	Two months before sampling	Mean three months before sampling
1.631566342	CRU	EOBS	PISO.AI	PISO.AI	11 year May to July mean	11 year May to July mean	Two months before sampling	Mean three months before sampling
1.6316081	CRU	CRU	OIPC	PISO.AI	At sampling Month	At sampling month	One month before sampling	Yearly May to July mean
1.631946498	EOBS	CRU	PISO.AI	PISO.AI	Mean three months before sampling	Mean three months before sampling	Two months before sampling	Four months before sampling
1.632171482	EOBS	CRU	OIPC	PISO.AI	Yearly May to July mean	One month before sampling	Three months before sampling	One month before sampling
1.632650028	CRU	CRU	OIPC	PISO.AI	Yearly May to July mean	One month before sampling	Three months before sampling	Yearly May to July mean
1.632726779	CRU	EOBS	PISO.AI	PISO.AI	Two months before sampling	Two months before sampling	At sampling month	Four months before sampling
1.632905357	EOBS	EOBS	OIPC	OIPC	At sampling Month	One month before sampling	Three months before sampling	Three months before sampling
1.633298322	CRU	EOBS	OIPC	PISO.AI	At sampling Month	At sampling month	One month before sampling	At sampling month
1.633324313	CRU	CRU	OIPC	OIPC	11 year May to July mean	11 year May to July mean	11 year May to July mean	One month before sampling
1.633324313	CRU	EOBS	OIPC	OIPC	11 year May to July mean	11 year May to July mean	11 year May to July mean	One month before sampling
1.634234876	CRU	EOBS	OIPC	PISO.AI	11 year May to July mean	One month before sampling	One month before sampling	Two months before sampling
1.634334572	CRU	CRU	OIPC	OIPC	Two months before sampling	Two months before sampling	Mean three months before sampling	Four months before sampling
1.634397691	CRU	EOBS	OIPC	PISO.AI	At sampling Month	At sampling month	11 year May to July mean	Mean three months before sampling
1.634886881	CRU	EOBS	OIPC	PISO.AI	At sampling Month	At sampling month	Mean three months before sampling	At sampling month
1.63497945	EOBS	CRU	OIPC	PISO.AI	At sampling Month	At sampling month	One month before sampling	Three months before sampling
1.635819138	CRU	EOBS	PISO.AI	PISO.AI	Two months before sampling	Two months before sampling	Mean three months before sampling	Four months before sampling
1.635953685	CRU	CRU	OIPC	OIPC	At sampling Month	At sampling month	At sampling month	Two months before sampling
1.636025494	EOBS	CRU	OIPC	OIPC	Two months before sampling	Two months before sampling	Four months before sampling	Two months before sampling
1.636253515	CRU	CRU	OIPC	OIPC	11 year May to July mean	11 year May to July mean	Yearly May to July mean	Mean three months before sampling
1.636253515	CRU	EOBS	OIPC	OIPC	11 year May to July mean	11 year May to July mean	Yearly May to July mean	Mean three months before sampling
1.636621249	EOBS	CRU	PISO.AI	OIPC	At sampling Month	At sampling month	11 year May to July mean	Four months before sampling
1.63672318	CRU	CRU	PISO.AI	OIPC	At sampling Month	At sampling month	11 year May to July mean	Two months before sampling
1.636761844	CRU	CRU	OIPC	PISO.AI	Mean three months before sampling	Mean three months before sampling	Two months before sampling	Two months before sampling
1.636809658	EOBS	CRU	OIPC	OIPC	11 year May to July mean	At sampling month	Three months before sampling	Four months before sampling
1.637118705	EOBS	EOBS	PISO.AI	OIPC	Two months before sampling	Two months before sampling	11 year May to July mean	Three months before sampling
1.637239118	CRU	EOBS	PISO.AI	PISO.AI	One month before sampling	One month before sampling	Yearly May to July mean	Mean three months before sampling
1.637466124	CRU	CRU	OIPC	PISO.AI	11 year May to July mean	11 year May to July mean	One month before sampling	At sampling month
1.637466124	CRU	EOBS	OIPC	PISO.AI	11 year May to July mean	11 year May to July mean	One month before sampling	At sampling month
1.637534012	CRU	EOBS	OIPC	PISO.AI	At sampling Month	At sampling month	Yearly May to July mean	One month before sampling
1.637686156	CRU	CRU	OIPC	OIPC	One month before sampling	One month before sampling	Three months before sampling	Four months before sampling
1.637779441	CRU	EOBS	OIPC	OIPC	11 year May to July mean	Two months before sampling	Four months before sampling	Three months before sampling
1.637925438	CRU	CRU	PISO.AI	PISO.AI	11 year May to July mean	11 year May to July mean	Three months before sampling	11 year May to July mean
1.637925438	CRU	EOBS	PISO.AI	PISO.AI	11 year May to July mean	11 year May to July mean	Three months before sampling	11 year May to July mean
1.637929442	CRU	CRU	PISO.AI	OIPC	11 year May to July mean	One month before sampling	Three months before sampling	Mean three months before sampling
1.638054243	EOBS	EOBS	OIPC	OIPC	At sampling Month	At sampling month	One month before sampling	One month before sampling
1.638377733	CRU	CRU	PISO.AI	OIPC	11 year May to July mean	11 year May to July mean	Three months before sampling	Yearly May to July mean
1.638377733	CRU	EOBS	PISO.AI	OIPC	11 year May to July mean	11 year May to July mean	Three months before sampling	Yearly May to July mean
1.63866095	EOBS	EOBS	OIPC	OIPC	One month before sampling	One month before sampling	Yearly May to July mean	Four months before sampling
1.63903351	EOBS	CRU	OIPC	PISO.AI	One month before sampling	Two months before sampling	Four months before sampling	Four months before sampling
1.639289752	CRU	CRU	PISO.AI	PISO.AI	At sampling Month	At sampling month	At sampling month	Four months before sampling
1.639824683	CRU	EOBS	OIPC	PISO.AI	At sampling Month	One month before sampling	Three months before sampling	Four months before sampling
1.639993802	EOBS	CRU	OIPC	OIPC	Two months before sampling	Two months before sampling	Two months before sampling	Four months before sampling
1.640131872	EOBS	CRU	OIPC	OIPC	At sampling Month	At sampling month	11 year May to July mean	Three months before sampling
1.640222573	CRU	CRU	PISO.AI	PISO.AI	At sampling Month	At sampling month	One month before sampling	Three months before sampling
1.640256504	EOBS	CRU	OIPC	PISO.AI	One month before sampling	One month before sampling	One month before sampling	Three months before sampling
1.640306055	CRU	CRU	PISO.AI	OIPC	11 year May to July mean	11 year May to July mean	One month before sampling	Mean three months before sampling
1.640306055	CRU	EOBS	PISO.AI	OIPC	11 year May to July mean	11 year May to July mean	One month before sampling	Mean three months before sampling
1.640536997	CRU	EOBS	OIPC	OIPC	11 year May to July mean	One month before sampling	One month before sampling	Three months before sampling
1.64079967	EOBS	EOBS	OIPC	PISO.AI	At sampling Month	At sampling month	One month before sampling	11 year May to July mean
1.640866931	CRU	CRU	PISO.AI	OIPC	At sampling Month	At sampling month	One month before sampling	Four months before sampling
1.641189379	EOBS	CRU	OIPC	PISO.AI	At sampling Month	At sampling month	At sampling month	Four months before sampling
1.641582872	CRU	CRU	OIPC	OIPC	At sampling Month	At sampling month	One month before sampling	At sampling month
1.641961741	CRU	CRU	OIPC	PISO.AI	11 year May to July mean	One month before sampling	Three months before sampling	At sampling month
1.642881016	EOBS	EOBS	PISO.AI	OIPC	One month before sampling	One month before sampling	11 year May to July mean	Four months before sampling
1.643940901	CRU	CRU	OIPC	PISO.AI	Mean three months before sampling	Mean three months before sampling	Two months before sampling	One month before sampling
1.644026598	CRU	CRU	PISO.AI	OIPC	11 year May to July mean	One month before sampling	Three months before sampling	Two months before sampling
1.644270039	CRU	CRU	PISO.AI	OIPC	At sampling Month	At sampling month	Two months before sampling	Four months before sampling
1.644319526	CRU	EOBS	OIPC	PISO.AI	One month before sampling	One month before sampling	One month before sampling	Four months before sampling
1.644430614	EOBS	EOBS	OIPC	OIPC	At sampling Month	At sampling month	Mean three months before sampling	At sampling month
1.644574713	EOBS	EOBS	OIPC	PISO.AI	11 year May to July mean	At sampling month	Three months before sampling	At sampling month
1.64458823	CRU	CRU	PISO.AI	PISO.AI	11 year May to July mean	11 year May to July mean	Two months before sampling	Two months before sampling
1.64458823	CRU	EOBS	PISO.AI	PISO.AI	11 year May to July mean	11 year May to July mean	Two months before sampling	Two months before sampling
1.645085081	CRU	CRU	PISO.AI	OIPC	Mean three months before sampling	Mean three months before sampling	Four months before sampling	One month before sampling
1.645116179	EOBS	CRU	OIPC	PISO.AI	Two months before sampling	Two months before sampling	Three months before sampling	One month before sampling
1.645221662	CRU	EOBS	OIPC	PISO.AI	One month before sampling	One month before sampling	Three months before sampling	Yearly May to July mean
1.645317901	EOBS	EOBS	PISO.AI	OIPC	One month before sampling	One month before sampling	At sampling month	Two months before sampling
1.64536172	EOBS	CRU	OIPC	PISO.AI	At sampling Month	At sampling month	Two months before sampling	Two months before sampling
1.645424555	CRU	CRU	OIPC	OIPC	11 year May to July mean	11 year May to July mean	Yearly May to July mean	One month before sampling
1.645424555	CRU	EOBS	OIPC	OIPC	11 year May to July mean	11 year May to July mean	Yearly May to July mean	One month before sampling
1.645426402	CRU	CRU	PISO.AI	PISO.AI	At sampling Month	At sampling month	Two months before sampling	11 year May to July mean
1.645919861	EOBS	EOBS	PISO.AI	OIPC	One month before sampling	One month before sampling	Two months before sampling	At sampling month
1.646168548	EOBS	CRU	OIPC	OIPC	At sampling Month	At sampling month	Yearly May to July mean	Three months before sampling
1.646318958	CRU	CRU	PISO.AI	PISO.AI	At sampling Month	At sampling month	Two months before sampling	One month before sampling
1.646320717	CRU	CRU	PISO.AI	PISO.AI	11 year May to July mean	One month before sampling	Three months before sampling	Two months before sampling
1.646352188	EOBS	EOBS	OIPC	PISO.AI	One month before sampling	Two months before sampling	Four months before sampling	Three months before sampling
1.646646345	EOBS	EOBS	PISO.AI	PISO.AI	One month before sampling	One month before sampling	11 year May to July mean	Two months before sampling
1.647388516	CRU	CRU	OIPC	PISO.AI	At sampling Month	At sampling month	Mean three months before sampling	At sampling month
1.647583169	CRU	CRU	PISO.AI	OIPC	One month before sampling	One month before sampling	Four months before sampling	Two months before sampling
1.647707203	EOBS	EOBS	PISO.AI	PISO.AI	One month before sampling	One month before sampling	At sampling month	Four months before sampling
1.647716178	EOBS	EOBS	PISO.AI	OIPC	One month before sampling	One month before sampling	One month before sampling	Two months before sampling
1.648048019	CRU	EOBS	PISO.AI	PISO.AI	At sampling Month	At sampling month	11 year May to July mean	Mean three months before sampling
1.64807878	CRU	CRU	OIPC	PISO.AI	11 year May to July mean	One month before sampling	Three months before sampling	Yearly May to July mean
1.648177079	EOBS	EOBS	OIPC	OIPC	One month before sampling	One month before sampling	11 year May to July mean	At sampling month
1.648261086	CRU	EOBS	PISO.AI	PISO.AI	One month before sampling	One month before sampling	At sampling month	Yearly May to July mean
1.648402706	EOBS	CRU	PISO.AI	PISO.AI	At sampling Month	At sampling month	Two months before sampling	Four months before sampling
1.648416209	CRU	CRU	PISO.AI	OIPC	11 year May to July mean	11 year May to July mean	One month before sampling	One month before sampling
1.648416209	CRU	EOBS	PISO.AI	OIPC	11 year May to July mean	11 year May to July mean	One month before sampling	One month before sampling
1.648758987	EOBS	CRU	OIPC	OIPC	Yearly May to July mean	One month before sampling	Three months before sampling	Three months before sampling
1.64933633	CRU	CRU	OIPC	PISO.AI	Yearly May to July mean	One month before sampling	Two months before sampling	Three months before sampling
1.649433737	CRU	EOBS	PISO.AI	OIPC	Two months before sampling	Two months before sampling	Two months before sampling	Three months before sampling
1.649490714	CRU	EOBS	OIPC	PISO.AI	11 year May to July mean	One month before sampling	Two months before sampling	11 year May to July mean
1.649619933	CRU	EOBS	OIPC	OIPC	11 year May to July mean	One month before sampling	Mean three months before sampling	Two months before sampling
1.649882008	EOBS	EOBS	OIPC	PISO.AI	One month before sampling	One month before sampling	11 year May to July mean	11 year May to July mean
1.650133065	CRU	CRU	PISO.AI	OIPC	11 year May to July mean	11 year May to July mean	Three months before sampling	11 year May to July mean
1.650133065	CRU	EOBS	PISO.AI	OIPC	11 year May to July mean	11 year May to July mean	Three months before sampling	11 year May to July mean
1.650169991	CRU	CRU	PISO.AI	OIPC	One month before sampling	One month before sampling	Mean three months before sampling	Two months before sampling
1.650434868	CRU	EOBS	OIPC	OIPC	At sampling Month	One month before sampling	Three months before sampling	Two months before sampling
1.650553568	EOBS	CRU	OIPC	OIPC	At sampling Month	At sampling month	Two months before sampling	Yearly May to July mean
1.650576257	EOBS	EOBS	OIPC	OIPC	One month before sampling	One month before sampling	Yearly May to July mean	At sampling month
1.650587483	CRU	CRU	OIPC	PISO.AI	11 year May to July mean	One month before sampling	Two months before sampling	Three months before sampling
1.65070668	EOBS	CRU	OIPC	OIPC	At sampling Month	At sampling month	Two months before sampling	11 year May to July mean
1.650758159	EOBS	EOBS	OIPC	PISO.AI	11 year May to July mean	At sampling month	Three months before sampling	Mean three months before sampling
1.650807288	CRU	EOBS	OIPC	PISO.AI	At sampling Month	At sampling month	11 year May to July mean	One month before sampling
1.65098226	CRU	EOBS	OIPC	PISO.AI	At sampling Month	At sampling month	At sampling month	Yearly May to July mean
1.651710819	EOBS	EOBS	OIPC	PISO.AI	One month before sampling	One month before sampling	Yearly May to July mean	11 year May to July mean
1.651963205	CRU	EOBS	OIPC	PISO.AI	11 year May to July mean	One month before sampling	Two months before sampling	At sampling month
1.652979006	EOBS	EOBS	OIPC	OIPC	One month before sampling	One month before sampling	At sampling month	Mean three months before sampling
1.653337957	CRU	EOBS	OIPC	OIPC	11 year May to July mean	One month before sampling	Two months before sampling	Yearly May to July mean
1.654024527	CRU	EOBS	OIPC	OIPC	11 year May to July mean	One month before sampling	Two months before sampling	11 year May to July mean
1.654651998	EOBS	EOBS	OIPC	PISO.AI	11 year May to July mean	At sampling month	Three months before sampling	Yearly May to July mean
1.655228608	CRU	CRU	PISO.AI	OIPC	Mean three months before sampling	Mean three months before sampling	Four months before sampling	Mean three months before sampling
1.655356904	EOBS	EOBS	OIPC	PISO.AI	At sampling Month	One month before sampling	Three months before sampling	Four months before sampling
1.655711248	CRU	EOBS	PISO.AI	PISO.AI	Two months before sampling	Two months before sampling	One month before sampling	Four months before sampling
1.655821619	EOBS	CRU	PISO.AI	OIPC	At sampling Month	At sampling month	Mean three months before sampling	Four months before sampling
1.655928337	CRU	EOBS	PISO.AI	PISO.AI	One month before sampling	One month before sampling	One month before sampling	Yearly May to July mean
1.656406762	EOBS	EOBS	OIPC	PISO.AI	One month before sampling	One month before sampling	Two months before sampling	Three months before sampling
1.656453549	EOBS	EOBS	OIPC	OIPC	At sampling Month	At sampling month	Yearly May to July mean	Mean three months before sampling
1.657643382	CRU	CRU	PISO.AI	OIPC	Mean three months before sampling	Mean three months before sampling	Four months before sampling	11 year May to July mean
1.657913619	CRU	EOBS	OIPC	PISO.AI	11 year May to July mean	Two months before sampling	Four months before sampling	Four months before sampling
1.658197179	EOBS	EOBS	OIPC	OIPC	At sampling Month	At sampling month	Yearly May to July mean	One month before sampling
1.658395069	CRU	CRU	PISO.AI	OIPC	Mean three months before sampling	Mean three months before sampling	Four months before sampling	Yearly May to July mean
1.659325512	EOBS	CRU	OIPC	OIPC	Yearly May to July mean	One month before sampling	Three months before sampling	11 year May to July mean
1.659703139	EOBS	EOBS	OIPC	PISO.AI	One month before sampling	One month before sampling	11 year May to July mean	One month before sampling
1.659726981	EOBS	EOBS	PISO.AI	OIPC	One month before sampling	One month before sampling	Mean three months before sampling	Yearly May to July mean
1.65976437	EOBS	EOBS	OIPC	OIPC	One month before sampling	One month before sampling	One month before sampling	Four months before sampling
1.659775242	CRU	CRU	OIPC	OIPC	Yearly May to July mean	One month before sampling	Two months before sampling	Two months before sampling
1.659803786	EOBS	EOBS	OIPC	PISO.AI	Two months before sampling	Two months before sampling	Yearly May to July mean	Three months before sampling
1.659831494	CRU	CRU	PISO.AI	PISO.AI	11 year May to July mean	11 year May to July mean	Two months before sampling	Yearly May to July mean
1.659831494	CRU	EOBS	PISO.AI	PISO.AI	11 year May to July mean	11 year May to July mean	Two months before sampling	Yearly May to July mean
1.660116014	EOBS	EOBS	OIPC	OIPC	At sampling Month	At sampling month	One month before sampling	At sampling month
1.660156193	EOBS	EOBS	OIPC	PISO.AI	One month before sampling	One month before sampling	Yearly May to July mean	One month before sampling
1.660248179	EOBS	CRU	OIPC	OIPC	Yearly May to July mean	One month before sampling	Three months before sampling	Yearly May to July mean
1.660370159	CRU	CRU	PISO.AI	PISO.AI	Two months before sampling	Two months before sampling	Four months before sampling	Three months before sampling
1.660850357	EOBS	EOBS	OIPC	OIPC	11 year May to July mean	At sampling month	Two months before sampling	Three months before sampling
1.660879777	CRU	CRU	PISO.AI	OIPC	Two months before sampling	Two months before sampling	Mean three months before sampling	Four months before sampling
1.660917943	EOBS	EOBS	OIPC	PISO.AI	11 year May to July mean	At sampling month	Three months before sampling	One month before sampling
1.661349837	EOBS	EOBS	PISO.AI	OIPC	One month before sampling	One month before sampling	Mean three months before sampling	11 year May to July mean
1.661364728	EOBS	EOBS	OIPC	OIPC	One month before sampling	One month before sampling	At sampling month	One month before sampling
1.661669557	CRU	EOBS	OIPC	OIPC	Two months before sampling	Two months before sampling	One month before sampling	Two months before sampling
1.661703866	CRU	CRU	OIPC	OIPC	Three months before sampling	Three months before sampling	Three months before sampling	Yearly May to July mean
1.662187323	CRU	CRU	PISO.AI	OIPC	At sampling Month	At sampling month	Two months before sampling	At sampling month
1.662458914	EOBS	EOBS	OIPC	PISO.AI	Two months before sampling	Two months before sampling	At sampling month	Four months before sampling
1.662505088	CRU	CRU	PISO.AI	OIPC	11 year May to July mean	11 year May to July mean	Three months before sampling	One month before sampling
1.662505088	CRU	EOBS	PISO.AI	OIPC	11 year May to July mean	11 year May to July mean	Three months before sampling	One month before sampling
1.66257131	EOBS	EOBS	OIPC	OIPC	Two months before sampling	Two months before sampling	Two months before sampling	Yearly May to July mean
1.662741756	CRU	CRU	PISO.AI	OIPC	11 year May to July mean	11 year May to July mean	Yearly May to July mean	Two months before sampling
1.662741756	CRU	EOBS	PISO.AI	OIPC	11 year May to July mean	11 year May to July mean	Yearly May to July mean	Two months before sampling
1.662825894	CRU	EOBS	OIPC	OIPC	11 year May to July mean	One month before sampling	One month before sampling	One month before sampling
1.662878704	CRU	CRU	OIPC	PISO.AI	At sampling Month	At sampling month	11 year May to July mean	Two months before sampling
1.662919122	CRU	CRU	OIPC	OIPC	At sampling Month	At sampling month	11 year May to July mean	Mean three months before sampling
1.663192777	EOBS	CRU	OIPC	PISO.AI	At sampling Month	At sampling month	Two months before sampling	One month before sampling
1.663351398	CRU	EOBS	PISO.AI	OIPC	Two months before sampling	Two months before sampling	Yearly May to July mean	Four months before sampling
1.663629219	EOBS	EOBS	OIPC	OIPC	At sampling Month	At sampling month	11 year May to July mean	Mean three months before sampling
1.663678789	CRU	CRU	OIPC	PISO.AI	At sampling Month	One month before sampling	Three months before sampling	Four months before sampling
1.663687884	EOBS	EOBS	OIPC	PISO.AI	Two months before sampling	Two months before sampling	Two months before sampling	Four months before sampling
1.663730957	CRU	CRU	OIPC	PISO.AI	11 year May to July mean	One month before sampling	Two months before sampling	Four months before sampling
1.663866104	EOBS	CRU	PISO.AI	OIPC	At sampling Month	At sampling month	Mean three months before sampling	Three months before sampling
1.664004324	CRU	CRU	PISO.AI	OIPC	11 year May to July mean	One month before sampling	Three months before sampling	At sampling month
1.664168602	EOBS	EOBS	OIPC	OIPC	At sampling Month	At sampling month	At sampling month	Two months before sampling
1.664243916	CRU	EOBS	OIPC	PISO.AI	At sampling Month	At sampling month	Yearly May to July mean	Yearly May to July mean
1.664266444	CRU	CRU	PISO.AI	PISO.AI	Mean three months before sampling	Mean three months before sampling	Four months before sampling	Two months before sampling
1.664329942	CRU	EOBS	OIPC	OIPC	11 year May to July mean	One month before sampling	One month before sampling	Mean three months before sampling
1.664617378	EOBS	EOBS	OIPC	OIPC	Two months before sampling	Two months before sampling	Two months before sampling	11 year May to July mean
1.664978015	EOBS	CRU	PISO.AI	PISO.AI	At sampling Month	At sampling month	11 year May to July mean	Four months before sampling
1.665009127	EOBS	EOBS	OIPC	OIPC	At sampling Month	At sampling month	11 year May to July mean	One month before sampling
1.665170567	CRU	CRU	OIPC	PISO.AI	Yearly May to July mean	One month before sampling	Two months before sampling	Four months before sampling
1.665200319	EOBS	EOBS	OIPC	PISO.AI	At sampling Month	At sampling month	Mean three months before sampling	Two months before sampling
1.665252515	CRU	CRU	OIPC	PISO.AI	Three months before sampling	Three months before sampling	Three months before sampling	11 year May to July mean
1.665300921	CRU	EOBS	PISO.AI	OIPC	Two months before sampling	Two months before sampling	Mean three months before sampling	Four months before sampling
1.665314834	CRU	EOBS	PISO.AI	OIPC	11 year May to July mean	One month before sampling	Two months before sampling	Two months before sampling
1.665361203	EOBS	EOBS	OIPC	PISO.AI	Two months before sampling	Two months before sampling	11 year May to July mean	Three months before sampling
1.665455151	CRU	EOBS	PISO.AI	PISO.AI	At sampling Month	At sampling month	11 year May to July mean	One month before sampling
1.666054922	EOBS	EOBS	OIPC	OIPC	Two months before sampling	Two months before sampling	Two months before sampling	Two months before sampling
1.6660919	CRU	EOBS	PISO.AI	OIPC	Two months before sampling	Two months before sampling	At sampling month	Four months before sampling
1.666644057	EOBS	CRU	OIPC	PISO.AI	Yearly May to July mean	One month before sampling	Three months before sampling	11 year May to July mean
1.666772995	CRU	CRU	PISO.AI	PISO.AI	11 year May to July mean	11 year May to July mean	Mean three months before sampling	Two months before sampling
1.666772995	CRU	EOBS	PISO.AI	PISO.AI	11 year May to July mean	11 year May to July mean	Mean three months before sampling	Two months before sampling
1.666897086	EOBS	EOBS	OIPC	OIPC	One month before sampling	One month before sampling	11 year May to July mean	Four months before sampling
1.66707387	EOBS	EOBS	PISO.AI	OIPC	One month before sampling	One month before sampling	Yearly May to July mean	Two months before sampling
1.667197261	CRU	EOBS	PISO.AI	OIPC	At sampling Month	At sampling month	11 year May to July mean	Three months before sampling
1.667368851	EOBS	EOBS	PISO.AI	OIPC	At sampling Month	At sampling month	11 year May to July mean	Two months before sampling
1.667496143	CRU	EOBS	PISO.AI	PISO.AI	One month before sampling	One month before sampling	At sampling month	Three months before sampling
1.667686356	CRU	CRU	PISO.AI	PISO.AI	At sampling Month	At sampling month	Two months before sampling	Mean three months before sampling
1.667930748	EOBS	CRU	OIPC	PISO.AI	Two months before sampling	Two months before sampling	Three months before sampling	Mean three months before sampling
1.66835717	EOBS	CRU	OIPC	OIPC	Two months before sampling	Two months before sampling	Three months before sampling	11 year May to July mean
1.668503465	CRU	CRU	PISO.AI	OIPC	Two months before sampling	Two months before sampling	Two months before sampling	Four months before sampling
1.668731767	EOBS	EOBS	OIPC	OIPC	11 year May to July mean	At sampling month	Mean three months before sampling	Three months before sampling
1.669002557	CRU	EOBS	OIPC	PISO.AI	One month before sampling	One month before sampling	Mean three months before sampling	Four months before sampling
1.669249678	CRU	CRU	OIPC	PISO.AI	At sampling Month	At sampling month	Yearly May to July mean	Two months before sampling
1.669385036	CRU	CRU	PISO.AI	OIPC	At sampling Month	At sampling month	Mean three months before sampling	Mean three months before sampling
1.669411624	EOBS	CRU	OIPC	OIPC	Two months before sampling	Two months before sampling	Three months before sampling	Yearly May to July mean
1.66953909	CRU	CRU	PISO.AI	PISO.AI	11 year May to July mean	11 year May to July mean	Two months before sampling	At sampling month
1.66953909	CRU	EOBS	PISO.AI	PISO.AI	11 year May to July mean	11 year May to July mean	Two months before sampling	At sampling month
1.670029573	CRU	CRU	PISO.AI	PISO.AI	11 year May to July mean	11 year May to July mean	One month before sampling	Two months before sampling
1.670029573	CRU	EOBS	PISO.AI	PISO.AI	11 year May to July mean	11 year May to July mean	One month before sampling	Two months before sampling
1.670042195	EOBS	EOBS	OIPC	PISO.AI	At sampling Month	At sampling month	Two months before sampling	Yearly May to July mean
1.670185056	EOBS	CRU	OIPC	PISO.AI	At sampling Month	At sampling month	Two months before sampling	Mean three months before sampling
1.670435821	CRU	CRU	OIPC	OIPC	11 year May to July mean	11 year May to July mean	Three months before sampling	Three months before sampling
1.670435821	CRU	EOBS	OIPC	OIPC	11 year May to July mean	11 year May to July mean	Three months before sampling	Three months before sampling
1.67049849	CRU	CRU	OIPC	PISO.AI	Mean three months before sampling	Mean three months before sampling	Two months before sampling	Mean three months before sampling
1.670839477	CRU	CRU	OIPC	OIPC	At sampling Month	At sampling month	11 year May to July mean	One month before sampling
1.671276592	CRU	CRU	OIPC	OIPC	At sampling Month	At sampling month	Yearly May to July mean	Mean three months before sampling
1.671446227	CRU	EOBS	OIPC	PISO.AI	11 year May to July mean	One month before sampling	Mean three months before sampling	Two months before sampling
1.671693235	EOBS	CRU	OIPC	PISO.AI	11 year May to July mean	At sampling month	Two months before sampling	Four months before sampling
1.671752546	CRU	EOBS	OIPC	PISO.AI	At sampling Month	At sampling month	Yearly May to July mean	At sampling month
1.671914895	CRU	CRU	OIPC	PISO.AI	At sampling Month	At sampling month	One month before sampling	At sampling month
1.671990737	CRU	EOBS	OIPC	OIPC	Two months before sampling	Two months before sampling	Mean three months before sampling	11 year May to July mean
1.672036138	CRU	EOBS	OIPC	OIPC	One month before sampling	One month before sampling	Three months before sampling	One month before sampling
1.672193365	CRU	EOBS	OIPC	OIPC	At sampling Month	At sampling month	Two months before sampling	One month before sampling
1.672560688	CRU	EOBS	PISO.AI	PISO.AI	One month before sampling	One month before sampling	Yearly May to July mean	At sampling month
1.67262604	EOBS	EOBS	OIPC	PISO.AI	One month before sampling	One month before sampling	At sampling month	Two months before sampling
1.672628452	CRU	CRU	OIPC	PISO.AI	One month before sampling	One month before sampling	Mean three months before sampling	Two months before sampling
1.672676003	CRU	CRU	PISO.AI	OIPC	11 year May to July mean	11 year May to July mean	Three months before sampling	Mean three months before sampling
1.672676003	CRU	EOBS	PISO.AI	OIPC	11 year May to July mean	11 year May to July mean	Three months before sampling	Mean three months before sampling
1.672900884	EOBS	EOBS	OIPC	PISO.AI	At sampling Month	At sampling month	One month before sampling	Two months before sampling
1.673035377	EOBS	EOBS	OIPC	PISO.AI	Two months before sampling	Two months before sampling	Two months before sampling	Three months before sampling
1.67308033	CRU	EOBS	OIPC	PISO.AI	11 year May to July mean	Two months before sampling	Four months before sampling	Three months before sampling
1.673184482	CRU	CRU	PISO.AI	OIPC	One month before sampling	One month before sampling	One month before sampling	Two months before sampling
1.673185505	EOBS	CRU	OIPC	PISO.AI	Two months before sampling	Two months before sampling	Three months before sampling	Yearly May to July mean
1.673221163	EOBS	EOBS	OIPC	PISO.AI	At sampling Month	At sampling month	Two months before sampling	Mean three months before sampling
1.67328202	EOBS	EOBS	PISO.AI	PISO.AI	One month before sampling	One month before sampling	Mean three months before sampling	Four months before sampling
1.673423585	CRU	EOBS	OIPC	OIPC	Two months before sampling	Two months before sampling	Mean three months before sampling	Yearly May to July mean
1.673789824	EOBS	CRU	PISO.AI	OIPC	At sampling Month	At sampling month	One month before sampling	Three months before sampling
1.673819256	CRU	EOBS	PISO.AI	PISO.AI	One month before sampling	One month before sampling	At sampling month	At sampling month
1.673886726	CRU	EOBS	OIPC	PISO.AI	Two months before sampling	Two months before sampling	Two months before sampling	Four months before sampling
1.674019803	EOBS	CRU	OIPC	PISO.AI	Yearly May to July mean	One month before sampling	Three months before sampling	At sampling month
1.674430525	CRU	CRU	PISO.AI	PISO.AI	At sampling Month	At sampling month	Two months before sampling	Two months before sampling
1.674649038	EOBS	EOBS	OIPC	OIPC	One month before sampling	Two months before sampling	Four months before sampling	Two months before sampling
1.675365302	EOBS	CRU	PISO.AI	PISO.AI	At sampling Month	At sampling month	Mean three months before sampling	Four months before sampling
1.675430312	CRU	EOBS	OIPC	PISO.AI	11 year May to July mean	One month before sampling	Two months before sampling	Yearly May to July mean
1.67552582	EOBS	EOBS	OIPC	OIPC	At sampling Month	At sampling month	Two months before sampling	Two months before sampling
1.675919061	CRU	CRU	OIPC	PISO.AI	11 year May to July mean	One month before sampling	Three months before sampling	11 year May to July mean
1.67592052	CRU	CRU	OIPC	OIPC	Three months before sampling	Three months before sampling	Three months before sampling	11 year May to July mean
1.675936006	CRU	EOBS	PISO.AI	PISO.AI	One month before sampling	One month before sampling	Yearly May to July mean	One month before sampling
1.676017895	EOBS	EOBS	OIPC	PISO.AI	11 year May to July mean	At sampling month	Three months before sampling	Two months before sampling
1.676399581	CRU	CRU	PISO.AI	OIPC	At sampling Month	At sampling month	Mean three months before sampling	One month before sampling
1.676669779	EOBS	CRU	OIPC	OIPC	Two months before sampling	Two months before sampling	Three months before sampling	Mean three months before sampling
1.676850891	EOBS	EOBS	PISO.AI	OIPC	Two months before sampling	Two months before sampling	Mean three months before sampling	Three months before sampling
1.677040071	CRU	EOBS	PISO.AI	OIPC	At sampling Month	At sampling month	Two months before sampling	Yearly May to July mean
1.677364179	CRU	CRU	OIPC	OIPC	11 year May to July mean	One month before sampling	Three months before sampling	11 year May to July mean
1.677593619	CRU	CRU	PISO.AI	OIPC	At sampling Month	At sampling month	One month before sampling	Mean three months before sampling
1.677692994	CRU	EOBS	OIPC	PISO.AI	At sampling Month	At sampling month	11 year May to July mean	Yearly May to July mean
1.67772998	EOBS	CRU	PISO.AI	OIPC	One month before sampling	One month before sampling	Mean three months before sampling	Three months before sampling
1.677941016	EOBS	CRU	PISO.AI	OIPC	At sampling Month	At sampling month	One month before sampling	Four months before sampling
1.678057775	EOBS	EOBS	OIPC	PISO.AI	At sampling Month	At sampling month	Two months before sampling	One month before sampling
1.678243993	CRU	EOBS	OIPC	OIPC	At sampling Month	At sampling month	Yearly May to July mean	Three months before sampling
1.678538424	CRU	EOBS	OIPC	PISO.AI	At sampling Month	At sampling month	At sampling month	At sampling month
1.67908434	EOBS	CRU	PISO.AI	OIPC	Two months before sampling	Two months before sampling	Three months before sampling	Two months before sampling
1.679099761	EOBS	EOBS	OIPC	PISO.AI	Two months before sampling	Two months before sampling	Mean three months before sampling	Three months before sampling
1.679103574	EOBS	CRU	PISO.AI	PISO.AI	One month before sampling	One month before sampling	11 year May to July mean	Four months before sampling
1.67948849	CRU	CRU	OIPC	OIPC	At sampling Month	At sampling month	Yearly May to July mean	One month before sampling
1.679766669	EOBS	CRU	PISO.AI	PISO.AI	Two months before sampling	Two months before sampling	Four months before sampling	Three months before sampling
1.679944324	EOBS	CRU	PISO.AI	PISO.AI	One month before sampling	One month before sampling	Three months before sampling	Four months before sampling
1.679976904	CRU	EOBS	PISO.AI	PISO.AI	At sampling Month	At sampling month	Two months before sampling	11 year May to July mean
1.680004725	EOBS	EOBS	OIPC	OIPC	11 year May to July mean	At sampling month	Three months before sampling	Two months before sampling
1.680530838	EOBS	CRU	OIPC	PISO.AI	Mean three months before sampling	Mean three months before sampling	Mean three months before sampling	Four months before sampling
1.68061268	EOBS	EOBS	PISO.AI	PISO.AI	One month before sampling	One month before sampling	Two months before sampling	At sampling month
1.680657377	CRU	CRU	OIPC	OIPC	Two months before sampling	Two months before sampling	Four months before sampling	Two months before sampling
1.680659616	CRU	EOBS	PISO.AI	OIPC	11 year May to July mean	One month before sampling	Two months before sampling	One month before sampling
1.68077603	EOBS	EOBS	OIPC	PISO.AI	At sampling Month	At sampling month	Mean three months before sampling	Mean three months before sampling
1.681389981	CRU	EOBS	PISO.AI	OIPC	Two months before sampling	Two months before sampling	One month before sampling	Four months before sampling
1.681394318	EOBS	EOBS	PISO.AI	PISO.AI	One month before sampling	One month before sampling	Two months before sampling	Mean three months before sampling
1.681482251	CRU	CRU	PISO.AI	OIPC	At sampling Month	One month before sampling	Four months before sampling	Three months before sampling
1.68153862	CRU	EOBS	PISO.AI	OIPC	11 year May to July mean	Two months before sampling	Four months before sampling	Four months before sampling
1.682036065	CRU	EOBS	OIPC	OIPC	At sampling Month	At sampling month	Two months before sampling	Mean three months before sampling
1.68213724	CRU	CRU	OIPC	OIPC	Three months before sampling	Three months before sampling	Three months before sampling	At sampling month
1.683473353	CRU	CRU	OIPC	OIPC	11 year May to July mean	One month before sampling	Three months before sampling	Yearly May to July mean
1.68352681	EOBS	CRU	OIPC	PISO.AI	Yearly May to July mean	One month before sampling	Three months before sampling	Yearly May to July mean
1.683651152	CRU	EOBS	OIPC	OIPC	One month before sampling	One month before sampling	Three months before sampling	Mean three months before sampling
1.683704969	EOBS	CRU	OIPC	PISO.AI	At sampling Month	At sampling month	Two months before sampling	11 year May to July mean
1.68385599	CRU	EOBS	OIPC	PISO.AI	At sampling Month	At sampling month	11 year May to July mean	At sampling month
1.683859042	CRU	EOBS	OIPC	PISO.AI	One month before sampling	One month before sampling	Three months before sampling	Mean three months before sampling
1.684032987	CRU	CRU	PISO.AI	OIPC	11 year May to July mean	11 year May to July mean	Mean three months before sampling	11 year May to July mean
1.684032987	CRU	EOBS	PISO.AI	OIPC	11 year May to July mean	11 year May to July mean	Mean three months before sampling	11 year May to July mean
1.684273347	CRU	EOBS	PISO.AI	OIPC	At sampling Month	At sampling month	Two months before sampling	At sampling month
1.684647184	EOBS	EOBS	OIPC	OIPC	11 year May to July mean	At sampling month	One month before sampling	Three months before sampling
1.684803923	CRU	CRU	PISO.AI	OIPC	At sampling Month	At sampling month	One month before sampling	One month before sampling
1.68529073	EOBS	EOBS	OIPC	OIPC	One month before sampling	One month before sampling	Mean three months before sampling	Four months before sampling
1.685303016	EOBS	EOBS	OIPC	PISO.AI	One month before sampling	One month before sampling	11 year May to July mean	At sampling month
1.685339768	EOBS	EOBS	OIPC	PISO.AI	At sampling Month	At sampling month	Mean three months before sampling	One month before sampling
1.685430134	CRU	CRU	OIPC	OIPC	Two months before sampling	Two months before sampling	One month before sampling	Four months before sampling
1.685724792	EOBS	CRU	PISO.AI	PISO.AI	One month before sampling	One month before sampling	Three months before sampling	Three months before sampling
1.685760939	EOBS	EOBS	PISO.AI	OIPC	Two months before sampling	Two months before sampling	Mean three months before sampling	Four months before sampling
1.685936485	CRU	EOBS	PISO.AI	OIPC	Two months before sampling	Two months before sampling	11 year May to July mean	Two months before sampling
1.686075835	CRU	EOBS	OIPC	OIPC	11 year May to July mean	One month before sampling	Mean three months before sampling	Three months before sampling
1.686132328	EOBS	EOBS	OIPC	PISO.AI	At sampling Month	At sampling month	Two months before sampling	At sampling month
1.686234081	EOBS	EOBS	PISO.AI	OIPC	Two months before sampling	Two months before sampling	One month before sampling	Three months before sampling
1.686773318	EOBS	EOBS	OIPC	PISO.AI	One month before sampling	One month before sampling	Yearly May to July mean	At sampling month
1.686992964	CRU	CRU	PISO.AI	OIPC	11 year May to July mean	11 year May to July mean	Mean three months before sampling	Yearly May to July mean
1.686992964	CRU	EOBS	PISO.AI	OIPC	11 year May to July mean	11 year May to July mean	Mean three months before sampling	Yearly May to July mean
1.687085266	CRU	CRU	OIPC	OIPC	One month before sampling	One month before sampling	Mean three months before sampling	Mean three months before sampling
1.687340328	CRU	CRU	PISO.AI	OIPC	At sampling Month	At sampling month	Three months before sampling	At sampling month
1.687646688	CRU	CRU	OIPC	OIPC	11 year May to July mean	One month before sampling	Three months before sampling	Three months before sampling
1.687857993	EOBS	EOBS	PISO.AI	PISO.AI	One month before sampling	One month before sampling	Two months before sampling	One month before sampling
1.688263471	EOBS	EOBS	OIPC	PISO.AI	At sampling Month	At sampling month	Two months before sampling	Two months before sampling
1.688284853	CRU	CRU	OIPC	PISO.AI	11 year May to July mean	11 year May to July mean	11 year May to July mean	Mean three months before sampling
1.688284853	CRU	EOBS	OIPC	PISO.AI	11 year May to July mean	11 year May to July mean	11 year May to July mean	Mean three months before sampling
1.688948951	CRU	EOBS	OIPC	OIPC	11 year May to July mean	One month before sampling	Mean three months before sampling	One month before sampling
1.689159229	CRU	CRU	OIPC	OIPC	At sampling Month	At sampling month	Two months before sampling	Four months before sampling
1.689172516	EOBS	EOBS	PISO.AI	PISO.AI	One month before sampling	One month before sampling	Mean three months before sampling	11 year May to July mean
1.689321414	EOBS	CRU	OIPC	OIPC	One month before sampling	One month before sampling	Four months before sampling	At sampling month
1.689622879	CRU	EOBS	PISO.AI	PISO.AI	Two months before sampling	Two months before sampling	Mean three months before sampling	Three months before sampling
1.689673155	CRU	EOBS	PISO.AI	OIPC	At sampling Month	At sampling month	Two months before sampling	11 year May to July mean
1.690228168	CRU	EOBS	PISO.AI	PISO.AI	One month before sampling	One month before sampling	One month before sampling	One month before sampling
1.690336807	CRU	EOBS	OIPC	OIPC	Two months before sampling	Two months before sampling	Mean three months before sampling	Mean three months before sampling
1.690467057	EOBS	EOBS	OIPC	PISO.AI	At sampling Month	At sampling month	One month before sampling	Mean three months before sampling
1.690733473	EOBS	EOBS	OIPC	PISO.AI	Two months before sampling	Two months before sampling	Two months before sampling	11 year May to July mean
1.690778179	CRU	CRU	PISO.AI	OIPC	One month before sampling	One month before sampling	Two months before sampling	Mean three months before sampling
1.691293204	CRU	EOBS	OIPC	PISO.AI	11 year May to July mean	One month before sampling	One month before sampling	Three months before sampling
1.691526536	EOBS	CRU	PISO.AI	PISO.AI	One month before sampling	One month before sampling	Two months before sampling	Three months before sampling
1.691955317	EOBS	EOBS	OIPC	PISO.AI	One month before sampling	One month before sampling	11 year May to July mean	Yearly May to July mean
1.692071385	EOBS	EOBS	OIPC	PISO.AI	One month before sampling	One month before sampling	Yearly May to July mean	Yearly May to July mean
1.692129023	EOBS	EOBS	PISO.AI	PISO.AI	One month before sampling	One month before sampling	Two months before sampling	Yearly May to July mean
1.692520758	CRU	CRU	OIPC	PISO.AI	Yearly May to July mean	One month before sampling	One month before sampling	Four months before sampling
1.692564083	CRU	CRU	OIPC	OIPC	At sampling Month	At sampling month	Three months before sampling	Three months before sampling
1.692650766	CRU	EOBS	PISO.AI	OIPC	11 year May to July mean	One month before sampling	Two months before sampling	Mean three months before sampling
1.692714739	EOBS	EOBS	PISO.AI	PISO.AI	One month before sampling	One month before sampling	Mean three months before sampling	Two months before sampling
1.693021397	CRU	CRU	PISO.AI	PISO.AI	11 year May to July mean	One month before sampling	Three months before sampling	Mean three months before sampling
1.693457728	EOBS	CRU	OIPC	PISO.AI	Two months before sampling	Two months before sampling	Three months before sampling	At sampling month
1.693707451	EOBS	CRU	OIPC	PISO.AI	Two months before sampling	Two months before sampling	Three months before sampling	Two months before sampling
1.693885697	CRU	EOBS	PISO.AI	OIPC	At sampling Month	At sampling month	Mean three months before sampling	At sampling month
1.694197336	CRU	CRU	OIPC	PISO.AI	11 year May to July mean	11 year May to July mean	11 year May to July mean	One month before sampling
1.694197336	CRU	EOBS	OIPC	PISO.AI	11 year May to July mean	11 year May to July mean	11 year May to July mean	One month before sampling
1.694488316	CRU	CRU	OIPC	OIPC	Mean three months before sampling	Mean three months before sampling	Two months before sampling	Mean three months before sampling
1.694553016	EOBS	EOBS	OIPC	OIPC	One month before sampling	One month before sampling	At sampling month	11 year May to July mean
1.694785555	EOBS	EOBS	OIPC	PISO.AI	At sampling Month	At sampling month	Yearly May to July mean	Two months before sampling
1.695114681	EOBS	EOBS	OIPC	PISO.AI	At sampling Month	At sampling month	One month before sampling	One month before sampling
1.695493994	CRU	EOBS	OIPC	OIPC	11 year May to July mean	One month before sampling	Mean three months before sampling	Mean three months before sampling
1.695791667	EOBS	EOBS	OIPC	OIPC	One month before sampling	One month before sampling	At sampling month	Yearly May to July mean
1.695975602	CRU	EOBS	PISO.AI	OIPC	At sampling Month	At sampling month	Mean three months before sampling	One month before sampling
1.696043991	EOBS	EOBS	OIPC	OIPC	Two months before sampling	Two months before sampling	Two months before sampling	Mean three months before sampling
1.696174597	CRU	EOBS	PISO.AI	PISO.AI	One month before sampling	One month before sampling	At sampling month	Four months before sampling
1.696178718	EOBS	CRU	OIPC	PISO.AI	One month before sampling	One month before sampling	At sampling month	Four months before sampling
1.696396866	EOBS	CRU	OIPC	OIPC	At sampling Month	At sampling month	Two months before sampling	At sampling month
1.696547691	EOBS	CRU	OIPC	OIPC	Yearly May to July mean	One month before sampling	Two months before sampling	Three months before sampling
1.696615154	EOBS	EOBS	PISO.AI	OIPC	One month before sampling	One month before sampling	11 year May to July mean	11 year May to July mean
1.696719292	EOBS	CRU	OIPC	OIPC	Two months before sampling	Two months before sampling	Three months before sampling	One month before sampling
1.696782398	CRU	EOBS	PISO.AI	PISO.AI	At sampling Month	At sampling month	11 year May to July mean	Yearly May to July mean
1.696808562	CRU	EOBS	PISO.AI	OIPC	At sampling Month	At sampling month	Mean three months before sampling	Yearly May to July mean
1.697299607	EOBS	EOBS	PISO.AI	OIPC	One month before sampling	One month before sampling	11 year May to July mean	Yearly May to July mean
1.69734554	CRU	CRU	PISO.AI	PISO.AI	At sampling Month	At sampling month	Two months before sampling	Yearly May to July mean
1.698063407	EOBS	EOBS	PISO.AI	OIPC	One month before sampling	One month before sampling	One month before sampling	Mean three months before sampling
1.69821649	EOBS	CRU	OIPC	PISO.AI	Two months before sampling	Two months before sampling	Three months before sampling	11 year May to July mean
1.698317486	CRU	CRU	PISO.AI	OIPC	Mean three months before sampling	Mean three months before sampling	One month before sampling	Three months before sampling
1.698408273	EOBS	CRU	OIPC	OIPC	Three months before sampling	Three months before sampling	Three months before sampling	Yearly May to July mean
1.698542373	EOBS	EOBS	OIPC	PISO.AI	At sampling Month	At sampling month	Mean three months before sampling	Yearly May to July mean
1.698547224	CRU	CRU	OIPC	PISO.AI	Yearly May to July mean	One month before sampling	Two months before sampling	Two months before sampling
1.699943822	EOBS	EOBS	OIPC	PISO.AI	At sampling Month	One month before sampling	Three months before sampling	Three months before sampling
1.700409762	CRU	CRU	OIPC	OIPC	Yearly May to July mean	One month before sampling	One month before sampling	Three months before sampling
1.700473065	CRU	CRU	OIPC	PISO.AI	11 year May to July mean	11 year May to July mean	Yearly May to July mean	Mean three months before sampling
1.700473065	CRU	EOBS	OIPC	PISO.AI	11 year May to July mean	11 year May to July mean	Yearly May to July mean	Mean three months before sampling
1.700681603	EOBS	EOBS	PISO.AI	OIPC	One month before sampling	One month before sampling	One month before sampling	One month before sampling
1.700873616	EOBS	CRU	PISO.AI	PISO.AI	At sampling Month	At sampling month	One month before sampling	Four months before sampling
1.700887319	CRU	EOBS	PISO.AI	PISO.AI	One month before sampling	One month before sampling	Yearly May to July mean	Yearly May to July mean
1.701062558	EOBS	CRU	PISO.AI	OIPC	One month before sampling	One month before sampling	One month before sampling	Three months before sampling
1.701074942	CRU	CRU	OIPC	PISO.AI	Three months before sampling	Three months before sampling	Three months before sampling	Yearly May to July mean
1.701107692	CRU	CRU	OIPC	OIPC	Three months before sampling	Three months before sampling	Yearly May to July mean	Three months before sampling
1.701164969	CRU	CRU	PISO.AI	OIPC	One month before sampling	One month before sampling	Two months before sampling	One month before sampling
1.701173767	EOBS	EOBS	PISO.AI	OIPC	One month before sampling	One month before sampling	Mean three months before sampling	At sampling month
1.701400463	EOBS	EOBS	OIPC	OIPC	At sampling Month	One month before sampling	Three months before sampling	Four months before sampling
1.70145647	CRU	EOBS	OIPC	PISO.AI	Two months before sampling	Two months before sampling	Mean three months before sampling	11 year May to July mean
1.701533172	CRU	EOBS	OIPC	OIPC	One month before sampling	One month before sampling	At sampling month	Four months before sampling
1.702024811	CRU	EOBS	PISO.AI	OIPC	At sampling Month	At sampling month	Mean three months before sampling	Mean three months before sampling
1.702052376	CRU	EOBS	OIPC	OIPC	11 year May to July mean	Two months before sampling	Four months before sampling	Two months before sampling
1.70221453	CRU	EOBS	OIPC	PISO.AI	At sampling Month	At sampling month	Two months before sampling	Yearly May to July mean
1.702450988	CRU	EOBS	PISO.AI	PISO.AI	At sampling Month	At sampling month	11 year May to July mean	At sampling month
1.702750378	EOBS	CRU	PISO.AI	PISO.AI	Mean three months before sampling	Mean three months before sampling	Two months before sampling	Three months before sampling
1.702760281	EOBS	CRU	OIPC	PISO.AI	At sampling Month	At sampling month	Two months before sampling	Yearly May to July mean
1.702849411	CRU	EOBS	PISO.AI	PISO.AI	Two months before sampling	Two months before sampling	Yearly May to July mean	Three months before sampling
1.70308198	CRU	CRU	OIPC	OIPC	One month before sampling	One month before sampling	Mean three months before sampling	One month before sampling
1.703679811	CRU	EOBS	PISO.AI	PISO.AI	At sampling Month	At sampling month	Mean three months before sampling	11 year May to July mean
1.70374128	EOBS	EOBS	OIPC	PISO.AI	At sampling Month	At sampling month	11 year May to July mean	Two months before sampling
1.703830135	CRU	EOBS	OIPC	OIPC	At sampling Month	At sampling month	11 year May to July mean	Three months before sampling
1.703915432	CRU	CRU	OIPC	OIPC	Mean three months before sampling	Mean three months before sampling	Two months before sampling	One month before sampling
1.704380388	CRU	CRU	PISO.AI	PISO.AI	11 year May to July mean	11 year May to July mean	Three months before sampling	At sampling month
1.704380388	CRU	EOBS	PISO.AI	PISO.AI	11 year May to July mean	11 year May to July mean	Three months before sampling	At sampling month
1.704412966	EOBS	EOBS	PISO.AI	PISO.AI	One month before sampling	One month before sampling	11 year May to July mean	Mean three months before sampling
1.704814728	EOBS	CRU	OIPC	PISO.AI	Three months before sampling	Three months before sampling	Three months before sampling	11 year May to July mean
1.70482174	EOBS	EOBS	PISO.AI	PISO.AI	One month before sampling	One month before sampling	Mean three months before sampling	Three months before sampling
1.704909516	CRU	EOBS	OIPC	OIPC	Yearly May to July mean	Two months before sampling	Four months before sampling	Three months before sampling
1.705252204	CRU	EOBS	OIPC	OIPC	11 year May to July mean	One month before sampling	Three months before sampling	At sampling month
1.705540518	CRU	CRU	OIPC	PISO.AI	Mean three months before sampling	Mean three months before sampling	Two months before sampling	Yearly May to July mean
1.706109848	EOBS	EOBS	OIPC	PISO.AI	Two months before sampling	Two months before sampling	One month before sampling	Three months before sampling
1.706264334	EOBS	EOBS	OIPC	PISO.AI	At sampling Month	At sampling month	One month before sampling	Yearly May to July mean
1.70626628	EOBS	EOBS	OIPC	PISO.AI	Two months before sampling	Two months before sampling	Two months before sampling	Yearly May to July mean
1.70634645	EOBS	EOBS	OIPC	OIPC	At sampling Month	At sampling month	Yearly May to July mean	Yearly May to July mean
1.706499997	CRU	EOBS	PISO.AI	OIPC	At sampling Month	At sampling month	Mean three months before sampling	11 year May to July mean
1.706610059	EOBS	CRU	OIPC	PISO.AI	Mean three months before sampling	Mean three months before sampling	One month before sampling	Four months before sampling
1.706923324	CRU	EOBS	OIPC	PISO.AI	Two months before sampling	Two months before sampling	Mean three months before sampling	Yearly May to July mean
1.707065428	CRU	EOBS	PISO.AI	OIPC	Two months before sampling	Two months before sampling	Mean three months before sampling	Two months before sampling
1.707077633	CRU	EOBS	OIPC	PISO.AI	Two months before sampling	Two months before sampling	Mean three months before sampling	One month before sampling
1.707151797	CRU	EOBS	OIPC	PISO.AI	One month before sampling	One month before sampling	Three months before sampling	One month before sampling
1.707180202	CRU	CRU	OIPC	PISO.AI	One month before sampling	One month before sampling	One month before sampling	Two months before sampling
1.707257462	EOBS	EOBS	PISO.AI	OIPC	Two months before sampling	Two months before sampling	At sampling month	Four months before sampling
1.707294104	CRU	CRU	OIPC	PISO.AI	11 year May to July mean	11 year May to July mean	Yearly May to July mean	One month before sampling
1.707294104	CRU	EOBS	OIPC	PISO.AI	11 year May to July mean	11 year May to July mean	Yearly May to July mean	One month before sampling
1.707335956	CRU	CRU	OIPC	OIPC	One month before sampling	One month before sampling	11 year May to July mean	Two months before sampling
1.707498891	CRU	CRU	OIPC	OIPC	11 year May to July mean	11 year May to July mean	11 year May to July mean	11 year May to July mean
1.707498891	CRU	EOBS	OIPC	OIPC	11 year May to July mean	11 year May to July mean	11 year May to July mean	11 year May to July mean
1.707543737	CRU	CRU	OIPC	OIPC	Two months before sampling	Two months before sampling	11 year May to July mean	Four months before sampling
1.707712835	CRU	EOBS	OIPC	OIPC	Two months before sampling	Two months before sampling	11 year May to July mean	Mean three months before sampling
1.707738268	EOBS	EOBS	PISO.AI	OIPC	Two months before sampling	Two months before sampling	One month before sampling	Four months before sampling
1.708087531	EOBS	CRU	PISO.AI	OIPC	At sampling Month	At sampling month	Three months before sampling	At sampling month
1.708247742	EOBS	EOBS	PISO.AI	PISO.AI	One month before sampling	One month before sampling	Two months before sampling	Two months before sampling
1.708580669	EOBS	CRU	OIPC	PISO.AI	Yearly May to July mean	One month before sampling	Two months before sampling	Four months before sampling
1.70883299	CRU	EOBS	OIPC	OIPC	11 year May to July mean	One month before sampling	Two months before sampling	Three months before sampling
1.708854845	EOBS	EOBS	OIPC	OIPC	At sampling Month	At sampling month	Yearly May to July mean	11 year May to July mean
1.708895589	EOBS	EOBS	OIPC	OIPC	Two months before sampling	Two months before sampling	Two months before sampling	One month before sampling
1.709205272	CRU	EOBS	OIPC	OIPC	Two months before sampling	Two months before sampling	Mean three months before sampling	One month before sampling
1.709313846	CRU	CRU	OIPC	OIPC	11 year May to July mean	One month before sampling	Two months before sampling	Three months before sampling
1.709406323	CRU	EOBS	PISO.AI	PISO.AI	One month before sampling	One month before sampling	Mean three months before sampling	Three months before sampling
1.709424806	CRU	CRU	PISO.AI	PISO.AI	At sampling Month	At sampling month	One month before sampling	Two months before sampling
1.709462933	EOBS	CRU	OIPC	PISO.AI	Yearly May to July mean	One month before sampling	Three months before sampling	Three months before sampling
1.70963699	EOBS	EOBS	OIPC	OIPC	At sampling Month	At sampling month	11 year May to July mean	Yearly May to July mean
1.70988387	CRU	EOBS	PISO.AI	OIPC	Two months before sampling	Two months before sampling	One month before sampling	Two months before sampling
1.709968264	EOBS	EOBS	PISO.AI	PISO.AI	One month before sampling	One month before sampling	At sampling month	Three months before sampling
1.710301584	CRU	EOBS	OIPC	PISO.AI	11 year May to July mean	One month before sampling	One month before sampling	Mean three months before sampling
1.710949688	CRU	CRU	PISO.AI	PISO.AI	11 year May to July mean	11 year May to July mean	Mean three months before sampling	Mean three months before sampling
1.710949688	CRU	EOBS	PISO.AI	PISO.AI	11 year May to July mean	11 year May to July mean	Mean three months before sampling	Mean three months before sampling
1.710996295	CRU	CRU	PISO.AI	OIPC	Mean three months before sampling	Mean three months before sampling	Mean three months before sampling	Three months before sampling
1.71153808	CRU	CRU	PISO.AI	OIPC	11 year May to July mean	11 year May to July mean	One month before sampling	11 year May to July mean
1.71153808	CRU	EOBS	PISO.AI	OIPC	11 year May to July mean	11 year May to July mean	One month before sampling	11 year May to July mean
1.711881073	CRU	CRU	OIPC	OIPC	11 year May to July mean	11 year May to July mean	11 year May to July mean	Yearly May to July mean
1.711881073	CRU	EOBS	OIPC	OIPC	11 year May to July mean	11 year May to July mean	11 year May to July mean	Yearly May to July mean
1.711943562	EOBS	CRU	OIPC	OIPC	Three months before sampling	Three months before sampling	Three months before sampling	11 year May to July mean
1.712588938	EOBS	EOBS	PISO.AI	OIPC	Two months before sampling	Two months before sampling	Yearly May to July mean	Three months before sampling
1.712647034	EOBS	EOBS	OIPC	OIPC	Two months before sampling	Two months before sampling	At sampling month	Three months before sampling
1.712759358	EOBS	EOBS	PISO.AI	OIPC	Two months before sampling	Two months before sampling	Yearly May to July mean	Four months before sampling
1.712962461	CRU	CRU	PISO.AI	OIPC	11 year May to July mean	11 year May to July mean	At sampling month	Two months before sampling
1.712962461	CRU	EOBS	PISO.AI	OIPC	11 year May to July mean	11 year May to July mean	At sampling month	Two months before sampling
1.712969977	CRU	EOBS	PISO.AI	OIPC	At sampling Month	At sampling month	Two months before sampling	One month before sampling
1.713282762	CRU	EOBS	OIPC	PISO.AI	At sampling Month	At sampling month	Two months before sampling	At sampling month
1.71331608	CRU	EOBS	OIPC	OIPC	Two months before sampling	Two months before sampling	One month before sampling	11 year May to July mean
1.713513613	EOBS	EOBS	PISO.AI	PISO.AI	Two months before sampling	Two months before sampling	Mean three months before sampling	Four months before sampling
1.713539585	EOBS	EOBS	OIPC	OIPC	At sampling Month	At sampling month	11 year May to July mean	11 year May to July mean
1.713540286	CRU	CRU	PISO.AI	PISO.AI	At sampling Month	At sampling month	Two months before sampling	At sampling month
1.713566475	CRU	EOBS	OIPC	OIPC	Two months before sampling	Two months before sampling	Yearly May to July mean	Mean three months before sampling
1.713770142	EOBS	EOBS	PISO.AI	OIPC	At sampling Month	At sampling month	11 year May to July mean	Mean three months before sampling
1.713932376	CRU	CRU	PISO.AI	PISO.AI	11 year May to July mean	11 year May to July mean	11 year May to July mean	Two months before sampling
1.713932376	CRU	EOBS	PISO.AI	PISO.AI	11 year May to July mean	11 year May to July mean	11 year May to July mean	Two months before sampling
1.714148421	CRU	CRU	PISO.AI	PISO.AI	At sampling Month	At sampling month	Mean three months before sampling	Two months before sampling
1.714207427	EOBS	CRU	PISO.AI	OIPC	Two months before sampling	Two months before sampling	Three months before sampling	Yearly May to July mean
1.714347879	EOBS	CRU	OIPC	OIPC	One month before sampling	One month before sampling	Two months before sampling	Mean three months before sampling
1.714379818	CRU	EOBS	OIPC	PISO.AI	Two months before sampling	Two months before sampling	Mean three months before sampling	Mean three months before sampling
1.714578474	CRU	CRU	PISO.AI	PISO.AI	11 year May to July mean	11 year May to July mean	Mean three months before sampling	One month before sampling
1.714578474	CRU	EOBS	PISO.AI	PISO.AI	11 year May to July mean	11 year May to July mean	Mean three months before sampling	One month before sampling
1.714797629	CRU	CRU	OIPC	OIPC	Three months before sampling	Three months before sampling	11 year May to July mean	Three months before sampling
1.715007093	CRU	EOBS	OIPC	OIPC	Two months before sampling	Two months before sampling	One month before sampling	Yearly May to July mean
1.715194796	EOBS	CRU	PISO.AI	PISO.AI	Two months before sampling	Two months before sampling	Three months before sampling	Three months before sampling
1.715353391	CRU	CRU	PISO.AI	OIPC	At sampling Month	At sampling month	Yearly May to July mean	Two months before sampling
1.715396692	CRU	CRU	PISO.AI	OIPC	11 year May to July mean	11 year May to July mean	One month before sampling	Yearly May to July mean
1.715396692	CRU	EOBS	PISO.AI	OIPC	11 year May to July mean	11 year May to July mean	One month before sampling	Yearly May to July mean
1.715504353	EOBS	CRU	PISO.AI	OIPC	Two months before sampling	Two months before sampling	Three months before sampling	Mean three months before sampling
1.715507766	EOBS	CRU	OIPC	PISO.AI	One month before sampling	One month before sampling	Two months before sampling	Two months before sampling
1.715736965	EOBS	EOBS	OIPC	PISO.AI	Two months before sampling	Two months before sampling	Two months before sampling	One month before sampling
1.715934351	EOBS	EOBS	OIPC	PISO.AI	One month before sampling	One month before sampling	At sampling month	Mean three months before sampling
1.716079772	EOBS	CRU	PISO.AI	OIPC	Two months before sampling	Two months before sampling	Three months before sampling	11 year May to July mean
1.716365639	EOBS	EOBS	PISO.AI	OIPC	At sampling Month	At sampling month	11 year May to July mean	One month before sampling
1.71656719	CRU	CRU	OIPC	PISO.AI	One month before sampling	One month before sampling	Mean three months before sampling	One month before sampling
1.716593104	EOBS	CRU	OIPC	OIPC	At sampling Month	At sampling month	At sampling month	Three months before sampling
1.716702974	CRU	EOBS	PISO.AI	OIPC	11 year May to July mean	One month before sampling	Two months before sampling	Three months before sampling
1.716879931	CRU	EOBS	PISO.AI	PISO.AI	Two months before sampling	Two months before sampling	At sampling month	Three months before sampling
1.717211195	CRU	EOBS	PISO.AI	PISO.AI	Two months before sampling	Two months before sampling	One month before sampling	Three months before sampling
1.717675344	CRU	CRU	PISO.AI	OIPC	11 year May to July mean	11 year May to July mean	11 year May to July mean	Mean three months before sampling
1.717675344	CRU	EOBS	PISO.AI	OIPC	11 year May to July mean	11 year May to July mean	11 year May to July mean	Mean three months before sampling
1.717863847	CRU	CRU	OIPC	OIPC	Yearly May to July mean	One month before sampling	Two months before sampling	One month before sampling
1.717920541	CRU	CRU	PISO.AI	OIPC	At sampling Month	At sampling month	Yearly May to July mean	Four months before sampling
1.718116219	CRU	CRU	OIPC	OIPC	Yearly May to July mean	One month before sampling	Mean three months before sampling	Three months before sampling
1.718333689	EOBS	CRU	PISO.AI	PISO.AI	One month before sampling	One month before sampling	Yearly May to July mean	Four months before sampling
1.718472893	CRU	EOBS	PISO.AI	OIPC	At sampling Month	At sampling month	One month before sampling	At sampling month
1.718526416	EOBS	EOBS	OIPC	OIPC	One month before sampling	Two months before sampling	Four months before sampling	Yearly May to July mean
1.718561288	EOBS	CRU	OIPC	OIPC	Mean three months before sampling	Mean three months before sampling	Four months before sampling	At sampling month
1.719332624	CRU	CRU	OIPC	PISO.AI	One month before sampling	One month before sampling	Mean three months before sampling	Mean three months before sampling
1.719672663	EOBS	CRU	PISO.AI	PISO.AI	One month before sampling	One month before sampling	At sampling month	Four months before sampling
1.719794762	CRU	CRU	OIPC	OIPC	Yearly May to July mean	11 year May to July mean	At sampling month	Three months before sampling
1.719794762	CRU	EOBS	OIPC	OIPC	Yearly May to July mean	11 year May to July mean	At sampling month	Three months before sampling
1.719952267	CRU	CRU	OIPC	PISO.AI	Three months before sampling	Three months before sampling	Yearly May to July mean	Four months before sampling
1.720007717	EOBS	EOBS	OIPC	PISO.AI	Two months before sampling	Two months before sampling	Two months before sampling	Mean three months before sampling
1.720249458	EOBS	CRU	PISO.AI	OIPC	11 year May to July mean	At sampling month	Four months before sampling	At sampling month
1.720306788	EOBS	EOBS	OIPC	OIPC	One month before sampling	Two months before sampling	Four months before sampling	11 year May to July mean
1.720317621	CRU	CRU	PISO.AI	PISO.AI	At sampling Month	At sampling month	Yearly May to July mean	Three months before sampling
1.720534632	EOBS	EOBS	OIPC	OIPC	At sampling Month	At sampling month	Yearly May to July mean	At sampling month
1.720572679	CRU	CRU	OIPC	OIPC	Two months before sampling	Two months before sampling	Yearly May to July mean	Four months before sampling
1.720620601	EOBS	CRU	OIPC	OIPC	Three months before sampling	Three months before sampling	Three months before sampling	At sampling month
1.720740516	EOBS	EOBS	OIPC	OIPC	One month before sampling	Two months before sampling	Four months before sampling	Mean three months before sampling
1.72080227	CRU	CRU	OIPC	OIPC	Yearly May to July mean	One month before sampling	Two months before sampling	Mean three months before sampling
1.720920853	EOBS	EOBS	OIPC	OIPC	At sampling Month	At sampling month	Three months before sampling	At sampling month
1.721005953	CRU	CRU	OIPC	OIPC	11 year May to July mean	11 year May to July mean	Yearly May to July mean	11 year May to July mean
1.721005953	CRU	EOBS	OIPC	OIPC	11 year May to July mean	11 year May to July mean	Yearly May to July mean	11 year May to July mean
1.721019874	CRU	EOBS	PISO.AI	OIPC	At sampling Month	At sampling month	One month before sampling	One month before sampling
1.721051233	CRU	EOBS	PISO.AI	OIPC	At sampling Month	At sampling month	Two months before sampling	Mean three months before sampling
1.72116734	CRU	CRU	OIPC	PISO.AI	Three months before sampling	Three months before sampling	Three months before sampling	At sampling month
1.721323996	CRU	CRU	PISO.AI	PISO.AI	11 year May to July mean	One month before sampling	Three months before sampling	One month before sampling
1.721461987	CRU	CRU	OIPC	PISO.AI	11 year May to July mean	11 year May to July mean	At sampling month	Two months before sampling
1.721461987	CRU	EOBS	OIPC	PISO.AI	11 year May to July mean	11 year May to July mean	At sampling month	Two months before sampling
1.721730214	CRU	CRU	PISO.AI	OIPC	At sampling Month	At sampling month	Three months before sampling	Yearly May to July mean
1.721749157	CRU	CRU	OIPC	OIPC	Mean three months before sampling	Mean three months before sampling	Mean three months before sampling	Three months before sampling
1.721766289	CRU	CRU	PISO.AI	PISO.AI	At sampling Month	At sampling month	Three months before sampling	11 year May to July mean
1.721945414	CRU	EOBS	OIPC	PISO.AI	At sampling Month	At sampling month	Two months before sampling	Mean three months before sampling
1.722293263	EOBS	EOBS	PISO.AI	PISO.AI	One month before sampling	One month before sampling	Mean three months before sampling	Mean three months before sampling
1.722335244	CRU	CRU	PISO.AI	OIPC	11 year May to July mean	11 year May to July mean	Mean three months before sampling	At sampling month
1.722335244	CRU	EOBS	PISO.AI	OIPC	11 year May to July mean	11 year May to July mean	Mean three months before sampling	At sampling month
1.722678729	EOBS	EOBS	OIPC	OIPC	At sampling Month	At sampling month	At sampling month	Mean three months before sampling
1.722861173	EOBS	CRU	PISO.AI	OIPC	At sampling Month	At sampling month	Three months before sampling	Yearly May to July mean
1.722947191	CRU	EOBS	OIPC	PISO.AI	Two months before sampling	Two months before sampling	Mean three months before sampling	Two months before sampling
1.723250798	CRU	CRU	PISO.AI	PISO.AI	11 year May to July mean	11 year May to July mean	Mean three months before sampling	11 year May to July mean
1.723250798	CRU	EOBS	PISO.AI	PISO.AI	11 year May to July mean	11 year May to July mean	Mean three months before sampling	11 year May to July mean
1.72344824	CRU	EOBS	OIPC	OIPC	Two months before sampling	Two months before sampling	11 year May to July mean	One month before sampling
1.723657592	EOBS	EOBS	OIPC	OIPC	At sampling Month	At sampling month	11 year May to July mean	At sampling month
1.723842453	EOBS	CRU	PISO.AI	OIPC	At sampling Month	At sampling month	11 year May to July mean	Three months before sampling
1.723962874	EOBS	EOBS	OIPC	PISO.AI	At sampling Month	At sampling month	Mean three months before sampling	At sampling month
1.724144828	CRU	EOBS	OIPC	PISO.AI	At sampling Month	One month before sampling	Three months before sampling	Two months before sampling
1.724642149	EOBS	EOBS	OIPC	PISO.AI	One month before sampling	One month before sampling	Two months before sampling	Four months before sampling
1.724663656	CRU	CRU	OIPC	PISO.AI	Yearly May to July mean	One month before sampling	Mean three months before sampling	Four months before sampling
1.72501249	CRU	CRU	PISO.AI	OIPC	At sampling Month	At sampling month	At sampling month	Four months before sampling
1.72523554	CRU	CRU	PISO.AI	PISO.AI	Mean three months before sampling	Mean three months before sampling	Three months before sampling	Four months before sampling
1.725594325	EOBS	EOBS	OIPC	OIPC	Two months before sampling	Two months before sampling	Two months before sampling	Four months before sampling
1.72564085	EOBS	CRU	PISO.AI	PISO.AI	Mean three months before sampling	Mean three months before sampling	Mean three months before sampling	Four months before sampling
1.725906547	CRU	CRU	PISO.AI	OIPC	Yearly May to July mean	One month before sampling	Two months before sampling	Three months before sampling
1.726223047	CRU	CRU	OIPC	OIPC	11 year May to July mean	11 year May to July mean	At sampling month	Mean three months before sampling
1.726223047	CRU	EOBS	OIPC	OIPC	11 year May to July mean	11 year May to July mean	At sampling month	Mean three months before sampling
1.726246836	EOBS	CRU	OIPC	OIPC	One month before sampling	One month before sampling	Two months before sampling	One month before sampling
1.726710523	CRU	CRU	OIPC	OIPC	11 year May to July mean	11 year May to July mean	Yearly May to July mean	Yearly May to July mean
1.726710523	CRU	EOBS	OIPC	OIPC	11 year May to July mean	11 year May to July mean	Yearly May to July mean	Yearly May to July mean
1.726857601	CRU	EOBS	PISO.AI	OIPC	At sampling Month	At sampling month	One month before sampling	Mean three months before sampling
1.726857964	CRU	CRU	OIPC	OIPC	One month before sampling	One month before sampling	One month before sampling	Mean three months before sampling
1.727115297	EOBS	CRU	PISO.AI	OIPC	At sampling Month	At sampling month	Three months before sampling	One month before sampling
1.727172806	EOBS	CRU	PISO.AI	OIPC	Two months before sampling	Two months before sampling	Three months before sampling	One month before sampling
1.727175895	CRU	CRU	PISO.AI	OIPC	11 year May to July mean	11 year May to July mean	11 year May to July mean	One month before sampling
1.727175895	CRU	EOBS	PISO.AI	OIPC	11 year May to July mean	11 year May to July mean	11 year May to July mean	One month before sampling
1.727319736	EOBS	EOBS	PISO.AI	OIPC	One month before sampling	One month before sampling	At sampling month	Mean three months before sampling
1.727554907	CRU	EOBS	OIPC	PISO.AI	At sampling Month	At sampling month	Two months before sampling	One month before sampling
1.727865297	EOBS	EOBS	PISO.AI	PISO.AI	One month before sampling	One month before sampling	Yearly May to July mean	Four months before sampling
1.728429947	CRU	CRU	OIPC	OIPC	11 year May to July mean	At sampling month	At sampling month	At sampling month
1.728822466	EOBS	EOBS	OIPC	OIPC	At sampling Month	At sampling month	At sampling month	One month before sampling
1.729092052	EOBS	CRU	PISO.AI	OIPC	11 year May to July mean	At sampling month	Four months before sampling	Yearly May to July mean
1.729280178	CRU	CRU	OIPC	OIPC	One month before sampling	One month before sampling	Yearly May to July mean	Two months before sampling
1.729307289	CRU	CRU	PISO.AI	PISO.AI	One month before sampling	One month before sampling	Three months before sampling	Three months before sampling
1.729384756	EOBS	EOBS	OIPC	PISO.AI	Two months before sampling	Two months before sampling	Two months before sampling	At sampling month
1.7293982	EOBS	CRU	OIPC	OIPC	11 year May to July mean	At sampling month	Two months before sampling	Three months before sampling
1.729421242	CRU	EOBS	PISO.AI	OIPC	Yearly May to July mean	Two months before sampling	Four months before sampling	Four months before sampling
1.72953885	CRU	EOBS	OIPC	OIPC	Two months before sampling	Two months before sampling	Yearly May to July mean	One month before sampling
1.729571016	CRU	EOBS	OIPC	PISO.AI	At sampling Month	One month before sampling	Three months before sampling	One month before sampling
1.729644667	EOBS	CRU	PISO.AI	OIPC	One month before sampling	One month before sampling	Four months before sampling	Three months before sampling
1.729692265	CRU	EOBS	OIPC	PISO.AI	Two months before sampling	Two months before sampling	11 year May to July mean	Two months before sampling
1.729705511	EOBS	CRU	OIPC	OIPC	11 year May to July mean	At sampling month	Mean three months before sampling	Four months before sampling
1.729720224	EOBS	EOBS	OIPC	PISO.AI	One month before sampling	One month before sampling	At sampling month	11 year May to July mean
1.730091059	EOBS	EOBS	PISO.AI	OIPC	One month before sampling	One month before sampling	11 year May to July mean	At sampling month
1.730229211	EOBS	EOBS	PISO.AI	PISO.AI	Two months before sampling	Two months before sampling	11 year May to July mean	Three months before sampling
1.730239518	EOBS	CRU	OIPC	OIPC	Two months before sampling	Two months before sampling	Three months before sampling	At sampling month
1.730266688	CRU	EOBS	OIPC	OIPC	Three months before sampling	Three months before sampling	Yearly May to July mean	Three months before sampling
1.730478394	EOBS	CRU	OIPC	PISO.AI	At sampling Month	At sampling month	Two months before sampling	At sampling month
1.7305332	EOBS	CRU	PISO.AI	PISO.AI	Mean three months before sampling	Mean three months before sampling	One month before sampling	Four months before sampling
1.730813621	EOBS	EOBS	PISO.AI	PISO.AI	One month before sampling	One month before sampling	11 year May to July mean	11 year May to July mean
1.73098692	EOBS	EOBS	PISO.AI	PISO.AI	Two months before sampling	Two months before sampling	At sampling month	Four months before sampling
1.731595465	CRU	CRU	PISO.AI	PISO.AI	11 year May to July mean	11 year May to July mean	Three months before sampling	Yearly May to July mean
1.731595465	CRU	EOBS	PISO.AI	PISO.AI	11 year May to July mean	11 year May to July mean	Three months before sampling	Yearly May to July mean
1.731596468	EOBS	CRU	PISO.AI	PISO.AI	Mean three months before sampling	Mean three months before sampling	Four months before sampling	Three months before sampling
1.731682856	CRU	CRU	PISO.AI	PISO.AI	11 year May to July mean	11 year May to July mean	Three months before sampling	Mean three months before sampling
1.731682856	CRU	EOBS	PISO.AI	PISO.AI	11 year May to July mean	11 year May to July mean	Three months before sampling	Mean three months before sampling
1.731784857	EOBS	EOBS	OIPC	OIPC	One month before sampling	Two months before sampling	Four months before sampling	One month before sampling
1.731805779	CRU	CRU	PISO.AI	OIPC	Mean three months before sampling	Mean three months before sampling	Yearly May to July mean	Four months before sampling
1.731823438	EOBS	EOBS	PISO.AI	OIPC	One month before sampling	One month before sampling	At sampling month	One month before sampling
1.732146552	EOBS	CRU	PISO.AI	OIPC	At sampling Month	At sampling month	Three months before sampling	11 year May to July mean
1.732227112	EOBS	CRU	PISO.AI	OIPC	At sampling Month	At sampling month	Three months before sampling	Mean three months before sampling
1.732806384	CRU	EOBS	PISO.AI	OIPC	At sampling Month	At sampling month	One month before sampling	Yearly May to July mean
1.733065176	CRU	CRU	PISO.AI	OIPC	Mean three months before sampling	Mean three months before sampling	Four months before sampling	Two months before sampling
1.733131788	CRU	CRU	PISO.AI	OIPC	One month before sampling	One month before sampling	Two months before sampling	11 year May to July mean
1.733602143	CRU	EOBS	OIPC	PISO.AI	Two months before sampling	Two months before sampling	Yearly May to July mean	Two months before sampling
1.733720842	EOBS	EOBS	PISO.AI	PISO.AI	One month before sampling	One month before sampling	11 year May to July mean	One month before sampling
1.733805531	EOBS	EOBS	OIPC	PISO.AI	One month before sampling	One month before sampling	At sampling month	One month before sampling
1.733840928	CRU	CRU	PISO.AI	OIPC	At sampling Month	At sampling month	Mean three months before sampling	11 year May to July mean
1.733889068	CRU	CRU	OIPC	PISO.AI	At sampling Month	At sampling month	11 year May to July mean	Mean three months before sampling
1.734013176	CRU	EOBS	OIPC	OIPC	Two months before sampling	Two months before sampling	One month before sampling	Mean three months before sampling
1.734142718	CRU	CRU	PISO.AI	OIPC	At sampling Month	At sampling month	Three months before sampling	11 year May to July mean
1.734156769	EOBS	EOBS	OIPC	PISO.AI	At sampling Month	At sampling month	Yearly May to July mean	11 year May to July mean
1.734454667	EOBS	CRU	PISO.AI	PISO.AI	At sampling Month	At sampling month	Three months before sampling	11 year May to July mean
1.734482261	EOBS	EOBS	OIPC	OIPC	11 year May to July mean	At sampling month	Yearly May to July mean	Three months before sampling
1.735019949	EOBS	EOBS	PISO.AI	PISO.AI	Two months before sampling	Two months before sampling	Yearly May to July mean	Four months before sampling
1.735042103	EOBS	EOBS	OIPC	OIPC	11 year May to July mean	One month before sampling	Three months before sampling	Four months before sampling
1.735045135	CRU	EOBS	OIPC	PISO.AI	11 year May to July mean	One month before sampling	One month before sampling	One month before sampling
1.735315816	EOBS	EOBS	OIPC	PISO.AI	At sampling Month	At sampling month	One month before sampling	At sampling month
1.735377137	CRU	CRU	PISO.AI	PISO.AI	11 year May to July mean	11 year May to July mean	One month before sampling	Mean three months before sampling
1.735377137	CRU	EOBS	PISO.AI	PISO.AI	11 year May to July mean	11 year May to July mean	One month before sampling	Mean three months before sampling
1.735544139	CRU	CRU	PISO.AI	OIPC	At sampling Month	At sampling month	Mean three months before sampling	Yearly May to July mean
1.735802441	CRU	CRU	OIPC	OIPC	11 year May to July mean	One month before sampling	Two months before sampling	Four months before sampling
1.736086513	EOBS	CRU	PISO.AI	OIPC	11 year May to July mean	At sampling month	Four months before sampling	One month before sampling
1.736459479	CRU	CRU	OIPC	PISO.AI	At sampling Month	At sampling month	11 year May to July mean	One month before sampling
1.736666757	CRU	CRU	PISO.AI	PISO.AI	11 year May to July mean	One month before sampling	Three months before sampling	11 year May to July mean
1.7368102	EOBS	EOBS	OIPC	PISO.AI	One month before sampling	Two months before sampling	Four months before sampling	Two months before sampling
1.736875106	CRU	EOBS	OIPC	OIPC	Two months before sampling	Two months before sampling	11 year May to July mean	11 year May to July mean
1.736936206	CRU	EOBS	OIPC	OIPC	Yearly May to July mean	Two months before sampling	Four months before sampling	Two months before sampling
1.737151815	CRU	EOBS	PISO.AI	OIPC	Two months before sampling	Two months before sampling	Yearly May to July mean	Two months before sampling
1.737343123	CRU	CRU	PISO.AI	PISO.AI	11 year May to July mean	One month before sampling	Three months before sampling	At sampling month
1.737428409	EOBS	CRU	OIPC	PISO.AI	One month before sampling	One month before sampling	Four months before sampling	11 year May to July mean
1.737576872	EOBS	CRU	PISO.AI	OIPC	11 year May to July mean	At sampling month	Four months before sampling	11 year May to July mean
1.737707404	CRU	CRU	PISO.AI	OIPC	11 year May to July mean	One month before sampling	Three months before sampling	11 year May to July mean
1.737830009	CRU	CRU	PISO.AI	PISO.AI	At sampling Month	At sampling month	At sampling month	Three months before sampling
1.737862461	EOBS	EOBS	OIPC	PISO.AI	At sampling Month	At sampling month	11 year May to July mean	11 year May to July mean
1.73803448	EOBS	EOBS	PISO.AI	OIPC	One month before sampling	One month before sampling	Yearly May to July mean	Mean three months before sampling
1.738140573	CRU	CRU	PISO.AI	OIPC	11 year May to July mean	11 year May to July mean	One month before sampling	At sampling month
1.738140573	CRU	EOBS	PISO.AI	OIPC	11 year May to July mean	11 year May to July mean	One month before sampling	At sampling month
1.738152265	EOBS	EOBS	OIPC	OIPC	11 year May to July mean	At sampling month	Two months before sampling	Two months before sampling
1.738306263	CRU	CRU	OIPC	PISO.AI	Three months before sampling	Three months before sampling	Three months before sampling	One month before sampling
1.738428072	EOBS	EOBS	OIPC	OIPC	Two months before sampling	Two months before sampling	Two months before sampling	At sampling month
1.738443626	EOBS	EOBS	PISO.AI	PISO.AI	Two months before sampling	Two months before sampling	One month before sampling	Four months before sampling
1.738492073	CRU	CRU	OIPC	OIPC	11 year May to July mean	11 year May to July mean	11 year May to July mean	At sampling month
1.738492073	CRU	EOBS	OIPC	OIPC	11 year May to July mean	11 year May to July mean	11 year May to July mean	At sampling month
1.738804533	EOBS	EOBS	PISO.AI	OIPC	One month before sampling	One month before sampling	Yearly May to July mean	One month before sampling
1.738955189	CRU	CRU	OIPC	PISO.AI	Mean three months before sampling	Mean three months before sampling	Three months before sampling	Four months before sampling
1.739037037	CRU	CRU	OIPC	OIPC	11 year May to July mean	11 year May to July mean	At sampling month	One month before sampling
1.739037037	CRU	EOBS	OIPC	OIPC	11 year May to July mean	11 year May to July mean	At sampling month	One month before sampling
1.739054411	CRU	CRU	PISO.AI	OIPC	One month before sampling	One month before sampling	Two months before sampling	Yearly May to July mean
1.739585442	EOBS	CRU	OIPC	OIPC	One month before sampling	One month before sampling	11 year May to July mean	Three months before sampling
1.73978557	CRU	EOBS	PISO.AI	PISO.AI	At sampling Month	At sampling month	One month before sampling	11 year May to July mean
1.740045412	CRU	CRU	PISO.AI	OIPC	11 year May to July mean	One month before sampling	Three months before sampling	Yearly May to July mean
1.740053448	CRU	EOBS	OIPC	OIPC	At sampling Month	One month before sampling	Three months before sampling	Mean three months before sampling
1.740276283	EOBS	EOBS	OIPC	PISO.AI	At sampling Month	At sampling month	Three months before sampling	11 year May to July mean
1.740279758	CRU	CRU	OIPC	PISO.AI	Three months before sampling	Three months before sampling	11 year May to July mean	Four months before sampling
1.740392335	EOBS	EOBS	OIPC	PISO.AI	One month before sampling	Two months before sampling	Four months before sampling	11 year May to July mean
1.740586361	CRU	EOBS	OIPC	OIPC	Two months before sampling	Two months before sampling	11 year May to July mean	Yearly May to July mean
1.740631231	CRU	CRU	PISO.AI	PISO.AI	One month before sampling	One month before sampling	Two months before sampling	One month before sampling
1.740797808	EOBS	CRU	PISO.AI	PISO.AI	11 year May to July mean	At sampling month	Four months before sampling	11 year May to July mean
1.740848796	EOBS	EOBS	OIPC	OIPC	11 year May to July mean	At sampling month	11 year May to July mean	Three months before sampling
1.741360808	CRU	EOBS	PISO.AI	OIPC	At sampling Month	At sampling month	One month before sampling	11 year May to July mean
1.741513276	CRU	EOBS	OIPC	OIPC	At sampling Month	One month before sampling	Three months before sampling	One month before sampling
1.741767721	CRU	CRU	OIPC	PISO.AI	Yearly May to July mean	Two months before sampling	Four months before sampling	Four months before sampling
1.741867223	CRU	CRU	OIPC	OIPC	One month before sampling	One month before sampling	Mean three months before sampling	11 year May to July mean
1.74201365	CRU	CRU	OIPC	PISO.AI	Yearly May to July mean	One month before sampling	One month before sampling	Three months before sampling
1.742035345	EOBS	CRU	PISO.AI	OIPC	11 year May to July mean	At sampling month	Four months before sampling	Mean three months before sampling
1.742321695	CRU	EOBS	OIPC	OIPC	At sampling Month	One month before sampling	Three months before sampling	11 year May to July mean
1.742426769	CRU	CRU	OIPC	PISO.AI	Mean three months before sampling	Yearly May to July mean	Four months before sampling	Yearly May to July mean
1.742508554	CRU	CRU	PISO.AI	OIPC	At sampling Month	At sampling month	Three months before sampling	One month before sampling
1.742715417	CRU	CRU	OIPC	PISO.AI	At sampling Month	At sampling month	Yearly May to July mean	Mean three months before sampling
1.742966845	CRU	EOBS	OIPC	PISO.AI	Two months before sampling	Two months before sampling	One month before sampling	11 year May to July mean
1.7431247	EOBS	EOBS	PISO.AI	OIPC	One month before sampling	One month before sampling	One month before sampling	Yearly May to July mean
1.743154696	CRU	EOBS	OIPC	PISO.AI	11 year May to July mean	One month before sampling	Mean three months before sampling	Three months before sampling
1.74331209	CRU	EOBS	OIPC	OIPC	11 year May to July mean	One month before sampling	One month before sampling	At sampling month
1.743380995	CRU	EOBS	OIPC	PISO.AI	11 year May to July mean	One month before sampling	Mean three months before sampling	Mean three months before sampling
1.743657875	EOBS	EOBS	PISO.AI	OIPC	Two months before sampling	Two months before sampling	At sampling month	Three months before sampling
1.743758298	EOBS	EOBS	PISO.AI	OIPC	One month before sampling	One month before sampling	One month before sampling	11 year May to July mean
1.743941544	CRU	EOBS	OIPC	OIPC	At sampling Month	One month before sampling	Three months before sampling	Yearly May to July mean
1.7440765	CRU	EOBS	PISO.AI	PISO.AI	11 year May to July mean	One month before sampling	Two months before sampling	Two months before sampling
1.744491333	CRU	EOBS	OIPC	PISO.AI	Two months before sampling	Two months before sampling	One month before sampling	Yearly May to July mean
1.74456188	EOBS	EOBS	OIPC	OIPC	Two months before sampling	Two months before sampling	Three months before sampling	Three months before sampling
1.744680315	EOBS	CRU	OIPC	PISO.AI	Three months before sampling	Three months before sampling	Three months before sampling	Yearly May to July mean
1.744943234	EOBS	CRU	OIPC	PISO.AI	One month before sampling	One month before sampling	Two months before sampling	One month before sampling
1.744957317	CRU	EOBS	OIPC	OIPC	Two months before sampling	Two months before sampling	Yearly May to July mean	11 year May to July mean
1.745059551	CRU	CRU	OIPC	OIPC	Yearly May to July mean	11 year May to July mean	Yearly May to July mean	Three months before sampling
1.745059551	CRU	EOBS	OIPC	OIPC	Yearly May to July mean	11 year May to July mean	Yearly May to July mean	Three months before sampling
1.745560041	EOBS	CRU	PISO.AI	PISO.AI	Two months before sampling	Two months before sampling	Three months before sampling	11 year May to July mean
1.745646875	EOBS	CRU	OIPC	PISO.AI	At sampling Month	At sampling month	Three months before sampling	Four months before sampling
1.745989017	EOBS	CRU	PISO.AI	OIPC	Mean three months before sampling	Mean three months before sampling	Four months before sampling	Three months before sampling
1.746092094	CRU	EOBS	OIPC	PISO.AI	Two months before sampling	Two months before sampling	Mean three months before sampling	At sampling month
1.746118853	EOBS	EOBS	PISO.AI	OIPC	One month before sampling	Two months before sampling	Four months before sampling	Four months before sampling
1.74611933	CRU	CRU	PISO.AI	OIPC	11 year May to July mean	One month before sampling	Three months before sampling	Three months before sampling
1.746121311	EOBS	CRU	OIPC	OIPC	11 year May to July mean	At sampling month	One month before sampling	Four months before sampling
1.746200842	CRU	CRU	OIPC	PISO.AI	At sampling Month	At sampling month	Yearly May to July mean	One month before sampling
1.746250347	EOBS	CRU	OIPC	PISO.AI	Mean three months before sampling	Mean three months before sampling	Mean three months before sampling	Three months before sampling
1.74629261	CRU	EOBS	PISO.AI	PISO.AI	One month before sampling	One month before sampling	Yearly May to July mean	Three months before sampling
1.746374811	EOBS	EOBS	OIPC	PISO.AI	Two months before sampling	Two months before sampling	Two months before sampling	Two months before sampling
1.746611944	CRU	EOBS	PISO.AI	OIPC	At sampling Month	At sampling month	Mean three months before sampling	Two months before sampling
1.746645437	EOBS	CRU	OIPC	PISO.AI	One month before sampling	One month before sampling	Two months before sampling	Mean three months before sampling
1.746745466	CRU	EOBS	OIPC	PISO.AI	Two months before sampling	Two months before sampling	One month before sampling	One month before sampling
1.746861304	CRU	CRU	OIPC	OIPC	Three months before sampling	Three months before sampling	Yearly May to July mean	Four months before sampling
1.746917385	EOBS	CRU	OIPC	OIPC	One month before sampling	One month before sampling	Four months before sampling	Yearly May to July mean
1.747017429	CRU	CRU	OIPC	OIPC	Yearly May to July mean	One month before sampling	Three months before sampling	Three months before sampling
1.747518425	CRU	CRU	OIPC	OIPC	One month before sampling	One month before sampling	One month before sampling	One month before sampling
1.747644894	CRU	EOBS	OIPC	OIPC	11 year May to July mean	One month before sampling	Three months before sampling	One month before sampling
1.74787798	EOBS	EOBS	PISO.AI	OIPC	Two months before sampling	Two months before sampling	Two months before sampling	Three months before sampling
1.747928444	EOBS	EOBS	OIPC	PISO.AI	At sampling Month	At sampling month	Yearly May to July mean	Mean three months before sampling
1.748014996	EOBS	EOBS	PISO.AI	PISO.AI	One month before sampling	One month before sampling	Two months before sampling	Three months before sampling
1.748327767	CRU	EOBS	PISO.AI	OIPC	At sampling Month	At sampling month	Yearly May to July mean	One month before sampling
1.748434784	CRU	CRU	OIPC	OIPC	At sampling Month	At sampling month	11 year May to July mean	11 year May to July mean
1.748503057	CRU	CRU	PISO.AI	PISO.AI	At sampling Month	At sampling month	11 year May to July mean	Two months before sampling
1.749116299	EOBS	EOBS	PISO.AI	PISO.AI	One month before sampling	One month before sampling	Mean three months before sampling	One month before sampling
1.749351128	CRU	EOBS	PISO.AI	PISO.AI	Two months before sampling	Two months before sampling	Three months before sampling	11 year May to July mean
1.749598409	CRU	CRU	OIPC	OIPC	One month before sampling	One month before sampling	Mean three months before sampling	Yearly May to July mean
1.749827655	CRU	CRU	PISO.AI	OIPC	At sampling Month	At sampling month	11 year May to July mean	Mean three months before sampling
1.749940279	EOBS	CRU	OIPC	OIPC	At sampling Month	At sampling month	Mean three months before sampling	Two months before sampling
1.750051054	EOBS	EOBS	PISO.AI	PISO.AI	At sampling Month	At sampling month	11 year May to July mean	Two months before sampling
1.750084064	CRU	EOBS	OIPC	OIPC	Two months before sampling	Two months before sampling	Yearly May to July mean	Yearly May to July mean
1.750217048	CRU	CRU	PISO.AI	PISO.AI	11 year May to July mean	11 year May to July mean	One month before sampling	11 year May to July mean
1.750217048	CRU	EOBS	PISO.AI	PISO.AI	11 year May to July mean	11 year May to July mean	One month before sampling	11 year May to July mean
1.750389747	CRU	CRU	PISO.AI	PISO.AI	11 year May to July mean	11 year May to July mean	Three months before sampling	One month before sampling
1.750389747	CRU	EOBS	PISO.AI	PISO.AI	11 year May to July mean	11 year May to July mean	Three months before sampling	One month before sampling
1.7504899	EOBS	CRU	OIPC	PISO.AI	Mean three months before sampling	Mean three months before sampling	Four months before sampling	One month before sampling
1.75051207	CRU	CRU	PISO.AI	PISO.AI	One month before sampling	One month before sampling	Two months before sampling	Two months before sampling
1.750727851	CRU	EOBS	PISO.AI	OIPC	Two months before sampling	Two months before sampling	Three months before sampling	Yearly May to July mean
1.750826067	EOBS	CRU	OIPC	PISO.AI	At sampling Month	At sampling month	11 year May to July mean	Three months before sampling
1.750989279	CRU	CRU	OIPC	OIPC	Mean three months before sampling	Mean three months before sampling	One month before sampling	Three months before sampling
1.751084245	CRU	EOBS	OIPC	PISO.AI	At sampling Month	One month before sampling	Three months before sampling	Yearly May to July mean
1.751264309	EOBS	EOBS	OIPC	OIPC	At sampling Month	At sampling month	Three months before sampling	Yearly May to July mean
1.751433982	EOBS	EOBS	PISO.AI	PISO.AI	One month before sampling	One month before sampling	One month before sampling	Two months before sampling
1.751552138	CRU	CRU	OIPC	OIPC	At sampling Month	At sampling month	11 year May to July mean	Yearly May to July mean
1.751553232	CRU	EOBS	OIPC	OIPC	11 year May to July mean	Two months before sampling	Four months before sampling	One month before sampling
1.751593043	CRU	CRU	OIPC	OIPC	Mean three months before sampling	Mean three months before sampling	At sampling month	Four months before sampling
1.751683549	EOBS	EOBS	OIPC	OIPC	At sampling Month	At sampling month	At sampling month	Yearly May to July mean
1.751756876	EOBS	EOBS	PISO.AI	OIPC	At sampling Month	At sampling month	Two months before sampling	Yearly May to July mean
1.751787393	CRU	EOBS	PISO.AI	OIPC	Yearly May to July mean	Two months before sampling	Four months before sampling	Three months before sampling
1.752225963	CRU	CRU	OIPC	PISO.AI	11 year May to July mean	11 year May to July mean	11 year May to July mean	11 year May to July mean
1.752225963	CRU	EOBS	OIPC	PISO.AI	11 year May to July mean	11 year May to July mean	11 year May to July mean	11 year May to July mean
1.752309692	CRU	CRU	PISO.AI	OIPC	At sampling Month	At sampling month	One month before sampling	11 year May to July mean
1.752430553	CRU	EOBS	OIPC	PISO.AI	11 year May to July mean	Two months before sampling	Four months before sampling	Two months before sampling
1.752440732	CRU	CRU	OIPC	PISO.AI	One month before sampling	One month before sampling	One month before sampling	One month before sampling
1.752914831	CRU	CRU	PISO.AI	OIPC	At sampling Month	At sampling month	Three months before sampling	Mean three months before sampling
1.753101968	CRU	CRU	PISO.AI	OIPC	Two months before sampling	Two months before sampling	Yearly May to July mean	Four months before sampling
1.753162357	CRU	CRU	OIPC	OIPC	11 year May to July mean	11 year May to July mean	Yearly May to July mean	At sampling month
1.753162357	CRU	EOBS	OIPC	OIPC	11 year May to July mean	11 year May to July mean	Yearly May to July mean	At sampling month
1.753290495	EOBS	CRU	OIPC	PISO.AI	At sampling Month	At sampling month	Yearly May to July mean	Three months before sampling
1.753365723	CRU	EOBS	OIPC	PISO.AI	At sampling Month	One month before sampling	Three months before sampling	11 year May to July mean
1.753775288	CRU	EOBS	OIPC	PISO.AI	Two months before sampling	Two months before sampling	One month before sampling	Mean three months before sampling
1.753891664	EOBS	EOBS	PISO.AI	PISO.AI	One month before sampling	One month before sampling	Two months before sampling	Four months before sampling
1.753935646	EOBS	EOBS	OIPC	PISO.AI	At sampling Month	At sampling month	11 year May to July mean	Mean three months before sampling
1.753989019	EOBS	EOBS	OIPC	OIPC	At sampling Month	At sampling month	At sampling month	11 year May to July mean
1.75401668	EOBS	EOBS	OIPC	PISO.AI	One month before sampling	Two months before sampling	Four months before sampling	Mean three months before sampling
1.754918224	CRU	CRU	PISO.AI	OIPC	At sampling Month	At sampling month	One month before sampling	Yearly May to July mean
1.754991572	CRU	CRU	OIPC	OIPC	11 year May to July mean	At sampling month	One month before sampling	At sampling month
1.754995495	CRU	CRU	OIPC	PISO.AI	One month before sampling	One month before sampling	One month before sampling	Mean three months before sampling
1.755596905	CRU	CRU	PISO.AI	PISO.AI	One month before sampling	One month before sampling	Two months before sampling	Mean three months before sampling
1.755617549	CRU	EOBS	PISO.AI	OIPC	11 year May to July mean	One month before sampling	Two months before sampling	At sampling month
1.755689005	EOBS	CRU	OIPC	OIPC	One month before sampling	One month before sampling	Two months before sampling	11 year May to July mean
1.755908057	CRU	CRU	OIPC	PISO.AI	Three months before sampling	Three months before sampling	Three months before sampling	Mean three months before sampling
1.75602497	CRU	CRU	PISO.AI	OIPC	Mean three months before sampling	Mean three months before sampling	At sampling month	Four months before sampling
1.75603941	CRU	EOBS	PISO.AI	OIPC	At sampling Month	At sampling month	Yearly May to July mean	Mean three months before sampling
1.756286362	EOBS	EOBS	PISO.AI	PISO.AI	One month before sampling	One month before sampling	Mean three months before sampling	At sampling month
1.756440192	CRU	EOBS	PISO.AI	OIPC	Two months before sampling	Two months before sampling	Two months before sampling	Two months before sampling
1.756572994	CRU	EOBS	OIPC	OIPC	11 year May to July mean	Two months before sampling	Four months before sampling	Mean three months before sampling
1.756723849	CRU	EOBS	OIPC	PISO.AI	Two months before sampling	Two months before sampling	11 year May to July mean	Mean three months before sampling
1.757090645	CRU	EOBS	OIPC	PISO.AI	At sampling Month	One month before sampling	Three months before sampling	Mean three months before sampling
1.757231738	EOBS	EOBS	OIPC	PISO.AI	At sampling Month	At sampling month	At sampling month	Two months before sampling
1.757280796	CRU	EOBS	OIPC	OIPC	Three months before sampling	Three months before sampling	11 year May to July mean	Three months before sampling
1.757282997	CRU	CRU	OIPC	PISO.AI	11 year May to July mean	11 year May to July mean	Three months before sampling	Three months before sampling
1.757282997	CRU	EOBS	OIPC	PISO.AI	11 year May to July mean	11 year May to July mean	Three months before sampling	Three months before sampling
1.757535641	CRU	EOBS	OIPC	OIPC	Two months before sampling	Two months before sampling	One month before sampling	One month before sampling
1.757858624	EOBS	EOBS	PISO.AI	PISO.AI	One month before sampling	One month before sampling	Mean three months before sampling	Yearly May to July mean
1.757873181	CRU	EOBS	PISO.AI	OIPC	Three months before sampling	Three months before sampling	11 year May to July mean	Three months before sampling
1.758035747	CRU	EOBS	OIPC	OIPC	Yearly May to July mean	Two months before sampling	Four months before sampling	One month before sampling
1.758201981	CRU	CRU	OIPC	PISO.AI	At sampling Month	At sampling month	At sampling month	Two months before sampling
1.758213576	EOBS	EOBS	OIPC	PISO.AI	One month before sampling	Two months before sampling	Four months before sampling	One month before sampling
1.758218658	CRU	CRU	OIPC	OIPC	One month before sampling	Two months before sampling	Four months before sampling	Two months before sampling
1.758425279	EOBS	EOBS	OIPC	PISO.AI	One month before sampling	One month before sampling	At sampling month	Yearly May to July mean
1.75846119	CRU	CRU	PISO.AI	OIPC	At sampling Month	At sampling month	11 year May to July mean	One month before sampling
1.758531401	CRU	CRU	OIPC	OIPC	11 year May to July mean	At sampling month	At sampling month	One month before sampling
1.758610616	CRU	CRU	OIPC	OIPC	At sampling Month	At sampling month	Yearly May to July mean	11 year May to July mean
1.758707403	EOBS	EOBS	OIPC	OIPC	11 year May to July mean	At sampling month	Two months before sampling	Mean three months before sampling
1.758931638	CRU	EOBS	OIPC	PISO.AI	At sampling Month	At sampling month	Two months before sampling	Two months before sampling
1.759040117	EOBS	CRU	OIPC	PISO.AI	Three months before sampling	Three months before sampling	Three months before sampling	At sampling month
1.759112511	EOBS	CRU	OIPC	OIPC	Mean three months before sampling	Mean three months before sampling	Two months before sampling	Two months before sampling
1.759539441	EOBS	CRU	OIPC	PISO.AI	Mean three months before sampling	Mean three months before sampling	Four months before sampling	Mean three months before sampling
1.759662449	EOBS	EOBS	PISO.AI	OIPC	At sampling Month	At sampling month	Two months before sampling	11 year May to July mean
[truncated: 63,538 more rows]
