# Supplementary material for: Using plant physiological stable oxygen isotope models to counter food fraud
Source: Sci Rep. 2021 Aug 27;11:17314. doi: 10.1038/s41598-021-96722-9 (PMC8397719; doi:10.1038/s41598-021-96722-9)
Supplement: Supplementary file 6 — Dataset S5. [file 41598_2021_96722_MOESM6_ESM.csv]

Using plant physiological stable oxygen isotope models to counter food fraud - Cueni, Nelson, Boner, Kahmen (2021)
RMSE (� VSMOW)	Air temperature data source	Relative humidity data source	d18O precipitation data source	d18O ambient vapor data source	Air temperature lead time	Vapor pressure lead time	d18O precipitation lead time	d18O ambient vapor lead time
0.964068851	CRU	CRU	OIPC	OIPC	One month before sampling	One month before sampling	Mean three months before sampling	Three months before sampling
0.974622654	CRU	CRU	PISO.AI	OIPC	One month before sampling	One month before sampling	Mean three months before sampling	Three months before sampling
0.987100883	CRU	CRU	OIPC	OIPC	One month before sampling	One month before sampling	One month before sampling	Three months before sampling
0.992284007	CRU	CRU	OIPC	PISO.AI	One month before sampling	One month before sampling	Mean three months before sampling	Three months before sampling
0.993935826	CRU	CRU	OIPC	PISO.AI	One month before sampling	One month before sampling	Two months before sampling	One month before sampling
1.000575098	CRU	CRU	OIPC	PISO.AI	One month before sampling	One month before sampling	One month before sampling	Three months before sampling
1.003985828	CRU	CRU	PISO.AI	OIPC	One month before sampling	One month before sampling	One month before sampling	Three months before sampling
1.00525695	CRU	CRU	OIPC	OIPC	One month before sampling	One month before sampling	Two months before sampling	11 year May to July mean
1.005322702	CRU	CRU	OIPC	PISO.AI	One month before sampling	One month before sampling	Two months before sampling	Mean three months before sampling
1.005462978	CRU	CRU	OIPC	OIPC	One month before sampling	One month before sampling	Two months before sampling	Yearly May to July mean
1.005714751	CRU	CRU	OIPC	PISO.AI	One month before sampling	One month before sampling	Two months before sampling	Yearly May to July mean
1.015179013	CRU	CRU	OIPC	OIPC	One month before sampling	One month before sampling	Two months before sampling	Two months before sampling
1.015374961	CRU	CRU	OIPC	OIPC	One month before sampling	One month before sampling	Two months before sampling	Mean three months before sampling
1.019574913	CRU	CRU	OIPC	OIPC	One month before sampling	One month before sampling	Two months before sampling	One month before sampling
1.022545913	CRU	CRU	OIPC	PISO.AI	One month before sampling	One month before sampling	Two months before sampling	11 year May to July mean
1.023417647	EOBS	CRU	OIPC	OIPC	One month before sampling	One month before sampling	Three months before sampling	At sampling month
1.023741513	CRU	CRU	OIPC	OIPC	One month before sampling	One month before sampling	11 year May to July mean	Three months before sampling
1.025957106	EOBS	CRU	OIPC	PISO.AI	One month before sampling	One month before sampling	Three months before sampling	11 year May to July mean
1.028873859	CRU	CRU	OIPC	PISO.AI	One month before sampling	One month before sampling	Two months before sampling	Two months before sampling
1.030257716	EOBS	CRU	OIPC	OIPC	One month before sampling	One month before sampling	Three months before sampling	Yearly May to July mean
1.033099785	EOBS	CRU	OIPC	PISO.AI	One month before sampling	One month before sampling	Three months before sampling	Yearly May to July mean
1.03368062	CRU	CRU	OIPC	OIPC	One month before sampling	One month before sampling	Yearly May to July mean	Three months before sampling
1.035993819	EOBS	CRU	OIPC	PISO.AI	One month before sampling	One month before sampling	Three months before sampling	At sampling month
1.037330296	EOBS	CRU	OIPC	OIPC	One month before sampling	One month before sampling	Three months before sampling	11 year May to July mean
1.039448805	EOBS	CRU	OIPC	PISO.AI	One month before sampling	One month before sampling	Three months before sampling	One month before sampling
1.041061714	EOBS	CRU	OIPC	OIPC	One month before sampling	One month before sampling	Two months before sampling	Three months before sampling
1.042449265	CRU	CRU	OIPC	PISO.AI	One month before sampling	One month before sampling	Two months before sampling	At sampling month
1.048701171	EOBS	CRU	OIPC	PISO.AI	One month before sampling	One month before sampling	Three months before sampling	Mean three months before sampling
1.050307162	CRU	CRU	OIPC	OIPC	One month before sampling	One month before sampling	Two months before sampling	At sampling month
1.051270365	CRU	CRU	OIPC	OIPC	One month before sampling	One month before sampling	Two months before sampling	Three months before sampling
1.054070315	CRU	CRU	PISO.AI	OIPC	One month before sampling	One month before sampling	Two months before sampling	Three months before sampling
1.061111084	CRU	CRU	OIPC	PISO.AI	One month before sampling	One month before sampling	11 year May to July mean	Three months before sampling
1.061561716	CRU	CRU	OIPC	PISO.AI	One month before sampling	One month before sampling	One month before sampling	Four months before sampling
1.063705006	CRU	CRU	OIPC	PISO.AI	One month before sampling	One month before sampling	Mean three months before sampling	Four months before sampling
1.065585458	CRU	CRU	OIPC	PISO.AI	One month before sampling	One month before sampling	Yearly May to July mean	Three months before sampling
1.065923842	CRU	CRU	OIPC	OIPC	One month before sampling	One month before sampling	At sampling month	Four months before sampling
1.067583183	EOBS	CRU	OIPC	OIPC	One month before sampling	One month before sampling	One month before sampling	Four months before sampling
1.067583583	CRU	CRU	PISO.AI	OIPC	One month before sampling	One month before sampling	11 year May to July mean	Three months before sampling
1.071199229	EOBS	CRU	OIPC	OIPC	One month before sampling	One month before sampling	Mean three months before sampling	Four months before sampling
1.073555009	CRU	CRU	OIPC	PISO.AI	One month before sampling	One month before sampling	At sampling month	Four months before sampling
1.077699854	CRU	CRU	OIPC	PISO.AI	One month before sampling	One month before sampling	Yearly May to July mean	Four months before sampling
1.07825449	CRU	CRU	OIPC	PISO.AI	One month before sampling	One month before sampling	11 year May to July mean	Four months before sampling
1.078944084	CRU	CRU	OIPC	OIPC	One month before sampling	One month before sampling	At sampling month	Three months before sampling
1.079136753	EOBS	CRU	OIPC	PISO.AI	One month before sampling	One month before sampling	Mean three months before sampling	Four months before sampling
1.081701728	CRU	CRU	OIPC	OIPC	One month before sampling	One month before sampling	Mean three months before sampling	Two months before sampling
1.082711483	CRU	CRU	PISO.AI	OIPC	One month before sampling	One month before sampling	Yearly May to July mean	Three months before sampling
1.083003777	EOBS	CRU	OIPC	OIPC	One month before sampling	One month before sampling	Three months before sampling	Mean three months before sampling
1.084097841	EOBS	CRU	OIPC	OIPC	One month before sampling	One month before sampling	Three months before sampling	One month before sampling
1.085949157	CRU	CRU	PISO.AI	PISO.AI	One month before sampling	One month before sampling	11 year May to July mean	Four months before sampling
1.08859697	CRU	CRU	OIPC	PISO.AI	One month before sampling	One month before sampling	At sampling month	Three months before sampling
1.091907976	EOBS	CRU	OIPC	PISO.AI	One month before sampling	One month before sampling	One month before sampling	Four months before sampling
1.097668622	CRU	CRU	PISO.AI	PISO.AI	One month before sampling	One month before sampling	Mean three months before sampling	Three months before sampling
1.097687453	EOBS	CRU	OIPC	OIPC	One month before sampling	One month before sampling	Mean three months before sampling	Three months before sampling
1.099659447	EOBS	CRU	OIPC	PISO.AI	One month before sampling	One month before sampling	Two months before sampling	Three months before sampling
1.103791851	CRU	CRU	PISO.AI	PISO.AI	One month before sampling	One month before sampling	11 year May to July mean	Three months before sampling
1.104940519	CRU	CRU	PISO.AI	PISO.AI	One month before sampling	One month before sampling	Mean three months before sampling	Four months before sampling
1.105904345	CRU	CRU	OIPC	PISO.AI	One month before sampling	One month before sampling	Two months before sampling	Three months before sampling
1.108213151	CRU	CRU	OIPC	OIPC	One month before sampling	One month before sampling	Three months before sampling	At sampling month
1.110055274	CRU	CRU	OIPC	OIPC	One month before sampling	One month before sampling	One month before sampling	Two months before sampling
1.113588951	EOBS	CRU	OIPC	PISO.AI	One month before sampling	One month before sampling	Three months before sampling	Two months before sampling
1.115216753	CRU	CRU	OIPC	PISO.AI	One month before sampling	One month before sampling	Three months before sampling	11 year May to July mean
1.115789486	EOBS	CRU	OIPC	OIPC	One month before sampling	One month before sampling	At sampling month	Four months before sampling
1.118548524	CRU	CRU	PISO.AI	OIPC	One month before sampling	One month before sampling	At sampling month	Three months before sampling
1.125309745	CRU	CRU	OIPC	PISO.AI	One month before sampling	One month before sampling	Three months before sampling	Yearly May to July mean
1.126616353	EOBS	CRU	OIPC	PISO.AI	One month before sampling	One month before sampling	Mean three months before sampling	Three months before sampling
1.127021801	CRU	CRU	OIPC	PISO.AI	One month before sampling	One month before sampling	Three months before sampling	At sampling month
1.128217176	EOBS	CRU	PISO.AI	OIPC	One month before sampling	One month before sampling	Mean three months before sampling	Four months before sampling
1.131904682	EOBS	CRU	OIPC	OIPC	One month before sampling	One month before sampling	One month before sampling	Three months before sampling
1.132774671	CRU	CRU	OIPC	OIPC	One month before sampling	One month before sampling	One month before sampling	Four months before sampling
1.133163075	CRU	CRU	PISO.AI	OIPC	One month before sampling	One month before sampling	Mean three months before sampling	Two months before sampling
1.13431308	CRU	CRU	OIPC	OIPC	One month before sampling	One month before sampling	Three months before sampling	Yearly May to July mean
1.136349079	CRU	CRU	PISO.AI	OIPC	One month before sampling	One month before sampling	11 year May to July mean	Four months before sampling
1.139638768	CRU	CRU	OIPC	OIPC	11 year May to July mean	11 year May to July mean	At sampling month	Three months before sampling
1.139638768	CRU	EOBS	OIPC	OIPC	11 year May to July mean	11 year May to July mean	At sampling month	Three months before sampling
1.140445493	EOBS	CRU	OIPC	OIPC	One month before sampling	One month before sampling	Yearly May to July mean	Four months before sampling
1.140641161	CRU	CRU	PISO.AI	OIPC	One month before sampling	One month before sampling	Two months before sampling	Two months before sampling
1.140772786	EOBS	CRU	OIPC	PISO.AI	One month before sampling	One month before sampling	Two months before sampling	Four months before sampling
1.142653784	CRU	CRU	OIPC	OIPC	One month before sampling	One month before sampling	Three months before sampling	11 year May to July mean
1.143012069	EOBS	CRU	OIPC	OIPC	One month before sampling	One month before sampling	Two months before sampling	Two months before sampling
1.146220851	EOBS	CRU	OIPC	OIPC	One month before sampling	One month before sampling	11 year May to July mean	Four months before sampling
1.147863025	EOBS	CRU	PISO.AI	OIPC	One month before sampling	One month before sampling	Mean three months before sampling	Three months before sampling
1.147912676	EOBS	CRU	OIPC	PISO.AI	One month before sampling	One month before sampling	One month before sampling	Three months before sampling
1.1486306	CRU	CRU	OIPC	PISO.AI	One month before sampling	One month before sampling	Three months before sampling	One month before sampling
1.150569232	CRU	CRU	OIPC	OIPC	One month before sampling	One month before sampling	Mean three months before sampling	Four months before sampling
1.150606692	CRU	CRU	OIPC	OIPC	One month before sampling	One month before sampling	Yearly May to July mean	Four months before sampling
1.15422857	CRU	CRU	OIPC	PISO.AI	One month before sampling	One month before sampling	Mean three months before sampling	Two months before sampling
1.154348174	CRU	CRU	PISO.AI	PISO.AI	One month before sampling	One month before sampling	One month before sampling	Four months before sampling
1.154547616	EOBS	CRU	OIPC	PISO.AI	One month before sampling	One month before sampling	11 year May to July mean	Four months before sampling
1.157705373	CRU	CRU	OIPC	PISO.AI	One month before sampling	One month before sampling	Three months before sampling	Mean three months before sampling
1.157741716	CRU	CRU	PISO.AI	OIPC	One month before sampling	One month before sampling	One month before sampling	Two months before sampling
1.158371108	CRU	CRU	PISO.AI	PISO.AI	One month before sampling	One month before sampling	One month before sampling	Three months before sampling
1.159486267	EOBS	CRU	PISO.AI	PISO.AI	One month before sampling	One month before sampling	Mean three months before sampling	Four months before sampling
1.160515314	EOBS	CRU	OIPC	PISO.AI	One month before sampling	One month before sampling	Yearly May to July mean	Four months before sampling
1.161907102	EOBS	CRU	PISO.AI	OIPC	One month before sampling	One month before sampling	Two months before sampling	Three months before sampling
1.163037084	CRU	CRU	OIPC	OIPC	One month before sampling	One month before sampling	11 year May to July mean	Four months before sampling
1.163145863	CRU	CRU	PISO.AI	PISO.AI	One month before sampling	One month before sampling	Two months before sampling	Three months before sampling
1.16507774	CRU	CRU	PISO.AI	PISO.AI	One month before sampling	One month before sampling	At sampling month	Four months before sampling
1.165258167	CRU	CRU	PISO.AI	OIPC	One month before sampling	One month before sampling	Mean three months before sampling	Four months before sampling
1.16583785	CRU	CRU	OIPC	PISO.AI	One month before sampling	One month before sampling	Mean three months before sampling	One month before sampling
1.166609069	EOBS	CRU	PISO.AI	OIPC	One month before sampling	One month before sampling	11 year May to July mean	Four months before sampling
1.169184002	CRU	CRU	OIPC	OIPC	One month before sampling	One month before sampling	Mean three months before sampling	Mean three months before sampling
1.169804923	CRU	CRU	OIPC	OIPC	11 year May to July mean	11 year May to July mean	Mean three months before sampling	Yearly May to July mean
1.169804923	CRU	EOBS	OIPC	OIPC	11 year May to July mean	11 year May to July mean	Mean three months before sampling	Yearly May to July mean
1.170777142	EOBS	CRU	PISO.AI	OIPC	One month before sampling	One month before sampling	One month before sampling	Four months before sampling
1.171038823	EOBS	CRU	OIPC	OIPC	One month before sampling	One month before sampling	Three months before sampling	Two months before sampling
1.173190393	EOBS	CRU	PISO.AI	OIPC	One month before sampling	One month before sampling	One month before sampling	Three months before sampling
1.173236727	CRU	CRU	OIPC	OIPC	11 year May to July mean	11 year May to July mean	Mean three months before sampling	11 year May to July mean
1.173236727	CRU	EOBS	OIPC	OIPC	11 year May to July mean	11 year May to July mean	Mean three months before sampling	11 year May to July mean
1.176217529	CRU	CRU	OIPC	PISO.AI	One month before sampling	One month before sampling	Mean three months before sampling	Mean three months before sampling
1.178289696	CRU	CRU	PISO.AI	OIPC	11 year May to July mean	11 year May to July mean	11 year May to July mean	Three months before sampling
1.178289696	CRU	EOBS	PISO.AI	OIPC	11 year May to July mean	11 year May to July mean	11 year May to July mean	Three months before sampling
1.181585409	CRU	CRU	OIPC	PISO.AI	11 year May to July mean	11 year May to July mean	Mean three months before sampling	One month before sampling
1.181585409	CRU	EOBS	OIPC	PISO.AI	11 year May to July mean	11 year May to July mean	Mean three months before sampling	One month before sampling
1.181741588	CRU	CRU	PISO.AI	PISO.AI	One month before sampling	One month before sampling	Yearly May to July mean	Four months before sampling
1.182001393	CRU	CRU	OIPC	OIPC	11 year May to July mean	11 year May to July mean	Yearly May to July mean	Three months before sampling
1.182001393	CRU	EOBS	OIPC	OIPC	11 year May to July mean	11 year May to July mean	Yearly May to July mean	Three months before sampling
1.182658626	CRU	CRU	OIPC	OIPC	11 year May to July mean	11 year May to July mean	Yearly May to July mean	Two months before sampling
1.182658626	CRU	EOBS	OIPC	OIPC	11 year May to July mean	11 year May to July mean	Yearly May to July mean	Two months before sampling
1.182821785	CRU	CRU	OIPC	OIPC	One month before sampling	One month before sampling	Mean three months before sampling	One month before sampling
1.182822692	CRU	CRU	OIPC	PISO.AI	One month before sampling	One month before sampling	One month before sampling	Two months before sampling
1.183109842	CRU	CRU	OIPC	OIPC	11 year May to July mean	11 year May to July mean	Mean three months before sampling	Mean three months before sampling
1.183109842	CRU	EOBS	OIPC	OIPC	11 year May to July mean	11 year May to July mean	Mean three months before sampling	Mean three months before sampling
1.184943813	CRU	CRU	OIPC	PISO.AI	11 year May to July mean	11 year May to July mean	Mean three months before sampling	11 year May to July mean
1.184943813	CRU	EOBS	OIPC	PISO.AI	11 year May to July mean	11 year May to July mean	Mean three months before sampling	11 year May to July mean
1.186875402	CRU	CRU	OIPC	OIPC	One month before sampling	One month before sampling	11 year May to July mean	Two months before sampling
1.187970747	CRU	CRU	OIPC	OIPC	11 year May to July mean	11 year May to July mean	11 year May to July mean	Two months before sampling
1.187970747	CRU	EOBS	OIPC	OIPC	11 year May to July mean	11 year May to July mean	11 year May to July mean	Two months before sampling
1.188100663	CRU	CRU	OIPC	OIPC	11 year May to July mean	11 year May to July mean	One month before sampling	Yearly May to July mean
1.188100663	CRU	EOBS	OIPC	OIPC	11 year May to July mean	11 year May to July mean	One month before sampling	Yearly May to July mean
1.188631337	EOBS	CRU	PISO.AI	OIPC	One month before sampling	One month before sampling	Two months before sampling	Four months before sampling
1.189988113	EOBS	CRU	OIPC	PISO.AI	One month before sampling	One month before sampling	Two months before sampling	One month before sampling
1.190576584	CRU	CRU	OIPC	OIPC	11 year May to July mean	11 year May to July mean	Mean three months before sampling	One month before sampling
1.190576584	CRU	EOBS	OIPC	OIPC	11 year May to July mean	11 year May to July mean	Mean three months before sampling	One month before sampling
1.190669404	EOBS	CRU	OIPC	OIPC	One month before sampling	One month before sampling	Two months before sampling	Mean three months before sampling
1.191016265	CRU	CRU	OIPC	OIPC	11 year May to July mean	11 year May to July mean	One month before sampling	11 year May to July mean
1.191016265	CRU	EOBS	OIPC	OIPC	11 year May to July mean	11 year May to July mean	One month before sampling	11 year May to July mean
1.194821701	CRU	CRU	OIPC	OIPC	11 year May to July mean	11 year May to July mean	Mean three months before sampling	Two months before sampling
1.194821701	CRU	EOBS	OIPC	OIPC	11 year May to July mean	11 year May to July mean	Mean three months before sampling	Two months before sampling
1.195753859	CRU	CRU	OIPC	PISO.AI	11 year May to July mean	11 year May to July mean	Mean three months before sampling	Mean three months before sampling
1.195753859	CRU	EOBS	OIPC	PISO.AI	11 year May to July mean	11 year May to July mean	Mean three months before sampling	Mean three months before sampling
1.195945472	CRU	CRU	OIPC	OIPC	11 year May to July mean	11 year May to July mean	11 year May to July mean	Three months before sampling
1.195945472	CRU	EOBS	OIPC	OIPC	11 year May to July mean	11 year May to July mean	11 year May to July mean	Three months before sampling
1.19737262	CRU	CRU	OIPC	PISO.AI	One month before sampling	One month before sampling	One month before sampling	One month before sampling
1.198124996	EOBS	CRU	OIPC	PISO.AI	One month before sampling	One month before sampling	Two months before sampling	Two months before sampling
1.198184602	CRU	CRU	PISO.AI	OIPC	One month before sampling	One month before sampling	Two months before sampling	Mean three months before sampling
1.19837366	CRU	CRU	OIPC	PISO.AI	11 year May to July mean	11 year May to July mean	One month before sampling	One month before sampling
1.19837366	CRU	EOBS	OIPC	PISO.AI	11 year May to July mean	11 year May to July mean	One month before sampling	One month before sampling
1.198465223	CRU	CRU	OIPC	OIPC	11 year May to July mean	11 year May to July mean	Two months before sampling	Yearly May to July mean
1.198465223	CRU	EOBS	OIPC	OIPC	11 year May to July mean	11 year May to July mean	Two months before sampling	Yearly May to July mean
1.198690364	EOBS	CRU	OIPC	PISO.AI	One month before sampling	One month before sampling	Two months before sampling	Mean three months before sampling
1.198696413	EOBS	CRU	OIPC	OIPC	One month before sampling	One month before sampling	Two months before sampling	One month before sampling
1.199126449	CRU	CRU	OIPC	OIPC	One month before sampling	One month before sampling	Mean three months before sampling	11 year May to July mean
1.199271285	CRU	CRU	OIPC	OIPC	11 year May to July mean	11 year May to July mean	Two months before sampling	At sampling month
1.199271285	CRU	EOBS	OIPC	OIPC	11 year May to July mean	11 year May to July mean	Two months before sampling	At sampling month
1.199516121	CRU	CRU	OIPC	PISO.AI	11 year May to July mean	11 year May to July mean	Two months before sampling	11 year May to July mean
1.199516121	CRU	EOBS	OIPC	PISO.AI	11 year May to July mean	11 year May to July mean	Two months before sampling	11 year May to July mean
1.20008758	CRU	CRU	OIPC	PISO.AI	11 year May to July mean	11 year May to July mean	Mean three months before sampling	Yearly May to July mean
1.20008758	CRU	EOBS	OIPC	PISO.AI	11 year May to July mean	11 year May to July mean	Mean three months before sampling	Yearly May to July mean
1.200177145	CRU	CRU	PISO.AI	PISO.AI	One month before sampling	One month before sampling	At sampling month	Three months before sampling
1.200987065	CRU	CRU	OIPC	OIPC	11 year May to July mean	11 year May to July mean	Mean three months before sampling	At sampling month
1.200987065	CRU	EOBS	OIPC	OIPC	11 year May to July mean	11 year May to July mean	Mean three months before sampling	At sampling month
1.202263572	CRU	CRU	OIPC	OIPC	One month before sampling	One month before sampling	Three months before sampling	One month before sampling
1.202405615	CRU	CRU	PISO.AI	PISO.AI	One month before sampling	One month before sampling	Yearly May to July mean	Three months before sampling
1.202506602	EOBS	CRU	OIPC	OIPC	One month before sampling	One month before sampling	Two months before sampling	11 year May to July mean
1.203557016	CRU	CRU	OIPC	OIPC	One month before sampling	One month before sampling	Yearly May to July mean	Two months before sampling
1.203691122	CRU	CRU	PISO.AI	OIPC	One month before sampling	One month before sampling	Two months before sampling	One month before sampling
1.204189632	CRU	CRU	OIPC	PISO.AI	11 year May to July mean	11 year May to July mean	One month before sampling	11 year May to July mean
1.204189632	CRU	EOBS	OIPC	PISO.AI	11 year May to July mean	11 year May to July mean	One month before sampling	11 year May to July mean
1.204361283	EOBS	CRU	OIPC	OIPC	One month before sampling	One month before sampling	Two months before sampling	Yearly May to July mean
1.204615429	CRU	CRU	OIPC	OIPC	11 year May to July mean	11 year May to July mean	One month before sampling	Mean three months before sampling
1.204615429	CRU	EOBS	OIPC	OIPC	11 year May to July mean	11 year May to July mean	One month before sampling	Mean three months before sampling
1.204757086	CRU	CRU	OIPC	OIPC	One month before sampling	One month before sampling	Mean three months before sampling	Yearly May to July mean
1.204973922	CRU	CRU	OIPC	PISO.AI	One month before sampling	One month before sampling	Mean three months before sampling	Yearly May to July mean
1.205267988	CRU	CRU	OIPC	OIPC	One month before sampling	One month before sampling	One month before sampling	Mean three months before sampling
1.205272128	CRU	CRU	OIPC	PISO.AI	11 year May to July mean	11 year May to July mean	Mean three months before sampling	Two months before sampling
1.205272128	CRU	EOBS	OIPC	PISO.AI	11 year May to July mean	11 year May to July mean	Mean three months before sampling	Two months before sampling
1.205853488	CRU	CRU	OIPC	OIPC	One month before sampling	One month before sampling	Three months before sampling	Mean three months before sampling
1.205877734	CRU	CRU	OIPC	OIPC	At sampling Month	At sampling month	Mean three months before sampling	Yearly May to July mean
1.206165059	CRU	CRU	OIPC	OIPC	11 year May to July mean	11 year May to July mean	One month before sampling	Two months before sampling
1.206165059	CRU	EOBS	OIPC	OIPC	11 year May to July mean	11 year May to July mean	One month before sampling	Two months before sampling
1.206455659	EOBS	CRU	PISO.AI	PISO.AI	One month before sampling	One month before sampling	One month before sampling	Four months before sampling
1.206701978	CRU	CRU	PISO.AI	OIPC	One month before sampling	One month before sampling	One month before sampling	Four months before sampling
1.207077256	EOBS	CRU	PISO.AI	PISO.AI	One month before sampling	One month before sampling	11 year May to July mean	Four months before sampling
1.207247799	CRU	CRU	OIPC	PISO.AI	One month before sampling	One month before sampling	One month before sampling	Mean three months before sampling
1.207339024	EOBS	CRU	OIPC	OIPC	One month before sampling	One month before sampling	11 year May to July mean	Three months before sampling
1.207493736	CRU	CRU	OIPC	OIPC	11 year May to July mean	11 year May to July mean	Two months before sampling	11 year May to July mean
1.207493736	CRU	EOBS	OIPC	OIPC	11 year May to July mean	11 year May to July mean	Two months before sampling	11 year May to July mean
1.209024501	CRU	CRU	OIPC	OIPC	11 year May to July mean	11 year May to July mean	At sampling month	Two months before sampling
1.209024501	CRU	EOBS	OIPC	OIPC	11 year May to July mean	11 year May to July mean	At sampling month	Two months before sampling
1.209488605	CRU	CRU	OIPC	PISO.AI	Two months before sampling	Two months before sampling	Three months before sampling	Yearly May to July mean
1.209651915	CRU	CRU	OIPC	PISO.AI	Two months before sampling	Two months before sampling	Three months before sampling	One month before sampling
1.211285344	EOBS	CRU	OIPC	PISO.AI	One month before sampling	One month before sampling	At sampling month	Four months before sampling
1.211668354	CRU	CRU	OIPC	OIPC	At sampling Month	At sampling month	Mean three months before sampling	11 year May to July mean
1.212046212	CRU	CRU	OIPC	PISO.AI	11 year May to July mean	11 year May to July mean	One month before sampling	Mean three months before sampling
1.212046212	CRU	EOBS	OIPC	PISO.AI	11 year May to July mean	11 year May to July mean	One month before sampling	Mean three months before sampling
1.212677274	CRU	CRU	PISO.AI	OIPC	One month before sampling	One month before sampling	Two months before sampling	11 year May to July mean
1.213407646	CRU	CRU	OIPC	PISO.AI	One month before sampling	Two months before sampling	Four months before sampling	Four months before sampling
1.213668235	CRU	CRU	OIPC	OIPC	At sampling Month	At sampling month	Mean three months before sampling	Mean three months before sampling
1.213812135	CRU	CRU	OIPC	PISO.AI	11 year May to July mean	11 year May to July mean	One month before sampling	Yearly May to July mean
1.213812135	CRU	EOBS	OIPC	PISO.AI	11 year May to July mean	11 year May to July mean	One month before sampling	Yearly May to July mean
1.214614203	CRU	CRU	OIPC	OIPC	11 year May to July mean	11 year May to July mean	11 year May to July mean	Mean three months before sampling
1.214614203	CRU	EOBS	OIPC	OIPC	11 year May to July mean	11 year May to July mean	11 year May to July mean	Mean three months before sampling
1.215063547	CRU	CRU	OIPC	OIPC	11 year May to July mean	11 year May to July mean	Yearly May to July mean	Mean three months before sampling
1.215063547	CRU	EOBS	OIPC	OIPC	11 year May to July mean	11 year May to July mean	Yearly May to July mean	Mean three months before sampling
1.215598546	CRU	CRU	PISO.AI	OIPC	11 year May to July mean	11 year May to July mean	11 year May to July mean	Two months before sampling
1.215598546	CRU	EOBS	PISO.AI	OIPC	11 year May to July mean	11 year May to July mean	11 year May to July mean	Two months before sampling
1.215619878	CRU	CRU	PISO.AI	OIPC	One month before sampling	One month before sampling	Two months before sampling	Yearly May to July mean
1.215681064	EOBS	CRU	OIPC	PISO.AI	One month before sampling	One month before sampling	Two months before sampling	Yearly May to July mean
1.216813815	CRU	CRU	OIPC	OIPC	At sampling Month	At sampling month	One month before sampling	Yearly May to July mean
1.217881552	CRU	CRU	OIPC	PISO.AI	At sampling Month	At sampling month	Mean three months before sampling	11 year May to July mean
1.218037667	CRU	CRU	OIPC	OIPC	11 year May to July mean	11 year May to July mean	11 year May to July mean	One month before sampling
1.218037667	CRU	EOBS	OIPC	OIPC	11 year May to July mean	11 year May to July mean	11 year May to July mean	One month before sampling
1.218164935	CRU	CRU	OIPC	OIPC	At sampling Month	At sampling month	Mean three months before sampling	One month before sampling
1.218467123	CRU	CRU	OIPC	PISO.AI	11 year May to July mean	11 year May to July mean	One month before sampling	Two months before sampling
1.218467123	CRU	EOBS	OIPC	PISO.AI	11 year May to July mean	11 year May to July mean	One month before sampling	Two months before sampling
1.218938569	CRU	CRU	OIPC	OIPC	11 year May to July mean	11 year May to July mean	Yearly May to July mean	One month before sampling
1.218938569	CRU	EOBS	OIPC	OIPC	11 year May to July mean	11 year May to July mean	Yearly May to July mean	One month before sampling
1.218985384	EOBS	CRU	PISO.AI	PISO.AI	One month before sampling	One month before sampling	Two months before sampling	Four months before sampling
1.219300943	CRU	CRU	OIPC	OIPC	11 year May to July mean	11 year May to July mean	One month before sampling	One month before sampling
1.219300943	CRU	EOBS	OIPC	OIPC	11 year May to July mean	11 year May to July mean	One month before sampling	One month before sampling
1.219452495	EOBS	CRU	PISO.AI	OIPC	Mean three months before sampling	Mean three months before sampling	Three months before sampling	One month before sampling
1.219620497	CRU	CRU	OIPC	PISO.AI	11 year May to July mean	11 year May to July mean	Yearly May to July mean	Two months before sampling
1.219620497	CRU	EOBS	OIPC	PISO.AI	11 year May to July mean	11 year May to July mean	Yearly May to July mean	Two months before sampling
1.221764077	CRU	CRU	OIPC	PISO.AI	At sampling Month	At sampling month	Mean three months before sampling	One month before sampling
1.221800402	EOBS	CRU	OIPC	OIPC	One month before sampling	One month before sampling	Yearly May to July mean	Three months before sampling
1.221864322	CRU	CRU	OIPC	PISO.AI	11 year May to July mean	11 year May to July mean	11 year May to July mean	Two months before sampling
1.221864322	CRU	EOBS	OIPC	PISO.AI	11 year May to July mean	11 year May to July mean	11 year May to July mean	Two months before sampling
1.221907019	CRU	CRU	PISO.AI	PISO.AI	One month before sampling	One month before sampling	Two months before sampling	Four months before sampling
1.222099253	CRU	CRU	OIPC	OIPC	At sampling Month	At sampling month	One month before sampling	11 year May to July mean
1.222773509	CRU	CRU	OIPC	OIPC	At sampling Month	At sampling month	At sampling month	Three months before sampling
1.223549587	EOBS	CRU	PISO.AI	OIPC	Mean three months before sampling	Mean three months before sampling	Three months before sampling	Mean three months before sampling
1.223949905	CRU	CRU	PISO.AI	PISO.AI	One month before sampling	One month before sampling	Two months before sampling	One month before sampling
1.224734891	CRU	CRU	OIPC	OIPC	11 year May to July mean	11 year May to July mean	One month before sampling	At sampling month
1.224734891	CRU	EOBS	OIPC	OIPC	11 year May to July mean	11 year May to July mean	One month before sampling	At sampling month
1.225626733	CRU	CRU	OIPC	OIPC	One month before sampling	One month before sampling	One month before sampling	One month before sampling
1.227189856	CRU	CRU	OIPC	PISO.AI	11 year May to July mean	11 year May to July mean	Two months before sampling	Yearly May to July mean
1.227189856	CRU	EOBS	OIPC	PISO.AI	11 year May to July mean	11 year May to July mean	Two months before sampling	Yearly May to July mean
1.227941457	EOBS	CRU	PISO.AI	OIPC	Mean three months before sampling	Mean three months before sampling	Three months before sampling	At sampling month
1.227966254	CRU	CRU	OIPC	OIPC	At sampling Month	At sampling month	One month before sampling	Mean three months before sampling
1.228460846	CRU	CRU	PISO.AI	OIPC	One month before sampling	One month before sampling	At sampling month	Four months before sampling
1.229133995	CRU	CRU	OIPC	OIPC	At sampling Month	At sampling month	Mean three months before sampling	At sampling month
1.229947849	CRU	CRU	OIPC	OIPC	At sampling Month	At sampling month	Mean three months before sampling	Two months before sampling
1.230020241	CRU	CRU	OIPC	PISO.AI	At sampling Month	At sampling month	One month before sampling	11 year May to July mean
1.230904951	CRU	CRU	OIPC	OIPC	One month before sampling	One month before sampling	One month before sampling	11 year May to July mean
1.231086808	CRU	CRU	OIPC	PISO.AI	One month before sampling	One month before sampling	Mean three months before sampling	11 year May to July mean
1.231411852	CRU	CRU	OIPC	PISO.AI	At sampling Month	At sampling month	One month before sampling	One month before sampling
1.23199235	CRU	CRU	PISO.AI	OIPC	One month before sampling	One month before sampling	Mean three months before sampling	Mean three months before sampling
1.232292332	EOBS	CRU	OIPC	PISO.AI	One month before sampling	One month before sampling	Two months before sampling	11 year May to July mean
1.232708815	CRU	CRU	OIPC	OIPC	At sampling Month	At sampling month	Two months before sampling	At sampling month
1.233035461	CRU	CRU	OIPC	PISO.AI	One month before sampling	One month before sampling	One month before sampling	Yearly May to July mean
1.234305549	CRU	CRU	OIPC	OIPC	At sampling Month	At sampling month	One month before sampling	Two months before sampling
1.234791743	EOBS	CRU	OIPC	OIPC	One month before sampling	One month before sampling	Two months before sampling	Four months before sampling
1.234973807	CRU	CRU	OIPC	PISO.AI	11 year May to July mean	11 year May to July mean	At sampling month	Three months before sampling
1.234973807	CRU	EOBS	OIPC	PISO.AI	11 year May to July mean	11 year May to July mean	At sampling month	Three months before sampling
1.236362159	CRU	CRU	OIPC	OIPC	One month before sampling	Two months before sampling	Four months before sampling	Three months before sampling
1.236794215	CRU	CRU	OIPC	OIPC	One month before sampling	One month before sampling	One month before sampling	Yearly May to July mean
1.237705213	CRU	CRU	OIPC	PISO.AI	11 year May to July mean	11 year May to July mean	Two months before sampling	One month before sampling
1.237705213	CRU	EOBS	OIPC	PISO.AI	11 year May to July mean	11 year May to July mean	Two months before sampling	One month before sampling
1.237844252	CRU	CRU	OIPC	PISO.AI	At sampling Month	At sampling month	Two months before sampling	11 year May to July mean
1.23785815	CRU	CRU	OIPC	PISO.AI	One month before sampling	One month before sampling	Three months before sampling	Two months before sampling
1.237957487	EOBS	CRU	PISO.AI	PISO.AI	Mean three months before sampling	Mean three months before sampling	Three months before sampling	Mean three months before sampling
1.238135227	CRU	CRU	OIPC	PISO.AI	At sampling Month	At sampling month	Mean three months before sampling	Mean three months before sampling
1.238883526	CRU	CRU	OIPC	OIPC	At sampling Month	At sampling month	Two months before sampling	Yearly May to July mean
1.239047697	EOBS	CRU	PISO.AI	PISO.AI	Mean three months before sampling	Mean three months before sampling	Three months before sampling	One month before sampling
1.239618054	CRU	CRU	OIPC	OIPC	At sampling Month	At sampling month	One month before sampling	One month before sampling
1.240225507	CRU	CRU	PISO.AI	OIPC	One month before sampling	One month before sampling	Mean three months before sampling	One month before sampling
1.240614586	CRU	CRU	OIPC	PISO.AI	At sampling Month	At sampling month	Mean three months before sampling	Two months before sampling
1.240886929	CRU	CRU	OIPC	OIPC	At sampling Month	At sampling month	Yearly May to July mean	Two months before sampling
1.241943557	CRU	CRU	OIPC	PISO.AI	One month before sampling	Two months before sampling	Four months before sampling	Three months before sampling
1.242177748	EOBS	EOBS	OIPC	OIPC	One month before sampling	One month before sampling	One month before sampling	Yearly May to July mean
1.242726959	CRU	CRU	PISO.AI	PISO.AI	One month before sampling	One month before sampling	Two months before sampling	11 year May to July mean
1.243041116	EOBS	CRU	OIPC	PISO.AI	One month before sampling	One month before sampling	11 year May to July mean	Three months before sampling
1.243678722	CRU	CRU	OIPC	PISO.AI	11 year May to July mean	11 year May to July mean	Mean three months before sampling	At sampling month
1.243678722	CRU	EOBS	OIPC	PISO.AI	11 year May to July mean	11 year May to July mean	Mean three months before sampling	At sampling month
1.245021106	CRU	CRU	PISO.AI	OIPC	One month before sampling	One month before sampling	Yearly May to July mean	Four months before sampling
1.245176591	CRU	CRU	OIPC	OIPC	Two months before sampling	Two months before sampling	Three months before sampling	Yearly May to July mean
1.24526227	CRU	CRU	OIPC	OIPC	At sampling Month	At sampling month	At sampling month	Two months before sampling
1.245673801	EOBS	EOBS	OIPC	OIPC	One month before sampling	One month before sampling	Mean three months before sampling	Yearly May to July mean
1.245813423	CRU	CRU	OIPC	OIPC	At sampling Month	At sampling month	One month before sampling	At sampling month
1.246464843	EOBS	CRU	OIPC	PISO.AI	One month before sampling	One month before sampling	Two months before sampling	At sampling month
1.246533401	EOBS	CRU	PISO.AI	PISO.AI	Mean three months before sampling	Mean three months before sampling	Three months before sampling	Two months before sampling
1.24689173	CRU	CRU	OIPC	PISO.AI	At sampling Month	At sampling month	One month before sampling	Two months before sampling
1.247342103	CRU	CRU	OIPC	PISO.AI	At sampling Month	At sampling month	One month before sampling	Mean three months before sampling
1.248017794	CRU	CRU	OIPC	OIPC	Two months before sampling	Two months before sampling	Three months before sampling	11 year May to July mean
1.248347073	CRU	CRU	PISO.AI	OIPC	Two months before sampling	Two months before sampling	Three months before sampling	Yearly May to July mean
1.2483869	CRU	CRU	OIPC	PISO.AI	At sampling Month	At sampling month	Mean three months before sampling	Yearly May to July mean
1.248809375	CRU	EOBS	OIPC	OIPC	One month before sampling	One month before sampling	At sampling month	Yearly May to July mean
1.249133176	CRU	CRU	OIPC	PISO.AI	One month before sampling	One month before sampling	Mean three months before sampling	At sampling month
1.25002171	CRU	CRU	OIPC	OIPC	At sampling Month	At sampling month	Two months before sampling	11 year May to July mean
1.250893668	EOBS	CRU	PISO.AI	OIPC	Mean three months before sampling	Mean three months before sampling	Three months before sampling	Two months before sampling
1.25095494	CRU	CRU	PISO.AI	PISO.AI	One month before sampling	One month before sampling	Two months before sampling	Mean three months before sampling
1.25120265	CRU	CRU	OIPC	PISO.AI	Two months before sampling	Two months before sampling	Three months before sampling	Mean three months before sampling
1.251203322	CRU	CRU	OIPC	PISO.AI	11 year May to July mean	11 year May to July mean	Two months before sampling	Mean three months before sampling
1.251203322	CRU	EOBS	OIPC	PISO.AI	11 year May to July mean	11 year May to July mean	Two months before sampling	Mean three months before sampling
1.251406222	CRU	CRU	OIPC	OIPC	At sampling Month	At sampling month	11 year May to July mean	Two months before sampling
1.251453986	EOBS	CRU	OIPC	OIPC	11 year May to July mean	At sampling month	Three months before sampling	At sampling month
1.251477314	EOBS	EOBS	OIPC	OIPC	One month before sampling	One month before sampling	One month before sampling	11 year May to July mean
1.251670225	CRU	CRU	PISO.AI	OIPC	11 year May to July mean	11 year May to July mean	Mean three months before sampling	Two months before sampling
1.251670225	CRU	EOBS	PISO.AI	OIPC	11 year May to July mean	11 year May to July mean	Mean three months before sampling	Two months before sampling
1.25178272	CRU	CRU	OIPC	OIPC	11 year May to July mean	11 year May to July mean	Two months before sampling	One month before sampling
1.25178272	CRU	EOBS	OIPC	OIPC	11 year May to July mean	11 year May to July mean	Two months before sampling	One month before sampling
1.251942	EOBS	EOBS	OIPC	PISO.AI	One month before sampling	One month before sampling	One month before sampling	11 year May to July mean
1.252060752	CRU	CRU	OIPC	PISO.AI	Two months before sampling	Two months before sampling	Three months before sampling	11 year May to July mean
1.252315272	EOBS	CRU	OIPC	OIPC	At sampling Month	At sampling month	Mean three months before sampling	Three months before sampling
1.252688174	CRU	EOBS	OIPC	PISO.AI	One month before sampling	One month before sampling	At sampling month	11 year May to July mean
1.252804562	EOBS	CRU	OIPC	PISO.AI	One month before sampling	One month before sampling	Yearly May to July mean	Three months before sampling
1.252881363	CRU	CRU	OIPC	PISO.AI	Two months before sampling	Two months before sampling	Three months before sampling	At sampling month
1.253049296	CRU	CRU	OIPC	PISO.AI	One month before sampling	One month before sampling	Two months before sampling	Four months before sampling
1.253255682	EOBS	CRU	PISO.AI	OIPC	One month before sampling	One month before sampling	At sampling month	Four months before sampling
1.253362327	CRU	CRU	OIPC	OIPC	11 year May to July mean	11 year May to July mean	Mean three months before sampling	Three months before sampling
1.253362327	CRU	EOBS	OIPC	OIPC	11 year May to July mean	11 year May to July mean	Mean three months before sampling	Three months before sampling
1.253663871	CRU	CRU	PISO.AI	OIPC	Two months before sampling	Two months before sampling	One month before sampling	Four months before sampling
1.253945386	EOBS	EOBS	OIPC	PISO.AI	One month before sampling	One month before sampling	Mean three months before sampling	11 year May to July mean
1.254029606	CRU	CRU	PISO.AI	OIPC	One month before sampling	One month before sampling	One month before sampling	Mean three months before sampling
1.254331327	CRU	CRU	OIPC	OIPC	11 year May to July mean	11 year May to July mean	Two months before sampling	Mean three months before sampling
1.254331327	CRU	EOBS	OIPC	OIPC	11 year May to July mean	11 year May to July mean	Two months before sampling	Mean three months before sampling
1.255162196	CRU	CRU	OIPC	PISO.AI	At sampling Month	At sampling month	One month before sampling	Yearly May to July mean
1.255187779	CRU	CRU	PISO.AI	OIPC	Two months before sampling	Two months before sampling	Three months before sampling	11 year May to July mean
1.255377893	EOBS	EOBS	OIPC	OIPC	One month before sampling	One month before sampling	Mean three months before sampling	11 year May to July mean
1.25569214	CRU	CRU	PISO.AI	OIPC	11 year May to July mean	11 year May to July mean	Mean three months before sampling	Mean three months before sampling
1.25569214	CRU	EOBS	PISO.AI	OIPC	11 year May to July mean	11 year May to July mean	Mean three months before sampling	Mean three months before sampling
1.255725711	CRU	CRU	PISO.AI	OIPC	11 year May to July mean	11 year May to July mean	Two months before sampling	Yearly May to July mean
1.255725711	CRU	EOBS	PISO.AI	OIPC	11 year May to July mean	11 year May to July mean	Two months before sampling	Yearly May to July mean
1.256230838	EOBS	CRU	PISO.AI	PISO.AI	One month before sampling	One month before sampling	Mean three months before sampling	Three months before sampling
1.256439042	CRU	EOBS	OIPC	OIPC	One month before sampling	One month before sampling	At sampling month	11 year May to July mean
1.256862809	EOBS	CRU	PISO.AI	OIPC	One month before sampling	One month before sampling	Yearly May to July mean	Four months before sampling
1.256983682	CRU	EOBS	OIPC	PISO.AI	One month before sampling	One month before sampling	One month before sampling	11 year May to July mean
1.257167801	CRU	CRU	OIPC	OIPC	11 year May to July mean	11 year May to July mean	One month before sampling	Three months before sampling
1.257167801	CRU	EOBS	OIPC	OIPC	11 year May to July mean	11 year May to July mean	One month before sampling	Three months before sampling
1.25719346	CRU	CRU	OIPC	PISO.AI	11 year May to July mean	11 year May to July mean	Two months before sampling	At sampling month
1.25719346	CRU	EOBS	OIPC	PISO.AI	11 year May to July mean	11 year May to July mean	Two months before sampling	At sampling month
1.257492109	CRU	CRU	PISO.AI	OIPC	One month before sampling	One month before sampling	Yearly May to July mean	Two months before sampling
1.25790137	EOBS	CRU	PISO.AI	PISO.AI	Mean three months before sampling	Mean three months before sampling	Three months before sampling	11 year May to July mean
1.257920757	CRU	CRU	PISO.AI	OIPC	11 year May to July mean	11 year May to July mean	Mean three months before sampling	One month before sampling
1.257920757	CRU	EOBS	PISO.AI	OIPC	11 year May to July mean	11 year May to July mean	Mean three months before sampling	One month before sampling
1.259042178	EOBS	CRU	OIPC	OIPC	One month before sampling	One month before sampling	Two months before sampling	At sampling month
1.260444273	EOBS	CRU	PISO.AI	PISO.AI	Mean three months before sampling	Mean three months before sampling	Three months before sampling	Yearly May to July mean
1.260445775	CRU	CRU	PISO.AI	OIPC	11 year May to July mean	11 year May to July mean	11 year May to July mean	Mean three months before sampling
1.260445775	CRU	EOBS	PISO.AI	OIPC	11 year May to July mean	11 year May to July mean	11 year May to July mean	Mean three months before sampling
1.2609763	CRU	CRU	PISO.AI	PISO.AI	Two months before sampling	Two months before sampling	Three months before sampling	11 year May to July mean
1.261050981	CRU	CRU	OIPC	PISO.AI	11 year May to July mean	11 year May to July mean	11 year May to July mean	Mean three months before sampling
1.261050981	CRU	EOBS	OIPC	PISO.AI	11 year May to July mean	11 year May to July mean	11 year May to July mean	Mean three months before sampling
1.261529653	CRU	CRU	PISO.AI	OIPC	11 year May to July mean	11 year May to July mean	Two months before sampling	11 year May to July mean
1.261529653	CRU	EOBS	PISO.AI	OIPC	11 year May to July mean	11 year May to July mean	Two months before sampling	11 year May to July mean
1.261586559	CRU	CRU	OIPC	PISO.AI	11 year May to July mean	11 year May to July mean	11 year May to July mean	One month before sampling
1.261586559	CRU	EOBS	OIPC	PISO.AI	11 year May to July mean	11 year May to July mean	11 year May to July mean	One month before sampling
1.261835773	CRU	EOBS	OIPC	OIPC	One month before sampling	One month before sampling	Yearly May to July mean	At sampling month
1.261941655	CRU	CRU	OIPC	PISO.AI	11 year May to July mean	11 year May to July mean	One month before sampling	At sampling month
1.261941655	CRU	EOBS	OIPC	PISO.AI	11 year May to July mean	11 year May to July mean	One month before sampling	At sampling month
1.262342622	CRU	CRU	PISO.AI	OIPC	One month before sampling	One month before sampling	One month before sampling	One month before sampling
1.262454204	CRU	EOBS	OIPC	OIPC	One month before sampling	One month before sampling	One month before sampling	Yearly May to July mean
1.262588403	CRU	CRU	OIPC	PISO.AI	11 year May to July mean	11 year May to July mean	Yearly May to July mean	Mean three months before sampling
1.262588403	CRU	EOBS	OIPC	PISO.AI	11 year May to July mean	11 year May to July mean	Yearly May to July mean	Mean three months before sampling
1.262813987	EOBS	CRU	OIPC	OIPC	11 year May to July mean	At sampling month	Three months before sampling	Yearly May to July mean
1.262909395	CRU	CRU	PISO.AI	OIPC	11 year May to July mean	11 year May to July mean	One month before sampling	Two months before sampling
1.262909395	CRU	EOBS	PISO.AI	OIPC	11 year May to July mean	11 year May to July mean	One month before sampling	Two months before sampling
1.262925742	EOBS	CRU	OIPC	OIPC	At sampling Month	At sampling month	Two months before sampling	Yearly May to July mean
1.263251898	CRU	CRU	PISO.AI	PISO.AI	One month before sampling	One month before sampling	Mean three months before sampling	Two months before sampling
1.26344828	CRU	CRU	OIPC	PISO.AI	One month before sampling	One month before sampling	One month before sampling	11 year May to July mean
1.263891912	EOBS	CRU	PISO.AI	PISO.AI	One month before sampling	One month before sampling	Two months before sampling	Three months before sampling
1.26439697	CRU	CRU	OIPC	PISO.AI	11 year May to July mean	11 year May to July mean	Yearly May to July mean	One month before sampling
1.26439697	CRU	EOBS	OIPC	PISO.AI	11 year May to July mean	11 year May to July mean	Yearly May to July mean	One month before sampling
1.264915594	CRU	CRU	PISO.AI	PISO.AI	One month before sampling	One month before sampling	Two months before sampling	Yearly May to July mean
1.265017632	EOBS	CRU	PISO.AI	OIPC	Mean three months before sampling	Mean three months before sampling	Three months before sampling	11 year May to July mean
1.265050281	CRU	EOBS	PISO.AI	OIPC	One month before sampling	One month before sampling	11 year May to July mean	One month before sampling
1.265218599	CRU	CRU	PISO.AI	PISO.AI	11 year May to July mean	11 year May to July mean	11 year May to July mean	Two months before sampling
1.265218599	CRU	EOBS	PISO.AI	PISO.AI	11 year May to July mean	11 year May to July mean	11 year May to July mean	Two months before sampling
1.26533475	CRU	CRU	PISO.AI	OIPC	11 year May to July mean	11 year May to July mean	11 year May to July mean	One month before sampling
1.26533475	CRU	EOBS	PISO.AI	OIPC	11 year May to July mean	11 year May to July mean	11 year May to July mean	One month before sampling
1.266179361	EOBS	CRU	OIPC	OIPC	At sampling Month	At sampling month	One month before sampling	Three months before sampling
1.266583748	CRU	EOBS	OIPC	OIPC	One month before sampling	One month before sampling	Yearly May to July mean	One month before sampling
1.266841606	CRU	CRU	OIPC	OIPC	At sampling Month	At sampling month	Yearly May to July mean	Mean three months before sampling
1.266863094	CRU	CRU	PISO.AI	OIPC	11 year May to July mean	11 year May to July mean	One month before sampling	Mean three months before sampling
1.266863094	CRU	EOBS	PISO.AI	OIPC	11 year May to July mean	11 year May to July mean	One month before sampling	Mean three months before sampling
1.266887241	CRU	CRU	PISO.AI	OIPC	At sampling Month	At sampling month	11 year May to July mean	Two months before sampling
1.26710138	CRU	CRU	PISO.AI	OIPC	One month before sampling	One month before sampling	11 year May to July mean	Two months before sampling
1.267117065	EOBS	CRU	PISO.AI	PISO.AI	Mean three months before sampling	Mean three months before sampling	Three months before sampling	At sampling month
1.267635458	EOBS	CRU	PISO.AI	OIPC	Mean three months before sampling	Mean three months before sampling	Three months before sampling	Yearly May to July mean
1.267871574	CRU	CRU	OIPC	OIPC	At sampling Month	At sampling month	Yearly May to July mean	One month before sampling
1.2680874	CRU	CRU	PISO.AI	PISO.AI	One month before sampling	One month before sampling	One month before sampling	Two months before sampling
1.269256601	EOBS	CRU	OIPC	PISO.AI	One month before sampling	Two months before sampling	Four months before sampling	Four months before sampling
1.269358172	CRU	CRU	PISO.AI	OIPC	11 year May to July mean	11 year May to July mean	One month before sampling	One month before sampling
1.269358172	CRU	EOBS	PISO.AI	OIPC	11 year May to July mean	11 year May to July mean	One month before sampling	One month before sampling
1.269423987	CRU	CRU	PISO.AI	PISO.AI	11 year May to July mean	11 year May to July mean	Two months before sampling	11 year May to July mean
1.269423987	CRU	EOBS	PISO.AI	PISO.AI	11 year May to July mean	11 year May to July mean	Two months before sampling	11 year May to July mean
1.269503386	CRU	CRU	OIPC	OIPC	11 year May to July mean	11 year May to July mean	At sampling month	Mean three months before sampling
1.269503386	CRU	EOBS	OIPC	OIPC	11 year May to July mean	11 year May to July mean	At sampling month	Mean three months before sampling
1.269745876	CRU	CRU	OIPC	OIPC	One month before sampling	One month before sampling	Mean three months before sampling	At sampling month
1.269771107	EOBS	CRU	OIPC	OIPC	At sampling Month	At sampling month	Two months before sampling	11 year May to July mean
1.269846147	EOBS	EOBS	OIPC	OIPC	One month before sampling	One month before sampling	Yearly May to July mean	One month before sampling
1.270095782	EOBS	CRU	OIPC	PISO.AI	11 year May to July mean	At sampling month	Three months before sampling	11 year May to July mean
1.270607477	CRU	EOBS	PISO.AI	OIPC	One month before sampling	One month before sampling	11 year May to July mean	At sampling month
1.271089361	EOBS	CRU	OIPC	PISO.AI	Mean three months before sampling	Mean three months before sampling	Three months before sampling	One month before sampling
1.271269681	CRU	EOBS	OIPC	PISO.AI	One month before sampling	One month before sampling	Mean three months before sampling	11 year May to July mean
1.271602068	CRU	CRU	PISO.AI	OIPC	11 year May to July mean	11 year May to July mean	Mean three months before sampling	Three months before sampling
1.271602068	CRU	EOBS	PISO.AI	OIPC	11 year May to July mean	11 year May to July mean	Mean three months before sampling	Three months before sampling
1.271761973	CRU	CRU	OIPC	OIPC	At sampling Month	At sampling month	11 year May to July mean	Mean three months before sampling
1.272136012	CRU	CRU	OIPC	OIPC	11 year May to July mean	11 year May to July mean	11 year May to July mean	Yearly May to July mean
1.272136012	CRU	EOBS	OIPC	OIPC	11 year May to July mean	11 year May to July mean	11 year May to July mean	Yearly May to July mean
1.272257068	CRU	CRU	OIPC	OIPC	11 year May to July mean	11 year May to July mean	11 year May to July mean	11 year May to July mean
1.272257068	CRU	EOBS	OIPC	OIPC	11 year May to July mean	11 year May to July mean	11 year May to July mean	11 year May to July mean
1.272335235	EOBS	CRU	OIPC	OIPC	11 year May to July mean	At sampling month	Three months before sampling	11 year May to July mean
1.272352686	CRU	CRU	OIPC	OIPC	At sampling Month	At sampling month	11 year May to July mean	One month before sampling
1.272679415	CRU	CRU	OIPC	OIPC	11 year May to July mean	11 year May to July mean	11 year May to July mean	At sampling month
1.272679415	CRU	EOBS	OIPC	OIPC	11 year May to July mean	11 year May to July mean	11 year May to July mean	At sampling month
1.272847493	CRU	CRU	OIPC	PISO.AI	11 year May to July mean	11 year May to July mean	At sampling month	Two months before sampling
1.272847493	CRU	EOBS	OIPC	PISO.AI	11 year May to July mean	11 year May to July mean	At sampling month	Two months before sampling
1.274212184	CRU	EOBS	OIPC	OIPC	One month before sampling	One month before sampling	At sampling month	One month before sampling
1.274286549	CRU	CRU	OIPC	OIPC	One month before sampling	Two months before sampling	Four months before sampling	Four months before sampling
1.274406961	CRU	CRU	OIPC	PISO.AI	One month before sampling	One month before sampling	11 year May to July mean	Two months before sampling
1.274490858	EOBS	EOBS	OIPC	OIPC	One month before sampling	One month before sampling	Yearly May to July mean	Mean three months before sampling
1.274628181	CRU	EOBS	PISO.AI	OIPC	One month before sampling	One month before sampling	11 year May to July mean	Mean three months before sampling
1.274659681	CRU	CRU	PISO.AI	OIPC	At sampling Month	At sampling month	11 year May to July mean	Three months before sampling
1.274688489	CRU	EOBS	OIPC	OIPC	One month before sampling	One month before sampling	One month before sampling	11 year May to July mean
1.275709644	EOBS	CRU	PISO.AI	PISO.AI	One month before sampling	One month before sampling	At sampling month	Four months before sampling
1.275721328	CRU	CRU	OIPC	OIPC	11 year May to July mean	11 year May to July mean	Yearly May to July mean	11 year May to July mean
1.275721328	CRU	EOBS	OIPC	OIPC	11 year May to July mean	11 year May to July mean	Yearly May to July mean	11 year May to July mean
1.276110572	CRU	CRU	PISO.AI	OIPC	One month before sampling	One month before sampling	Two months before sampling	Four months before sampling
1.277194116	CRU	CRU	OIPC	PISO.AI	At sampling Month	At sampling month	Yearly May to July mean	Two months before sampling
1.277432451	CRU	CRU	OIPC	OIPC	11 year May to July mean	11 year May to July mean	Yearly May to July mean	Yearly May to July mean
1.277432451	CRU	EOBS	OIPC	OIPC	11 year May to July mean	11 year May to July mean	Yearly May to July mean	Yearly May to July mean
1.277588558	CRU	EOBS	OIPC	OIPC	One month before sampling	One month before sampling	Yearly May to July mean	Mean three months before sampling
1.277589661	CRU	EOBS	OIPC	OIPC	One month before sampling	One month before sampling	11 year May to July mean	At sampling month
1.277977313	EOBS	CRU	OIPC	PISO.AI	At sampling Month	At sampling month	Two months before sampling	11 year May to July mean
1.278043915	CRU	CRU	OIPC	OIPC	11 year May to July mean	11 year May to July mean	Yearly May to July mean	At sampling month
1.278043915	CRU	EOBS	OIPC	OIPC	11 year May to July mean	11 year May to July mean	Yearly May to July mean	At sampling month
1.278292939	CRU	EOBS	OIPC	OIPC	One month before sampling	One month before sampling	Mean three months before sampling	Yearly May to July mean
1.278647718	CRU	CRU	PISO.AI	OIPC	11 year May to July mean	11 year May to July mean	Mean three months before sampling	Yearly May to July mean
1.278647718	CRU	EOBS	PISO.AI	OIPC	11 year May to July mean	11 year May to July mean	Mean three months before sampling	Yearly May to July mean
1.278672198	CRU	EOBS	OIPC	PISO.AI	One month before sampling	One month before sampling	Yearly May to July mean	11 year May to July mean
1.278723675	EOBS	CRU	PISO.AI	PISO.AI	One month before sampling	One month before sampling	Yearly May to July mean	Four months before sampling
1.278912608	CRU	CRU	OIPC	OIPC	11 year May to July mean	11 year May to July mean	At sampling month	One month before sampling
1.278912608	CRU	EOBS	OIPC	OIPC	11 year May to July mean	11 year May to July mean	At sampling month	One month before sampling
1.279059965	CRU	EOBS	OIPC	OIPC	One month before sampling	One month before sampling	At sampling month	Mean three months before sampling
1.279606199	CRU	CRU	PISO.AI	OIPC	One month before sampling	One month before sampling	Two months before sampling	At sampling month
1.280418661	CRU	CRU	OIPC	PISO.AI	At sampling Month	At sampling month	Two months before sampling	Yearly May to July mean
1.280700964	CRU	CRU	PISO.AI	OIPC	11 year May to July mean	11 year May to July mean	Mean three months before sampling	11 year May to July mean
1.280700964	CRU	EOBS	PISO.AI	OIPC	11 year May to July mean	11 year May to July mean	Mean three months before sampling	11 year May to July mean
1.280812542	EOBS	CRU	OIPC	OIPC	At sampling Month	At sampling month	Yearly May to July mean	Three months before sampling
1.28083924	EOBS	EOBS	OIPC	OIPC	One month before sampling	One month before sampling	Yearly May to July mean	Two months before sampling
1.280965594	CRU	CRU	OIPC	PISO.AI	One month before sampling	One month before sampling	One month before sampling	At sampling month
1.281153955	CRU	CRU	PISO.AI	OIPC	Two months before sampling	Two months before sampling	Three months before sampling	At sampling month
1.281817845	CRU	CRU	OIPC	PISO.AI	At sampling Month	At sampling month	Two months before sampling	One month before sampling
1.282010358	CRU	EOBS	OIPC	OIPC	One month before sampling	One month before sampling	Yearly May to July mean	Yearly May to July mean
1.282154394	CRU	CRU	OIPC	OIPC	At sampling Month	At sampling month	Yearly May to July mean	Three months before sampling
1.282383637	CRU	CRU	PISO.AI	PISO.AI	One month before sampling	One month before sampling	Two months before sampling	At sampling month
1.282512803	EOBS	EOBS	OIPC	OIPC	One month before sampling	One month before sampling	Mean three months before sampling	At sampling month
1.282730835	EOBS	CRU	OIPC	OIPC	At sampling Month	At sampling month	At sampling month	Three months before sampling
1.282755968	EOBS	CRU	OIPC	OIPC	At sampling Month	At sampling month	Two months before sampling	At sampling month
1.282863154	EOBS	CRU	OIPC	OIPC	At sampling Month	At sampling month	Two months before sampling	Mean three months before sampling
1.283026238	CRU	CRU	OIPC	OIPC	At sampling Month	At sampling month	Two months before sampling	One month before sampling
1.283028202	CRU	CRU	PISO.AI	OIPC	11 year May to July mean	11 year May to July mean	Two months before sampling	At sampling month
1.283028202	CRU	EOBS	PISO.AI	OIPC	11 year May to July mean	11 year May to July mean	Two months before sampling	At sampling month
1.283056469	CRU	CRU	PISO.AI	OIPC	11 year May to July mean	11 year May to July mean	One month before sampling	Three months before sampling
1.283056469	CRU	EOBS	PISO.AI	OIPC	11 year May to July mean	11 year May to July mean	One month before sampling	Three months before sampling
1.283086564	CRU	CRU	PISO.AI	OIPC	11 year May to July mean	11 year May to July mean	Two months before sampling	One month before sampling
1.283086564	CRU	EOBS	PISO.AI	OIPC	11 year May to July mean	11 year May to July mean	Two months before sampling	One month before sampling
1.283726085	CRU	CRU	PISO.AI	OIPC	11 year May to July mean	11 year May to July mean	Two months before sampling	Mean three months before sampling
1.283726085	CRU	EOBS	PISO.AI	OIPC	11 year May to July mean	11 year May to July mean	Two months before sampling	Mean three months before sampling
1.283927715	CRU	EOBS	OIPC	OIPC	One month before sampling	One month before sampling	One month before sampling	At sampling month
1.284454884	EOBS	EOBS	OIPC	OIPC	One month before sampling	One month before sampling	11 year May to July mean	One month before sampling
1.284519077	CRU	EOBS	PISO.AI	OIPC	One month before sampling	One month before sampling	11 year May to July mean	Yearly May to July mean
1.28465196	CRU	CRU	OIPC	PISO.AI	At sampling Month	At sampling month	11 year May to July mean	Two months before sampling
1.284691116	EOBS	CRU	OIPC	OIPC	At sampling Month	At sampling month	Two months before sampling	One month before sampling
1.284999773	CRU	CRU	OIPC	PISO.AI	11 year May to July mean	11 year May to July mean	At sampling month	Four months before sampling
1.284999773	CRU	EOBS	OIPC	PISO.AI	11 year May to July mean	11 year May to July mean	At sampling month	Four months before sampling
1.285153787	EOBS	EOBS	OIPC	OIPC	One month before sampling	One month before sampling	One month before sampling	At sampling month
1.285726003	CRU	EOBS	PISO.AI	PISO.AI	One month before sampling	One month before sampling	11 year May to July mean	11 year May to July mean
1.285813767	CRU	CRU	PISO.AI	PISO.AI	One month before sampling	One month before sampling	Two months before sampling	Two months before sampling
1.286051114	EOBS	CRU	PISO.AI	OIPC	One month before sampling	One month before sampling	Yearly May to July mean	Three months before sampling
1.286351207	CRU	EOBS	OIPC	OIPC	One month before sampling	One month before sampling	At sampling month	At sampling month
1.286772946	EOBS	CRU	OIPC	PISO.AI	Two months before sampling	Two months before sampling	Three months before sampling	One month before sampling
1.28692194	CRU	EOBS	OIPC	OIPC	One month before sampling	One month before sampling	11 year May to July mean	One month before sampling
1.287170297	EOBS	CRU	PISO.AI	OIPC	One month before sampling	One month before sampling	11 year May to July mean	Three months before sampling
1.287385939	CRU	CRU	OIPC	PISO.AI	11 year May to July mean	11 year May to July mean	At sampling month	One month before sampling
1.287385939	CRU	EOBS	OIPC	PISO.AI	11 year May to July mean	11 year May to July mean	At sampling month	One month before sampling
1.288172882	CRU	CRU	OIPC	OIPC	At sampling Month	At sampling month	Two months before sampling	Mean three months before sampling
1.28943486	CRU	EOBS	OIPC	OIPC	One month before sampling	One month before sampling	Yearly May to July mean	11 year May to July mean
1.289465886	EOBS	EOBS	OIPC	OIPC	One month before sampling	One month before sampling	11 year May to July mean	Mean three months before sampling
1.289500853	EOBS	CRU	OIPC	OIPC	At sampling Month	At sampling month	11 year May to July mean	Three months before sampling
1.290623127	EOBS	CRU	OIPC	OIPC	One month before sampling	Two months before sampling	Four months before sampling	Four months before sampling
1.290803469	CRU	EOBS	OIPC	OIPC	One month before sampling	One month before sampling	Mean three months before sampling	11 year May to July mean
1.291856493	EOBS	EOBS	OIPC	OIPC	One month before sampling	One month before sampling	Mean three months before sampling	One month before sampling
1.292089762	CRU	CRU	PISO.AI	OIPC	11 year May to July mean	11 year May to July mean	Mean three months before sampling	At sampling month
1.292089762	CRU	EOBS	PISO.AI	OIPC	11 year May to July mean	11 year May to July mean	Mean three months before sampling	At sampling month
1.292488393	CRU	CRU	PISO.AI	OIPC	11 year May to July mean	11 year May to July mean	Yearly May to July mean	Three months before sampling
1.292488393	CRU	EOBS	PISO.AI	OIPC	11 year May to July mean	11 year May to July mean	Yearly May to July mean	Three months before sampling
1.292564861	CRU	CRU	OIPC	PISO.AI	One month before sampling	One month before sampling	Yearly May to July mean	Two months before sampling
1.292667013	CRU	EOBS	PISO.AI	OIPC	One month before sampling	One month before sampling	11 year May to July mean	11 year May to July mean
1.292751238	CRU	CRU	PISO.AI	OIPC	One month before sampling	One month before sampling	Mean three months before sampling	11 year May to July mean
1.293149354	CRU	CRU	PISO.AI	PISO.AI	Two months before sampling	Two months before sampling	Three months before sampling	Yearly May to July mean
1.293168974	EOBS	EOBS	OIPC	OIPC	One month before sampling	One month before sampling	One month before sampling	Mean three months before sampling
1.293182265	EOBS	EOBS	OIPC	OIPC	One month before sampling	One month before sampling	Mean three months before sampling	Mean three months before sampling
1.293308346	CRU	EOBS	OIPC	OIPC	One month before sampling	One month before sampling	Mean three months before sampling	At sampling month
1.293532242	CRU	CRU	OIPC	PISO.AI	At sampling Month	At sampling month	Mean three months before sampling	At sampling month
1.293945606	CRU	CRU	OIPC	PISO.AI	11 year May to July mean	11 year May to July mean	Yearly May to July mean	Three months before sampling
1.293945606	CRU	EOBS	OIPC	PISO.AI	11 year May to July mean	11 year May to July mean	Yearly May to July mean	Three months before sampling
1.294317378	CRU	CRU	PISO.AI	PISO.AI	11 year May to July mean	11 year May to July mean	11 year May to July mean	Three months before sampling
1.294317378	CRU	EOBS	PISO.AI	PISO.AI	11 year May to July mean	11 year May to July mean	11 year May to July mean	Three months before sampling
1.294344818	CRU	CRU	OIPC	OIPC	Two months before sampling	Two months before sampling	Three months before sampling	At sampling month
1.294519382	CRU	CRU	OIPC	OIPC	Two months before sampling	Two months before sampling	Two months before sampling	Four months before sampling
1.294948998	CRU	EOBS	OIPC	PISO.AI	One month before sampling	One month before sampling	11 year May to July mean	11 year May to July mean
1.295470077	CRU	CRU	OIPC	PISO.AI	11 year May to July mean	11 year May to July mean	11 year May to July mean	11 year May to July mean
1.295470077	CRU	EOBS	OIPC	PISO.AI	11 year May to July mean	11 year May to July mean	11 year May to July mean	11 year May to July mean
1.295516576	EOBS	CRU	OIPC	PISO.AI	Two months before sampling	Two months before sampling	Three months before sampling	Yearly May to July mean
1.295672278	EOBS	CRU	OIPC	OIPC	11 year May to July mean	At sampling month	Three months before sampling	Mean three months before sampling
1.296833146	EOBS	CRU	OIPC	PISO.AI	At sampling Month	At sampling month	Two months before sampling	One month before sampling
1.296835783	CRU	CRU	PISO.AI	PISO.AI	11 year May to July mean	11 year May to July mean	Mean three months before sampling	11 year May to July mean
1.296835783	CRU	EOBS	PISO.AI	PISO.AI	11 year May to July mean	11 year May to July mean	Mean three months before sampling	11 year May to July mean
1.297278594	CRU	CRU	OIPC	PISO.AI	At sampling Month	At sampling month	Two months before sampling	Mean three months before sampling
1.297333783	EOBS	CRU	OIPC	OIPC	11 year May to July mean	At sampling month	Three months before sampling	One month before sampling
1.297510599	CRU	EOBS	OIPC	OIPC	One month before sampling	One month before sampling	11 year May to July mean	Yearly May to July mean
1.297893765	CRU	CRU	PISO.AI	OIPC	Two months before sampling	Two months before sampling	Mean three months before sampling	Four months before sampling
1.298178185	CRU	EOBS	OIPC	OIPC	One month before sampling	One month before sampling	11 year May to July mean	Mean three months before sampling
1.298671877	EOBS	EOBS	OIPC	OIPC	One month before sampling	One month before sampling	One month before sampling	One month before sampling
1.298839044	EOBS	CRU	OIPC	PISO.AI	Mean three months before sampling	Mean three months before sampling	Three months before sampling	Mean three months before sampling
1.299153687	CRU	CRU	PISO.AI	OIPC	One month before sampling	One month before sampling	Mean three months before sampling	Yearly May to July mean
1.299434964	CRU	CRU	OIPC	OIPC	At sampling Month	At sampling month	At sampling month	Mean three months before sampling
1.299787455	EOBS	EOBS	PISO.AI	OIPC	One month before sampling	One month before sampling	11 year May to July mean	Two months before sampling
1.300008855	CRU	CRU	OIPC	PISO.AI	11 year May to July mean	11 year May to July mean	Two months before sampling	Two months before sampling
1.300008855	CRU	EOBS	OIPC	PISO.AI	11 year May to July mean	11 year May to July mean	Two months before sampling	Two months before sampling
1.300025839	CRU	CRU	OIPC	PISO.AI	11 year May to July mean	11 year May to July mean	Yearly May to July mean	11 year May to July mean
1.300025839	CRU	EOBS	OIPC	PISO.AI	11 year May to July mean	11 year May to July mean	Yearly May to July mean	11 year May to July mean
1.300330493	CRU	CRU	OIPC	OIPC	At sampling Month	At sampling month	11 year May to July mean	Three months before sampling
1.300701542	CRU	CRU	OIPC	PISO.AI	11 year May to July mean	11 year May to July mean	At sampling month	Mean three months before sampling
1.300701542	CRU	EOBS	OIPC	PISO.AI	11 year May to July mean	11 year May to July mean	At sampling month	Mean three months before sampling
1.300812752	CRU	CRU	OIPC	OIPC	11 year May to July mean	11 year May to July mean	At sampling month	11 year May to July mean
1.300812752	CRU	EOBS	OIPC	OIPC	11 year May to July mean	11 year May to July mean	At sampling month	11 year May to July mean
1.300869913	EOBS	EOBS	OIPC	PISO.AI	One month before sampling	One month before sampling	One month before sampling	Yearly May to July mean
1.301101989	EOBS	EOBS	OIPC	OIPC	One month before sampling	One month before sampling	11 year May to July mean	Two months before sampling
1.301982574	CRU	CRU	PISO.AI	PISO.AI	One month before sampling	One month before sampling	Mean three months before sampling	Mean three months before sampling
1.301982653	CRU	CRU	OIPC	OIPC	One month before sampling	One month before sampling	11 year May to July mean	Mean three months before sampling
1.302123402	EOBS	EOBS	OIPC	OIPC	One month before sampling	One month before sampling	At sampling month	Two months before sampling
1.302269566	CRU	CRU	PISO.AI	PISO.AI	Two months before sampling	Two months before sampling	Three months before sampling	At sampling month
1.302560265	CRU	CRU	OIPC	OIPC	11 year May to July mean	11 year May to July mean	At sampling month	Yearly May to July mean
1.302560265	CRU	EOBS	OIPC	OIPC	11 year May to July mean	11 year May to July mean	At sampling month	Yearly May to July mean
1.302652972	CRU	CRU	PISO.AI	OIPC	11 year May to July mean	11 year May to July mean	One month before sampling	At sampling month
1.302652972	CRU	EOBS	PISO.AI	OIPC	11 year May to July mean	11 year May to July mean	One month before sampling	At sampling month
1.303005524	EOBS	EOBS	PISO.AI	OIPC	One month before sampling	One month before sampling	11 year May to July mean	One month before sampling
1.303158971	CRU	CRU	PISO.AI	OIPC	11 year May to July mean	11 year May to July mean	Yearly May to July mean	Two months before sampling
1.303158971	CRU	EOBS	PISO.AI	OIPC	11 year May to July mean	11 year May to July mean	Yearly May to July mean	Two months before sampling
1.303379475	CRU	CRU	PISO.AI	PISO.AI	One month before sampling	One month before sampling	Mean three months before sampling	One month before sampling
1.303573924	CRU	CRU	PISO.AI	OIPC	At sampling Month	At sampling month	Two months before sampling	Yearly May to July mean
1.303601904	EOBS	EOBS	OIPC	OIPC	One month before sampling	One month before sampling	Yearly May to July mean	Yearly May to July mean
1.304275054	CRU	EOBS	OIPC	OIPC	Two months before sampling	Two months before sampling	Yearly May to July mean	Three months before sampling
1.304565673	CRU	CRU	PISO.AI	OIPC	11 year May to July mean	11 year May to July mean	One month before sampling	Yearly May to July mean
1.304565673	CRU	EOBS	PISO.AI	OIPC	11 year May to July mean	11 year May to July mean	One month before sampling	Yearly May to July mean
1.304773215	EOBS	CRU	OIPC	OIPC	At sampling Month	At sampling month	Mean three months before sampling	Two months before sampling
1.304838575	CRU	CRU	OIPC	PISO.AI	At sampling Month	At sampling month	One month before sampling	At sampling month
1.30485463	CRU	CRU	PISO.AI	OIPC	At sampling Month	At sampling month	11 year May to July mean	Mean three months before sampling
1.305008786	CRU	CRU	OIPC	OIPC	One month before sampling	One month before sampling	At sampling month	Two months before sampling
1.305345923	CRU	CRU	PISO.AI	OIPC	11 year May to July mean	11 year May to July mean	One month before sampling	11 year May to July mean
1.305345923	CRU	EOBS	PISO.AI	OIPC	11 year May to July mean	11 year May to July mean	One month before sampling	11 year May to July mean
1.305400121	CRU	CRU	OIPC	OIPC	One month before sampling	One month before sampling	One month before sampling	At sampling month
1.306076185	CRU	CRU	OIPC	OIPC	At sampling Month	At sampling month	At sampling month	One month before sampling
1.306125745	CRU	CRU	PISO.AI	OIPC	Two months before sampling	Two months before sampling	Three months before sampling	Mean three months before sampling
1.306232973	EOBS	EOBS	PISO.AI	OIPC	One month before sampling	One month before sampling	11 year May to July mean	Mean three months before sampling
1.306783005	CRU	EOBS	OIPC	OIPC	One month before sampling	One month before sampling	11 year May to July mean	11 year May to July mean
1.307048962	CRU	CRU	PISO.AI	OIPC	At sampling Month	At sampling month	11 year May to July mean	One month before sampling
1.307488377	CRU	CRU	OIPC	PISO.AI	At sampling Month	At sampling month	At sampling month	Two months before sampling
1.307685944	EOBS	CRU	PISO.AI	OIPC	One month before sampling	One month before sampling	Three months before sampling	At sampling month
1.307781369	EOBS	EOBS	OIPC	PISO.AI	One month before sampling	One month before sampling	Mean three months before sampling	Yearly May to July mean
1.307962178	EOBS	EOBS	OIPC	OIPC	One month before sampling	One month before sampling	Yearly May to July mean	11 year May to July mean
1.308333423	EOBS	EOBS	OIPC	OIPC	One month before sampling	One month before sampling	Yearly May to July mean	At sampling month
1.308812797	EOBS	CRU	OIPC	PISO.AI	11 year May to July mean	At sampling month	Three months before sampling	One month before sampling
1.309255549	CRU	CRU	PISO.AI	PISO.AI	11 year May to July mean	11 year May to July mean	Two months before sampling	One month before sampling
1.309255549	CRU	EOBS	PISO.AI	PISO.AI	11 year May to July mean	11 year May to July mean	Two months before sampling	One month before sampling
1.309331705	EOBS	CRU	PISO.AI	PISO.AI	One month before sampling	One month before sampling	One month before sampling	Three months before sampling
1.309660437	CRU	CRU	OIPC	OIPC	Two months before sampling	Two months before sampling	Three months before sampling	Mean three months before sampling
1.309932693	EOBS	CRU	OIPC	PISO.AI	Mean three months before sampling	Mean three months before sampling	Two months before sampling	Three months before sampling
1.310411583	EOBS	CRU	OIPC	OIPC	One month before sampling	One month before sampling	At sampling month	Three months before sampling
1.310674701	CRU	EOBS	OIPC	PISO.AI	One month before sampling	One month before sampling	At sampling month	Yearly May to July mean
1.310916132	CRU	CRU	OIPC	OIPC	One month before sampling	One month before sampling	11 year May to July mean	One month before sampling
1.31093888	EOBS	CRU	OIPC	PISO.AI	At sampling Month	At sampling month	Two months before sampling	Mean three months before sampling
1.311012334	CRU	CRU	OIPC	PISO.AI	11 year May to July mean	11 year May to July mean	11 year May to July mean	Three months before sampling
1.311012334	CRU	EOBS	OIPC	PISO.AI	11 year May to July mean	11 year May to July mean	11 year May to July mean	Three months before sampling
1.311290788	CRU	CRU	PISO.AI	PISO.AI	11 year May to July mean	11 year May to July mean	11 year May to July mean	Mean three months before sampling
1.311290788	CRU	EOBS	PISO.AI	PISO.AI	11 year May to July mean	11 year May to July mean	11 year May to July mean	Mean three months before sampling
1.311456471	CRU	CRU	PISO.AI	OIPC	At sampling Month	At sampling month	Two months before sampling	11 year May to July mean
1.311744639	EOBS	CRU	OIPC	PISO.AI	Mean three months before sampling	Mean three months before sampling	Three months before sampling	Two months before sampling
1.312049287	EOBS	EOBS	OIPC	PISO.AI	One month before sampling	One month before sampling	Yearly May to July mean	Two months before sampling
1.312097502	EOBS	CRU	OIPC	PISO.AI	At sampling Month	At sampling month	Two months before sampling	Yearly May to July mean
1.312182685	CRU	CRU	OIPC	PISO.AI	At sampling Month	At sampling month	Two months before sampling	At sampling month
1.312493705	CRU	CRU	PISO.AI	PISO.AI	At sampling Month	At sampling month	Two months before sampling	11 year May to July mean
1.312549536	CRU	EOBS	OIPC	PISO.AI	One month before sampling	One month before sampling	At sampling month	Mean three months before sampling
1.312610513	EOBS	EOBS	OIPC	OIPC	Two months before sampling	Two months before sampling	Yearly May to July mean	Three months before sampling
1.31277678	EOBS	CRU	OIPC	OIPC	At sampling Month	At sampling month	Two months before sampling	Two months before sampling
1.312948434	CRU	CRU	PISO.AI	PISO.AI	11 year May to July mean	11 year May to July mean	11 year May to July mean	One month before sampling
1.312948434	CRU	EOBS	PISO.AI	PISO.AI	11 year May to July mean	11 year May to July mean	11 year May to July mean	One month before sampling
1.313056692	EOBS	CRU	OIPC	PISO.AI	Mean three months before sampling	Mean three months before sampling	Three months before sampling	Yearly May to July mean
1.313349859	EOBS	EOBS	OIPC	OIPC	One month before sampling	One month before sampling	11 year May to July mean	Yearly May to July mean
1.313701331	EOBS	CRU	PISO.AI	OIPC	At sampling Month	At sampling month	11 year May to July mean	Three months before sampling
1.313829529	EOBS	CRU	OIPC	OIPC	Two months before sampling	Two months before sampling	Three months before sampling	Yearly May to July mean
1.313909156	CRU	CRU	PISO.AI	PISO.AI	Two months before sampling	Two months before sampling	Three months before sampling	One month before sampling
1.314133734	CRU	EOBS	OIPC	OIPC	One month before sampling	One month before sampling	At sampling month	Two months before sampling
1.314296089	CRU	EOBS	PISO.AI	OIPC	Two months before sampling	Two months before sampling	11 year May to July mean	Three months before sampling
1.314350499	CRU	CRU	PISO.AI	PISO.AI	At sampling Month	At sampling month	11 year May to July mean	Two months before sampling
1.314409126	CRU	CRU	PISO.AI	PISO.AI	11 year May to July mean	11 year May to July mean	One month before sampling	Two months before sampling
1.314409126	CRU	EOBS	PISO.AI	PISO.AI	11 year May to July mean	11 year May to July mean	One month before sampling	Two months before sampling
1.314444452	EOBS	CRU	OIPC	PISO.AI	11 year May to July mean	At sampling month	Three months before sampling	Mean three months before sampling
1.314788965	EOBS	EOBS	OIPC	PISO.AI	One month before sampling	One month before sampling	One month before sampling	At sampling month
1.314823107	CRU	CRU	PISO.AI	OIPC	At sampling Month	At sampling month	Mean three months before sampling	One month before sampling
1.315238896	CRU	CRU	PISO.AI	OIPC	At sampling Month	At sampling month	Mean three months before sampling	Mean three months before sampling
1.315325394	CRU	CRU	PISO.AI	OIPC	Two months before sampling	Two months before sampling	Three months before sampling	One month before sampling
1.315515762	EOBS	EOBS	OIPC	PISO.AI	One month before sampling	One month before sampling	One month before sampling	Mean three months before sampling
1.315880116	CRU	CRU	PISO.AI	OIPC	One month before sampling	One month before sampling	At sampling month	Two months before sampling
1.31612956	EOBS	CRU	OIPC	OIPC	Two months before sampling	Two months before sampling	Three months before sampling	11 year May to July mean
1.316497933	CRU	CRU	PISO.AI	OIPC	At sampling Month	At sampling month	Mean three months before sampling	Two months before sampling
1.316781835	CRU	CRU	OIPC	PISO.AI	11 year May to July mean	11 year May to July mean	11 year May to July mean	Yearly May to July mean
1.316781835	CRU	EOBS	OIPC	PISO.AI	11 year May to July mean	11 year May to July mean	11 year May to July mean	Yearly May to July mean
1.316797845	EOBS	EOBS	OIPC	PISO.AI	One month before sampling	One month before sampling	Mean three months before sampling	At sampling month
1.316833433	CRU	CRU	OIPC	OIPC	One month before sampling	Two months before sampling	Four months before sampling	Two months before sampling
1.317378323	CRU	EOBS	OIPC	PISO.AI	One month before sampling	One month before sampling	One month before sampling	Yearly May to July mean
1.31769435	EOBS	EOBS	OIPC	PISO.AI	One month before sampling	One month before sampling	Yearly May to July mean	11 year May to July mean
1.318058816	EOBS	EOBS	OIPC	OIPC	One month before sampling	One month before sampling	11 year May to July mean	At sampling month
1.31808672	CRU	EOBS	OIPC	OIPC	Two months before sampling	Two months before sampling	11 year May to July mean	Three months before sampling
1.318092392	EOBS	CRU	OIPC	OIPC	One month before sampling	One month before sampling	Mean three months before sampling	Two months before sampling
1.318355844	EOBS	CRU	OIPC	PISO.AI	11 year May to July mean	At sampling month	Three months before sampling	Yearly May to July mean
1.318914359	CRU	CRU	PISO.AI	OIPC	11 year May to July mean	11 year May to July mean	Two months before sampling	Two months before sampling
1.318914359	CRU	EOBS	PISO.AI	OIPC	11 year May to July mean	11 year May to July mean	Two months before sampling	Two months before sampling
1.319013264	CRU	CRU	OIPC	PISO.AI	11 year May to July mean	11 year May to July mean	Yearly May to July mean	Yearly May to July mean
1.319013264	CRU	EOBS	OIPC	PISO.AI	11 year May to July mean	11 year May to July mean	Yearly May to July mean	Yearly May to July mean
1.31944407	CRU	CRU	PISO.AI	OIPC	At sampling Month	At sampling month	One month before sampling	One month before sampling
1.319459604	EOBS	CRU	OIPC	PISO.AI	11 year May to July mean	At sampling month	Three months before sampling	At sampling month
1.319561414	CRU	CRU	PISO.AI	OIPC	At sampling Month	At sampling month	One month before sampling	Mean three months before sampling
1.319574005	EOBS	EOBS	OIPC	OIPC	One month before sampling	One month before sampling	11 year May to July mean	11 year May to July mean
1.320112139	EOBS	EOBS	OIPC	PISO.AI	One month before sampling	One month before sampling	Mean three months before sampling	Mean three months before sampling
1.320466261	CRU	CRU	PISO.AI	PISO.AI	11 year May to July mean	11 year May to July mean	Mean three months before sampling	Two months before sampling
1.320466261	CRU	EOBS	PISO.AI	PISO.AI	11 year May to July mean	11 year May to July mean	Mean three months before sampling	Two months before sampling
1.320855818	EOBS	CRU	PISO.AI	PISO.AI	One month before sampling	One month before sampling	11 year May to July mean	Three months before sampling
1.320963706	CRU	CRU	PISO.AI	OIPC	At sampling Month	At sampling month	One month before sampling	Two months before sampling
1.321074102	EOBS	CRU	OIPC	PISO.AI	Two months before sampling	Two months before sampling	Three months before sampling	Mean three months before sampling
1.321091117	CRU	CRU	PISO.AI	OIPC	At sampling Month	At sampling month	Two months before sampling	One month before sampling
1.321475649	CRU	CRU	PISO.AI	OIPC	At sampling Month	At sampling month	Two months before sampling	At sampling month
1.321923894	CRU	EOBS	PISO.AI	PISO.AI	One month before sampling	One month before sampling	11 year May to July mean	Two months before sampling
1.3221194	CRU	CRU	PISO.AI	PISO.AI	11 year May to July mean	11 year May to July mean	One month before sampling	11 year May to July mean
1.3221194	CRU	EOBS	PISO.AI	PISO.AI	11 year May to July mean	11 year May to July mean	One month before sampling	11 year May to July mean
1.322180656	CRU	CRU	OIPC	OIPC	One month before sampling	One month before sampling	Yearly May to July mean	Mean three months before sampling
1.32221216	EOBS	CRU	OIPC	PISO.AI	One month before sampling	One month before sampling	At sampling month	Three months before sampling
1.322720696	EOBS	EOBS	OIPC	OIPC	One month before sampling	One month before sampling	At sampling month	Yearly May to July mean
1.323105448	CRU	EOBS	OIPC	PISO.AI	One month before sampling	One month before sampling	At sampling month	At sampling month
1.323146678	CRU	CRU	PISO.AI	PISO.AI	Two months before sampling	Two months before sampling	Three months before sampling	Mean three months before sampling
1.323310719	CRU	CRU	OIPC	PISO.AI	At sampling Month	At sampling month	Yearly May to July mean	One month before sampling
1.323322084	EOBS	CRU	OIPC	OIPC	One month before sampling	Two months before sampling	Four months before sampling	Three months before sampling
1.323808672	EOBS	EOBS	OIPC	OIPC	Two months before sampling	Two months before sampling	11 year May to July mean	Three months before sampling
1.323886633	EOBS	EOBS	OIPC	OIPC	One month before sampling	One month before sampling	At sampling month	Mean three months before sampling
1.324153435	EOBS	CRU	OIPC	PISO.AI	Two months before sampling	Two months before sampling	Three months before sampling	Three months before sampling
1.324250551	CRU	CRU	PISO.AI	OIPC	At sampling Month	At sampling month	Two months before sampling	Mean three months before sampling
1.324268104	CRU	CRU	OIPC	PISO.AI	At sampling Month	At sampling month	Yearly May to July mean	Mean three months before sampling
1.324438285	CRU	EOBS	OIPC	PISO.AI	One month before sampling	One month before sampling	At sampling month	Two months before sampling
1.324691505	EOBS	CRU	OIPC	OIPC	At sampling Month	At sampling month	One month before sampling	Two months before sampling
1.325008007	CRU	CRU	OIPC	PISO.AI	At sampling Month	At sampling month	At sampling month	One month before sampling
1.325164811	EOBS	EOBS	OIPC	OIPC	One month before sampling	One month before sampling	At sampling month	One month before sampling
1.325241419	CRU	CRU	OIPC	OIPC	At sampling Month	At sampling month	11 year May to July mean	At sampling month
1.325293566	CRU	CRU	OIPC	OIPC	At sampling Month	At sampling month	Yearly May to July mean	At sampling month
1.325348094	CRU	EOBS	PISO.AI	OIPC	One month before sampling	One month before sampling	11 year May to July mean	Two months before sampling
1.32553496	CRU	CRU	OIPC	OIPC	At sampling Month	At sampling month	One month before sampling	Three months before sampling
1.325742833	CRU	CRU	OIPC	PISO.AI	At sampling Month	At sampling month	11 year May to July mean	One month before sampling
1.325856865	EOBS	CRU	OIPC	OIPC	11 year May to July mean	At sampling month	Two months before sampling	Three months before sampling
1.326074362	CRU	EOBS	OIPC	PISO.AI	One month before sampling	One month before sampling	One month before sampling	At sampling month
1.326510981	EOBS	EOBS	OIPC	OIPC	One month before sampling	One month before sampling	At sampling month	Three months before sampling
1.326710307	EOBS	CRU	OIPC	PISO.AI	At sampling Month	At sampling month	Two months before sampling	Two months before sampling
1.326797546	CRU	CRU	OIPC	PISO.AI	11 year May to July mean	11 year May to July mean	At sampling month	11 year May to July mean
1.326797546	CRU	EOBS	OIPC	PISO.AI	11 year May to July mean	11 year May to July mean	At sampling month	11 year May to July mean
1.326979813	CRU	EOBS	OIPC	PISO.AI	One month before sampling	One month before sampling	Yearly May to July mean	Two months before sampling
1.32699878	CRU	CRU	OIPC	PISO.AI	Two months before sampling	Two months before sampling	Three months before sampling	Two months before sampling
1.327030383	EOBS	EOBS	OIPC	OIPC	One month before sampling	One month before sampling	At sampling month	11 year May to July mean
1.32714608	EOBS	CRU	OIPC	PISO.AI	Two months before sampling	Two months before sampling	Three months before sampling	At sampling month
1.327173815	CRU	CRU	PISO.AI	OIPC	One month before sampling	One month before sampling	One month before sampling	11 year May to July mean
1.327505966	EOBS	CRU	PISO.AI	OIPC	One month before sampling	One month before sampling	At sampling month	Three months before sampling
1.327877808	CRU	EOBS	OIPC	PISO.AI	One month before sampling	One month before sampling	Yearly May to July mean	Mean three months before sampling
1.32788497	CRU	EOBS	PISO.AI	PISO.AI	One month before sampling	One month before sampling	11 year May to July mean	Mean three months before sampling
1.327909626	CRU	CRU	OIPC	PISO.AI	At sampling Month	At sampling month	11 year May to July mean	Mean three months before sampling
1.328050528	EOBS	EOBS	OIPC	PISO.AI	One month before sampling	One month before sampling	11 year May to July mean	11 year May to July mean
1.328235351	CRU	CRU	OIPC	OIPC	At sampling Month	At sampling month	Mean three months before sampling	Three months before sampling
1.328425008	CRU	CRU	PISO.AI	PISO.AI	11 year May to July mean	11 year May to July mean	Mean three months before sampling	One month before sampling
1.328425008	CRU	EOBS	PISO.AI	PISO.AI	11 year May to July mean	11 year May to July mean	Mean three months before sampling	One month before sampling
1.32850423	CRU	CRU	PISO.AI	PISO.AI	One month before sampling	One month before sampling	Mean three months before sampling	11 year May to July mean
1.328966444	CRU	CRU	PISO.AI	OIPC	11 year May to July mean	11 year May to July mean	11 year May to July mean	11 year May to July mean
1.328966444	CRU	EOBS	PISO.AI	OIPC	11 year May to July mean	11 year May to July mean	11 year May to July mean	11 year May to July mean
1.329011373	EOBS	EOBS	OIPC	PISO.AI	One month before sampling	One month before sampling	11 year May to July mean	Two months before sampling
1.32903828	CRU	CRU	OIPC	OIPC	Two months before sampling	Two months before sampling	Three months before sampling	One month before sampling
1.329586234	CRU	CRU	OIPC	PISO.AI	Mean three months before sampling	Mean three months before sampling	Two months before sampling	Three months before sampling
1.329618368	EOBS	CRU	OIPC	PISO.AI	Two months before sampling	Two months before sampling	Three months before sampling	11 year May to July mean
1.329947701	CRU	CRU	PISO.AI	PISO.AI	11 year May to July mean	11 year May to July mean	Two months before sampling	Yearly May to July mean
1.329947701	CRU	EOBS	PISO.AI	PISO.AI	11 year May to July mean	11 year May to July mean	Two months before sampling	Yearly May to July mean
1.329965112	CRU	CRU	OIPC	OIPC	One month before sampling	One month before sampling	Three months before sampling	Two months before sampling
1.329977948	CRU	CRU	PISO.AI	OIPC	11 year May to July mean	11 year May to July mean	11 year May to July mean	Yearly May to July mean
1.329977948	CRU	EOBS	PISO.AI	OIPC	11 year May to July mean	11 year May to July mean	11 year May to July mean	Yearly May to July mean
1.330320222	CRU	CRU	PISO.AI	PISO.AI	11 year May to July mean	11 year May to July mean	Mean three months before sampling	Mean three months before sampling
1.330320222	CRU	EOBS	PISO.AI	PISO.AI	11 year May to July mean	11 year May to July mean	Mean three months before sampling	Mean three months before sampling
1.330398765	EOBS	EOBS	OIPC	OIPC	One month before sampling	One month before sampling	One month before sampling	Two months before sampling
1.330624905	CRU	CRU	OIPC	OIPC	Two months before sampling	Two months before sampling	Mean three months before sampling	Four months before sampling
1.331026249	EOBS	CRU	PISO.AI	OIPC	One month before sampling	One month before sampling	Three months before sampling	Yearly May to July mean
1.331031913	CRU	CRU	PISO.AI	OIPC	Mean three months before sampling	Mean three months before sampling	Three months before sampling	At sampling month
1.331142908	EOBS	CRU	PISO.AI	PISO.AI	One month before sampling	One month before sampling	Three months before sampling	11 year May to July mean
1.331353034	CRU	CRU	OIPC	OIPC	One month before sampling	One month before sampling	Yearly May to July mean	One month before sampling
1.332577537	CRU	CRU	PISO.AI	OIPC	11 year May to July mean	11 year May to July mean	11 year May to July mean	At sampling month
1.332577537	CRU	EOBS	PISO.AI	OIPC	11 year May to July mean	11 year May to July mean	11 year May to July mean	At sampling month
1.332977552	CRU	CRU	PISO.AI	OIPC	11 year May to July mean	11 year May to July mean	At sampling month	Three months before sampling
1.332977552	CRU	EOBS	PISO.AI	OIPC	11 year May to July mean	11 year May to July mean	At sampling month	Three months before sampling
1.332987275	CRU	CRU	OIPC	OIPC	Two months before sampling	Two months before sampling	Three months before sampling	Two months before sampling
1.333307402	CRU	CRU	OIPC	OIPC	At sampling Month	At sampling month	11 year May to July mean	Yearly May to July mean
1.333316209	CRU	CRU	PISO.AI	OIPC	11 year May to July mean	11 year May to July mean	Yearly May to July mean	One month before sampling
1.333316209	CRU	EOBS	PISO.AI	OIPC	11 year May to July mean	11 year May to July mean	Yearly May to July mean	One month before sampling
1.333324804	CRU	CRU	OIPC	OIPC	At sampling Month	At sampling month	Yearly May to July mean	Yearly May to July mean
1.333375528	CRU	CRU	PISO.AI	PISO.AI	One month before sampling	One month before sampling	One month before sampling	Mean three months before sampling
1.333505856	CRU	CRU	PISO.AI	OIPC	11 year May to July mean	11 year May to July mean	Yearly May to July mean	Mean three months before sampling
1.333505856	CRU	EOBS	PISO.AI	OIPC	11 year May to July mean	11 year May to July mean	Yearly May to July mean	Mean three months before sampling
1.333536709	CRU	CRU	OIPC	PISO.AI	11 year May to July mean	11 year May to July mean	At sampling month	Yearly May to July mean
1.333536709	CRU	EOBS	OIPC	PISO.AI	11 year May to July mean	11 year May to July mean	At sampling month	Yearly May to July mean
1.333873619	CRU	CRU	OIPC	OIPC	At sampling Month	At sampling month	Yearly May to July mean	11 year May to July mean
1.334147991	CRU	EOBS	OIPC	PISO.AI	One month before sampling	One month before sampling	At sampling month	One month before sampling
1.334611536	CRU	CRU	PISO.AI	OIPC	One month before sampling	One month before sampling	One month before sampling	Yearly May to July mean
1.335591572	EOBS	EOBS	OIPC	PISO.AI	One month before sampling	One month before sampling	Two months before sampling	11 year May to July mean
1.335628221	CRU	CRU	OIPC	OIPC	At sampling Month	At sampling month	11 year May to July mean	11 year May to July mean
1.33568296	EOBS	EOBS	OIPC	PISO.AI	One month before sampling	One month before sampling	One month before sampling	One month before sampling
1.33597507	CRU	EOBS	OIPC	PISO.AI	One month before sampling	One month before sampling	Mean three months before sampling	Yearly May to July mean
1.336303466	EOBS	EOBS	OIPC	PISO.AI	One month before sampling	One month before sampling	Yearly May to July mean	Mean three months before sampling
1.336499971	CRU	CRU	OIPC	OIPC	At sampling Month	At sampling month	At sampling month	Yearly May to July mean
1.336623673	CRU	EOBS	OIPC	PISO.AI	One month before sampling	One month before sampling	Yearly May to July mean	At sampling month
1.337012973	CRU	CRU	OIPC	OIPC	At sampling Month	At sampling month	At sampling month	11 year May to July mean
1.33708651	EOBS	EOBS	OIPC	PISO.AI	One month before sampling	One month before sampling	One month before sampling	Two months before sampling
1.337872969	CRU	CRU	OIPC	PISO.AI	At sampling Month	At sampling month	Two months before sampling	Two months before sampling
1.338334796	CRU	CRU	OIPC	PISO.AI	Two months before sampling	Two months before sampling	Three months before sampling	Three months before sampling
1.338642885	CRU	CRU	PISO.AI	PISO.AI	11 year May to July mean	11 year May to July mean	Two months before sampling	Mean three months before sampling
1.338642885	CRU	EOBS	PISO.AI	PISO.AI	11 year May to July mean	11 year May to July mean	Two months before sampling	Mean three months before sampling
1.339046415	CRU	CRU	OIPC	PISO.AI	11 year May to July mean	11 year May to July mean	11 year May to July mean	At sampling month
1.339046415	CRU	EOBS	OIPC	PISO.AI	11 year May to July mean	11 year May to July mean	11 year May to July mean	At sampling month
1.339170061	CRU	CRU	OIPC	PISO.AI	One month before sampling	One month before sampling	11 year May to July mean	Mean three months before sampling
1.339583882	EOBS	EOBS	OIPC	OIPC	One month before sampling	One month before sampling	Mean three months before sampling	Two months before sampling
1.33974058	CRU	EOBS	OIPC	PISO.AI	One month before sampling	One month before sampling	Mean three months before sampling	At sampling month
1.339985052	CRU	CRU	PISO.AI	PISO.AI	11 year May to July mean	11 year May to July mean	11 year May to July mean	Four months before sampling
1.339985052	CRU	EOBS	PISO.AI	PISO.AI	11 year May to July mean	11 year May to July mean	11 year May to July mean	Four months before sampling
1.339992216	EOBS	EOBS	OIPC	OIPC	One month before sampling	One month before sampling	Two months before sampling	Yearly May to July mean
1.340144673	EOBS	EOBS	OIPC	PISO.AI	One month before sampling	One month before sampling	Mean three months before sampling	One month before sampling
1.340395414	CRU	EOBS	OIPC	OIPC	One month before sampling	One month before sampling	One month before sampling	One month before sampling
1.340458745	EOBS	EOBS	OIPC	PISO.AI	One month before sampling	One month before sampling	At sampling month	11 year May to July mean
1.340528433	EOBS	CRU	PISO.AI	OIPC	One month before sampling	One month before sampling	Three months before sampling	11 year May to July mean
1.340545984	CRU	CRU	OIPC	PISO.AI	At sampling Month	At sampling month	At sampling month	Mean three months before sampling
1.340886712	CRU	EOBS	OIPC	OIPC	One month before sampling	One month before sampling	Yearly May to July mean	Two months before sampling
1.340910223	CRU	EOBS	OIPC	OIPC	One month before sampling	One month before sampling	One month before sampling	Mean three months before sampling
1.341243344	CRU	EOBS	PISO.AI	PISO.AI	One month before sampling	One month before sampling	11 year May to July mean	At sampling month
1.341567369	EOBS	EOBS	PISO.AI	PISO.AI	One month before sampling	One month before sampling	11 year May to July mean	Two months before sampling
1.341678301	EOBS	CRU	OIPC	PISO.AI	One month before sampling	Two months before sampling	Four months before sampling	Three months before sampling
1.342346471	EOBS	EOBS	PISO.AI	OIPC	One month before sampling	One month before sampling	11 year May to July mean	Yearly May to July mean
1.342701103	CRU	CRU	OIPC	OIPC	Two months before sampling	Two months before sampling	11 year May to July mean	Four months before sampling
1.342716789	CRU	CRU	OIPC	OIPC	11 year May to July mean	11 year May to July mean	Two months before sampling	Two months before sampling
1.342716789	CRU	EOBS	OIPC	OIPC	11 year May to July mean	11 year May to July mean	Two months before sampling	Two months before sampling
1.342785101	CRU	CRU	OIPC	PISO.AI	11 year May to July mean	11 year May to July mean	Yearly May to July mean	At sampling month
1.342785101	CRU	EOBS	OIPC	PISO.AI	11 year May to July mean	11 year May to July mean	Yearly May to July mean	At sampling month
1.342931634	CRU	CRU	OIPC	PISO.AI	One month before sampling	One month before sampling	11 year May to July mean	One month before sampling
1.343079992	CRU	CRU	PISO.AI	OIPC	At sampling Month	At sampling month	Mean three months before sampling	Yearly May to July mean
1.344212542	EOBS	EOBS	OIPC	PISO.AI	One month before sampling	One month before sampling	Mean three months before sampling	Two months before sampling
1.345303374	CRU	EOBS	OIPC	OIPC	One month before sampling	One month before sampling	Mean three months before sampling	One month before sampling
1.34570806	CRU	CRU	PISO.AI	PISO.AI	11 year May to July mean	11 year May to July mean	Two months before sampling	At sampling month
1.34570806	CRU	EOBS	PISO.AI	PISO.AI	11 year May to July mean	11 year May to July mean	Two months before sampling	At sampling month
1.345985575	CRU	CRU	PISO.AI	OIPC	One month before sampling	One month before sampling	Mean three months before sampling	At sampling month
1.346392278	CRU	CRU	OIPC	PISO.AI	11 year May to July mean	11 year May to July mean	One month before sampling	Three months before sampling
1.346392278	CRU	EOBS	OIPC	PISO.AI	11 year May to July mean	11 year May to July mean	One month before sampling	Three months before sampling
1.346393145	EOBS	CRU	OIPC	PISO.AI	At sampling Month	At sampling month	Two months before sampling	At sampling month
1.346456473	CRU	EOBS	OIPC	PISO.AI	One month before sampling	One month before sampling	11 year May to July mean	Mean three months before sampling
1.347149549	CRU	CRU	PISO.AI	PISO.AI	One month before sampling	One month before sampling	Mean three months before sampling	Yearly May to July mean
1.347231309	CRU	CRU	PISO.AI	OIPC	At sampling Month	At sampling month	Mean three months before sampling	11 year May to July mean
1.347282822	EOBS	EOBS	PISO.AI	OIPC	One month before sampling	One month before sampling	11 year May to July mean	11 year May to July mean
1.347462273	CRU	CRU	PISO.AI	OIPC	Two months before sampling	Two months before sampling	Yearly May to July mean	Four months before sampling
1.347553671	EOBS	EOBS	OIPC	OIPC	One month before sampling	One month before sampling	Two months before sampling	At sampling month
1.347658487	CRU	CRU	PISO.AI	OIPC	At sampling Month	At sampling month	Mean three months before sampling	At sampling month
1.347945539	CRU	EOBS	OIPC	OIPC	Two months before sampling	Two months before sampling	Yearly May to July mean	Two months before sampling
1.348075665	EOBS	CRU	OIPC	PISO.AI	11 year May to July mean	At sampling month	Three months before sampling	Two months before sampling
1.348643718	CRU	EOBS	OIPC	PISO.AI	One month before sampling	One month before sampling	Yearly May to July mean	Yearly May to July mean
1.348833163	CRU	CRU	PISO.AI	OIPC	Two months before sampling	Two months before sampling	Three months before sampling	Two months before sampling
1.349224553	CRU	EOBS	OIPC	PISO.AI	One month before sampling	One month before sampling	11 year May to July mean	Two months before sampling
1.349354267	EOBS	EOBS	OIPC	PISO.AI	One month before sampling	One month before sampling	11 year May to July mean	Mean three months before sampling
1.349680288	EOBS	CRU	OIPC	PISO.AI	Mean three months before sampling	Mean three months before sampling	Three months before sampling	At sampling month
1.349941346	EOBS	CRU	OIPC	OIPC	At sampling Month	At sampling month	Mean three months before sampling	Mean three months before sampling
1.350137617	EOBS	EOBS	PISO.AI	OIPC	One month before sampling	One month before sampling	11 year May to July mean	At sampling month
1.350206547	EOBS	EOBS	PISO.AI	OIPC	Two months before sampling	Two months before sampling	11 year May to July mean	Three months before sampling
1.350241716	CRU	EOBS	OIPC	PISO.AI	One month before sampling	One month before sampling	One month before sampling	Mean three months before sampling
1.350351289	CRU	CRU	OIPC	OIPC	Two months before sampling	Two months before sampling	Yearly May to July mean	Four months before sampling
1.350646325	CRU	EOBS	OIPC	OIPC	Two months before sampling	Two months before sampling	Two months before sampling	Yearly May to July mean
1.351066301	CRU	CRU	OIPC	PISO.AI	At sampling Month	At sampling month	Yearly May to July mean	11 year May to July mean
1.351249416	CRU	CRU	OIPC	OIPC	11 year May to July mean	11 year May to July mean	At sampling month	At sampling month
1.351249416	CRU	EOBS	OIPC	OIPC	11 year May to July mean	11 year May to July mean	At sampling month	At sampling month
1.351457974	CRU	CRU	PISO.AI	OIPC	At sampling Month	At sampling month	One month before sampling	At sampling month
1.351463196	CRU	CRU	PISO.AI	PISO.AI	Mean three months before sampling	Mean three months before sampling	Three months before sampling	One month before sampling
1.351507798	CRU	CRU	PISO.AI	PISO.AI	11 year May to July mean	11 year May to July mean	One month before sampling	Mean three months before sampling
1.351507798	CRU	EOBS	PISO.AI	PISO.AI	11 year May to July mean	11 year May to July mean	One month before sampling	Mean three months before sampling
1.351677714	CRU	CRU	OIPC	PISO.AI	At sampling Month	At sampling month	11 year May to July mean	11 year May to July mean
1.352155551	CRU	CRU	OIPC	PISO.AI	One month before sampling	Two months before sampling	Four months before sampling	Two months before sampling
1.352229091	CRU	CRU	OIPC	PISO.AI	One month before sampling	Two months before sampling	Four months before sampling	One month before sampling
1.352472683	CRU	EOBS	OIPC	OIPC	One month before sampling	One month before sampling	Mean three months before sampling	Mean three months before sampling
1.352615686	CRU	EOBS	OIPC	PISO.AI	One month before sampling	One month before sampling	11 year May to July mean	At sampling month
1.352650894	EOBS	EOBS	PISO.AI	OIPC	One month before sampling	One month before sampling	11 year May to July mean	Three months before sampling
1.352953157	EOBS	CRU	OIPC	OIPC	One month before sampling	One month before sampling	One month before sampling	Two months before sampling
1.353076544	CRU	CRU	PISO.AI	PISO.AI	11 year May to July mean	11 year May to July mean	11 year May to July mean	11 year May to July mean
1.353076544	CRU	EOBS	PISO.AI	PISO.AI	11 year May to July mean	11 year May to July mean	11 year May to July mean	11 year May to July mean
1.353090731	CRU	EOBS	OIPC	PISO.AI	Two months before sampling	Two months before sampling	Two months before sampling	11 year May to July mean
1.35374441	CRU	EOBS	OIPC	OIPC	Two months before sampling	Two months before sampling	11 year May to July mean	Two months before sampling
1.353851575	CRU	CRU	OIPC	PISO.AI	11 year May to July mean	11 year May to July mean	Mean three months before sampling	Three months before sampling
1.353851575	CRU	EOBS	OIPC	PISO.AI	11 year May to July mean	11 year May to July mean	Mean three months before sampling	Three months before sampling
1.353910846	EOBS	CRU	PISO.AI	OIPC	One month before sampling	One month before sampling	Two months before sampling	Two months before sampling
1.353931192	CRU	CRU	PISO.AI	PISO.AI	11 year May to July mean	11 year May to July mean	Mean three months before sampling	Yearly May to July mean
1.353931192	CRU	EOBS	PISO.AI	PISO.AI	11 year May to July mean	11 year May to July mean	Mean three months before sampling	Yearly May to July mean
1.354166863	EOBS	EOBS	OIPC	OIPC	One month before sampling	One month before sampling	Two months before sampling	11 year May to July mean
1.354788556	CRU	CRU	PISO.AI	PISO.AI	Mean three months before sampling	Mean three months before sampling	Three months before sampling	Mean three months before sampling
1.354933566	CRU	CRU	PISO.AI	OIPC	Mean three months before sampling	Mean three months before sampling	Three months before sampling	One month before sampling
1.355095165	EOBS	CRU	OIPC	OIPC	Two months before sampling	Two months before sampling	Two months before sampling	Four months before sampling
1.355196349	EOBS	CRU	PISO.AI	OIPC	At sampling Month	At sampling month	Mean three months before sampling	Three months before sampling
1.355234031	CRU	EOBS	PISO.AI	PISO.AI	One month before sampling	One month before sampling	11 year May to July mean	Yearly May to July mean
1.356009927	CRU	CRU	OIPC	PISO.AI	At sampling Month	At sampling month	At sampling month	Three months before sampling
1.356243729	CRU	CRU	PISO.AI	PISO.AI	At sampling Month	At sampling month	Mean three months before sampling	11 year May to July mean
1.356550593	CRU	CRU	OIPC	PISO.AI	Two months before sampling	Two months before sampling	Two months before sampling	Four months before sampling
1.35701301	EOBS	EOBS	OIPC	PISO.AI	One month before sampling	One month before sampling	At sampling month	Two months before sampling
1.357032734	CRU	CRU	OIPC	PISO.AI	At sampling Month	At sampling month	At sampling month	11 year May to July mean
1.357492006	CRU	EOBS	OIPC	OIPC	Two months before sampling	Two months before sampling	Two months before sampling	11 year May to July mean
1.357681542	EOBS	CRU	PISO.AI	OIPC	One month before sampling	One month before sampling	Three months before sampling	One month before sampling
1.357896357	EOBS	CRU	OIPC	OIPC	Mean three months before sampling	Mean three months before sampling	Three months before sampling	Mean three months before sampling
1.357970261	CRU	CRU	PISO.AI	PISO.AI	At sampling Month	At sampling month	Two months before sampling	One month before sampling
1.358118998	EOBS	EOBS	PISO.AI	PISO.AI	One month before sampling	One month before sampling	11 year May to July mean	11 year May to July mean
1.358655295	EOBS	CRU	PISO.AI	OIPC	Two months before sampling	Two months before sampling	Three months before sampling	Yearly May to July mean
1.359941199	CRU	CRU	OIPC	PISO.AI	One month before sampling	One month before sampling	Yearly May to July mean	Mean three months before sampling
1.360380361	EOBS	CRU	OIPC	OIPC	At sampling Month	At sampling month	Mean three months before sampling	One month before sampling
1.361079194	CRU	CRU	PISO.AI	PISO.AI	Mean three months before sampling	Mean three months before sampling	Three months before sampling	Yearly May to July mean
1.36114453	CRU	CRU	PISO.AI	OIPC	At sampling Month	At sampling month	One month before sampling	Yearly May to July mean
1.361312854	EOBS	CRU	PISO.AI	OIPC	At sampling Month	At sampling month	One month before sampling	Three months before sampling
1.361947765	CRU	CRU	OIPC	OIPC	One month before sampling	Two months before sampling	Four months before sampling	Mean three months before sampling
1.362606866	CRU	CRU	PISO.AI	PISO.AI	One month before sampling	One month before sampling	One month before sampling	11 year May to July mean
1.362669024	EOBS	CRU	OIPC	OIPC	Mean three months before sampling	Mean three months before sampling	Three months before sampling	Two months before sampling
1.362676492	EOBS	CRU	OIPC	OIPC	Two months before sampling	Two months before sampling	Three months before sampling	Mean three months before sampling
1.362815496	CRU	CRU	PISO.AI	OIPC	Mean three months before sampling	Mean three months before sampling	Three months before sampling	Mean three months before sampling
1.363007806	CRU	CRU	PISO.AI	OIPC	At sampling Month	At sampling month	Two months before sampling	Two months before sampling
1.363267662	CRU	CRU	OIPC	OIPC	One month before sampling	Two months before sampling	Four months before sampling	Yearly May to July mean
1.3634252	EOBS	CRU	OIPC	OIPC	Mean three months before sampling	Mean three months before sampling	Three months before sampling	One month before sampling
1.363577396	CRU	CRU	OIPC	PISO.AI	11 year May to July mean	11 year May to July mean	Yearly May to July mean	Four months before sampling
1.363577396	CRU	EOBS	OIPC	PISO.AI	11 year May to July mean	11 year May to July mean	Yearly May to July mean	Four months before sampling
1.363592985	CRU	EOBS	OIPC	PISO.AI	One month before sampling	One month before sampling	Yearly May to July mean	One month before sampling
1.363752021	CRU	EOBS	PISO.AI	PISO.AI	One month before sampling	One month before sampling	11 year May to July mean	One month before sampling
1.363807028	EOBS	CRU	OIPC	OIPC	11 year May to July mean	At sampling month	Three months before sampling	Two months before sampling
1.36382116	CRU	CRU	PISO.AI	PISO.AI	At sampling Month	At sampling month	11 year May to July mean	One month before sampling
1.363973011	EOBS	CRU	OIPC	OIPC	Two months before sampling	Two months before sampling	Three months before sampling	Two months before sampling
1.36406309	CRU	CRU	PISO.AI	OIPC	At sampling Month	At sampling month	One month before sampling	11 year May to July mean
1.364390085	CRU	CRU	PISO.AI	PISO.AI	Mean three months before sampling	Mean three months before sampling	Three months before sampling	11 year May to July mean
1.364485902	EOBS	CRU	PISO.AI	OIPC	Two months before sampling	Two months before sampling	Three months before sampling	11 year May to July mean
1.364499051	CRU	CRU	PISO.AI	PISO.AI	One month before sampling	One month before sampling	11 year May to July mean	Two months before sampling
1.364528546	CRU	CRU	PISO.AI	PISO.AI	At sampling Month	At sampling month	11 year May to July mean	Mean three months before sampling
1.364819549	CRU	CRU	OIPC	PISO.AI	One month before sampling	One month before sampling	Yearly May to July mean	One month before sampling
1.365379656	EOBS	EOBS	OIPC	OIPC	One month before sampling	One month before sampling	Yearly May to July mean	Three months before sampling
1.365434091	CRU	CRU	PISO.AI	OIPC	One month before sampling	One month before sampling	One month before sampling	At sampling month
1.365504273	CRU	CRU	OIPC	OIPC	One month before sampling	Two months before sampling	Four months before sampling	11 year May to July mean
1.365697016	CRU	EOBS	OIPC	OIPC	One month before sampling	One month before sampling	11 year May to July mean	Two months before sampling
1.366182486	CRU	EOBS	OIPC	PISO.AI	One month before sampling	One month before sampling	11 year May to July mean	Yearly May to July mean
1.366222161	CRU	EOBS	OIPC	PISO.AI	One month before sampling	One month before sampling	Mean three months before sampling	Mean three months before sampling
1.366473214	CRU	CRU	OIPC	PISO.AI	One month before sampling	Two months before sampling	Four months before sampling	Mean three months before sampling
1.367008952	CRU	CRU	PISO.AI	OIPC	One month before sampling	One month before sampling	Three months before sampling	At sampling month
1.36701556	EOBS	CRU	PISO.AI	OIPC	One month before sampling	One month before sampling	Three months before sampling	Mean three months before sampling
1.36762249	EOBS	EOBS	OIPC	PISO.AI	One month before sampling	One month before sampling	Yearly May to July mean	At sampling month
1.367847662	EOBS	CRU	OIPC	OIPC	Two months before sampling	Two months before sampling	Three months before sampling	At sampling month
1.368133035	EOBS	EOBS	OIPC	PISO.AI	One month before sampling	One month before sampling	At sampling month	Mean three months before sampling
1.368662345	EOBS	CRU	OIPC	PISO.AI	At sampling Month	At sampling month	Mean three months before sampling	Two months before sampling
1.36923797	EOBS	EOBS	OIPC	PISO.AI	One month before sampling	One month before sampling	Yearly May to July mean	One month before sampling
1.36935223	CRU	CRU	PISO.AI	OIPC	11 year May to July mean	11 year May to July mean	At sampling month	Two months before sampling
1.36935223	CRU	EOBS	PISO.AI	OIPC	11 year May to July mean	11 year May to July mean	At sampling month	Two months before sampling
1.369881294	EOBS	EOBS	PISO.AI	PISO.AI	One month before sampling	One month before sampling	11 year May to July mean	Mean three months before sampling
1.369905694	EOBS	CRU	OIPC	OIPC	At sampling Month	At sampling month	Mean three months before sampling	Yearly May to July mean
1.369994479	CRU	EOBS	OIPC	PISO.AI	Two months before sampling	Two months before sampling	Two months before sampling	Yearly May to July mean
1.37043623	CRU	CRU	PISO.AI	PISO.AI	At sampling Month	At sampling month	One month before sampling	Two months before sampling
1.370960276	CRU	CRU	PISO.AI	PISO.AI	Mean three months before sampling	Mean three months before sampling	Three months before sampling	At sampling month
1.371330298	EOBS	CRU	OIPC	OIPC	At sampling Month	At sampling month	Mean three months before sampling	11 year May to July mean
1.371338139	EOBS	CRU	OIPC	PISO.AI	At sampling Month	At sampling month	At sampling month	Four months before sampling
1.371880901	CRU	CRU	PISO.AI	PISO.AI	11 year May to July mean	11 year May to July mean	11 year May to July mean	Yearly May to July mean
1.371880901	CRU	EOBS	PISO.AI	PISO.AI	11 year May to July mean	11 year May to July mean	11 year May to July mean	Yearly May to July mean
1.372140088	CRU	CRU	PISO.AI	OIPC	One month before sampling	One month before sampling	Yearly May to July mean	Mean three months before sampling
1.372297858	CRU	CRU	PISO.AI	OIPC	At sampling Month	At sampling month	11 year May to July mean	At sampling month
1.37254148	CRU	EOBS	OIPC	PISO.AI	One month before sampling	One month before sampling	One month before sampling	One month before sampling
1.372692452	EOBS	CRU	OIPC	OIPC	Mean three months before sampling	Mean three months before sampling	Three months before sampling	At sampling month
1.37444506	EOBS	EOBS	OIPC	PISO.AI	One month before sampling	One month before sampling	Yearly May to July mean	Yearly May to July mean
1.374455737	CRU	CRU	PISO.AI	PISO.AI	At sampling Month	At sampling month	One month before sampling	11 year May to July mean
1.375032034	EOBS	CRU	OIPC	PISO.AI	Mean three months before sampling	Mean three months before sampling	Two months before sampling	Four months before sampling
1.375278457	CRU	CRU	OIPC	OIPC	One month before sampling	Two months before sampling	Four months before sampling	One month before sampling
1.375588237	CRU	CRU	PISO.AI	PISO.AI	One month before sampling	One month before sampling	Mean three months before sampling	At sampling month
1.37574907	CRU	CRU	PISO.AI	PISO.AI	One month before sampling	One month before sampling	One month before sampling	One month before sampling
1.375961008	CRU	CRU	PISO.AI	OIPC	At sampling Month	At sampling month	Mean three months before sampling	Three months before sampling
1.375992809	EOBS	CRU	OIPC	PISO.AI	At sampling Month	At sampling month	Mean three months before sampling	One month before sampling
1.376316327	EOBS	CRU	OIPC	PISO.AI	Mean three months before sampling	Mean three months before sampling	Three months before sampling	Three months before sampling
1.37719403	CRU	CRU	OIPC	PISO.AI	One month before sampling	Two months before sampling	Four months before sampling	Yearly May to July mean
1.377512989	CRU	CRU	OIPC	PISO.AI	At sampling Month	At sampling month	At sampling month	Yearly May to July mean
1.377521257	CRU	CRU	PISO.AI	OIPC	One month before sampling	One month before sampling	Yearly May to July mean	One month before sampling
1.377568431	CRU	CRU	OIPC	OIPC	At sampling Month	At sampling month	At sampling month	At sampling month
1.377613406	EOBS	EOBS	OIPC	OIPC	One month before sampling	One month before sampling	At sampling month	At sampling month
1.37777262	CRU	CRU	PISO.AI	OIPC	At sampling Month	At sampling month	11 year May to July mean	Yearly May to July mean
1.377795934	EOBS	CRU	OIPC	OIPC	At sampling Month	At sampling month	One month before sampling	Mean three months before sampling
1.377977115	EOBS	EOBS	OIPC	PISO.AI	One month before sampling	One month before sampling	11 year May to July mean	At sampling month
1.378696594	CRU	CRU	OIPC	OIPC	At sampling Month	At sampling month	Two months before sampling	Two months before sampling
1.378705269	EOBS	CRU	PISO.AI	PISO.AI	Two months before sampling	Two months before sampling	Three months before sampling	11 year May to July mean
1.378733354	EOBS	CRU	PISO.AI	PISO.AI	One month before sampling	One month before sampling	Three months before sampling	At sampling month
1.378919918	CRU	CRU	PISO.AI	OIPC	At sampling Month	At sampling month	11 year May to July mean	11 year May to July mean
1.378946899	CRU	CRU	PISO.AI	OIPC	Two months before sampling	Two months before sampling	Two months before sampling	Four months before sampling
1.379876589	CRU	CRU	PISO.AI	PISO.AI	Mean three months before sampling	Mean three months before sampling	Three months before sampling	Two months before sampling
1.379918987	CRU	CRU	OIPC	PISO.AI	11 year May to July mean	11 year May to July mean	At sampling month	At sampling month
1.379918987	CRU	EOBS	OIPC	PISO.AI	11 year May to July mean	11 year May to July mean	At sampling month	At sampling month
1.380073248	CRU	CRU	OIPC	OIPC	Two months before sampling	Two months before sampling	One month before sampling	Four months before sampling
1.380541115	CRU	EOBS	OIPC	PISO.AI	One month before sampling	One month before sampling	11 year May to July mean	One month before sampling
1.380787653	CRU	CRU	PISO.AI	OIPC	At sampling Month	At sampling month	One month before sampling	Three months before sampling
1.380841855	EOBS	EOBS	OIPC	PISO.AI	One month before sampling	One month before sampling	11 year May to July mean	One month before sampling
1.380905568	EOBS	CRU	OIPC	PISO.AI	Mean three months before sampling	Mean three months before sampling	Three months before sampling	11 year May to July mean
1.380967317	CRU	CRU	PISO.AI	PISO.AI	11 year May to July mean	11 year May to July mean	Mean three months before sampling	At sampling month
1.380967317	CRU	EOBS	PISO.AI	PISO.AI	11 year May to July mean	11 year May to July mean	Mean three months before sampling	At sampling month
1.380990006	CRU	EOBS	PISO.AI	PISO.AI	One month before sampling	One month before sampling	Mean three months before sampling	11 year May to July mean
1.381150709	EOBS	CRU	OIPC	OIPC	At sampling Month	At sampling month	Two months before sampling	Three months before sampling
1.381796391	EOBS	CRU	OIPC	OIPC	Two months before sampling	Two months before sampling	Three months before sampling	One month before sampling
1.38210898	CRU	CRU	OIPC	PISO.AI	One month before sampling	Two months before sampling	Four months before sampling	11 year May to July mean
1.382126843	CRU	CRU	PISO.AI	PISO.AI	At sampling Month	At sampling month	Mean three months before sampling	Two months before sampling
1.382573252	CRU	CRU	PISO.AI	PISO.AI	11 year May to July mean	11 year May to July mean	Yearly May to July mean	Two months before sampling
1.382573252	CRU	EOBS	PISO.AI	PISO.AI	11 year May to July mean	11 year May to July mean	Yearly May to July mean	Two months before sampling
1.382698214	CRU	EOBS	PISO.AI	OIPC	One month before sampling	One month before sampling	Mean three months before sampling	At sampling month
1.382710911	EOBS	CRU	OIPC	PISO.AI	Two months before sampling	Two months before sampling	Three months before sampling	Two months before sampling
1.383401645	CRU	CRU	OIPC	PISO.AI	At sampling Month	At sampling month	Yearly May to July mean	Yearly May to July mean
1.3838463	EOBS	EOBS	OIPC	PISO.AI	One month before sampling	One month before sampling	At sampling month	Yearly May to July mean
1.383853933	CRU	CRU	OIPC	PISO.AI	11 year May to July mean	11 year May to July mean	11 year May to July mean	Four months before sampling
1.383853933	CRU	EOBS	OIPC	PISO.AI	11 year May to July mean	11 year May to July mean	11 year May to July mean	Four months before sampling
1.384133168	EOBS	CRU	OIPC	PISO.AI	At sampling Month	At sampling month	Mean three months before sampling	Three months before sampling
1.38454561	CRU	EOBS	OIPC	PISO.AI	Two months before sampling	Two months before sampling	Yearly May to July mean	Three months before sampling
1.38497838	CRU	CRU	PISO.AI	PISO.AI	11 year May to July mean	11 year May to July mean	One month before sampling	Yearly May to July mean
1.38497838	CRU	EOBS	PISO.AI	PISO.AI	11 year May to July mean	11 year May to July mean	One month before sampling	Yearly May to July mean
1.385361425	EOBS	CRU	OIPC	OIPC	At sampling Month	At sampling month	Yearly May to July mean	Two months before sampling
1.385402767	CRU	CRU	PISO.AI	OIPC	At sampling Month	At sampling month	Yearly May to July mean	Two months before sampling
1.385539915	CRU	CRU	PISO.AI	PISO.AI	At sampling Month	At sampling month	Two months before sampling	Yearly May to July mean
1.38609336	EOBS	CRU	OIPC	OIPC	At sampling Month	At sampling month	11 year May to July mean	Two months before sampling
1.386145909	CRU	CRU	OIPC	PISO.AI	At sampling Month	At sampling month	11 year May to July mean	Yearly May to July mean
1.386256316	EOBS	CRU	OIPC	PISO.AI	At sampling Month	At sampling month	One month before sampling	Three months before sampling
1.386335291	EOBS	EOBS	OIPC	PISO.AI	One month before sampling	One month before sampling	At sampling month	One month before sampling
1.386398	EOBS	EOBS	OIPC	PISO.AI	One month before sampling	One month before sampling	11 year May to July mean	Yearly May to July mean
1.386757151	CRU	EOBS	PISO.AI	OIPC	One month before sampling	One month before sampling	Mean three months before sampling	Yearly May to July mean
1.386933809	CRU	CRU	PISO.AI	PISO.AI	11 year May to July mean	11 year May to July mean	One month before sampling	At sampling month
1.386933809	CRU	EOBS	PISO.AI	PISO.AI	11 year May to July mean	11 year May to July mean	One month before sampling	At sampling month
1.387390845	CRU	CRU	PISO.AI	PISO.AI	One month before sampling	One month before sampling	One month before sampling	Yearly May to July mean
1.387500774	CRU	CRU	PISO.AI	OIPC	Mean three months before sampling	Mean three months before sampling	Three months before sampling	11 year May to July mean
1.388063931	CRU	EOBS	PISO.AI	OIPC	Two months before sampling	Two months before sampling	11 year May to July mean	Two months before sampling
1.388165765	CRU	CRU	OIPC	OIPC	One month before sampling	One month before sampling	11 year May to July mean	11 year May to July mean
1.388196152	CRU	EOBS	OIPC	PISO.AI	One month before sampling	One month before sampling	Mean three months before sampling	One month before sampling
1.388268899	CRU	CRU	PISO.AI	PISO.AI	Two months before sampling	Two months before sampling	Three months before sampling	Two months before sampling
1.388309314	CRU	CRU	PISO.AI	PISO.AI	One month before sampling	One month before sampling	Yearly May to July mean	Two months before sampling
1.388378075	EOBS	EOBS	PISO.AI	OIPC	One month before sampling	One month before sampling	Mean three months before sampling	Yearly May to July mean
1.388492898	CRU	CRU	PISO.AI	PISO.AI	At sampling Month	At sampling month	Two months before sampling	Mean three months before sampling
1.389155039	EOBS	EOBS	OIPC	OIPC	Two months before sampling	Two months before sampling	Two months before sampling	Yearly May to July mean
1.389175282	CRU	CRU	PISO.AI	OIPC	Mean three months before sampling	Mean three months before sampling	Three months before sampling	Yearly May to July mean
1.38936124	EOBS	CRU	OIPC	PISO.AI	At sampling Month	At sampling month	One month before sampling	Two months before sampling
1.389417663	EOBS	CRU	OIPC	PISO.AI	At sampling Month	At sampling month	Mean three months before sampling	Mean three months before sampling
1.390398463	EOBS	CRU	PISO.AI	PISO.AI	One month before sampling	One month before sampling	Yearly May to July mean	Three months before sampling
1.390473182	EOBS	CRU	OIPC	OIPC	Mean three months before sampling	Mean three months before sampling	Three months before sampling	11 year May to July mean
1.390819306	CRU	CRU	PISO.AI	PISO.AI	One month before sampling	One month before sampling	One month before sampling	At sampling month
1.390933344	CRU	CRU	PISO.AI	PISO.AI	11 year May to July mean	11 year May to July mean	One month before sampling	One month before sampling
1.390933344	CRU	EOBS	PISO.AI	PISO.AI	11 year May to July mean	11 year May to July mean	One month before sampling	One month before sampling
1.391523669	CRU	EOBS	OIPC	OIPC	Two months before sampling	Two months before sampling	Mean three months before sampling	Yearly May to July mean
1.391578376	CRU	CRU	PISO.AI	OIPC	One month before sampling	One month before sampling	11 year May to July mean	Mean three months before sampling
1.391707181	EOBS	EOBS	PISO.AI	OIPC	One month before sampling	One month before sampling	Mean three months before sampling	One month before sampling
1.391821338	CRU	CRU	PISO.AI	OIPC	11 year May to July mean	11 year May to July mean	Two months before sampling	Three months before sampling
1.391821338	CRU	EOBS	PISO.AI	OIPC	11 year May to July mean	11 year May to July mean	Two months before sampling	Three months before sampling
1.391995658	EOBS	EOBS	OIPC	OIPC	One month before sampling	One month before sampling	11 year May to July mean	Three months before sampling
1.392025757	CRU	CRU	OIPC	PISO.AI	At sampling Month	One month before sampling	Three months before sampling	Three months before sampling
1.392874878	CRU	CRU	PISO.AI	PISO.AI	11 year May to July mean	11 year May to July mean	11 year May to July mean	At sampling month
1.392874878	CRU	EOBS	PISO.AI	PISO.AI	11 year May to July mean	11 year May to July mean	11 year May to July mean	At sampling month
1.393292507	CRU	EOBS	OIPC	OIPC	Two months before sampling	Two months before sampling	Mean three months before sampling	11 year May to July mean
1.39333373	CRU	CRU	PISO.AI	PISO.AI	At sampling Month	At sampling month	Mean three months before sampling	One month before sampling
1.393520714	CRU	CRU	PISO.AI	PISO.AI	One month before sampling	One month before sampling	Three months before sampling	11 year May to July mean
1.393692015	EOBS	CRU	PISO.AI	OIPC	One month before sampling	One month before sampling	Mean three months before sampling	Two months before sampling
1.393980164	EOBS	EOBS	OIPC	PISO.AI	One month before sampling	One month before sampling	Two months before sampling	At sampling month
1.394032247	CRU	EOBS	OIPC	PISO.AI	One month before sampling	One month before sampling	One month before sampling	Two months before sampling
1.394298334	EOBS	CRU	OIPC	OIPC	At sampling Month	At sampling month	One month before sampling	One month before sampling
1.394337718	EOBS	CRU	OIPC	PISO.AI	At sampling Month	At sampling month	Mean three months before sampling	11 year May to July mean
1.394512146	EOBS	CRU	OIPC	OIPC	Two months before sampling	Two months before sampling	Three months before sampling	Three months before sampling
1.39453722	EOBS	CRU	OIPC	OIPC	At sampling Month	At sampling month	One month before sampling	Yearly May to July mean
1.394914661	CRU	EOBS	OIPC	OIPC	Two months before sampling	Two months before sampling	At sampling month	Three months before sampling
1.395120109	EOBS	EOBS	OIPC	OIPC	Two months before sampling	Two months before sampling	Two months before sampling	11 year May to July mean
1.395385239	CRU	CRU	PISO.AI	OIPC	11 year May to July mean	11 year May to July mean	Yearly May to July mean	At sampling month
1.395385239	CRU	EOBS	PISO.AI	OIPC	11 year May to July mean	11 year May to July mean	Yearly May to July mean	At sampling month
1.395548504	EOBS	CRU	OIPC	OIPC	At sampling Month	At sampling month	One month before sampling	11 year May to July mean
1.395687981	EOBS	CRU	OIPC	OIPC	11 year May to July mean	At sampling month	Mean three months before sampling	Three months before sampling
1.395780599	EOBS	CRU	PISO.AI	OIPC	Two months before sampling	Two months before sampling	Three months before sampling	At sampling month
1.395780658	CRU	CRU	OIPC	OIPC	One month before sampling	One month before sampling	11 year May to July mean	Yearly May to July mean
1.395893733	EOBS	EOBS	PISO.AI	OIPC	One month before sampling	One month before sampling	Mean three months before sampling	11 year May to July mean
1.396009896	EOBS	CRU	PISO.AI	OIPC	At sampling Month	At sampling month	Two months before sampling	Three months before sampling
1.396149117	CRU	CRU	PISO.AI	PISO.AI	At sampling Month	At sampling month	11 year May to July mean	11 year May to July mean
1.396876684	EOBS	CRU	OIPC	OIPC	Mean three months before sampling	Mean three months before sampling	Three months before sampling	Yearly May to July mean
1.397099751	CRU	EOBS	PISO.AI	OIPC	One month before sampling	One month before sampling	Mean three months before sampling	11 year May to July mean
1.397268241	EOBS	EOBS	PISO.AI	OIPC	One month before sampling	One month before sampling	Mean three months before sampling	Mean three months before sampling
1.397269779	EOBS	EOBS	PISO.AI	PISO.AI	One month before sampling	One month before sampling	Mean three months before sampling	11 year May to July mean
1.397274574	CRU	CRU	PISO.AI	PISO.AI	At sampling Month	At sampling month	Mean three months before sampling	Mean three months before sampling
1.397473005	CRU	CRU	OIPC	PISO.AI	Mean three months before sampling	Mean three months before sampling	Three months before sampling	One month before sampling
1.397763723	CRU	EOBS	PISO.AI	PISO.AI	Two months before sampling	Two months before sampling	11 year May to July mean	Three months before sampling
1.397836949	CRU	EOBS	OIPC	OIPC	One month before sampling	Two months before sampling	Four months before sampling	Yearly May to July mean
1.398012002	EOBS	EOBS	OIPC	PISO.AI	One month before sampling	One month before sampling	Two months before sampling	Yearly May to July mean
1.398422248	CRU	EOBS	OIPC	PISO.AI	One month before sampling	Two months before sampling	Four months before sampling	11 year May to July mean
1.398537038	EOBS	CRU	OIPC	PISO.AI	At sampling Month	At sampling month	At sampling month	Three months before sampling
1.398653511	EOBS	EOBS	OIPC	PISO.AI	Two months before sampling	Two months before sampling	Yearly May to July mean	Four months before sampling
1.398859758	CRU	CRU	PISO.AI	PISO.AI	11 year May to July mean	11 year May to July mean	Two months before sampling	Two months before sampling
1.398859758	CRU	EOBS	PISO.AI	PISO.AI	11 year May to July mean	11 year May to July mean	Two months before sampling	Two months before sampling
1.399370682	EOBS	CRU	OIPC	PISO.AI	At sampling Month	At sampling month	One month before sampling	One month before sampling
1.399455619	EOBS	CRU	PISO.AI	PISO.AI	One month before sampling	One month before sampling	At sampling month	Three months before sampling
1.399538718	EOBS	CRU	PISO.AI	OIPC	Two months before sampling	Two months before sampling	Three months before sampling	Mean three months before sampling
1.400003716	CRU	EOBS	OIPC	OIPC	Two months before sampling	Two months before sampling	Yearly May to July mean	Mean three months before sampling
1.400179687	CRU	EOBS	PISO.AI	OIPC	Two months before sampling	Two months before sampling	Yearly May to July mean	Three months before sampling
1.400302301	EOBS	EOBS	OIPC	PISO.AI	One month before sampling	One month before sampling	At sampling month	At sampling month
1.400735543	CRU	EOBS	OIPC	OIPC	Two months before sampling	Two months before sampling	11 year May to July mean	Mean three months before sampling
1.401213452	EOBS	EOBS	PISO.AI	OIPC	One month before sampling	One month before sampling	Two months before sampling	Yearly May to July mean
1.401286469	CRU	CRU	PISO.AI	OIPC	One month before sampling	One month before sampling	11 year May to July mean	One month before sampling
1.401513505	CRU	EOBS	OIPC	PISO.AI	Two months before sampling	Two months before sampling	11 year May to July mean	Three months before sampling
1.401589742	EOBS	CRU	PISO.AI	OIPC	Two months before sampling	Two months before sampling	Four months before sampling	Yearly May to July mean
1.40197619	EOBS	EOBS	PISO.AI	PISO.AI	One month before sampling	One month before sampling	11 year May to July mean	One month before sampling
1.40242975	EOBS	CRU	OIPC	OIPC	At sampling Month	At sampling month	Three months before sampling	At sampling month
1.402597325	EOBS	EOBS	OIPC	PISO.AI	Two months before sampling	Two months before sampling	Two months before sampling	11 year May to July mean
1.403024584	CRU	EOBS	OIPC	OIPC	Two months before sampling	Two months before sampling	11 year May to July mean	11 year May to July mean
1.403295182	CRU	CRU	PISO.AI	PISO.AI	At sampling Month	At sampling month	Two months before sampling	At sampling month
1.403639426	EOBS	CRU	PISO.AI	PISO.AI	Two months before sampling	Two months before sampling	Four months before sampling	11 year May to July mean
1.403649881	EOBS	CRU	OIPC	PISO.AI	11 year May to July mean	At sampling month	Mean three months before sampling	Four months before sampling
1.403736788	EOBS	CRU	OIPC	OIPC	Mean three months before sampling	Mean three months before sampling	Two months before sampling	Four months before sampling
1.40411932	CRU	EOBS	OIPC	OIPC	Two months before sampling	Two months before sampling	11 year May to July mean	Yearly May to July mean
1.404476764	CRU	EOBS	OIPC	OIPC	One month before sampling	Two months before sampling	Four months before sampling	11 year May to July mean
1.404648834	CRU	CRU	PISO.AI	OIPC	11 year May to July mean	11 year May to July mean	Yearly May to July mean	Yearly May to July mean
1.404648834	CRU	EOBS	PISO.AI	OIPC	11 year May to July mean	11 year May to July mean	Yearly May to July mean	Yearly May to July mean
1.404754945	EOBS	EOBS	PISO.AI	PISO.AI	One month before sampling	One month before sampling	11 year May to July mean	At sampling month
1.404819998	CRU	EOBS	OIPC	PISO.AI	Two months before sampling	Two months before sampling	Mean three months before sampling	11 year May to July mean
1.404854643	EOBS	EOBS	PISO.AI	OIPC	One month before sampling	One month before sampling	Mean three months before sampling	At sampling month
1.404992137	CRU	EOBS	PISO.AI	OIPC	One month before sampling	One month before sampling	At sampling month	One month before sampling
1.405143869	CRU	EOBS	OIPC	OIPC	Two months before sampling	Two months before sampling	Yearly May to July mean	11 year May to July mean
1.405253169	EOBS	EOBS	PISO.AI	PISO.AI	One month before sampling	One month before sampling	Two months before sampling	11 year May to July mean
1.405285757	CRU	CRU	PISO.AI	OIPC	One month before sampling	One month before sampling	Three months before sampling	Yearly May to July mean
1.405806014	CRU	CRU	PISO.AI	OIPC	11 year May to July mean	11 year May to July mean	Yearly May to July mean	11 year May to July mean
1.405806014	CRU	EOBS	PISO.AI	OIPC	11 year May to July mean	11 year May to July mean	Yearly May to July mean	11 year May to July mean
1.406167423	EOBS	EOBS	OIPC	PISO.AI	Two months before sampling	Two months before sampling	Yearly May to July mean	Three months before sampling
1.406381731	EOBS	CRU	PISO.AI	PISO.AI	One month before sampling	One month before sampling	Three months before sampling	Yearly May to July mean
1.406411031	CRU	CRU	PISO.AI	OIPC	At sampling Month	At sampling month	Yearly May to July mean	One month before sampling
1.40736305	EOBS	CRU	OIPC	PISO.AI	At sampling Month	At sampling month	Yearly May to July mean	Four months before sampling
1.407998498	CRU	EOBS	OIPC	OIPC	Two months before sampling	Two months before sampling	Yearly May to July mean	Yearly May to July mean
1.408662408	EOBS	CRU	PISO.AI	OIPC	Two months before sampling	Two months before sampling	Three months before sampling	One month before sampling
1.408906387	CRU	CRU	PISO.AI	OIPC	At sampling Month	At sampling month	Yearly May to July mean	Mean three months before sampling
1.409102941	CRU	CRU	OIPC	PISO.AI	At sampling Month	At sampling month	Yearly May to July mean	At sampling month
1.40941444	CRU	CRU	OIPC	OIPC	One month before sampling	Two months before sampling	Four months before sampling	At sampling month
1.409469821	EOBS	CRU	PISO.AI	OIPC	Mean three months before sampling	Mean three months before sampling	Three months before sampling	Three months before sampling
1.409657336	CRU	CRU	PISO.AI	OIPC	11 year May to July mean	11 year May to July mean	At sampling month	Mean three months before sampling
1.409657336	CRU	EOBS	PISO.AI	OIPC	11 year May to July mean	11 year May to July mean	At sampling month	Mean three months before sampling
1.409685663	CRU	CRU	PISO.AI	PISO.AI	Two months before sampling	Two months before sampling	Four months before sampling	11 year May to July mean
1.409739576	CRU	EOBS	PISO.AI	OIPC	One month before sampling	One month before sampling	Mean three months before sampling	One month before sampling
1.40984871	CRU	CRU	OIPC	OIPC	One month before sampling	One month before sampling	Yearly May to July mean	11 year May to July mean
1.410160134	CRU	EOBS	OIPC	PISO.AI	Two months before sampling	Two months before sampling	Mean three months before sampling	Yearly May to July mean
1.410315019	CRU	CRU	OIPC	PISO.AI	At sampling Month	At sampling month	11 year May to July mean	At sampling month
1.410323498	CRU	CRU	OIPC	PISO.AI	Two months before sampling	Two months before sampling	Two months before sampling	Three months before sampling
1.411014059	EOBS	CRU	PISO.AI	OIPC	Two months before sampling	Two months before sampling	Four months before sampling	11 year May to July mean
1.411028141	CRU	EOBS	PISO.AI	OIPC	One month before sampling	One month before sampling	At sampling month	At sampling month
1.411041197	CRU	CRU	PISO.AI	OIPC	Two months before sampling	Two months before sampling	11 year May to July mean	Four months before sampling
1.411253027	EOBS	CRU	PISO.AI	PISO.AI	One month before sampling	One month before sampling	Three months before sampling	Mean three months before sampling
1.411357605	EOBS	CRU	OIPC	OIPC	One month before sampling	One month before sampling	Three months before sampling	Three months before sampling
1.411511467	CRU	CRU	OIPC	PISO.AI	One month before sampling	One month before sampling	11 year May to July mean	Yearly May to July mean
1.411749033	CRU	CRU	PISO.AI	PISO.AI	At sampling Month	At sampling month	One month before sampling	Mean three months before sampling
1.411808782	CRU	EOBS	OIPC	PISO.AI	Two months before sampling	Two months before sampling	Two months before sampling	At sampling month
1.41205344	CRU	EOBS	OIPC	PISO.AI	One month before sampling	One month before sampling	Mean three months before sampling	Two months before sampling
1.412115576	EOBS	EOBS	PISO.AI	OIPC	One month before sampling	One month before sampling	Two months before sampling	11 year May to July mean
1.412132085	CRU	EOBS	PISO.AI	PISO.AI	One month before sampling	One month before sampling	At sampling month	11 year May to July mean
1.412310033	EOBS	CRU	OIPC	PISO.AI	At sampling Month	At sampling month	One month before sampling	Mean three months before sampling
1.412357616	EOBS	EOBS	OIPC	OIPC	One month before sampling	One month before sampling	Two months before sampling	One month before sampling
1.412382249	CRU	CRU	OIPC	PISO.AI	One month before sampling	One month before sampling	At sampling month	Two months before sampling
1.412757544	EOBS	CRU	PISO.AI	PISO.AI	Two months before sampling	Two months before sampling	Three months before sampling	Yearly May to July mean
1.412849081	EOBS	CRU	OIPC	OIPC	At sampling Month	At sampling month	Mean three months before sampling	At sampling month
1.413060063	EOBS	CRU	PISO.AI	PISO.AI	Two months before sampling	Two months before sampling	Three months before sampling	At sampling month
1.413217101	EOBS	EOBS	PISO.AI	PISO.AI	One month before sampling	One month before sampling	11 year May to July mean	Yearly May to July mean
1.413643134	EOBS	CRU	OIPC	PISO.AI	One month before sampling	One month before sampling	Mean three months before sampling	Two months before sampling
1.413731893	CRU	EOBS	PISO.AI	OIPC	One month before sampling	One month before sampling	At sampling month	Mean three months before sampling
1.413782251	CRU	EOBS	PISO.AI	OIPC	One month before sampling	One month before sampling	At sampling month	Yearly May to July mean
1.413817368	CRU	EOBS	OIPC	OIPC	Two months before sampling	Two months before sampling	Yearly May to July mean	One month before sampling
1.413953849	CRU	CRU	PISO.AI	OIPC	11 year May to July mean	11 year May to July mean	At sampling month	One month before sampling
1.413953849	CRU	EOBS	PISO.AI	OIPC	11 year May to July mean	11 year May to July mean	At sampling month	One month before sampling
1.41412431	EOBS	CRU	PISO.AI	OIPC	One month before sampling	One month before sampling	One month before sampling	Two months before sampling
1.414183755	CRU	EOBS	OIPC	OIPC	Two months before sampling	Two months before sampling	Two months before sampling	At sampling month
1.414197588	CRU	EOBS	OIPC	OIPC	Two months before sampling	Two months before sampling	11 year May to July mean	One month before sampling
1.414588261	EOBS	CRU	OIPC	PISO.AI	At sampling Month	At sampling month	Mean three months before sampling	Yearly May to July mean
1.414675306	EOBS	CRU	OIPC	PISO.AI	At sampling Month	At sampling month	Yearly May to July mean	Three months before sampling
1.415107646	CRU	CRU	PISO.AI	OIPC	At sampling Month	At sampling month	Yearly May to July mean	Three months before sampling
1.415663122	EOBS	CRU	OIPC	PISO.AI	11 year May to July mean	At sampling month	One month before sampling	Four months before sampling
1.41589315	CRU	CRU	PISO.AI	OIPC	One month before sampling	One month before sampling	Three months before sampling	11 year May to July mean
1.416253791	EOBS	CRU	OIPC	PISO.AI	At sampling Month	At sampling month	One month before sampling	Four months before sampling
1.41652042	EOBS	EOBS	PISO.AI	PISO.AI	Two months before sampling	Two months before sampling	11 year May to July mean	Four months before sampling
1.416608545	CRU	CRU	PISO.AI	OIPC	Two months before sampling	Two months before sampling	Four months before sampling	Yearly May to July mean
1.41669258	CRU	CRU	OIPC	OIPC	One month before sampling	One month before sampling	Two months before sampling	Four months before sampling
1.417200216	EOBS	EOBS	OIPC	PISO.AI	Two months before sampling	Two months before sampling	11 year May to July mean	Four months before sampling
1.418187563	CRU	CRU	OIPC	PISO.AI	One month before sampling	Two months before sampling	Four months before sampling	At sampling month
1.419018958	CRU	CRU	OIPC	OIPC	One month before sampling	One month before sampling	Yearly May to July mean	Yearly May to July mean
1.419056012	EOBS	CRU	PISO.AI	OIPC	Two months before sampling	Two months before sampling	Three months before sampling	Two months before sampling
1.419316167	EOBS	CRU	PISO.AI	PISO.AI	At sampling Month	At sampling month	11 year May to July mean	Four months before sampling
1.419464117	EOBS	CRU	OIPC	OIPC	11 year May to July mean	At sampling month	One month before sampling	Four months before sampling
1.419467974	CRU	CRU	PISO.AI	OIPC	Two months before sampling	Two months before sampling	Three months before sampling	Three months before sampling
1.419505185	EOBS	CRU	OIPC	PISO.AI	At sampling Month	At sampling month	One month before sampling	11 year May to July mean
1.420139552	EOBS	CRU	OIPC	OIPC	11 year May to July mean	At sampling month	Mean three months before sampling	Four months before sampling
1.420336798	EOBS	EOBS	OIPC	PISO.AI	Two months before sampling	Two months before sampling	Two months before sampling	Yearly May to July mean
1.420452739	EOBS	EOBS	OIPC	PISO.AI	Two months before sampling	Two months before sampling	11 year May to July mean	Three months before sampling
1.420907313	CRU	EOBS	PISO.AI	OIPC	One month before sampling	One month before sampling	Mean three months before sampling	Mean three months before sampling
1.421559014	EOBS	CRU	OIPC	PISO.AI	At sampling Month	At sampling month	Mean three months before sampling	Four months before sampling
1.421581848	CRU	EOBS	PISO.AI	OIPC	One month before sampling	One month before sampling	At sampling month	11 year May to July mean
1.422205192	EOBS	EOBS	OIPC	OIPC	One month before sampling	One month before sampling	Two months before sampling	Mean three months before sampling
1.422233086	CRU	EOBS	OIPC	PISO.AI	Two months before sampling	Two months before sampling	Two months before sampling	One month before sampling
1.422402298	EOBS	CRU	PISO.AI	OIPC	Two months before sampling	Two months before sampling	One month before sampling	Four months before sampling
1.422422184	EOBS	CRU	PISO.AI	PISO.AI	Two months before sampling	Two months before sampling	Four months before sampling	At sampling month
1.422758339	CRU	CRU	PISO.AI	PISO.AI	11 year May to July mean	11 year May to July mean	Yearly May to July mean	Mean three months before sampling
1.422758339	CRU	EOBS	PISO.AI	PISO.AI	11 year May to July mean	11 year May to July mean	Yearly May to July mean	Mean three months before sampling
1.423170131	EOBS	CRU	OIPC	PISO.AI	At sampling Month	At sampling month	11 year May to July mean	Four months before sampling
1.423688948	EOBS	CRU	PISO.AI	OIPC	Two months before sampling	Two months before sampling	Four months before sampling	At sampling month
1.423726188	EOBS	CRU	PISO.AI	PISO.AI	Two months before sampling	Two months before sampling	Three months before sampling	One month before sampling
1.423904346	CRU	CRU	OIPC	PISO.AI	At sampling Month	One month before sampling	Three months before sampling	Four months before sampling
1.424216352	EOBS	CRU	PISO.AI	OIPC	At sampling Month	At sampling month	Two months before sampling	Two months before sampling
1.424303494	EOBS	CRU	OIPC	PISO.AI	At sampling Month	At sampling month	Three months before sampling	11 year May to July mean
1.424308267	CRU	CRU	PISO.AI	PISO.AI	At sampling Month	At sampling month	11 year May to July mean	Three months before sampling
1.424796815	CRU	CRU	PISO.AI	PISO.AI	At sampling Month	At sampling month	Mean three months before sampling	Yearly May to July mean
1.424850112	EOBS	CRU	OIPC	OIPC	11 year May to July mean	At sampling month	One month before sampling	Three months before sampling
1.425531127	EOBS	CRU	PISO.AI	OIPC	Two months before sampling	Two months before sampling	Three months before sampling	Three months before sampling
1.425574296	CRU	CRU	OIPC	PISO.AI	At sampling Month	At sampling month	At sampling month	At sampling month
1.425706562	CRU	EOBS	PISO.AI	OIPC	One month before sampling	One month before sampling	Yearly May to July mean	One month before sampling
1.42588059	CRU	CRU	PISO.AI	PISO.AI	Two months before sampling	Two months before sampling	One month before sampling	Four months before sampling
1.426306667	CRU	EOBS	OIPC	PISO.AI	Two months before sampling	Two months before sampling	Yearly May to July mean	Two months before sampling
1.42636596	CRU	CRU	PISO.AI	OIPC	Two months before sampling	Two months before sampling	Four months before sampling	11 year May to July mean
1.426433436	CRU	EOBS	OIPC	PISO.AI	Two months before sampling	Two months before sampling	11 year May to July mean	11 year May to July mean
1.426464752	EOBS	EOBS	OIPC	OIPC	Two months before sampling	Two months before sampling	Mean three months before sampling	Three months before sampling
1.426476378	EOBS	CRU	OIPC	PISO.AI	At sampling Month	At sampling month	11 year May to July mean	Three months before sampling
1.426590687	CRU	CRU	OIPC	PISO.AI	Mean three months before sampling	Mean three months before sampling	Three months before sampling	Yearly May to July mean
1.426698356	CRU	CRU	PISO.AI	PISO.AI	11 year May to July mean	11 year May to July mean	Yearly May to July mean	11 year May to July mean
1.426698356	CRU	EOBS	PISO.AI	PISO.AI	11 year May to July mean	11 year May to July mean	Yearly May to July mean	11 year May to July mean
1.427314449	CRU	CRU	OIPC	PISO.AI	Mean three months before sampling	Mean three months before sampling	Three months before sampling	Mean three months before sampling
1.427322862	CRU	CRU	PISO.AI	OIPC	Mean three months before sampling	Mean three months before sampling	Three months before sampling	Two months before sampling
1.427419426	CRU	CRU	OIPC	PISO.AI	One month before sampling	One month before sampling	11 year May to July mean	11 year May to July mean
1.427557232	EOBS	EOBS	PISO.AI	OIPC	One month before sampling	One month before sampling	Mean three months before sampling	Two months before sampling
1.427818848	CRU	CRU	PISO.AI	PISO.AI	At sampling Month	At sampling month	11 year May to July mean	Yearly May to July mean
1.427888125	CRU	CRU	OIPC	PISO.AI	At sampling Month	At sampling month	Yearly May to July mean	Three months before sampling
1.427935844	EOBS	CRU	OIPC	PISO.AI	11 year May to July mean	At sampling month	Two months before sampling	Four months before sampling
1.428012273	CRU	CRU	OIPC	OIPC	One month before sampling	One month before sampling	11 year May to July mean	At sampling month
1.428050536	EOBS	CRU	PISO.AI	PISO.AI	Two months before sampling	Two months before sampling	Three months before sampling	Mean three months before sampling
1.428181075	CRU	CRU	OIPC	OIPC	Two months before sampling	Two months before sampling	Three months before sampling	Three months before sampling
1.428253155	CRU	EOBS	PISO.AI	OIPC	One month before sampling	One month before sampling	Yearly May to July mean	At sampling month
1.428258215	CRU	EOBS	OIPC	PISO.AI	One month before sampling	Two months before sampling	Four months before sampling	Yearly May to July mean
1.428859366	EOBS	CRU	OIPC	OIPC	One month before sampling	One month before sampling	Mean three months before sampling	Mean three months before sampling
1.429144374	EOBS	EOBS	PISO.AI	OIPC	One month before sampling	One month before sampling	Two months before sampling	At sampling month
1.429261584	CRU	EOBS	OIPC	PISO.AI	Two months before sampling	Two months before sampling	11 year May to July mean	Two months before sampling
1.429534725	CRU	EOBS	OIPC	PISO.AI	Two months before sampling	Two months before sampling	11 year May to July mean	One month before sampling
1.42957671	CRU	EOBS	OIPC	PISO.AI	Two months before sampling	Two months before sampling	Yearly May to July mean	11 year May to July mean
1.429638394	CRU	EOBS	OIPC	OIPC	Two months before sampling	Two months before sampling	One month before sampling	Yearly May to July mean
1.430337169	CRU	CRU	OIPC	PISO.AI	At sampling Month	At sampling month	At sampling month	Four months before sampling
1.430439597	CRU	EOBS	OIPC	OIPC	One month before sampling	One month before sampling	One month before sampling	Two months before sampling
1.430701965	CRU	CRU	PISO.AI	PISO.AI	One month before sampling	One month before sampling	At sampling month	Two months before sampling
1.430879041	CRU	CRU	PISO.AI	PISO.AI	11 year May to July mean	11 year May to July mean	Yearly May to July mean	One month before sampling
1.430879041	CRU	EOBS	PISO.AI	PISO.AI	11 year May to July mean	11 year May to July mean	Yearly May to July mean	One month before sampling
1.431019685	CRU	EOBS	OIPC	OIPC	Two months before sampling	Two months before sampling	One month before sampling	11 year May to July mean
1.431037685	CRU	CRU	PISO.AI	OIPC	Two months before sampling	Two months before sampling	Four months before sampling	At sampling month
1.431131153	CRU	EOBS	OIPC	PISO.AI	Two months before sampling	Two months before sampling	Yearly May to July mean	One month before sampling
1.431163474	CRU	EOBS	OIPC	PISO.AI	Two months before sampling	Two months before sampling	11 year May to July mean	Mean three months before sampling
1.43128753	EOBS	EOBS	OIPC	OIPC	One month before sampling	Two months before sampling	Four months before sampling	Yearly May to July mean
1.431408313	CRU	CRU	PISO.AI	PISO.AI	Mean three months before sampling	Mean three months before sampling	Two months before sampling	Three months before sampling
1.43156203	CRU	CRU	OIPC	PISO.AI	Yearly May to July mean	One month before sampling	Two months before sampling	Two months before sampling
1.431644428	CRU	EOBS	OIPC	PISO.AI	Two months before sampling	Two months before sampling	Yearly May to July mean	Mean three months before sampling
1.431652404	CRU	CRU	PISO.AI	PISO.AI	Two months before sampling	Two months before sampling	Four months before sampling	At sampling month
1.431672449	EOBS	CRU	PISO.AI	PISO.AI	One month before sampling	One month before sampling	Three months before sampling	One month before sampling
1.431940668	CRU	CRU	OIPC	PISO.AI	One month before sampling	One month before sampling	Yearly May to July mean	Yearly May to July mean
1.432095058	EOBS	CRU	PISO.AI	OIPC	Mean three months before sampling	Mean three months before sampling	Two months before sampling	Four months before sampling
1.432316021	CRU	CRU	PISO.AI	PISO.AI	One month before sampling	One month before sampling	11 year May to July mean	Mean three months before sampling
1.432420836	CRU	CRU	OIPC	OIPC	At sampling Month	One month before sampling	Three months before sampling	Three months before sampling
1.432566658	EOBS	CRU	PISO.AI	PISO.AI	Two months before sampling	Two months before sampling	Four months before sampling	Yearly May to July mean
1.43283886	CRU	EOBS	PISO.AI	PISO.AI	Two months before sampling	Two months before sampling	11 year May to July mean	Four months before sampling
1.432982544	CRU	EOBS	PISO.AI	PISO.AI	One month before sampling	One month before sampling	Two months before sampling	11 year May to July mean
1.433347083	EOBS	EOBS	PISO.AI	OIPC	One month before sampling	One month before sampling	At sampling month	Two months before sampling
1.433379765	CRU	CRU	OIPC	PISO.AI	One month before sampling	One month before sampling	11 year May to July mean	At sampling month
1.433420384	EOBS	EOBS	OIPC	OIPC	Two months before sampling	Two months before sampling	At sampling month	Three months before sampling
1.433889263	CRU	CRU	PISO.AI	PISO.AI	11 year May to July mean	11 year May to July mean	At sampling month	Two months before sampling
1.433889263	CRU	EOBS	PISO.AI	PISO.AI	11 year May to July mean	11 year May to July mean	At sampling month	Two months before sampling
1.433905025	CRU	CRU	PISO.AI	PISO.AI	Two months before sampling	Two months before sampling	Four months before sampling	Yearly May to July mean
1.434035725	EOBS	EOBS	OIPC	PISO.AI	One month before sampling	One month before sampling	Two months before sampling	Mean three months before sampling
1.435050788	EOBS	CRU	OIPC	PISO.AI	At sampling Month	At sampling month	One month before sampling	Yearly May to July mean
1.435251948	EOBS	CRU	PISO.AI	OIPC	At sampling Month	At sampling month	Mean three months before sampling	Two months before sampling
1.435438097	CRU	CRU	PISO.AI	OIPC	One month before sampling	Two months before sampling	Four months before sampling	Four months before sampling
1.435677487	EOBS	EOBS	OIPC	OIPC	Two months before sampling	Two months before sampling	Yearly May to July mean	Two months before sampling
1.435959112	CRU	EOBS	OIPC	PISO.AI	Two months before sampling	Two months before sampling	Two months before sampling	Mean three months before sampling
1.436138373	EOBS	CRU	OIPC	OIPC	At sampling Month	At sampling month	Three months before sampling	Yearly May to July mean
1.436292978	CRU	EOBS	OIPC	PISO.AI	Two months before sampling	Two months before sampling	Mean three months before sampling	One month before sampling
1.436733742	CRU	CRU	PISO.AI	PISO.AI	One month before sampling	One month before sampling	11 year May to July mean	One month before sampling
1.436943058	EOBS	EOBS	PISO.AI	OIPC	One month before sampling	One month before sampling	At sampling month	One month before sampling
1.436993862	EOBS	CRU	OIPC	PISO.AI	One month before sampling	One month before sampling	Three months before sampling	Three months before sampling
1.437018869	EOBS	EOBS	OIPC	OIPC	One month before sampling	Two months before sampling	Four months before sampling	11 year May to July mean
1.437271959	CRU	EOBS	OIPC	OIPC	One month before sampling	Two months before sampling	Four months before sampling	At sampling month
1.437411588	CRU	CRU	PISO.AI	OIPC	One month before sampling	One month before sampling	At sampling month	Mean three months before sampling
1.438322074	CRU	EOBS	OIPC	OIPC	Two months before sampling	Two months before sampling	Mean three months before sampling	Two months before sampling
1.438816261	CRU	EOBS	PISO.AI	OIPC	One month before sampling	One month before sampling	Yearly May to July mean	Mean three months before sampling
1.438839822	EOBS	EOBS	OIPC	OIPC	Two months before sampling	Two months before sampling	11 year May to July mean	Two months before sampling
1.438865857	EOBS	EOBS	PISO.AI	OIPC	Two months before sampling	Two months before sampling	Yearly May to July mean	Three months before sampling
1.438894547	EOBS	EOBS	OIPC	PISO.AI	One month before sampling	Two months before sampling	Four months before sampling	11 year May to July mean
1.439042792	CRU	EOBS	OIPC	PISO.AI	Two months before sampling	Two months before sampling	11 year May to July mean	Yearly May to July mean
1.439832388	CRU	CRU	OIPC	OIPC	One month before sampling	One month before sampling	At sampling month	Mean three months before sampling
1.439951113	EOBS	CRU	OIPC	PISO.AI	Two months before sampling	Two months before sampling	Three months before sampling	Four months before sampling
1.439961226	EOBS	EOBS	PISO.AI	OIPC	One month before sampling	One month before sampling	At sampling month	Mean three months before sampling
1.440309249	CRU	EOBS	OIPC	PISO.AI	Two months before sampling	Two months before sampling	Yearly May to July mean	Yearly May to July mean
1.440509732	EOBS	CRU	OIPC	PISO.AI	One month before sampling	One month before sampling	Mean three months before sampling	One month before sampling
1.440533269	EOBS	CRU	PISO.AI	OIPC	At sampling Month	At sampling month	One month before sampling	Two months before sampling
1.440816526	EOBS	CRU	PISO.AI	OIPC	At sampling Month	At sampling month	Yearly May to July mean	Three months before sampling
1.44093808	EOBS	CRU	PISO.AI	OIPC	One month before sampling	One month before sampling	Two months before sampling	Mean three months before sampling
1.440990535	CRU	CRU	PISO.AI	PISO.AI	At sampling Month	At sampling month	Two months before sampling	Two months before sampling
1.441224842	CRU	EOBS	OIPC	PISO.AI	Two months before sampling	Two months before sampling	Yearly May to July mean	Four months before sampling
1.441626917	EOBS	CRU	OIPC	OIPC	At sampling Month	At sampling month	One month before sampling	At sampling month
1.441830922	CRU	CRU	OIPC	OIPC	Yearly May to July mean	One month before sampling	Two months before sampling	One month before sampling
1.441862815	CRU	CRU	PISO.AI	PISO.AI	One month before sampling	One month before sampling	Three months before sampling	At sampling month
1.442450356	EOBS	CRU	OIPC	OIPC	At sampling Month	At sampling month	At sampling month	Two months before sampling
1.442849152	CRU	CRU	PISO.AI	PISO.AI	11 year May to July mean	11 year May to July mean	Mean three months before sampling	Three months before sampling
1.442849152	CRU	EOBS	PISO.AI	PISO.AI	11 year May to July mean	11 year May to July mean	Mean three months before sampling	Three months before sampling
1.443454773	CRU	EOBS	OIPC	PISO.AI	Two months before sampling	Two months before sampling	One month before sampling	11 year May to July mean
1.443566107	EOBS	CRU	OIPC	OIPC	One month before sampling	One month before sampling	Mean three months before sampling	One month before sampling
1.443710395	CRU	EOBS	PISO.AI	OIPC	One month before sampling	One month before sampling	Two months before sampling	Yearly May to July mean
1.443880113	EOBS	CRU	PISO.AI	OIPC	At sampling Month	At sampling month	Two months before sampling	Mean three months before sampling
1.44412374	CRU	EOBS	OIPC	PISO.AI	Two months before sampling	Two months before sampling	One month before sampling	Yearly May to July mean
1.444650366	EOBS	CRU	PISO.AI	OIPC	At sampling Month	At sampling month	11 year May to July mean	Two months before sampling
1.444701114	EOBS	EOBS	PISO.AI	PISO.AI	Two months before sampling	Two months before sampling	11 year May to July mean	Three months before sampling
1.445915475	EOBS	CRU	OIPC	OIPC	11 year May to July mean	At sampling month	Two months before sampling	Two months before sampling
1.445975344	EOBS	CRU	OIPC	OIPC	One month before sampling	Two months before sampling	Four months before sampling	Two months before sampling
1.446315446	CRU	CRU	PISO.AI	OIPC	One month before sampling	One month before sampling	Three months before sampling	One month before sampling
1.446749072	CRU	CRU	PISO.AI	OIPC	One month before sampling	One month before sampling	At sampling month	One month before sampling
1.446788552	EOBS	EOBS	PISO.AI	OIPC	One month before sampling	One month before sampling	Two months before sampling	One month before sampling
1.447133411	EOBS	CRU	PISO.AI	OIPC	At sampling Month	At sampling month	Two months before sampling	One month before sampling
1.447310477	EOBS	EOBS	PISO.AI	OIPC	One month before sampling	One month before sampling	Yearly May to July mean	One month before sampling
1.447508731	CRU	CRU	PISO.AI	PISO.AI	At sampling Month	At sampling month	One month before sampling	One month before sampling
1.447542749	EOBS	CRU	PISO.AI	PISO.AI	At sampling Month	At sampling month	11 year May to July mean	Three months before sampling
1.447789435	EOBS	CRU	OIPC	PISO.AI	One month before sampling	One month before sampling	One month before sampling	Two months before sampling
1.448155368	EOBS	CRU	OIPC	PISO.AI	One month before sampling	One month before sampling	Mean three months before sampling	Mean three months before sampling
1.44816817	CRU	CRU	OIPC	PISO.AI	At sampling Month	At sampling month	11 year May to July mean	Three months before sampling
1.448729664	CRU	EOBS	PISO.AI	OIPC	Two months before sampling	Two months before sampling	Yearly May to July mean	Two months before sampling
1.448795728	CRU	CRU	PISO.AI	PISO.AI	At sampling Month	At sampling month	One month before sampling	Yearly May to July mean
1.44916233	EOBS	CRU	PISO.AI	OIPC	One month before sampling	One month before sampling	Two months before sampling	One month before sampling
1.449178782	EOBS	CRU	OIPC	OIPC	At sampling Month	At sampling month	Three months before sampling	11 year May to July mean
1.449341862	EOBS	CRU	OIPC	OIPC	Mean three months before sampling	Mean three months before sampling	Two months before sampling	Three months before sampling
1.449448428	CRU	CRU	OIPC	PISO.AI	11 year May to July mean	11 year May to July mean	One month before sampling	Four months before sampling
1.449448428	CRU	EOBS	OIPC	PISO.AI	11 year May to July mean	11 year May to July mean	One month before sampling	Four months before sampling
1.449504113	CRU	CRU	OIPC	PISO.AI	One month before sampling	One month before sampling	Yearly May to July mean	11 year May to July mean
1.449536587	CRU	EOBS	OIPC	OIPC	Two months before sampling	Two months before sampling	Two months before sampling	Mean three months before sampling
1.449627375	EOBS	CRU	PISO.AI	OIPC	At sampling Month	At sampling month	Two months before sampling	Yearly May to July mean
1.449760266	CRU	EOBS	PISO.AI	OIPC	Two months before sampling	Two months before sampling	11 year May to July mean	Mean three months before sampling
1.449899841	CRU	EOBS	OIPC	OIPC	One month before sampling	One month before sampling	Mean three months before sampling	Two months before sampling
1.450158228	CRU	EOBS	OIPC	PISO.AI	Two months before sampling	Two months before sampling	Mean three months before sampling	Mean three months before sampling
1.45022518	CRU	EOBS	OIPC	OIPC	Two months before sampling	Two months before sampling	Mean three months before sampling	Three months before sampling
1.450617949	CRU	EOBS	PISO.AI	OIPC	Two months before sampling	Two months before sampling	One month before sampling	Three months before sampling
1.450641473	CRU	CRU	OIPC	OIPC	One month before sampling	One month before sampling	Yearly May to July mean	At sampling month
1.450720646	CRU	CRU	PISO.AI	PISO.AI	At sampling Month	At sampling month	11 year May to July mean	At sampling month
1.450874876	CRU	EOBS	OIPC	OIPC	Two months before sampling	Two months before sampling	Mean three months before sampling	Mean three months before sampling
1.450965939	CRU	EOBS	PISO.AI	OIPC	One month before sampling	One month before sampling	Two months before sampling	At sampling month
1.451512945	CRU	CRU	PISO.AI	OIPC	At sampling Month	At sampling month	At sampling month	Two months before sampling
1.451671738	EOBS	CRU	OIPC	OIPC	One month before sampling	One month before sampling	11 year May to July mean	Two months before sampling
1.452190447	CRU	CRU	OIPC	PISO.AI	At sampling Month	At sampling month	One month before sampling	Three months before sampling
1.45260952	EOBS	EOBS	OIPC	PISO.AI	Two months before sampling	Two months before sampling	Two months before sampling	At sampling month
1.452833272	CRU	EOBS	PISO.AI	OIPC	Two months before sampling	Two months before sampling	Mean three months before sampling	Three months before sampling
1.452894734	CRU	CRU	PISO.AI	OIPC	Two months before sampling	Two months before sampling	At sampling month	Four months before sampling
1.452917754	CRU	EOBS	OIPC	PISO.AI	Two months before sampling	Two months before sampling	At sampling month	Three months before sampling
1.453040468	CRU	CRU	OIPC	OIPC	One month before sampling	One month before sampling	At sampling month	One month before sampling
1.453040681	CRU	CRU	PISO.AI	PISO.AI	One month before sampling	One month before sampling	Yearly May to July mean	Mean three months before sampling
1.453061189	CRU	CRU	OIPC	OIPC	Yearly May to July mean	One month before sampling	Two months before sampling	Mean three months before sampling
1.453159894	CRU	CRU	PISO.AI	PISO.AI	At sampling Month	At sampling month	Mean three months before sampling	At sampling month
1.453214734	CRU	CRU	OIPC	PISO.AI	One month before sampling	One month before sampling	At sampling month	One month before sampling
1.453236573	EOBS	CRU	PISO.AI	OIPC	At sampling Month	At sampling month	Two months before sampling	11 year May to July mean
1.453272963	CRU	CRU	PISO.AI	PISO.AI	At sampling Month	At sampling month	One month before sampling	At sampling month
1.453463683	CRU	EOBS	PISO.AI	OIPC	One month before sampling	One month before sampling	Yearly May to July mean	Yearly May to July mean
1.453536191	EOBS	EOBS	OIPC	PISO.AI	One month before sampling	One month before sampling	Two months before sampling	One month before sampling
1.453781597	CRU	EOBS	PISO.AI	PISO.AI	One month before sampling	One month before sampling	Yearly May to July mean	11 year May to July mean
1.453945871	EOBS	CRU	OIPC	OIPC	Two months before sampling	Two months before sampling	Mean three months before sampling	Four months before sampling
1.454543407	EOBS	EOBS	PISO.AI	OIPC	One month before sampling	One month before sampling	Two months before sampling	Mean three months before sampling
1.454672638	CRU	EOBS	PISO.AI	OIPC	Two months before sampling	Two months before sampling	At sampling month	Three months before sampling
1.454696512	EOBS	EOBS	PISO.AI	OIPC	One month before sampling	One month before sampling	Yearly May to July mean	Mean three months before sampling
1.454783907	EOBS	CRU	PISO.AI	OIPC	Two months before sampling	Two months before sampling	Mean three months before sampling	Four months before sampling
1.454956563	CRU	CRU	OIPC	PISO.AI	One month before sampling	One month before sampling	Yearly May to July mean	At sampling month
1.455098442	CRU	EOBS	OIPC	PISO.AI	One month before sampling	One month before sampling	Two months before sampling	11 year May to July mean
1.455443068	CRU	CRU	OIPC	PISO.AI	Mean three months before sampling	Mean three months before sampling	Three months before sampling	Two months before sampling
1.455569665	CRU	CRU	PISO.AI	OIPC	At sampling Month	At sampling month	At sampling month	Three months before sampling
1.455614042	EOBS	CRU	PISO.AI	PISO.AI	One month before sampling	One month before sampling	Three months before sampling	Two months before sampling
1.456353913	EOBS	CRU	PISO.AI	PISO.AI	Two months before sampling	Two months before sampling	Four months before sampling	One month before sampling
1.456373502	CRU	EOBS	OIPC	PISO.AI	One month before sampling	Two months before sampling	Four months before sampling	One month before sampling
1.457029768	CRU	EOBS	PISO.AI	OIPC	One month before sampling	One month before sampling	Two months before sampling	11 year May to July mean
1.457167717	EOBS	EOBS	OIPC	OIPC	Two months before sampling	Two months before sampling	One month before sampling	Three months before sampling
1.45733204	EOBS	EOBS	OIPC	OIPC	One month before sampling	One month before sampling	One month before sampling	Three months before sampling
1.457395553	EOBS	CRU	OIPC	PISO.AI	At sampling Month	At sampling month	Mean three months before sampling	At sampling month
1.457569004	EOBS	EOBS	OIPC	PISO.AI	Two months before sampling	Two months before sampling	Two months before sampling	One month before sampling
1.45798021	CRU	EOBS	OIPC	OIPC	One month before sampling	Two months before sampling	Four months before sampling	Mean three months before sampling
1.458080151	CRU	EOBS	OIPC	OIPC	Two months before sampling	Two months before sampling	Two months before sampling	One month before sampling
1.458276353	EOBS	EOBS	OIPC	OIPC	Two months before sampling	Two months before sampling	Two months before sampling	At sampling month
1.458431035	CRU	EOBS	PISO.AI	OIPC	One month before sampling	One month before sampling	One month before sampling	At sampling month
1.458808416	EOBS	CRU	PISO.AI	OIPC	One month before sampling	One month before sampling	Three months before sampling	Two months before sampling
1.45883199	CRU	EOBS	PISO.AI	OIPC	One month before sampling	One month before sampling	At sampling month	Two months before sampling
1.459058104	CRU	CRU	PISO.AI	OIPC	One month before sampling	One month before sampling	Three months before sampling	Mean three months before sampling
1.459534154	EOBS	EOBS	PISO.AI	OIPC	Two months before sampling	Two months before sampling	Mean three months before sampling	Three months before sampling
1.459764412	EOBS	CRU	OIPC	OIPC	At sampling Month	At sampling month	11 year May to July mean	Mean three months before sampling
1.459928126	CRU	EOBS	OIPC	PISO.AI	One month before sampling	Two months before sampling	Four months before sampling	Mean three months before sampling
1.460050073	CRU	CRU	PISO.AI	PISO.AI	At sampling Month	At sampling month	Yearly May to July mean	Two months before sampling
1.460154431	EOBS	EOBS	PISO.AI	OIPC	One month before sampling	One month before sampling	Yearly May to July mean	Two months before sampling
1.460446513	CRU	EOBS	OIPC	OIPC	One month before sampling	One month before sampling	Two months before sampling	At sampling month
1.460465798	CRU	CRU	PISO.AI	PISO.AI	Two months before sampling	Two months before sampling	Mean three months before sampling	Four months before sampling
1.4615866	CRU	EOBS	OIPC	PISO.AI	Two months before sampling	Two months before sampling	11 year May to July mean	Four months before sampling
1.461880703	CRU	EOBS	OIPC	PISO.AI	Two months before sampling	Two months before sampling	Mean three months before sampling	At sampling month
1.462089117	EOBS	CRU	OIPC	PISO.AI	Two months before sampling	Two months before sampling	Two months before sampling	Four months before sampling
1.462254685	CRU	CRU	PISO.AI	OIPC	11 year May to July mean	11 year May to July mean	At sampling month	11 year May to July mean
1.462254685	CRU	EOBS	PISO.AI	OIPC	11 year May to July mean	11 year May to July mean	At sampling month	11 year May to July mean
1.462263425	CRU	CRU	OIPC	PISO.AI	One month before sampling	One month before sampling	At sampling month	Mean three months before sampling
1.462363918	EOBS	CRU	OIPC	PISO.AI	11 year May to July mean	At sampling month	Two months before sampling	Three months before sampling
1.462560477	CRU	CRU	PISO.AI	OIPC	11 year May to July mean	11 year May to July mean	At sampling month	Yearly May to July mean
1.462560477	CRU	EOBS	PISO.AI	OIPC	11 year May to July mean	11 year May to July mean	At sampling month	Yearly May to July mean
1.46262772	CRU	EOBS	PISO.AI	OIPC	One month before sampling	One month before sampling	Yearly May to July mean	11 year May to July mean
1.462653143	CRU	CRU	OIPC	OIPC	Yearly May to July mean	One month before sampling	Two months before sampling	Two months before sampling
1.463569048	CRU	EOBS	OIPC	OIPC	Two months before sampling	Two months before sampling	11 year May to July mean	At sampling month
1.463651315	CRU	CRU	PISO.AI	PISO.AI	One month before sampling	One month before sampling	Yearly May to July mean	One month before sampling
1.463666705	EOBS	CRU	OIPC	OIPC	At sampling Month	At sampling month	Yearly May to July mean	Mean three months before sampling
1.463769177	CRU	CRU	OIPC	PISO.AI	11 year May to July mean	11 year May to July mean	Mean three months before sampling	Four months before sampling
1.463769177	CRU	EOBS	OIPC	PISO.AI	11 year May to July mean	11 year May to July mean	Mean three months before sampling	Four months before sampling
1.464046118	CRU	EOBS	PISO.AI	OIPC	Two months before sampling	Two months before sampling	11 year May to July mean	One month before sampling
1.464049072	EOBS	EOBS	PISO.AI	OIPC	One month before sampling	One month before sampling	At sampling month	Yearly May to July mean
1.464054346	EOBS	EOBS	PISO.AI	OIPC	Two months before sampling	Two months before sampling	One month before sampling	Three months before sampling
1.464201552	EOBS	EOBS	OIPC	OIPC	11 year May to July mean	One month before sampling	Three months before sampling	Three months before sampling
1.464273617	CRU	CRU	OIPC	PISO.AI	Mean three months before sampling	Mean three months before sampling	Three months before sampling	At sampling month
1.464636133	CRU	EOBS	OIPC	OIPC	One month before sampling	Two months before sampling	Four months before sampling	One month before sampling
1.464647268	CRU	EOBS	PISO.AI	OIPC	Two months before sampling	Two months before sampling	11 year May to July mean	11 year May to July mean
1.46477732	CRU	EOBS	OIPC	OIPC	Yearly May to July mean	Two months before sampling	Three months before sampling	Four months before sampling
1.464829379	CRU	CRU	OIPC	PISO.AI	At sampling Month	At sampling month	Mean three months before sampling	Three months before sampling
1.465046029	CRU	CRU	PISO.AI	OIPC	At sampling Month	At sampling month	Yearly May to July mean	At sampling month
1.465459167	EOBS	CRU	OIPC	PISO.AI	At sampling Month	At sampling month	11 year May to July mean	Two months before sampling
1.465748666	CRU	CRU	PISO.AI	PISO.AI	Two months before sampling	Two months before sampling	Four months before sampling	One month before sampling
1.465875407	CRU	CRU	OIPC	OIPC	11 year May to July mean	11 year May to July mean	At sampling month	Four months before sampling
1.465875407	CRU	EOBS	OIPC	OIPC	11 year May to July mean	11 year May to July mean	At sampling month	Four months before sampling
1.465925903	CRU	EOBS	OIPC	PISO.AI	One month before sampling	Two months before sampling	Four months before sampling	At sampling month
1.466122019	CRU	CRU	OIPC	PISO.AI	Mean three months before sampling	Mean three months before sampling	Mean three months before sampling	Three months before sampling
1.466323114	EOBS	CRU	OIPC	OIPC	At sampling Month	At sampling month	11 year May to July mean	One month before sampling
1.466727894	CRU	EOBS	PISO.AI	OIPC	Two months before sampling	Two months before sampling	11 year May to July mean	Yearly May to July mean
1.466731005	CRU	EOBS	PISO.AI	OIPC	11 year May to July mean	Two months before sampling	Four months before sampling	Three months before sampling
1.46699952	EOBS	CRU	OIPC	OIPC	At sampling Month	At sampling month	At sampling month	Four months before sampling
1.467108098	EOBS	CRU	OIPC	PISO.AI	At sampling Month	At sampling month	Yearly May to July mean	Two months before sampling
1.467187063	CRU	EOBS	OIPC	OIPC	Two months before sampling	Two months before sampling	Yearly May to July mean	At sampling month
1.467382756	CRU	EOBS	OIPC	OIPC	Two months before sampling	Two months before sampling	Mean three months before sampling	One month before sampling
1.467565363	EOBS	EOBS	OIPC	PISO.AI	Two months before sampling	Two months before sampling	Two months before sampling	Mean three months before sampling
1.467899206	EOBS	EOBS	OIPC	PISO.AI	One month before sampling	Two months before sampling	Four months before sampling	Yearly May to July mean
1.468058054	CRU	CRU	PISO.AI	PISO.AI	11 year May to July mean	11 year May to July mean	At sampling month	One month before sampling
1.468058054	CRU	EOBS	PISO.AI	PISO.AI	11 year May to July mean	11 year May to July mean	At sampling month	One month before sampling
1.468246255	EOBS	EOBS	OIPC	OIPC	Two months before sampling	Two months before sampling	Two months before sampling	Mean three months before sampling
1.468360241	EOBS	EOBS	PISO.AI	OIPC	One month before sampling	One month before sampling	One month before sampling	One month before sampling
1.468501388	CRU	CRU	PISO.AI	PISO.AI	11 year May to July mean	11 year May to July mean	Yearly May to July mean	Three months before sampling
1.468501388	CRU	EOBS	PISO.AI	PISO.AI	11 year May to July mean	11 year May to July mean	Yearly May to July mean	Three months before sampling
1.468514663	EOBS	CRU	PISO.AI	OIPC	One month before sampling	One month before sampling	Two months before sampling	11 year May to July mean
1.468926905	EOBS	EOBS	PISO.AI	OIPC	One month before sampling	One month before sampling	At sampling month	11 year May to July mean
1.468953962	EOBS	CRU	OIPC	OIPC	One month before sampling	One month before sampling	One month before sampling	Mean three months before sampling
1.469446231	CRU	CRU	PISO.AI	PISO.AI	One month before sampling	One month before sampling	Three months before sampling	Yearly May to July mean
1.469899451	EOBS	CRU	OIPC	OIPC	One month before sampling	One month before sampling	Mean three months before sampling	11 year May to July mean
1.470234806	EOBS	CRU	OIPC	OIPC	One month before sampling	One month before sampling	Yearly May to July mean	Two months before sampling
1.470260186	CRU	EOBS	PISO.AI	PISO.AI	One month before sampling	One month before sampling	One month before sampling	11 year May to July mean
1.470353218	EOBS	CRU	PISO.AI	PISO.AI	Two months before sampling	Two months before sampling	Four months before sampling	Mean three months before sampling
1.470380989	CRU	EOBS	OIPC	OIPC	Two months before sampling	Two months before sampling	One month before sampling	Two months before sampling
1.470518574	CRU	EOBS	PISO.AI	OIPC	Two months before sampling	Two months before sampling	One month before sampling	Two months before sampling
1.470576261	EOBS	CRU	OIPC	OIPC	At sampling Month	At sampling month	Yearly May to July mean	One month before sampling
1.471197074	CRU	CRU	PISO.AI	OIPC	At sampling Month	At sampling month	Two months before sampling	Three months before sampling
1.471372436	CRU	CRU	OIPC	PISO.AI	Two months before sampling	Two months before sampling	Mean three months before sampling	Four months before sampling
1.471671978	EOBS	CRU	PISO.AI	PISO.AI	At sampling Month	At sampling month	Two months before sampling	11 year May to July mean
1.472044215	EOBS	EOBS	OIPC	OIPC	One month before sampling	One month before sampling	Mean three months before sampling	Three months before sampling
1.472103661	CRU	EOBS	OIPC	PISO.AI	Two months before sampling	Two months before sampling	One month before sampling	One month before sampling
1.472278383	EOBS	CRU	PISO.AI	OIPC	One month before sampling	One month before sampling	Two months before sampling	Yearly May to July mean
1.472669872	CRU	CRU	PISO.AI	OIPC	One month before sampling	One month before sampling	Yearly May to July mean	11 year May to July mean
1.472721467	CRU	EOBS	OIPC	PISO.AI	Two months before sampling	Two months before sampling	11 year May to July mean	At sampling month
1.472785423	CRU	EOBS	OIPC	OIPC	One month before sampling	One month before sampling	Two months before sampling	Yearly May to July mean
1.472837096	CRU	EOBS	PISO.AI	OIPC	Two months before sampling	Two months before sampling	Mean three months before sampling	Yearly May to July mean
1.472978202	CRU	EOBS	OIPC	OIPC	One month before sampling	One month before sampling	At sampling month	Three months before sampling
1.47302968	CRU	EOBS	PISO.AI	OIPC	Two months before sampling	Two months before sampling	Mean three months before sampling	Two months before sampling
1.47324777	CRU	CRU	OIPC	OIPC	Two months before sampling	Two months before sampling	Two months before sampling	Three months before sampling
1.473346076	CRU	EOBS	PISO.AI	OIPC	Two months before sampling	Two months before sampling	Mean three months before sampling	11 year May to July mean
1.473572538	EOBS	EOBS	PISO.AI	OIPC	One month before sampling	One month before sampling	One month before sampling	Mean three months before sampling
1.473923276	CRU	EOBS	PISO.AI	PISO.AI	One month before sampling	One month before sampling	Mean three months before sampling	At sampling month
1.47392591	EOBS	EOBS	OIPC	OIPC	One month before sampling	Two months before sampling	Four months before sampling	At sampling month
1.474657307	CRU	EOBS	PISO.AI	PISO.AI	Two months before sampling	Two months before sampling	11 year May to July mean	Two months before sampling
1.474898048	CRU	CRU	PISO.AI	OIPC	11 year May to July mean	11 year May to July mean	At sampling month	At sampling month
1.474898048	CRU	EOBS	PISO.AI	OIPC	11 year May to July mean	11 year May to July mean	At sampling month	At sampling month
1.475135443	CRU	CRU	PISO.AI	PISO.AI	11 year May to July mean	11 year May to July mean	At sampling month	Three months before sampling
1.475135443	CRU	EOBS	PISO.AI	PISO.AI	11 year May to July mean	11 year May to July mean	At sampling month	Three months before sampling
1.475160858	EOBS	EOBS	OIPC	OIPC	One month before sampling	Two months before sampling	Four months before sampling	Mean three months before sampling
1.475439595	CRU	EOBS	OIPC	PISO.AI	Two months before sampling	Two months before sampling	Yearly May to July mean	At sampling month
1.475448868	CRU	EOBS	PISO.AI	OIPC	One month before sampling	One month before sampling	One month before sampling	Yearly May to July mean
1.47559142	EOBS	CRU	OIPC	OIPC	At sampling Month	One month before sampling	Three months before sampling	Four months before sampling
1.475795262	EOBS	CRU	OIPC	OIPC	One month before sampling	One month before sampling	Mean three months before sampling	Yearly May to July mean
1.476019028	EOBS	CRU	PISO.AI	PISO.AI	One month before sampling	One month before sampling	Two months before sampling	One month before sampling
1.476140204	CRU	EOBS	PISO.AI	PISO.AI	One month before sampling	One month before sampling	At sampling month	Two months before sampling
1.476145789	EOBS	EOBS	PISO.AI	PISO.AI	One month before sampling	One month before sampling	At sampling month	11 year May to July mean
1.476271476	EOBS	CRU	OIPC	PISO.AI	At sampling Month	At sampling month	Three months before sampling	Yearly May to July mean
1.476317249	CRU	EOBS	OIPC	OIPC	Two months before sampling	Two months before sampling	One month before sampling	Three months before sampling
1.476580621	EOBS	CRU	OIPC	PISO.AI	One month before sampling	One month before sampling	One month before sampling	One month before sampling
1.476828715	CRU	EOBS	OIPC	OIPC	Two months before sampling	Two months before sampling	Mean three months before sampling	At sampling month
1.477111357	EOBS	CRU	OIPC	OIPC	11 year May to July mean	At sampling month	At sampling month	Four months before sampling
1.477398976	EOBS	EOBS	PISO.AI	OIPC	One month before sampling	One month before sampling	One month before sampling	Yearly May to July mean
1.477803796	EOBS	EOBS	OIPC	OIPC	Two months before sampling	Two months before sampling	Two months before sampling	One month before sampling
1.47805183	EOBS	CRU	OIPC	PISO.AI	At sampling Month	One month before sampling	Three months before sampling	Four months before sampling
1.478115962	EOBS	EOBS	OIPC	PISO.AI	Two months before sampling	Two months before sampling	At sampling month	Four months before sampling
1.478122626	EOBS	EOBS	PISO.AI	OIPC	One month before sampling	One month before sampling	At sampling month	Three months before sampling
1.478739971	EOBS	EOBS	PISO.AI	PISO.AI	One month before sampling	One month before sampling	Mean three months before sampling	Mean three months before sampling
1.478978544	CRU	CRU	PISO.AI	OIPC	One month before sampling	One month before sampling	Yearly May to July mean	Yearly May to July mean
1.479039774	EOBS	CRU	PISO.AI	PISO.AI	Two months before sampling	Two months before sampling	Three months before sampling	Two months before sampling
1.479705512	EOBS	EOBS	PISO.AI	OIPC	One month before sampling	One month before sampling	One month before sampling	At sampling month
1.47979945	CRU	CRU	OIPC	OIPC	Yearly May to July mean	One month before sampling	Two months before sampling	At sampling month
1.480258092	CRU	CRU	PISO.AI	PISO.AI	11 year May to July mean	11 year May to July mean	One month before sampling	Three months before sampling
1.480258092	CRU	EOBS	PISO.AI	PISO.AI	11 year May to July mean	11 year May to July mean	One month before sampling	Three months before sampling
1.480727592	EOBS	EOBS	PISO.AI	OIPC	One month before sampling	One month before sampling	At sampling month	At sampling month
1.480851636	EOBS	EOBS	PISO.AI	PISO.AI	One month before sampling	One month before sampling	Two months before sampling	At sampling month
1.48110561	CRU	EOBS	PISO.AI	PISO.AI	One month before sampling	One month before sampling	Mean three months before sampling	Yearly May to July mean
1.481369108	EOBS	CRU	OIPC	PISO.AI	At sampling Month	At sampling month	One month before sampling	At sampling month
1.481535176	CRU	EOBS	OIPC	PISO.AI	Yearly May to July mean	Two months before sampling	Three months before sampling	Four months before sampling
1.481641064	CRU	CRU	PISO.AI	OIPC	At sampling Month	At sampling month	Yearly May to July mean	Yearly May to July mean
1.481849878	CRU	CRU	PISO.AI	PISO.AI	11 year May to July mean	11 year May to July mean	At sampling month	11 year May to July mean
1.481849878	CRU	EOBS	PISO.AI	PISO.AI	11 year May to July mean	11 year May to July mean	At sampling month	11 year May to July mean
1.482481256	CRU	EOBS	PISO.AI	OIPC	Two months before sampling	Two months before sampling	One month before sampling	11 year May to July mean
1.482622628	CRU	CRU	OIPC	PISO.AI	Two months before sampling	Two months before sampling	11 year May to July mean	Four months before sampling
1.482657234	CRU	EOBS	OIPC	PISO.AI	One month before sampling	Two months before sampling	Four months before sampling	Two months before sampling
1.482917174	EOBS	EOBS	PISO.AI	PISO.AI	One month before sampling	One month before sampling	Mean three months before sampling	At sampling month
1.482918467	EOBS	EOBS	OIPC	OIPC	One month before sampling	Two months before sampling	Four months before sampling	One month before sampling
1.48294075	EOBS	EOBS	PISO.AI	OIPC	Two months before sampling	Two months before sampling	At sampling month	Three months before sampling
1.483051269	CRU	EOBS	PISO.AI	OIPC	Two months before sampling	Two months before sampling	One month before sampling	Yearly May to July mean
1.483180427	CRU	CRU	OIPC	OIPC	Mean three months before sampling	Mean three months before sampling	Three months before sampling	At sampling month
1.483402224	EOBS	CRU	OIPC	PISO.AI	At sampling Month	At sampling month	Three months before sampling	At sampling month
1.483406522	EOBS	EOBS	PISO.AI	OIPC	One month before sampling	One month before sampling	One month before sampling	11 year May to July mean
1.483426264	CRU	CRU	PISO.AI	PISO.AI	11 year May to July mean	11 year May to July mean	At sampling month	Mean three months before sampling
1.483426264	CRU	EOBS	PISO.AI	PISO.AI	11 year May to July mean	11 year May to July mean	At sampling month	Mean three months before sampling
1.483740968	CRU	CRU	PISO.AI	PISO.AI	Two months before sampling	Two months before sampling	Four months before sampling	Mean three months before sampling
1.483802913	EOBS	EOBS	PISO.AI	PISO.AI	One month before sampling	One month before sampling	Mean three months before sampling	Two months before sampling
1.483809863	CRU	EOBS	PISO.AI	PISO.AI	Two months before sampling	Two months before sampling	11 year May to July mean	One month before sampling
1.483853042	EOBS	CRU	OIPC	PISO.AI	One month before sampling	One month before sampling	One month before sampling	Mean three months before sampling
1.484103666	CRU	EOBS	PISO.AI	OIPC	One month before sampling	One month before sampling	One month before sampling	11 year May to July mean
1.484161671	CRU	EOBS	PISO.AI	PISO.AI	Two months before sampling	Two months before sampling	11 year May to July mean	Mean three months before sampling
1.484294978	CRU	EOBS	PISO.AI	PISO.AI	11 year May to July mean	Two months before sampling	Four months before sampling	Three months before sampling
1.484567956	CRU	CRU	PISO.AI	OIPC	One month before sampling	One month before sampling	11 year May to July mean	11 year May to July mean
1.484712057	CRU	CRU	PISO.AI	OIPC	At sampling Month	At sampling month	Yearly May to July mean	11 year May to July mean
1.484798222	EOBS	CRU	OIPC	PISO.AI	One month before sampling	One month before sampling	Mean three months before sampling	Yearly May to July mean
1.484917213	CRU	CRU	PISO.AI	OIPC	At sampling Month	At sampling month	At sampling month	Mean three months before sampling
1.484969273	EOBS	EOBS	OIPC	OIPC	Two months before sampling	Two months before sampling	Yearly May to July mean	Four months before sampling
1.485286636	CRU	EOBS	PISO.AI	OIPC	One month before sampling	One month before sampling	One month before sampling	One month before sampling
1.485352605	EOBS	EOBS	PISO.AI	OIPC	Two months before sampling	Two months before sampling	11 year May to July mean	Four months before sampling
1.485366347	EOBS	EOBS	PISO.AI	PISO.AI	One month before sampling	One month before sampling	Mean three months before sampling	Yearly May to July mean
1.485374303	CRU	CRU	OIPC	OIPC	Two months before sampling	Two months before sampling	At sampling month	Four months before sampling
1.48549293	CRU	CRU	OIPC	PISO.AI	Mean three months before sampling	Mean three months before sampling	One month before sampling	Three months before sampling
1.485514726	CRU	EOBS	OIPC	PISO.AI	Two months before sampling	Two months before sampling	One month before sampling	Mean three months before sampling
1.48562928	EOBS	EOBS	PISO.AI	PISO.AI	One month before sampling	One month before sampling	One month before sampling	11 year May to July mean
1.485748408	EOBS	EOBS	OIPC	PISO.AI	One month before sampling	Two months before sampling	Four months before sampling	One month before sampling
1.486406583	EOBS	EOBS	OIPC	OIPC	One month before sampling	Two months before sampling	Four months before sampling	Two months before sampling
1.486530717	EOBS	CRU	PISO.AI	OIPC	Two months before sampling	Two months before sampling	Four months before sampling	Mean three months before sampling
1.486734244	CRU	CRU	PISO.AI	OIPC	At sampling Month	At sampling month	At sampling month	One month before sampling
1.486832531	EOBS	EOBS	OIPC	PISO.AI	One month before sampling	Two months before sampling	Four months before sampling	Mean three months before sampling
1.487639062	EOBS	EOBS	PISO.AI	OIPC	One month before sampling	One month before sampling	Yearly May to July mean	At sampling month
1.487821896	CRU	EOBS	PISO.AI	PISO.AI	Two months before sampling	Two months before sampling	11 year May to July mean	11 year May to July mean
1.487926511	EOBS	CRU	PISO.AI	OIPC	At sampling Month	At sampling month	Two months before sampling	At sampling month
1.488185254	CRU	EOBS	PISO.AI	PISO.AI	Two months before sampling	Two months before sampling	Mean three months before sampling	11 year May to July mean
1.488193686	CRU	CRU	PISO.AI	PISO.AI	One month before sampling	One month before sampling	Three months before sampling	Mean three months before sampling
1.488355285	EOBS	CRU	PISO.AI	OIPC	At sampling Month	At sampling month	Mean three months before sampling	Mean three months before sampling
1.488405876	CRU	EOBS	OIPC	OIPC	One month before sampling	One month before sampling	Two months before sampling	11 year May to July mean
1.488508477	EOBS	CRU	PISO.AI	OIPC	Two months before sampling	Two months before sampling	Four months before sampling	One month before sampling
1.488747329	EOBS	CRU	OIPC	PISO.AI	At sampling Month	At sampling month	Three months before sampling	One month before sampling
1.489026119	EOBS	CRU	OIPC	OIPC	One month before sampling	One month before sampling	One month before sampling	One month before sampling
1.489061138	CRU	EOBS	OIPC	OIPC	Two months before sampling	Two months before sampling	At sampling month	Two months before sampling
1.489097817	EOBS	EOBS	OIPC	PISO.AI	Two months before sampling	Two months before sampling	Three months before sampling	11 year May to July mean
1.489146281	CRU	EOBS	OIPC	PISO.AI	Two months before sampling	Two months before sampling	At sampling month	Four months before sampling
1.489193849	EOBS	CRU	OIPC	OIPC	11 year May to July mean	At sampling month	Two months before sampling	Mean three months before sampling
1.489503447	CRU	EOBS	OIPC	PISO.AI	Two months before sampling	Two months before sampling	Mean three months before sampling	Two months before sampling
1.489536863	EOBS	EOBS	OIPC	OIPC	Two months before sampling	Two months before sampling	Mean three months before sampling	Yearly May to July mean
1.489766199	CRU	CRU	OIPC	PISO.AI	Yearly May to July mean	One month before sampling	Two months before sampling	Mean three months before sampling
1.489997582	CRU	CRU	PISO.AI	PISO.AI	11 year May to July mean	11 year May to July mean	Yearly May to July mean	At sampling month
1.489997582	CRU	EOBS	PISO.AI	PISO.AI	11 year May to July mean	11 year May to July mean	Yearly May to July mean	At sampling month
1.490280581	CRU	CRU	PISO.AI	PISO.AI	11 year May to July mean	11 year May to July mean	Yearly May to July mean	Yearly May to July mean
1.490280581	CRU	EOBS	PISO.AI	PISO.AI	11 year May to July mean	11 year May to July mean	Yearly May to July mean	Yearly May to July mean
1.490512091	CRU	EOBS	OIPC	OIPC	Two months before sampling	Two months before sampling	One month before sampling	Mean three months before sampling
1.490580999	EOBS	EOBS	OIPC	OIPC	Two months before sampling	Two months before sampling	Mean three months before sampling	11 year May to July mean
1.490654666	EOBS	EOBS	OIPC	PISO.AI	One month before sampling	One month before sampling	Two months before sampling	Two months before sampling
1.490667598	CRU	EOBS	OIPC	OIPC	One month before sampling	Two months before sampling	Four months before sampling	Two months before sampling
1.49089197	CRU	EOBS	PISO.AI	PISO.AI	One month before sampling	One month before sampling	Mean three months before sampling	Mean three months before sampling
1.491046976	EOBS	EOBS	OIPC	OIPC	Two months before sampling	Two months before sampling	Mean three months before sampling	Two months before sampling
1.491193999	EOBS	EOBS	PISO.AI	PISO.AI	One month before sampling	One month before sampling	At sampling month	Two months before sampling
1.491233625	CRU	EOBS	PISO.AI	PISO.AI	One month before sampling	One month before sampling	At sampling month	Mean three months before sampling
1.491250992	CRU	CRU	OIPC	PISO.AI	Mean three months before sampling	Mean three months before sampling	Two months before sampling	Four months before sampling
1.49134775	CRU	CRU	PISO.AI	PISO.AI	Mean three months before sampling	Mean three months before sampling	Mean three months before sampling	Three months before sampling
1.491469078	CRU	CRU	OIPC	OIPC	At sampling Month	One month before sampling	Three months before sampling	Four months before sampling
1.491683018	EOBS	CRU	PISO.AI	PISO.AI	At sampling Month	At sampling month	Two months before sampling	One month before sampling
1.492010575	CRU	CRU	OIPC	PISO.AI	Mean three months before sampling	Mean three months before sampling	Two months before sampling	One month before sampling
1.492243738	CRU	CRU	PISO.AI	PISO.AI	One month before sampling	One month before sampling	At sampling month	One month before sampling
1.492651417	CRU	CRU	PISO.AI	OIPC	One month before sampling	One month before sampling	11 year May to July mean	Yearly May to July mean
1.492831646	EOBS	EOBS	PISO.AI	OIPC	One month before sampling	One month before sampling	Yearly May to July mean	Yearly May to July mean
1.493001274	EOBS	CRU	PISO.AI	PISO.AI	Mean three months before sampling	Mean three months before sampling	Three months before sampling	Three months before sampling
1.493338986	EOBS	CRU	PISO.AI	OIPC	At sampling Month	At sampling month	One month before sampling	Mean three months before sampling
1.493390713	CRU	CRU	PISO.AI	PISO.AI	At sampling Month	At sampling month	11 year May to July mean	Four months before sampling
1.493871102	EOBS	CRU	PISO.AI	OIPC	At sampling Month	At sampling month	Mean three months before sampling	One month before sampling
1.493981331	EOBS	CRU	OIPC	OIPC	Two months before sampling	Two months before sampling	11 year May to July mean	Four months before sampling
1.49457405	EOBS	EOBS	PISO.AI	PISO.AI	One month before sampling	One month before sampling	Two months before sampling	Yearly May to July mean
1.494607236	EOBS	CRU	PISO.AI	OIPC	At sampling Month	At sampling month	At sampling month	Three months before sampling
1.494829458	EOBS	CRU	OIPC	PISO.AI	One month before sampling	Two months before sampling	Four months before sampling	Two months before sampling
1.495002503	CRU	EOBS	PISO.AI	OIPC	Two months before sampling	Two months before sampling	One month before sampling	Mean three months before sampling
1.495037595	CRU	CRU	OIPC	OIPC	Mean three months before sampling	Mean three months before sampling	Two months before sampling	Three months before sampling
1.495103962	CRU	EOBS	PISO.AI	OIPC	One month before sampling	One month before sampling	Yearly May to July mean	Two months before sampling
1.495582371	CRU	CRU	OIPC	PISO.AI	Mean three months before sampling	Mean three months before sampling	Three months before sampling	11 year May to July mean
1.495826397	CRU	EOBS	PISO.AI	OIPC	One month before sampling	One month before sampling	One month before sampling	Mean three months before sampling
1.496297684	EOBS	CRU	OIPC	OIPC	11 year May to July mean	At sampling month	Two months before sampling	One month before sampling
1.496684631	EOBS	CRU	OIPC	OIPC	Mean three months before sampling	Mean three months before sampling	Mean three months before sampling	Four months before sampling
1.497057135	EOBS	EOBS	OIPC	OIPC	Two months before sampling	Two months before sampling	Two months before sampling	Two months before sampling
1.497361283	EOBS	CRU	OIPC	OIPC	Yearly May to July mean	One month before sampling	Two months before sampling	Three months before sampling
1.49747077	EOBS	CRU	PISO.AI	OIPC	Mean three months before sampling	Mean three months before sampling	Mean three months before sampling	Four months before sampling
1.497524901	EOBS	CRU	PISO.AI	PISO.AI	One month before sampling	One month before sampling	Two months before sampling	Mean three months before sampling
1.497635295	CRU	EOBS	PISO.AI	OIPC	Two months before sampling	Two months before sampling	Yearly May to July mean	Mean three months before sampling
1.497659123	EOBS	EOBS	PISO.AI	OIPC	Two months before sampling	Two months before sampling	11 year May to July mean	Two months before sampling
1.497732767	CRU	EOBS	PISO.AI	OIPC	Two months before sampling	Two months before sampling	Mean three months before sampling	Mean three months before sampling
1.497764299	EOBS	EOBS	OIPC	PISO.AI	One month before sampling	Two months before sampling	Four months before sampling	Two months before sampling
1.497991253	CRU	CRU	OIPC	PISO.AI	Two months before sampling	Two months before sampling	Yearly May to July mean	Four months before sampling
1.498297402	CRU	EOBS	PISO.AI	OIPC	Yearly May to July mean	Two months before sampling	Four months before sampling	Three months before sampling
1.498499435	CRU	EOBS	PISO.AI	PISO.AI	Two months before sampling	Two months before sampling	One month before sampling	11 year May to July mean
1.498516135	CRU	EOBS	PISO.AI	PISO.AI	Two months before sampling	Two months before sampling	11 year May to July mean	Yearly May to July mean
1.498606528	CRU	CRU	PISO.AI	PISO.AI	At sampling Month	At sampling month	Yearly May to July mean	11 year May to July mean
1.4987821	CRU	CRU	OIPC	OIPC	One month before sampling	One month before sampling	At sampling month	11 year May to July mean
1.498975264	CRU	CRU	OIPC	OIPC	Yearly May to July mean	One month before sampling	One month before sampling	Three months before sampling
1.498990937	CRU	EOBS	OIPC	PISO.AI	Two months before sampling	Two months before sampling	One month before sampling	At sampling month
1.499084717	EOBS	CRU	PISO.AI	OIPC	At sampling Month	At sampling month	One month before sampling	One month before sampling
1.499140955	EOBS	EOBS	PISO.AI	OIPC	One month before sampling	One month before sampling	Yearly May to July mean	11 year May to July mean
1.499731638	CRU	CRU	PISO.AI	PISO.AI	Two months before sampling	Two months before sampling	Yearly May to July mean	Four months before sampling
1.500006384	CRU	CRU	PISO.AI	OIPC	One month before sampling	One month before sampling	Yearly May to July mean	At sampling month
1.500204302	EOBS	EOBS	OIPC	PISO.AI	One month before sampling	Two months before sampling	Four months before sampling	At sampling month
1.500205974	EOBS	EOBS	OIPC	OIPC	Two months before sampling	Two months before sampling	Three months before sampling	Yearly May to July mean
1.500564736	EOBS	CRU	OIPC	PISO.AI	At sampling Month	At sampling month	Three months before sampling	Mean three months before sampling
1.500625401	EOBS	CRU	OIPC	OIPC	Yearly May to July mean	One month before sampling	Two months before sampling	Two months before sampling
1.500743799	EOBS	CRU	PISO.AI	OIPC	Mean three months before sampling	Mean three months before sampling	One month before sampling	Four months before sampling
1.500811543	EOBS	CRU	OIPC	PISO.AI	11 year May to July mean	At sampling month	Yearly May to July mean	Four months before sampling
1.501629651	CRU	CRU	OIPC	OIPC	Mean three months before sampling	Mean three months before sampling	Three months before sampling	Mean three months before sampling
1.501638731	CRU	EOBS	PISO.AI	OIPC	One month before sampling	One month before sampling	Mean three months before sampling	Two months before sampling
1.501767531	EOBS	CRU	OIPC	OIPC	At sampling Month	At sampling month	Three months before sampling	One month before sampling
1.501775063	EOBS	CRU	OIPC	OIPC	One month before sampling	Two months before sampling	Four months before sampling	Mean three months before sampling
1.50194626	EOBS	EOBS	OIPC	OIPC	Two months before sampling	Two months before sampling	At sampling month	Four months before sampling
1.501977978	CRU	EOBS	PISO.AI	PISO.AI	One month before sampling	One month before sampling	At sampling month	Yearly May to July mean
1.50222583	CRU	CRU	OIPC	PISO.AI	11 year May to July mean	One month before sampling	Two months before sampling	Three months before sampling
1.502264658	CRU	CRU	OIPC	OIPC	Mean three months before sampling	Mean three months before sampling	Two months before sampling	Two months before sampling
1.502319096	CRU	CRU	OIPC	PISO.AI	Mean three months before sampling	Mean three months before sampling	Two months before sampling	Two months before sampling
1.502500131	CRU	CRU	PISO.AI	PISO.AI	11 year May to July mean	11 year May to July mean	At sampling month	Four months before sampling
1.502500131	CRU	EOBS	PISO.AI	PISO.AI	11 year May to July mean	11 year May to July mean	At sampling month	Four months before sampling
1.502724429	EOBS	EOBS	OIPC	PISO.AI	Two months before sampling	Two months before sampling	At sampling month	Three months before sampling
1.502869761	CRU	CRU	OIPC	PISO.AI	Two months before sampling	Two months before sampling	Three months before sampling	Four months before sampling
1.503000182	EOBS	CRU	OIPC	OIPC	Two months before sampling	Two months before sampling	Yearly May to July mean	Four months before sampling
1.503028276	CRU	CRU	OIPC	OIPC	Mean three months before sampling	Mean three months before sampling	Three months before sampling	One month before sampling
1.503243483	CRU	CRU	PISO.AI	PISO.AI	At sampling Month	At sampling month	Yearly May to July mean	Mean three months before sampling
1.503322042	EOBS	EOBS	PISO.AI	OIPC	One month before sampling	One month before sampling	One month before sampling	Two months before sampling
1.50342112	EOBS	CRU	PISO.AI	OIPC	Two months before sampling	Two months before sampling	Two months before sampling	Four months before sampling
1.503438471	EOBS	CRU	OIPC	OIPC	Two months before sampling	Two months before sampling	One month before sampling	Four months before sampling
1.503498455	CRU	CRU	OIPC	PISO.AI	Yearly May to July mean	One month before sampling	Two months before sampling	One month before sampling
1.503661269	CRU	EOBS	OIPC	OIPC	One month before sampling	Two months before sampling	Three months before sampling	Four months before sampling
1.503675197	EOBS	CRU	OIPC	OIPC	Two months before sampling	Two months before sampling	Three months before sampling	Four months before sampling
1.503803864	EOBS	CRU	PISO.AI	PISO.AI	Mean three months before sampling	Mean three months before sampling	Two months before sampling	Four months before sampling
1.503969925	EOBS	CRU	OIPC	PISO.AI	11 year May to July mean	At sampling month	11 year May to July mean	Four months before sampling
1.504303325	CRU	CRU	PISO.AI	PISO.AI	11 year May to July mean	11 year May to July mean	Mean three months before sampling	Four months before sampling
1.504303325	CRU	EOBS	PISO.AI	PISO.AI	11 year May to July mean	11 year May to July mean	Mean three months before sampling	Four months before sampling
1.504495374	EOBS	CRU	OIPC	OIPC	Yearly May to July mean	One month before sampling	Three months before sampling	At sampling month
1.504581797	CRU	CRU	PISO.AI	PISO.AI	One month before sampling	One month before sampling	At sampling month	Mean three months before sampling
1.504584513	CRU	CRU	PISO.AI	PISO.AI	Mean three months before sampling	Mean three months before sampling	One month before sampling	Three months before sampling
1.504652038	EOBS	EOBS	OIPC	OIPC	At sampling Month	At sampling month	At sampling month	Yearly May to July mean
1.504848324	EOBS	CRU	OIPC	PISO.AI	11 year May to July mean	At sampling month	Mean three months before sampling	Three months before sampling
1.505097116	CRU	EOBS	OIPC	OIPC	Two months before sampling	Two months before sampling	Two months before sampling	Two months before sampling
1.506007625	EOBS	CRU	OIPC	OIPC	At sampling Month	At sampling month	Three months before sampling	Mean three months before sampling
1.506035431	EOBS	EOBS	PISO.AI	PISO.AI	One month before sampling	One month before sampling	Mean three months before sampling	One month before sampling
1.50620372	CRU	CRU	PISO.AI	PISO.AI	One month before sampling	One month before sampling	11 year May to July mean	Yearly May to July mean
1.506248426	EOBS	CRU	OIPC	OIPC	One month before sampling	One month before sampling	One month before sampling	11 year May to July mean
1.506344431	EOBS	CRU	OIPC	OIPC	11 year May to July mean	At sampling month	Yearly May to July mean	Four months before sampling
1.50637974	EOBS	EOBS	PISO.AI	PISO.AI	One month before sampling	One month before sampling	Yearly May to July mean	11 year May to July mean
1.506529934	CRU	EOBS	PISO.AI	OIPC	One month before sampling	One month before sampling	Two months before sampling	One month before sampling
1.506596911	EOBS	CRU	OIPC	PISO.AI	One month before sampling	Two months before sampling	Four months before sampling	One month before sampling
1.50660221	EOBS	CRU	PISO.AI	PISO.AI	One month before sampling	One month before sampling	Two months before sampling	11 year May to July mean
1.506627573	CRU	CRU	OIPC	OIPC	11 year May to July mean	11 year May to July mean	Two months before sampling	Three months before sampling
1.506627573	CRU	EOBS	OIPC	OIPC	11 year May to July mean	11 year May to July mean	Two months before sampling	Three months before sampling
1.506676368	CRU	EOBS	PISO.AI	PISO.AI	One month before sampling	One month before sampling	At sampling month	One month before sampling
1.506908164	CRU	EOBS	PISO.AI	OIPC	Two months before sampling	Two months before sampling	One month before sampling	One month before sampling
1.507024264	CRU	CRU	PISO.AI	PISO.AI	11 year May to July mean	11 year May to July mean	Yearly May to July mean	Four months before sampling
1.507024264	CRU	EOBS	PISO.AI	PISO.AI	11 year May to July mean	11 year May to July mean	Yearly May to July mean	Four months before sampling
1.507128864	CRU	EOBS	PISO.AI	OIPC	Two months before sampling	Two months before sampling	Yearly May to July mean	One month before sampling
1.507226563	EOBS	EOBS	OIPC	OIPC	At sampling Month	At sampling month	Yearly May to July mean	At sampling month
1.507322286	CRU	CRU	OIPC	OIPC	One month before sampling	One month before sampling	At sampling month	Yearly May to July mean
1.507507648	CRU	CRU	PISO.AI	PISO.AI	One month before sampling	One month before sampling	Three months before sampling	One month before sampling
1.507548438	EOBS	EOBS	OIPC	PISO.AI	Two months before sampling	Two months before sampling	Mean three months before sampling	Three months before sampling
1.507739466	EOBS	EOBS	OIPC	PISO.AI	One month before sampling	One month before sampling	At sampling month	Three months before sampling
1.508003065	EOBS	CRU	OIPC	PISO.AI	One month before sampling	One month before sampling	Mean three months before sampling	11 year May to July mean
1.508281543	EOBS	CRU	OIPC	OIPC	Mean three months before sampling	Mean three months before sampling	One month before sampling	Four months before sampling
1.508694945	EOBS	EOBS	OIPC	OIPC	11 year May to July mean	At sampling month	At sampling month	Three months before sampling
1.508732757	EOBS	EOBS	OIPC	OIPC	Two months before sampling	Two months before sampling	11 year May to July mean	Mean three months before sampling
1.508813688	CRU	EOBS	PISO.AI	OIPC	One month before sampling	One month before sampling	11 year May to July mean	Three months before sampling
1.508869704	EOBS	CRU	OIPC	PISO.AI	Yearly May to July mean	One month before sampling	Two months before sampling	Two months before sampling
1.508988461	CRU	CRU	PISO.AI	PISO.AI	At sampling Month	At sampling month	Yearly May to July mean	One month before sampling
1.509329884	CRU	CRU	OIPC	OIPC	Yearly May to July mean	One month before sampling	One month before sampling	Two months before sampling
1.509490039	CRU	CRU	PISO.AI	PISO.AI	One month before sampling	One month before sampling	Yearly May to July mean	11 year May to July mean
1.509498342	CRU	EOBS	PISO.AI	OIPC	Two months before sampling	Two months before sampling	Mean three months before sampling	One month before sampling
1.509842578	CRU	EOBS	OIPC	PISO.AI	Two months before sampling	Two months before sampling	Two months before sampling	Two months before sampling
1.509865037	EOBS	CRU	PISO.AI	OIPC	11 year May to July mean	At sampling month	Two months before sampling	Three months before sampling
1.509979326	CRU	CRU	OIPC	PISO.AI	One month before sampling	One month before sampling	At sampling month	Yearly May to July mean
1.510193813	EOBS	EOBS	OIPC	OIPC	Two months before sampling	Two months before sampling	Yearly May to July mean	Mean three months before sampling
1.510250535	EOBS	CRU	PISO.AI	PISO.AI	One month before sampling	One month before sampling	Two months before sampling	Two months before sampling
1.510497325	EOBS	CRU	OIPC	OIPC	11 year May to July mean	At sampling month	Two months before sampling	Yearly May to July mean
1.510969183	EOBS	CRU	PISO.AI	OIPC	One month before sampling	One month before sampling	Mean three months before sampling	Mean three months before sampling
1.510996654	EOBS	EOBS	OIPC	PISO.AI	At sampling Month	At sampling month	At sampling month	11 year May to July mean
1.511170104	EOBS	CRU	OIPC	PISO.AI	At sampling Month	One month before sampling	Three months before sampling	Three months before sampling
1.511630845	EOBS	EOBS	OIPC	OIPC	Two months before sampling	Two months before sampling	11 year May to July mean	Four months before sampling
1.511800626	EOBS	EOBS	OIPC	PISO.AI	Two months before sampling	Two months before sampling	Mean three months before sampling	11 year May to July mean
1.511990338	EOBS	CRU	OIPC	OIPC	11 year May to July mean	At sampling month	Two months before sampling	11 year May to July mean
1.512104341	CRU	CRU	PISO.AI	PISO.AI	At sampling Month	At sampling month	At sampling month	Two months before sampling
1.512152126	CRU	CRU	PISO.AI	OIPC	Two months before sampling	Two months before sampling	Four months before sampling	Mean three months before sampling
1.512324827	EOBS	CRU	OIPC	OIPC	One month before sampling	One month before sampling	One month before sampling	Yearly May to July mean
1.512469616	CRU	EOBS	OIPC	OIPC	Two months before sampling	Two months before sampling	One month before sampling	One month before sampling
1.512497253	EOBS	EOBS	OIPC	OIPC	Two months before sampling	Two months before sampling	Three months before sampling	11 year May to July mean
1.513102559	EOBS	CRU	PISO.AI	PISO.AI	Mean three months before sampling	Mean three months before sampling	Two months before sampling	Three months before sampling
1.513195941	CRU	EOBS	PISO.AI	PISO.AI	One month before sampling	One month before sampling	Two months before sampling	At sampling month
1.513476864	CRU	EOBS	PISO.AI	OIPC	Two months before sampling	Two months before sampling	Two months before sampling	Yearly May to July mean
1.513491238	CRU	CRU	PISO.AI	OIPC	Two months before sampling	Two months before sampling	Four months before sampling	One month before sampling
1.513665783	EOBS	EOBS	OIPC	OIPC	At sampling Month	At sampling month	At sampling month	11 year May to July mean
1.513798607	EOBS	CRU	OIPC	OIPC	One month before sampling	Two months before sampling	Four months before sampling	Yearly May to July mean
1.514281352	EOBS	CRU	OIPC	OIPC	One month before sampling	Two months before sampling	Four months before sampling	One month before sampling
1.514520645	CRU	EOBS	OIPC	PISO.AI	One month before sampling	One month before sampling	Two months before sampling	At sampling month
1.514613959	CRU	CRU	OIPC	PISO.AI	11 year May to July mean	One month before sampling	Two months before sampling	Two months before sampling
1.515507134	EOBS	CRU	OIPC	OIPC	One month before sampling	Two months before sampling	Four months before sampling	11 year May to July mean
1.515961359	EOBS	CRU	OIPC	PISO.AI	One month before sampling	Two months before sampling	Four months before sampling	Mean three months before sampling
1.516057145	EOBS	EOBS	OIPC	OIPC	11 year May to July mean	At sampling month	Mean three months before sampling	Yearly May to July mean
1.516086599	CRU	CRU	PISO.AI	PISO.AI	Mean three months before sampling	Mean three months before sampling	Two months before sampling	Four months before sampling
1.516672838	CRU	EOBS	PISO.AI	PISO.AI	One month before sampling	One month before sampling	Mean three months before sampling	Two months before sampling
1.516838811	EOBS	EOBS	PISO.AI	PISO.AI	One month before sampling	One month before sampling	Two months before sampling	Mean three months before sampling
1.51705496	CRU	CRU	OIPC	PISO.AI	At sampling Month	At sampling month	Yearly May to July mean	Four months before sampling
1.517209884	CRU	EOBS	PISO.AI	OIPC	Two months before sampling	Two months before sampling	Two months before sampling	11 year May to July mean
1.51744843	EOBS	EOBS	PISO.AI	OIPC	One month before sampling	One month before sampling	Two months before sampling	Two months before sampling
1.51749744	CRU	EOBS	OIPC	PISO.AI	Two months before sampling	Two months before sampling	Mean three months before sampling	Three months before sampling
1.517629087	CRU	EOBS	OIPC	OIPC	Two months before sampling	Two months before sampling	One month before sampling	At sampling month
1.517702483	EOBS	CRU	OIPC	PISO.AI	11 year May to July mean	At sampling month	Two months before sampling	Two months before sampling
1.517814937	EOBS	CRU	OIPC	PISO.AI	One month before sampling	One month before sampling	One month before sampling	Yearly May to July mean
1.518100206	CRU	CRU	OIPC	OIPC	Yearly May to July mean	Two months before sampling	Four months before sampling	Three months before sampling
1.518160092	EOBS	EOBS	OIPC	PISO.AI	Two months before sampling	Two months before sampling	Mean three months before sampling	Yearly May to July mean
1.51819325	EOBS	CRU	PISO.AI	PISO.AI	At sampling Month	At sampling month	Two months before sampling	Mean three months before sampling
1.51839274	EOBS	EOBS	OIPC	OIPC	Two months before sampling	Two months before sampling	Three months before sampling	At sampling month
1.518530168	CRU	CRU	PISO.AI	OIPC	One month before sampling	One month before sampling	At sampling month	11 year May to July mean
1.518563918	EOBS	CRU	OIPC	OIPC	11 year May to July mean	At sampling month	11 year May to July mean	Four months before sampling
1.519298918	CRU	EOBS	PISO.AI	OIPC	Two months before sampling	Two months before sampling	Yearly May to July mean	11 year May to July mean
1.519342363	CRU	EOBS	PISO.AI	OIPC	One month before sampling	One month before sampling	Two months before sampling	Mean three months before sampling
1.519551864	CRU	EOBS	PISO.AI	OIPC	Two months before sampling	Two months before sampling	Yearly May to July mean	Yearly May to July mean
1.519747607	CRU	CRU	OIPC	OIPC	Mean three months before sampling	Mean three months before sampling	Three months before sampling	11 year May to July mean
1.520163654	EOBS	EOBS	OIPC	OIPC	One month before sampling	Two months before sampling	Four months before sampling	Three months before sampling
1.520363177	EOBS	EOBS	PISO.AI	PISO.AI	One month before sampling	One month before sampling	Two months before sampling	One month before sampling
1.520464308	CRU	EOBS	PISO.AI	PISO.AI	One month before sampling	One month before sampling	Mean three months before sampling	One month before sampling
1.520787912	EOBS	CRU	OIPC	PISO.AI	One month before sampling	One month before sampling	Mean three months before sampling	At sampling month
1.52110129	EOBS	CRU	PISO.AI	OIPC	One month before sampling	One month before sampling	Mean three months before sampling	One month before sampling
1.521102784	CRU	CRU	OIPC	PISO.AI	Mean three months before sampling	Mean three months before sampling	Two months before sampling	Mean three months before sampling
1.521677386	EOBS	EOBS	OIPC	OIPC	At sampling Month	At sampling month	Yearly May to July mean	One month before sampling
1.521835634	CRU	EOBS	OIPC	PISO.AI	Two months before sampling	Two months before sampling	One month before sampling	Two months before sampling
1.521889243	CRU	EOBS	PISO.AI	PISO.AI	One month before sampling	One month before sampling	Yearly May to July mean	Two months before sampling
1.522137043	CRU	CRU	PISO.AI	PISO.AI	One month before sampling	One month before sampling	11 year May to July mean	11 year May to July mean
1.522333961	EOBS	EOBS	OIPC	OIPC	Two months before sampling	Two months before sampling	11 year May to July mean	One month before sampling
1.522336262	EOBS	CRU	PISO.AI	PISO.AI	One month before sampling	One month before sampling	Two months before sampling	Yearly May to July mean
1.522742508	EOBS	CRU	OIPC	PISO.AI	11 year May to July mean	At sampling month	One month before sampling	Three months before sampling
1.522770744	EOBS	CRU	OIPC	OIPC	Yearly May to July mean	One month before sampling	Two months before sampling	One month before sampling
1.522924945	CRU	EOBS	OIPC	PISO.AI	One month before sampling	One month before sampling	Two months before sampling	Yearly May to July mean
1.522992657	EOBS	EOBS	PISO.AI	OIPC	One month before sampling	One month before sampling	Mean three months before sampling	Three months before sampling
1.523190904	EOBS	CRU	OIPC	PISO.AI	At sampling Month	At sampling month	11 year May to July mean	One month before sampling
1.523305436	EOBS	EOBS	OIPC	OIPC	11 year May to July mean	At sampling month	Mean three months before sampling	11 year May to July mean
1.52332769	EOBS	EOBS	OIPC	PISO.AI	11 year May to July mean	One month before sampling	Three months before sampling	Four months before sampling
1.523332896	CRU	EOBS	PISO.AI	OIPC	One month before sampling	Two months before sampling	Four months before sampling	Three months before sampling
1.523445532	CRU	CRU	PISO.AI	OIPC	One month before sampling	One month before sampling	11 year May to July mean	At sampling month
1.523506887	EOBS	EOBS	OIPC	OIPC	11 year May to July mean	At sampling month	Two months before sampling	Yearly May to July mean
1.523526205	EOBS	CRU	OIPC	PISO.AI	At sampling Month	At sampling month	Two months before sampling	Three months before sampling
1.52388225	CRU	EOBS	PISO.AI	PISO.AI	Two months before sampling	Two months before sampling	Two months before sampling	11 year May to July mean
1.523896083	EOBS	EOBS	OIPC	OIPC	At sampling Month	At sampling month	11 year May to July mean	At sampling month
1.523963503	CRU	CRU	PISO.AI	PISO.AI	11 year May to July mean	11 year May to July mean	At sampling month	Yearly May to July mean
1.523963503	CRU	EOBS	PISO.AI	PISO.AI	11 year May to July mean	11 year May to July mean	At sampling month	Yearly May to July mean
1.523992371	EOBS	CRU	OIPC	PISO.AI	At sampling Month	At sampling month	11 year May to July mean	Mean three months before sampling
1.524098797	EOBS	EOBS	OIPC	OIPC	Two months before sampling	Two months before sampling	Yearly May to July mean	One month before sampling
1.524241319	CRU	EOBS	PISO.AI	OIPC	Two months before sampling	Two months before sampling	11 year May to July mean	At sampling month
1.524368104	EOBS	CRU	OIPC	OIPC	11 year May to July mean	At sampling month	11 year May to July mean	Three months before sampling
1.52438326	EOBS	EOBS	OIPC	OIPC	11 year May to July mean	At sampling month	Yearly May to July mean	Three months before sampling
1.524538933	EOBS	EOBS	PISO.AI	OIPC	At sampling Month	At sampling month	11 year May to July mean	At sampling month
1.524860468	CRU	CRU	OIPC	PISO.AI	Yearly May to July mean	One month before sampling	One month before sampling	Two months before sampling
1.525018132	CRU	CRU	OIPC	OIPC	Mean three months before sampling	Mean three months before sampling	Three months before sampling	Yearly May to July mean
1.525077838	CRU	EOBS	PISO.AI	OIPC	Two months before sampling	Two months before sampling	At sampling month	Two months before sampling
1.525239142	CRU	CRU	PISO.AI	OIPC	Mean three months before sampling	Mean three months before sampling	Two months before sampling	Four months before sampling
1.525332309	CRU	EOBS	PISO.AI	PISO.AI	One month before sampling	One month before sampling	Yearly May to July mean	Mean three months before sampling
1.525434082	EOBS	CRU	OIPC	OIPC	11 year May to July mean	At sampling month	Two months before sampling	Four months before sampling
1.525547169	EOBS	EOBS	OIPC	OIPC	Two months before sampling	Two months before sampling	11 year May to July mean	11 year May to July mean
1.525837736	EOBS	EOBS	OIPC	PISO.AI	Two months before sampling	Two months before sampling	Three months before sampling	Yearly May to July mean
1.525957649	EOBS	EOBS	OIPC	OIPC	Two months before sampling	Two months before sampling	One month before sampling	Two months before sampling
1.526036495	CRU	CRU	PISO.AI	OIPC	One month before sampling	One month before sampling	At sampling month	Yearly May to July mean
1.526081852	EOBS	EOBS	PISO.AI	PISO.AI	One month before sampling	One month before sampling	At sampling month	Mean three months before sampling
1.526099366	EOBS	EOBS	OIPC	OIPC	11 year May to July mean	At sampling month	One month before sampling	Yearly May to July mean
1.526291801	EOBS	EOBS	OIPC	OIPC	At sampling Month	At sampling month	At sampling month	At sampling month
1.526431139	CRU	CRU	PISO.AI	PISO.AI	One month before sampling	One month before sampling	11 year May to July mean	At sampling month
1.52664607	EOBS	EOBS	OIPC	OIPC	At sampling Month	At sampling month	At sampling month	One month before sampling
1.52669776	EOBS	EOBS	PISO.AI	PISO.AI	One month before sampling	One month before sampling	Yearly May to July mean	Two months before sampling
1.526912968	EOBS	EOBS	OIPC	PISO.AI	Two months before sampling	Two months before sampling	One month before sampling	Three months before sampling
1.526985181	EOBS	EOBS	OIPC	PISO.AI	Two months before sampling	Two months before sampling	Two months before sampling	Two months before sampling
1.527118376	EOBS	EOBS	OIPC	OIPC	Two months before sampling	Two months before sampling	11 year May to July mean	Yearly May to July mean
1.527206775	CRU	CRU	OIPC	PISO.AI	Two months before sampling	Two months before sampling	One month before sampling	Four months before sampling
1.527230265	CRU	CRU	OIPC	PISO.AI	Yearly May to July mean	Two months before sampling	Four months before sampling	Four months before sampling
1.52836726	EOBS	CRU	OIPC	OIPC	11 year May to July mean	At sampling month	Yearly May to July mean	Three months before sampling
1.528515656	EOBS	EOBS	OIPC	OIPC	Two months before sampling	Two months before sampling	Mean three months before sampling	Mean three months before sampling
1.528530316	EOBS	EOBS	OIPC	OIPC	At sampling Month	At sampling month	At sampling month	Mean three months before sampling
1.528624689	EOBS	CRU	OIPC	PISO.AI	At sampling Month	At sampling month	Yearly May to July mean	Mean three months before sampling
1.528660789	EOBS	CRU	OIPC	PISO.AI	11 year May to July mean	At sampling month	Two months before sampling	One month before sampling
1.528723392	EOBS	EOBS	OIPC	OIPC	At sampling Month	At sampling month	Yearly May to July mean	Mean three months before sampling
1.528782905	EOBS	CRU	OIPC	OIPC	Yearly May to July mean	One month before sampling	Two months before sampling	Mean three months before sampling
1.528846414	EOBS	EOBS	OIPC	OIPC	11 year May to July mean	At sampling month	Mean three months before sampling	Mean three months before sampling
1.528853999	EOBS	EOBS	PISO.AI	OIPC	One month before sampling	One month before sampling	Yearly May to July mean	Three months before sampling
1.528867695	EOBS	CRU	OIPC	PISO.AI	At sampling Month	At sampling month	Yearly May to July mean	One month before sampling
1.528913907	CRU	EOBS	PISO.AI	PISO.AI	One month before sampling	One month before sampling	Yearly May to July mean	At sampling month
1.529086348	EOBS	EOBS	OIPC	OIPC	11 year May to July mean	At sampling month	Two months before sampling	At sampling month
1.529187271	EOBS	EOBS	OIPC	OIPC	Two months before sampling	Two months before sampling	One month before sampling	Yearly May to July mean
1.529272502	CRU	EOBS	PISO.AI	PISO.AI	One month before sampling	One month before sampling	At sampling month	At sampling month
1.529418875	EOBS	CRU	PISO.AI	OIPC	One month before sampling	One month before sampling	One month before sampling	Mean three months before sampling
1.52944607	EOBS	CRU	PISO.AI	OIPC	Two months before sampling	Two months before sampling	Yearly May to July mean	Four months before sampling
1.529580013	EOBS	EOBS	OIPC	OIPC	Two months before sampling	Two months before sampling	Yearly May to July mean	11 year May to July mean
1.529850911	EOBS	CRU	OIPC	OIPC	Yearly May to July mean	One month before sampling	Three months before sampling	One month before sampling
1.529888748	EOBS	EOBS	OIPC	OIPC	Two months before sampling	Two months before sampling	One month before sampling	11 year May to July mean
1.530051546	EOBS	EOBS	OIPC	PISO.AI	Two months before sampling	Two months before sampling	Mean three months before sampling	One month before sampling
1.530063541	EOBS	CRU	OIPC	PISO.AI	11 year May to July mean	At sampling month	At sampling month	Four months before sampling
1.530084927	CRU	EOBS	PISO.AI	OIPC	Yearly May to July mean	Two months before sampling	Four months before sampling	Two months before sampling
1.530130066	CRU	EOBS	PISO.AI	OIPC	11 year May to July mean	Two months before sampling	Four months before sampling	Two months before sampling
1.530140799	EOBS	CRU	PISO.AI	OIPC	At sampling Month	At sampling month	11 year May to July mean	Mean three months before sampling
1.530270277	EOBS	EOBS	PISO.AI	OIPC	At sampling Month	At sampling month	11 year May to July mean	One month before sampling
1.53031885	CRU	EOBS	PISO.AI	PISO.AI	Two months before sampling	Two months before sampling	11 year May to July mean	At sampling month
1.530448657	EOBS	CRU	PISO.AI	PISO.AI	At sampling Month	At sampling month	Two months before sampling	Yearly May to July mean
1.530776842	EOBS	EOBS	OIPC	PISO.AI	11 year May to July mean	At sampling month	Two months before sampling	11 year May to July mean
1.531185901	EOBS	EOBS	OIPC	PISO.AI	At sampling Month	At sampling month	One month before sampling	11 year May to July mean
1.531194401	CRU	EOBS	PISO.AI	PISO.AI	Two months before sampling	Two months before sampling	Mean three months before sampling	Yearly May to July mean
1.53142025	CRU	CRU	OIPC	OIPC	Yearly May to July mean	One month before sampling	Mean three months before sampling	Three months before sampling
1.531434264	CRU	EOBS	PISO.AI	PISO.AI	One month before sampling	One month before sampling	Two months before sampling	Yearly May to July mean
1.531567197	CRU	CRU	PISO.AI	PISO.AI	11 year May to July mean	11 year May to July mean	One month before sampling	Four months before sampling
1.531567197	CRU	EOBS	PISO.AI	PISO.AI	11 year May to July mean	11 year May to July mean	One month before sampling	Four months before sampling
1.53161655	EOBS	CRU	OIPC	OIPC	Mean three months before sampling	Mean three months before sampling	Three months before sampling	Three months before sampling
1.532102303	EOBS	EOBS	OIPC	OIPC	11 year May to July mean	At sampling month	Mean three months before sampling	One month before sampling
1.532470667	EOBS	EOBS	OIPC	OIPC	One month before sampling	One month before sampling	Two months before sampling	Two months before sampling
1.532668475	EOBS	EOBS	OIPC	OIPC	At sampling Month	At sampling month	One month before sampling	Yearly May to July mean
1.532693384	EOBS	EOBS	OIPC	OIPC	At sampling Month	At sampling month	Yearly May to July mean	Yearly May to July mean
1.532723911	CRU	EOBS	OIPC	PISO.AI	Two months before sampling	Two months before sampling	One month before sampling	Three months before sampling
1.532751447	EOBS	EOBS	OIPC	OIPC	Two months before sampling	Two months before sampling	Yearly May to July mean	Yearly May to July mean
1.532922596	EOBS	EOBS	OIPC	OIPC	11 year May to July mean	At sampling month	One month before sampling	11 year May to July mean
1.533022278	CRU	CRU	OIPC	OIPC	11 year May to July mean	11 year May to July mean	Three months before sampling	At sampling month
1.533022278	CRU	EOBS	OIPC	OIPC	11 year May to July mean	11 year May to July mean	Three months before sampling	At sampling month
1.533048895	EOBS	EOBS	OIPC	PISO.AI	Two months before sampling	Two months before sampling	Three months before sampling	At sampling month
1.533054973	EOBS	CRU	PISO.AI	PISO.AI	At sampling Month	At sampling month	One month before sampling	Two months before sampling
1.533147511	EOBS	CRU	PISO.AI	PISO.AI	One month before sampling	One month before sampling	Mean three months before sampling	Two months before sampling
1.53327822	EOBS	CRU	OIPC	OIPC	At sampling Month	At sampling month	11 year May to July mean	11 year May to July mean
1.53342574	EOBS	CRU	PISO.AI	PISO.AI	At sampling Month	At sampling month	11 year May to July mean	Two months before sampling
1.533533246	EOBS	EOBS	OIPC	PISO.AI	11 year May to July mean	At sampling month	Mean three months before sampling	11 year May to July mean
1.533732055	EOBS	CRU	PISO.AI	OIPC	One month before sampling	One month before sampling	Yearly May to July mean	Two months before sampling
1.533784029	EOBS	EOBS	OIPC	OIPC	11 year May to July mean	At sampling month	Yearly May to July mean	Two months before sampling
1.533785912	CRU	CRU	PISO.AI	PISO.AI	Mean three months before sampling	Mean three months before sampling	Mean three months before sampling	Four months before sampling
1.533836877	EOBS	EOBS	OIPC	PISO.AI	Two months before sampling	Two months before sampling	Yearly May to July mean	Two months before sampling
1.533906137	CRU	CRU	PISO.AI	PISO.AI	Two months before sampling	Two months before sampling	Two months before sampling	Four months before sampling
1.533951099	EOBS	CRU	OIPC	PISO.AI	11 year May to July mean	At sampling month	Two months before sampling	Mean three months before sampling
1.5342392	EOBS	EOBS	OIPC	PISO.AI	At sampling Month	At sampling month	Yearly May to July mean	11 year May to July mean
1.53426445	EOBS	EOBS	OIPC	PISO.AI	11 year May to July mean	One month before sampling	Three months before sampling	Three months before sampling
1.534454186	EOBS	EOBS	OIPC	PISO.AI	Two months before sampling	Two months before sampling	11 year May to July mean	Two months before sampling
1.534497805	EOBS	CRU	OIPC	OIPC	At sampling Month	At sampling month	11 year May to July mean	Yearly May to July mean
1.535120103	EOBS	CRU	OIPC	PISO.AI	One month before sampling	Two months before sampling	Four months before sampling	Yearly May to July mean
1.535206867	CRU	CRU	OIPC	OIPC	Yearly May to July mean	One month before sampling	Mean three months before sampling	Two months before sampling
1.535224968	EOBS	EOBS	OIPC	OIPC	11 year May to July mean	At sampling month	Two months before sampling	11 year May to July mean
1.535431608	EOBS	EOBS	OIPC	PISO.AI	At sampling Month	At sampling month	Mean three months before sampling	11 year May to July mean
1.535517559	CRU	CRU	OIPC	PISO.AI	Yearly May to July mean	One month before sampling	One month before sampling	Three months before sampling
1.53602348	EOBS	CRU	PISO.AI	OIPC	At sampling Month	At sampling month	Mean three months before sampling	Yearly May to July mean
1.536126246	EOBS	CRU	OIPC	PISO.AI	One month before sampling	Two months before sampling	Four months before sampling	11 year May to July mean
1.536136814	EOBS	EOBS	PISO.AI	OIPC	At sampling Month	At sampling month	11 year May to July mean	Mean three months before sampling
1.536192972	CRU	EOBS	PISO.AI	OIPC	Two months before sampling	Two months before sampling	One month before sampling	At sampling month
1.536405982	EOBS	CRU	PISO.AI	OIPC	At sampling Month	At sampling month	Mean three months before sampling	11 year May to July mean
1.536494934	CRU	CRU	OIPC	PISO.AI	One month before sampling	One month before sampling	At sampling month	11 year May to July mean
1.536737988	EOBS	CRU	OIPC	OIPC	11 year May to July mean	At sampling month	Three months before sampling	Three months before sampling
1.536818202	CRU	CRU	PISO.AI	PISO.AI	One month before sampling	One month before sampling	Yearly May to July mean	Yearly May to July mean
1.536919283	CRU	CRU	OIPC	OIPC	11 year May to July mean	One month before sampling	Two months before sampling	Two months before sampling
1.537008589	EOBS	CRU	PISO.AI	PISO.AI	At sampling Month	At sampling month	Mean three months before sampling	Four months before sampling
1.537195296	EOBS	CRU	PISO.AI	PISO.AI	One month before sampling	One month before sampling	Two months before sampling	At sampling month
1.537677567	EOBS	CRU	PISO.AI	OIPC	At sampling Month	At sampling month	11 year May to July mean	One month before sampling
1.537774413	EOBS	CRU	PISO.AI	PISO.AI	One month before sampling	One month before sampling	One month before sampling	Two months before sampling
1.537796186	EOBS	EOBS	OIPC	OIPC	11 year May to July mean	At sampling month	Mean three months before sampling	Two months before sampling
1.538116614	CRU	CRU	PISO.AI	PISO.AI	One month before sampling	One month before sampling	Yearly May to July mean	At sampling month
1.538162194	EOBS	EOBS	OIPC	OIPC	At sampling Month	At sampling month	Mean three months before sampling	Yearly May to July mean
1.538254242	EOBS	CRU	OIPC	PISO.AI	Yearly May to July mean	One month before sampling	Three months before sampling	Two months before sampling
1.538513713	CRU	CRU	OIPC	OIPC	Three months before sampling	Three months before sampling	Yearly May to July mean	Three months before sampling
1.538946376	EOBS	EOBS	PISO.AI	PISO.AI	One month before sampling	One month before sampling	At sampling month	One month before sampling
1.538990325	CRU	CRU	PISO.AI	PISO.AI	Mean three months before sampling	Mean three months before sampling	One month before sampling	Four months before sampling
1.539206963	CRU	EOBS	PISO.AI	OIPC	Two months before sampling	Two months before sampling	Mean three months before sampling	At sampling month
1.539480136	EOBS	CRU	OIPC	OIPC	At sampling Month	At sampling month	Yearly May to July mean	11 year May to July mean
1.539610394	EOBS	CRU	PISO.AI	OIPC	One month before sampling	One month before sampling	One month before sampling	One month before sampling
1.539669294	CRU	CRU	OIPC	PISO.AI	11 year May to July mean	Two months before sampling	Four months before sampling	Four months before sampling
1.539814589	EOBS	EOBS	OIPC	PISO.AI	Two months before sampling	Two months before sampling	Mean three months before sampling	Mean three months before sampling
1.53988515	CRU	CRU	OIPC	PISO.AI	At sampling Month	At sampling month	11 year May to July mean	Four months before sampling
1.539900354	EOBS	CRU	PISO.AI	OIPC	One month before sampling	One month before sampling	Two months before sampling	At sampling month
1.539996071	EOBS	CRU	OIPC	PISO.AI	11 year May to July mean	At sampling month	Two months before sampling	11 year May to July mean
1.540009495	CRU	EOBS	PISO.AI	PISO.AI	Two months before sampling	Two months before sampling	Yearly May to July mean	11 year May to July mean
1.540133939	EOBS	EOBS	OIPC	OIPC	Two months before sampling	Two months before sampling	Two months before sampling	Three months before sampling
1.540231179	CRU	CRU	OIPC	PISO.AI	Yearly May to July mean	Two months before sampling	Four months before sampling	Three months before sampling
1.540505151	CRU	CRU	PISO.AI	OIPC	At sampling Month	At sampling month	At sampling month	Yearly May to July mean
1.540813676	CRU	EOBS	OIPC	OIPC	Two months before sampling	Two months before sampling	At sampling month	11 year May to July mean
1.540955658	EOBS	EOBS	OIPC	OIPC	At sampling Month	At sampling month	One month before sampling	At sampling month
1.541004717	EOBS	CRU	OIPC	OIPC	At sampling Month	At sampling month	At sampling month	Mean three months before sampling
1.541037012	EOBS	CRU	PISO.AI	OIPC	At sampling Month	At sampling month	Yearly May to July mean	Two months before sampling
1.541212225	EOBS	EOBS	OIPC	OIPC	At sampling Month	At sampling month	Mean three months before sampling	At sampling month
1.541366998	EOBS	CRU	OIPC	OIPC	Yearly May to July mean	One month before sampling	One month before sampling	Three months before sampling
1.541562234	EOBS	EOBS	OIPC	OIPC	11 year May to July mean	At sampling month	One month before sampling	Mean three months before sampling
1.541669373	CRU	EOBS	PISO.AI	PISO.AI	One month before sampling	One month before sampling	One month before sampling	At sampling month
1.541692264	EOBS	EOBS	OIPC	OIPC	At sampling Month	At sampling month	Yearly May to July mean	11 year May to July mean
1.542017787	EOBS	CRU	OIPC	OIPC	At sampling Month	One month before sampling	Three months before sampling	Three months before sampling
1.542039196	EOBS	EOBS	OIPC	OIPC	At sampling Month	At sampling month	11 year May to July mean	One month before sampling
1.542083483	EOBS	CRU	OIPC	OIPC	Yearly May to July mean	One month before sampling	Three months before sampling	Mean three months before sampling
1.542102526	EOBS	CRU	PISO.AI	PISO.AI	At sampling Month	At sampling month	Mean three months before sampling	Two months before sampling
1.542102919	CRU	CRU	PISO.AI	OIPC	At sampling Month	At sampling month	At sampling month	11 year May to July mean
1.542117545	EOBS	EOBS	PISO.AI	PISO.AI	One month before sampling	One month before sampling	One month before sampling	Two months before sampling
1.542197342	EOBS	CRU	OIPC	OIPC	At sampling Month	At sampling month	Yearly May to July mean	Yearly May to July mean
1.542308146	CRU	CRU	OIPC	OIPC	Mean three months before sampling	Mean three months before sampling	Three months before sampling	Two months before sampling
1.542476712	EOBS	CRU	OIPC	OIPC	One month before sampling	One month before sampling	Mean three months before sampling	At sampling month
1.54271184	EOBS	EOBS	OIPC	OIPC	11 year May to July mean	At sampling month	One month before sampling	Two months before sampling
1.542813033	CRU	CRU	OIPC	PISO.AI	Mean three months before sampling	Mean three months before sampling	Two months before sampling	Yearly May to July mean
1.543016283	EOBS	CRU	OIPC	PISO.AI	At sampling Month	At sampling month	At sampling month	Two months before sampling
1.543125961	EOBS	EOBS	OIPC	PISO.AI	Two months before sampling	Two months before sampling	Mean three months before sampling	Four months before sampling
1.543318767	CRU	EOBS	OIPC	OIPC	Two months before sampling	Two months before sampling	At sampling month	Yearly May to July mean
1.543611588	EOBS	CRU	PISO.AI	PISO.AI	At sampling Month	At sampling month	Mean three months before sampling	Three months before sampling
1.543756639	EOBS	EOBS	OIPC	OIPC	At sampling Month	One month before sampling	Three months before sampling	Three months before sampling
1.543983714	EOBS	EOBS	PISO.AI	OIPC	11 year May to July mean	At sampling month	11 year May to July mean	Three months before sampling
1.544028197	CRU	EOBS	PISO.AI	PISO.AI	Two months before sampling	Two months before sampling	Yearly May to July mean	Three months before sampling
1.544095326	CRU	CRU	PISO.AI	OIPC	Mean three months before sampling	Mean three months before sampling	Mean three months before sampling	Four months before sampling
1.544436827	EOBS	CRU	OIPC	PISO.AI	One month before sampling	One month before sampling	One month before sampling	11 year May to July mean
1.544469877	EOBS	EOBS	OIPC	PISO.AI	11 year May to July mean	At sampling month	One month before sampling	11 year May to July mean
1.544578153	CRU	CRU	OIPC	OIPC	Yearly May to July mean	One month before sampling	Two months before sampling	11 year May to July mean
1.544603511	CRU	CRU	OIPC	PISO.AI	Yearly May to July mean	One month before sampling	Two months before sampling	11 year May to July mean
1.544758263	CRU	CRU	PISO.AI	OIPC	At sampling Month	At sampling month	At sampling month	At sampling month
1.544835536	EOBS	EOBS	OIPC	OIPC	11 year May to July mean	At sampling month	Mean three months before sampling	At sampling month
1.545050182	CRU	CRU	PISO.AI	OIPC	Mean three months before sampling	Mean three months before sampling	One month before sampling	Four months before sampling
1.545112231	CRU	CRU	OIPC	PISO.AI	11 year May to July mean	Two months before sampling	Four months before sampling	Three months before sampling
1.545170442	EOBS	CRU	PISO.AI	PISO.AI	At sampling Month	At sampling month	Two months before sampling	Two months before sampling
1.545172577	CRU	CRU	PISO.AI	PISO.AI	11 year May to July mean	11 year May to July mean	Two months before sampling	Three months before sampling
1.545172577	CRU	EOBS	PISO.AI	PISO.AI	11 year May to July mean	11 year May to July mean	Two months before sampling	Three months before sampling
1.545209431	EOBS	EOBS	OIPC	OIPC	Two months before sampling	Two months before sampling	Mean three months before sampling	One month before sampling
1.545358085	EOBS	EOBS	OIPC	OIPC	At sampling Month	At sampling month	One month before sampling	11 year May to July mean
1.545427359	EOBS	EOBS	OIPC	OIPC	11 year May to July mean	At sampling month	11 year May to July mean	Three months before sampling
1.545670555	CRU	CRU	PISO.AI	OIPC	Mean three months before sampling	Mean three months before sampling	Two months before sampling	Three months before sampling
1.545903502	EOBS	EOBS	PISO.AI	OIPC	At sampling Month	At sampling month	11 year May to July mean	Yearly May to July mean
1.546248427	CRU	CRU	OIPC	OIPC	Yearly May to July mean	One month before sampling	Two months before sampling	Yearly May to July mean
1.5465774	EOBS	CRU	OIPC	PISO.AI	Mean three months before sampling	Mean three months before sampling	Mean three months before sampling	Four months before sampling
1.547124447	CRU	CRU	PISO.AI	PISO.AI	One month before sampling	One month before sampling	Three months before sampling	Two months before sampling
1.547306638	CRU	EOBS	PISO.AI	PISO.AI	Two months before sampling	Two months before sampling	Mean three months before sampling	One month before sampling
1.54755174	CRU	EOBS	PISO.AI	PISO.AI	Two months before sampling	Two months before sampling	One month before sampling	Yearly May to July mean
1.547654117	CRU	CRU	PISO.AI	PISO.AI	At sampling Month	At sampling month	At sampling month	One month before sampling
1.547869329	EOBS	EOBS	OIPC	OIPC	11 year May to July mean	At sampling month	11 year May to July mean	Two months before sampling
1.548082864	EOBS	CRU	OIPC	OIPC	11 year May to July mean	At sampling month	Two months before sampling	At sampling month
1.548154208	CRU	CRU	PISO.AI	OIPC	Yearly May to July mean	One month before sampling	Two months before sampling	Two months before sampling
1.548425213	CRU	CRU	OIPC	PISO.AI	Yearly May to July mean	One month before sampling	Two months before sampling	Yearly May to July mean
1.548437285	CRU	CRU	OIPC	PISO.AI	Yearly May to July mean	One month before sampling	Mean three months before sampling	Two months before sampling
1.548580069	EOBS	EOBS	OIPC	PISO.AI	Two months before sampling	Two months before sampling	11 year May to July mean	Mean three months before sampling
1.549237175	EOBS	EOBS	OIPC	OIPC	At sampling Month	At sampling month	11 year May to July mean	Yearly May to July mean
1.549374504	EOBS	EOBS	OIPC	OIPC	At sampling Month	At sampling month	11 year May to July mean	Mean three months before sampling
1.54955951	EOBS	CRU	PISO.AI	PISO.AI	At sampling Month	At sampling month	Two months before sampling	At sampling month
1.549727249	CRU	EOBS	OIPC	OIPC	One month before sampling	One month before sampling	Yearly May to July mean	Three months before sampling
1.549812649	EOBS	EOBS	PISO.AI	PISO.AI	At sampling Month	At sampling month	11 year May to July mean	11 year May to July mean
1.550006764	EOBS	EOBS	PISO.AI	PISO.AI	One month before sampling	One month before sampling	Yearly May to July mean	Mean three months before sampling
1.550287904	EOBS	EOBS	OIPC	PISO.AI	Two months before sampling	Two months before sampling	11 year May to July mean	One month before sampling
1.55042089	EOBS	EOBS	OIPC	OIPC	11 year May to July mean	At sampling month	One month before sampling	One month before sampling
1.550501123	EOBS	CRU	OIPC	OIPC	At sampling Month	At sampling month	11 year May to July mean	At sampling month
1.550504154	CRU	EOBS	PISO.AI	PISO.AI	Two months before sampling	Two months before sampling	Mean three months before sampling	Mean three months before sampling
1.550547267	EOBS	EOBS	PISO.AI	PISO.AI	One month before sampling	One month before sampling	11 year May to July mean	Three months before sampling
1.550564044	EOBS	EOBS	PISO.AI	PISO.AI	One month before sampling	One month before sampling	One month before sampling	At sampling month
1.551108207	EOBS	EOBS	OIPC	PISO.AI	Two months before sampling	Two months before sampling	Yearly May to July mean	Mean three months before sampling
1.551188489	EOBS	EOBS	OIPC	OIPC	At sampling Month	At sampling month	Mean three months before sampling	11 year May to July mean
1.55129378	EOBS	EOBS	OIPC	PISO.AI	At sampling Month	At sampling month	11 year May to July mean	11 year May to July mean
1.551356485	EOBS	CRU	PISO.AI	OIPC	11 year May to July mean	At sampling month	11 year May to July mean	Four months before sampling
1.551643586	EOBS	EOBS	OIPC	PISO.AI	Two months before sampling	Two months before sampling	One month before sampling	11 year May to July mean
1.551878081	EOBS	CRU	OIPC	PISO.AI	Mean three months before sampling	Mean three months before sampling	Mean three months before sampling	Three months before sampling
1.552016435	EOBS	EOBS	PISO.AI	PISO.AI	One month before sampling	One month before sampling	At sampling month	Yearly May to July mean
1.552125274	CRU	EOBS	PISO.AI	OIPC	11 year May to July mean	Two months before sampling	Four months before sampling	Four months before sampling
1.552144534	EOBS	CRU	OIPC	OIPC	At sampling Month	At sampling month	At sampling month	One month before sampling
1.552221633	CRU	CRU	OIPC	PISO.AI	One month before sampling	One month before sampling	At sampling month	At sampling month
1.552484102	EOBS	CRU	PISO.AI	OIPC	At sampling Month	At sampling month	One month before sampling	11 year May to July mean
1.552617571	EOBS	CRU	PISO.AI	OIPC	One month before sampling	One month before sampling	11 year May to July mean	Two months before sampling
1.552721136	EOBS	EOBS	PISO.AI	OIPC	Two months before sampling	Two months before sampling	Mean three months before sampling	Two months before sampling
1.552740842	CRU	CRU	OIPC	PISO.AI	Mean three months before sampling	Mean three months before sampling	Mean three months before sampling	Four months before sampling
1.552758202	EOBS	CRU	PISO.AI	OIPC	11 year May to July mean	At sampling month	Mean three months before sampling	Three months before sampling
1.553101836	CRU	EOBS	OIPC	OIPC	11 year May to July mean	Two months before sampling	Four months before sampling	One month before sampling
1.553131089	EOBS	CRU	PISO.AI	OIPC	At sampling Month	At sampling month	One month before sampling	Yearly May to July mean
1.553665728	EOBS	CRU	OIPC	OIPC	11 year May to July mean	One month before sampling	Three months before sampling	Four months before sampling
1.553665977	EOBS	EOBS	OIPC	PISO.AI	Two months before sampling	Two months before sampling	One month before sampling	Yearly May to July mean
1.553835472	EOBS	EOBS	OIPC	PISO.AI	Two months before sampling	Two months before sampling	Yearly May to July mean	One month before sampling
1.553996467	CRU	CRU	PISO.AI	PISO.AI	One month before sampling	One month before sampling	At sampling month	11 year May to July mean
1.554418372	EOBS	CRU	PISO.AI	OIPC	At sampling Month	At sampling month	11 year May to July mean	Four months before sampling
1.554654414	CRU	CRU	PISO.AI	PISO.AI	At sampling Month	At sampling month	At sampling month	11 year May to July mean
1.554721126	EOBS	EOBS	PISO.AI	OIPC	One month before sampling	Two months before sampling	Four months before sampling	Four months before sampling
1.554736817	CRU	EOBS	OIPC	PISO.AI	11 year May to July mean	One month before sampling	One month before sampling	Two months before sampling
1.554900466	CRU	EOBS	PISO.AI	PISO.AI	Two months before sampling	Two months before sampling	One month before sampling	Two months before sampling
1.555351855	EOBS	EOBS	PISO.AI	OIPC	At sampling Month	At sampling month	11 year May to July mean	11 year May to July mean
1.555486003	EOBS	EOBS	OIPC	PISO.AI	Two months before sampling	Two months before sampling	One month before sampling	Four months before sampling
1.555501397	EOBS	CRU	OIPC	PISO.AI	One month before sampling	One month before sampling	11 year May to July mean	Two months before sampling
1.555677195	CRU	EOBS	PISO.AI	PISO.AI	11 year May to July mean	Two months before sampling	Four months before sampling	Four months before sampling
1.555726376	EOBS	EOBS	OIPC	OIPC	At sampling Month	One month before sampling	Three months before sampling	Two months before sampling
1.556711565	EOBS	EOBS	PISO.AI	OIPC	Two months before sampling	Two months before sampling	One month before sampling	Two months before sampling
1.556731627	CRU	CRU	OIPC	OIPC	Three months before sampling	Three months before sampling	11 year May to July mean	Three months before sampling
1.556879206	EOBS	CRU	OIPC	PISO.AI	One month before sampling	One month before sampling	One month before sampling	At sampling month
1.557050354	CRU	CRU	OIPC	PISO.AI	11 year May to July mean	11 year May to July mean	Three months before sampling	11 year May to July mean
1.557050354	CRU	EOBS	OIPC	PISO.AI	11 year May to July mean	11 year May to July mean	Three months before sampling	11 year May to July mean
1.557258392	CRU	CRU	PISO.AI	OIPC	11 year May to July mean	11 year May to July mean	11 year May to July mean	Four months before sampling
1.557258392	CRU	EOBS	PISO.AI	OIPC	11 year May to July mean	11 year May to July mean	11 year May to July mean	Four months before sampling
1.557562729	CRU	EOBS	PISO.AI	PISO.AI	Two months before sampling	Two months before sampling	One month before sampling	Mean three months before sampling
1.557692058	EOBS	CRU	OIPC	PISO.AI	Two months before sampling	Two months before sampling	Two months before sampling	Three months before sampling
1.557730615	EOBS	CRU	OIPC	OIPC	One month before sampling	Two months before sampling	Four months before sampling	At sampling month
1.557962264	CRU	EOBS	OIPC	OIPC	One month before sampling	One month before sampling	Two months before sampling	One month before sampling
1.558148037	EOBS	CRU	OIPC	OIPC	At sampling Month	At sampling month	Yearly May to July mean	At sampling month
1.558155558	EOBS	EOBS	OIPC	PISO.AI	Two months before sampling	Two months before sampling	11 year May to July mean	11 year May to July mean
1.55831501	CRU	EOBS	OIPC	PISO.AI	At sampling Month	One month before sampling	Three months before sampling	11 year May to July mean
1.558650888	EOBS	EOBS	OIPC	PISO.AI	Two months before sampling	Two months before sampling	Mean three months before sampling	At sampling month
1.558703274	EOBS	EOBS	PISO.AI	OIPC	Two months before sampling	Two months before sampling	Yearly May to July mean	Two months before sampling
1.558729198	EOBS	EOBS	OIPC	OIPC	11 year May to July mean	At sampling month	Yearly May to July mean	Mean three months before sampling
1.559113326	CRU	EOBS	OIPC	OIPC	Two months before sampling	Two months before sampling	At sampling month	Mean three months before sampling
1.559217204	EOBS	EOBS	OIPC	OIPC	11 year May to July mean	At sampling month	Yearly May to July mean	One month before sampling
1.559339441	EOBS	EOBS	OIPC	PISO.AI	One month before sampling	One month before sampling	Yearly May to July mean	Three months before sampling
1.559451173	EOBS	CRU	PISO.AI	PISO.AI	At sampling Month	At sampling month	One month before sampling	Four months before sampling
1.559502763	EOBS	EOBS	OIPC	OIPC	11 year May to July mean	At sampling month	One month before sampling	At sampling month
1.559678376	EOBS	EOBS	OIPC	OIPC	At sampling Month	At sampling month	11 year May to July mean	11 year May to July mean
1.55991899	EOBS	CRU	OIPC	OIPC	At sampling Month	At sampling month	Yearly May to July mean	Four months before sampling
1.559982304	EOBS	CRU	OIPC	PISO.AI	Yearly May to July mean	One month before sampling	Three months before sampling	Mean three months before sampling
1.560100029	EOBS	EOBS	PISO.AI	PISO.AI	One month before sampling	One month before sampling	One month before sampling	Mean three months before sampling
1.560227353	CRU	EOBS	PISO.AI	PISO.AI	One month before sampling	One month before sampling	Yearly May to July mean	Yearly May to July mean
1.560237394	EOBS	CRU	PISO.AI	PISO.AI	At sampling Month	At sampling month	Mean three months before sampling	11 year May to July mean
1.560268308	CRU	EOBS	PISO.AI	PISO.AI	Two months before sampling	Two months before sampling	Yearly May to July mean	Two months before sampling
1.560350077	EOBS	CRU	PISO.AI	PISO.AI	Two months before sampling	Two months before sampling	Four months before sampling	Two months before sampling
1.560415549	CRU	CRU	PISO.AI	OIPC	Yearly May to July mean	One month before sampling	Two months before sampling	Three months before sampling
1.560453425	EOBS	EOBS	PISO.AI	OIPC	Yearly May to July mean	Two months before sampling	Four months before sampling	Three months before sampling
1.560797544	CRU	EOBS	PISO.AI	OIPC	Two months before sampling	Two months before sampling	11 year May to July mean	Four months before sampling
1.560799846	EOBS	CRU	OIPC	PISO.AI	11 year May to July mean	At sampling month	Two months before sampling	Yearly May to July mean
1.560846262	EOBS	CRU	PISO.AI	OIPC	At sampling Month	At sampling month	Mean three months before sampling	At sampling month
1.561102461	CRU	CRU	OIPC	OIPC	Mean three months before sampling	Mean three months before sampling	Two months before sampling	Mean three months before sampling
1.561111581	EOBS	CRU	OIPC	PISO.AI	At sampling Month	At sampling month	Three months before sampling	Two months before sampling
1.561276569	CRU	EOBS	OIPC	PISO.AI	Two months before sampling	Two months before sampling	At sampling month	One month before sampling
1.561303687	CRU	EOBS	OIPC	PISO.AI	11 year May to July mean	Two months before sampling	Four months before sampling	Two months before sampling
1.561937245	EOBS	CRU	PISO.AI	PISO.AI	11 year May to July mean	At sampling month	11 year May to July mean	Four months before sampling
1.561970425	CRU	CRU	OIPC	OIPC	Yearly May to July mean	One month before sampling	Two months before sampling	Three months before sampling
1.56230841	CRU	CRU	PISO.AI	PISO.AI	One month before sampling	One month before sampling	At sampling month	Yearly May to July mean
1.562465064	CRU	EOBS	PISO.AI	PISO.AI	Two months before sampling	Two months before sampling	One month before sampling	At sampling month
1.562508814	EOBS	CRU	OIPC	OIPC	Mean three months before sampling	Mean three months before sampling	Two months before sampling	Two months before sampling
1.562549423	CRU	EOBS	OIPC	PISO.AI	At sampling Month	One month before sampling	Three months before sampling	Yearly May to July mean
1.562631443	CRU	CRU	OIPC	PISO.AI	Yearly May to July mean	One month before sampling	Two months before sampling	At sampling month
1.562646593	CRU	CRU	OIPC	OIPC	At sampling Month	One month before sampling	Three months before sampling	Two months before sampling
1.562677601	CRU	EOBS	OIPC	PISO.AI	Two months before sampling	Two months before sampling	At sampling month	Yearly May to July mean
1.562889122	CRU	EOBS	PISO.AI	PISO.AI	One month before sampling	One month before sampling	Yearly May to July mean	One month before sampling
1.562972729	EOBS	EOBS	PISO.AI	PISO.AI	Two months before sampling	Two months before sampling	Yearly May to July mean	Four months before sampling
1.563065935	EOBS	EOBS	OIPC	PISO.AI	Two months before sampling	Two months before sampling	Yearly May to July mean	11 year May to July mean
1.563490946	CRU	EOBS	OIPC	OIPC	11 year May to July mean	Two months before sampling	Four months before sampling	Two months before sampling
1.563506882	EOBS	CRU	OIPC	OIPC	Yearly May to July mean	One month before sampling	Mean three months before sampling	Three months before sampling
1.563595316	CRU	EOBS	OIPC	PISO.AI	Two months before sampling	Two months before sampling	At sampling month	11 year May to July mean
1.563733431	CRU	EOBS	OIPC	OIPC	11 year May to July mean	Two months before sampling	Four months before sampling	Mean three months before sampling
1.564075365	CRU	EOBS	PISO.AI	OIPC	One month before sampling	Two months before sampling	Four months before sampling	11 year May to July mean
1.564087198	EOBS	EOBS	OIPC	OIPC	At sampling Month	At sampling month	At sampling month	Two months before sampling
1.564138101	CRU	EOBS	PISO.AI	OIPC	Two months before sampling	Two months before sampling	Yearly May to July mean	At sampling month
1.564154021	CRU	CRU	PISO.AI	PISO.AI	At sampling Month	At sampling month	At sampling month	Mean three months before sampling
1.564163627	CRU	CRU	OIPC	PISO.AI	Mean three months before sampling	Mean three months before sampling	One month before sampling	Four months before sampling
1.564541639	EOBS	EOBS	OIPC	PISO.AI	Two months before sampling	Two months before sampling	Mean three months before sampling	Two months before sampling
1.564673112	EOBS	CRU	OIPC	PISO.AI	At sampling Month	At sampling month	11 year May to July mean	11 year May to July mean
1.564855517	EOBS	CRU	PISO.AI	PISO.AI	Mean three months before sampling	Mean three months before sampling	Mean three months before sampling	Four months before sampling
1.564919511	CRU	EOBS	PISO.AI	OIPC	Yearly May to July mean	Two months before sampling	Four months before sampling	One month before sampling
1.565216263	CRU	EOBS	OIPC	PISO.AI	At sampling Month	At sampling month	At sampling month	11 year May to July mean
1.565268908	EOBS	CRU	PISO.AI	OIPC	At sampling Month	At sampling month	One month before sampling	At sampling month
1.565311725	CRU	EOBS	PISO.AI	OIPC	One month before sampling	Two months before sampling	Four months before sampling	Yearly May to July mean
1.565663807	CRU	CRU	OIPC	PISO.AI	11 year May to July mean	One month before sampling	One month before sampling	Three months before sampling
1.56581583	EOBS	EOBS	OIPC	OIPC	11 year May to July mean	At sampling month	Two months before sampling	One month before sampling
1.565837523	EOBS	EOBS	PISO.AI	PISO.AI	Two months before sampling	Two months before sampling	At sampling month	Four months before sampling
1.565926762	CRU	EOBS	PISO.AI	PISO.AI	Two months before sampling	Two months before sampling	At sampling month	Three months before sampling
1.56595094	EOBS	CRU	OIPC	PISO.AI	One month before sampling	Two months before sampling	Four months before sampling	At sampling month
1.566112033	EOBS	CRU	OIPC	OIPC	At sampling Month	At sampling month	One month before sampling	Four months before sampling
1.566303126	EOBS	CRU	OIPC	PISO.AI	Yearly May to July mean	One month before sampling	Two months before sampling	Three months before sampling
1.566642889	CRU	CRU	PISO.AI	OIPC	One month before sampling	One month before sampling	At sampling month	At sampling month
1.567057938	CRU	EOBS	OIPC	PISO.AI	At sampling Month	One month before sampling	Three months before sampling	One month before sampling
1.567150049	CRU	EOBS	PISO.AI	PISO.AI	Two months before sampling	Two months before sampling	Two months before sampling	Yearly May to July mean
1.567412735	EOBS	CRU	PISO.AI	OIPC	Two months before sampling	Two months before sampling	Four months before sampling	Two months before sampling
1.567551736	EOBS	EOBS	OIPC	PISO.AI	Two months before sampling	Two months before sampling	One month before sampling	One month before sampling
1.567704643	CRU	CRU	OIPC	OIPC	Mean three months before sampling	Mean three months before sampling	Two months before sampling	One month before sampling
1.567981588	CRU	CRU	PISO.AI	PISO.AI	Two months before sampling	Two months before sampling	Three months before sampling	Three months before sampling
1.568016981	CRU	EOBS	PISO.AI	PISO.AI	Two months before sampling	Two months before sampling	Yearly May to July mean	Mean three months before sampling
1.568024652	CRU	CRU	OIPC	PISO.AI	11 year May to July mean	One month before sampling	Three months before sampling	Two months before sampling
1.568127468	EOBS	CRU	OIPC	PISO.AI	Yearly May to July mean	Two months before sampling	Four months before sampling	Four months before sampling
1.568192106	EOBS	EOBS	OIPC	OIPC	11 year May to July mean	At sampling month	11 year May to July mean	Mean three months before sampling
1.568226193	CRU	EOBS	PISO.AI	OIPC	Yearly May to July mean	Two months before sampling	Four months before sampling	Mean three months before sampling
1.568248711	CRU	EOBS	PISO.AI	PISO.AI	Two months before sampling	Two months before sampling	Mean three months before sampling	At sampling month
1.568308307	EOBS	EOBS	OIPC	OIPC	11 year May to July mean	At sampling month	11 year May to July mean	One month before sampling
1.568410615	EOBS	CRU	OIPC	PISO.AI	Mean three months before sampling	Mean three months before sampling	One month before sampling	Four months before sampling
1.568498462	CRU	CRU	PISO.AI	PISO.AI	Two months before sampling	Two months before sampling	11 year May to July mean	Four months before sampling
1.568554602	CRU	EOBS	OIPC	OIPC	At sampling Month	One month before sampling	Three months before sampling	Yearly May to July mean
1.568802504	CRU	CRU	OIPC	OIPC	11 year May to July mean	One month before sampling	Two months before sampling	One month before sampling
1.569125619	EOBS	EOBS	OIPC	OIPC	11 year May to July mean	At sampling month	At sampling month	Two months before sampling
1.569200708	CRU	EOBS	PISO.AI	PISO.AI	One month before sampling	One month before sampling	Two months before sampling	Mean three months before sampling
1.569573931	CRU	EOBS	OIPC	OIPC	11 year May to July mean	One month before sampling	One month before sampling	One month before sampling
1.569614764	CRU	CRU	PISO.AI	OIPC	Yearly May to July mean	Two months before sampling	Four months before sampling	Four months before sampling
1.56978448	CRU	EOBS	OIPC	OIPC	At sampling Month	At sampling month	At sampling month	At sampling month
1.569813299	CRU	CRU	OIPC	OIPC	Yearly May to July mean	Two months before sampling	Four months before sampling	Two months before sampling
1.569983149	EOBS	EOBS	OIPC	OIPC	Two months before sampling	Two months before sampling	One month before sampling	Mean three months before sampling
1.570238442	CRU	CRU	OIPC	OIPC	Yearly May to July mean	One month before sampling	One month before sampling	Mean three months before sampling
1.570257365	EOBS	EOBS	OIPC	OIPC	11 year May to July mean	At sampling month	Two months before sampling	Mean three months before sampling
1.570875379	CRU	EOBS	PISO.AI	PISO.AI	One month before sampling	One month before sampling	One month before sampling	Yearly May to July mean
1.570985366	EOBS	EOBS	OIPC	PISO.AI	Two months before sampling	Two months before sampling	11 year May to July mean	Yearly May to July mean
1.571143117	CRU	EOBS	PISO.AI	PISO.AI	Two months before sampling	Two months before sampling	Mean three months before sampling	Two months before sampling
1.57133815	CRU	EOBS	OIPC	OIPC	At sampling Month	One month before sampling	Three months before sampling	11 year May to July mean
1.571561709	CRU	EOBS	PISO.AI	PISO.AI	One month before sampling	One month before sampling	One month before sampling	Mean three months before sampling
1.571682986	CRU	CRU	PISO.AI	PISO.AI	At sampling Month	At sampling month	Yearly May to July mean	Yearly May to July mean
1.571694418	EOBS	CRU	OIPC	PISO.AI	At sampling Month	At sampling month	Yearly May to July mean	11 year May to July mean
1.571752345	CRU	EOBS	OIPC	OIPC	Two months before sampling	Two months before sampling	At sampling month	Four months before sampling
1.571776798	CRU	CRU	PISO.AI	OIPC	At sampling Month	One month before sampling	Three months before sampling	Three months before sampling
1.57191966	EOBS	CRU	PISO.AI	OIPC	11 year May to July mean	At sampling month	One month before sampling	Three months before sampling
1.571970549	CRU	CRU	OIPC	PISO.AI	11 year May to July mean	One month before sampling	Two months before sampling	Mean three months before sampling
1.572099228	CRU	EOBS	OIPC	OIPC	One month before sampling	One month before sampling	Two months before sampling	Mean three months before sampling
1.572146157	EOBS	CRU	PISO.AI	PISO.AI	Mean three months before sampling	Mean three months before sampling	One month before sampling	Four months before sampling
1.572197287	CRU	EOBS	OIPC	PISO.AI	One month before sampling	One month before sampling	Two months before sampling	Mean three months before sampling
1.572712835	CRU	CRU	PISO.AI	OIPC	Yearly May to July mean	One month before sampling	Two months before sampling	One month before sampling
[truncated: 63,538 more rows]
