# Supplementary material for: Using plant physiological stable oxygen isotope models to counter food fraud
Source: Sci Rep. 2021 Aug 27;11:17314. doi: 10.1038/s41598-021-96722-9 (PMC8397719; doi:10.1038/s41598-021-96722-9)
Supplement: Supplementary file 7 — Dataset S6. [file 41598_2021_96722_MOESM7_ESM.csv]

Using plant physiological stable oxygen isotope models to counter food fraud - Cueni, Nelson, Boner, Kahmen (2021)
RMSE (� VSMOW)	Air temperature data source	Relative humidity data source	d18O precipitation data source	d18O ambient vapor data source	Air temperature lead time	Vapor pressure lead time	d18O precipitation lead time	d18O ambient vapor lead time
0.951959741	CRU	CRU	PISO.AI	OIPC	One month before sampling	One month before sampling	Mean three months before sampling	Three months before sampling
0.954630091	CRU	CRU	OIPC	PISO.AI	One month before sampling	One month before sampling	Two months before sampling	Yearly May to July mean
0.957312691	CRU	CRU	OIPC	PISO.AI	One month before sampling	One month before sampling	Two months before sampling	One month before sampling
0.958118775	CRU	CRU	OIPC	OIPC	One month before sampling	One month before sampling	Two months before sampling	Yearly May to July mean
0.96003578	CRU	CRU	OIPC	OIPC	One month before sampling	One month before sampling	Mean three months before sampling	Three months before sampling
0.960775775	CRU	CRU	OIPC	OIPC	One month before sampling	One month before sampling	Two months before sampling	11 year May to July mean
0.966602732	CRU	CRU	OIPC	PISO.AI	One month before sampling	One month before sampling	Two months before sampling	11 year May to July mean
0.970223185	CRU	CRU	OIPC	PISO.AI	One month before sampling	One month before sampling	Two months before sampling	Mean three months before sampling
0.978466176	CRU	CRU	OIPC	OIPC	One month before sampling	One month before sampling	One month before sampling	Three months before sampling
0.98025544	CRU	CRU	OIPC	OIPC	One month before sampling	One month before sampling	11 year May to July mean	Three months before sampling
0.983942436	CRU	CRU	PISO.AI	OIPC	One month before sampling	One month before sampling	One month before sampling	Three months before sampling
0.984903408	CRU	CRU	OIPC	OIPC	One month before sampling	One month before sampling	Yearly May to July mean	Three months before sampling
0.989734289	CRU	CRU	OIPC	PISO.AI	One month before sampling	One month before sampling	Two months before sampling	At sampling month
0.990271932	CRU	CRU	OIPC	PISO.AI	One month before sampling	One month before sampling	Mean three months before sampling	Three months before sampling
0.990934616	CRU	CRU	OIPC	OIPC	One month before sampling	One month before sampling	Two months before sampling	Mean three months before sampling
0.992028876	CRU	CRU	OIPC	OIPC	One month before sampling	One month before sampling	Two months before sampling	One month before sampling
0.992056757	CRU	CRU	OIPC	OIPC	One month before sampling	One month before sampling	Two months before sampling	At sampling month
0.994460016	CRU	CRU	OIPC	PISO.AI	One month before sampling	One month before sampling	One month before sampling	Three months before sampling
1.005445878	CRU	CRU	PISO.AI	OIPC	One month before sampling	One month before sampling	11 year May to July mean	Three months before sampling
1.009210106	CRU	CRU	OIPC	PISO.AI	One month before sampling	One month before sampling	Two months before sampling	Two months before sampling
1.011903116	CRU	CRU	OIPC	OIPC	One month before sampling	One month before sampling	Mean three months before sampling	Two months before sampling
1.015667831	CRU	CRU	OIPC	OIPC	One month before sampling	One month before sampling	At sampling month	Three months before sampling
1.01986693	CRU	CRU	OIPC	PISO.AI	One month before sampling	One month before sampling	Yearly May to July mean	Three months before sampling
1.020582706	CRU	CRU	OIPC	PISO.AI	One month before sampling	One month before sampling	11 year May to July mean	Three months before sampling
1.024410422	CRU	CRU	OIPC	OIPC	One month before sampling	One month before sampling	Two months before sampling	Two months before sampling
1.028329214	CRU	CRU	OIPC	PISO.AI	One month before sampling	One month before sampling	At sampling month	Three months before sampling
1.028610908	EOBS	CRU	OIPC	OIPC	One month before sampling	One month before sampling	Mean three months before sampling	Three months before sampling
1.037006994	CRU	CRU	PISO.AI	OIPC	One month before sampling	One month before sampling	Yearly May to July mean	Three months before sampling
1.03745386	CRU	CRU	OIPC	OIPC	One month before sampling	One month before sampling	One month before sampling	Two months before sampling
1.045220109	CRU	CRU	PISO.AI	PISO.AI	One month before sampling	One month before sampling	11 year May to July mean	Three months before sampling
1.047118649	CRU	CRU	OIPC	PISO.AI	One month before sampling	One month before sampling	At sampling month	Four months before sampling
1.048449374	CRU	CRU	PISO.AI	OIPC	One month before sampling	One month before sampling	Mean three months before sampling	Two months before sampling
1.050464809	EOBS	CRU	OIPC	OIPC	One month before sampling	One month before sampling	Two months before sampling	Three months before sampling
1.053413711	EOBS	CRU	OIPC	PISO.AI	One month before sampling	One month before sampling	Mean three months before sampling	Four months before sampling
1.05592008	CRU	CRU	OIPC	PISO.AI	One month before sampling	One month before sampling	Mean three months before sampling	One month before sampling
1.059602372	CRU	CRU	OIPC	PISO.AI	One month before sampling	One month before sampling	Mean three months before sampling	Two months before sampling
1.060123763	EOBS	CRU	OIPC	OIPC	One month before sampling	One month before sampling	One month before sampling	Three months before sampling
1.060564779	EOBS	CRU	OIPC	PISO.AI	One month before sampling	One month before sampling	Mean three months before sampling	Three months before sampling
1.060711527	CRU	CRU	PISO.AI	PISO.AI	One month before sampling	One month before sampling	11 year May to July mean	Four months before sampling
1.062357725	EOBS	CRU	OIPC	PISO.AI	One month before sampling	One month before sampling	One month before sampling	Four months before sampling
1.063829362	EOBS	CRU	PISO.AI	OIPC	One month before sampling	One month before sampling	Mean three months before sampling	Three months before sampling
1.065760415	CRU	CRU	OIPC	PISO.AI	One month before sampling	One month before sampling	Yearly May to July mean	Four months before sampling
1.068367646	CRU	CRU	OIPC	PISO.AI	One month before sampling	One month before sampling	Mean three months before sampling	Mean three months before sampling
1.068688896	CRU	CRU	PISO.AI	OIPC	One month before sampling	One month before sampling	Two months before sampling	Three months before sampling
1.070748219	CRU	CRU	OIPC	OIPC	One month before sampling	One month before sampling	Mean three months before sampling	Mean three months before sampling
1.071255349	CRU	CRU	OIPC	PISO.AI	One month before sampling	One month before sampling	11 year May to July mean	Four months before sampling
1.074147642	CRU	CRU	PISO.AI	OIPC	One month before sampling	One month before sampling	At sampling month	Three months before sampling
1.076379564	CRU	CRU	PISO.AI	PISO.AI	One month before sampling	One month before sampling	Mean three months before sampling	Three months before sampling
1.076745996	CRU	CRU	PISO.AI	OIPC	One month before sampling	One month before sampling	One month before sampling	Two months before sampling
1.076997377	CRU	CRU	OIPC	OIPC	One month before sampling	One month before sampling	At sampling month	Four months before sampling
1.077284516	EOBS	CRU	OIPC	OIPC	One month before sampling	One month before sampling	At sampling month	Four months before sampling
1.078784869	EOBS	CRU	OIPC	PISO.AI	One month before sampling	One month before sampling	One month before sampling	Three months before sampling
1.081395932	EOBS	CRU	OIPC	OIPC	One month before sampling	One month before sampling	One month before sampling	Four months before sampling
1.082118506	EOBS	CRU	OIPC	OIPC	One month before sampling	One month before sampling	Two months before sampling	Two months before sampling
1.082327037	CRU	CRU	OIPC	OIPC	One month before sampling	One month before sampling	Mean three months before sampling	One month before sampling
1.084100326	CRU	CRU	OIPC	OIPC	One month before sampling	One month before sampling	Mean three months before sampling	11 year May to July mean
1.084774656	CRU	CRU	OIPC	PISO.AI	One month before sampling	One month before sampling	Mean three months before sampling	Yearly May to July mean
1.084806547	EOBS	CRU	OIPC	PISO.AI	One month before sampling	One month before sampling	Two months before sampling	One month before sampling
1.085779482	CRU	CRU	OIPC	OIPC	One month before sampling	One month before sampling	11 year May to July mean	Two months before sampling
1.085970287	CRU	CRU	OIPC	PISO.AI	One month before sampling	One month before sampling	One month before sampling	One month before sampling
1.086115487	CRU	CRU	OIPC	PISO.AI	One month before sampling	One month before sampling	One month before sampling	Two months before sampling
1.086755505	CRU	CRU	OIPC	PISO.AI	One month before sampling	One month before sampling	One month before sampling	Four months before sampling
1.087583572	CRU	CRU	OIPC	OIPC	One month before sampling	One month before sampling	Mean three months before sampling	Yearly May to July mean
1.088437087	EOBS	CRU	OIPC	OIPC	One month before sampling	One month before sampling	Mean three months before sampling	Four months before sampling
1.090583437	EOBS	CRU	OIPC	OIPC	One month before sampling	One month before sampling	Two months before sampling	Yearly May to July mean
1.091192834	EOBS	CRU	OIPC	OIPC	One month before sampling	One month before sampling	Two months before sampling	11 year May to July mean
1.092318916	CRU	CRU	OIPC	PISO.AI	One month before sampling	One month before sampling	Mean three months before sampling	Four months before sampling
1.092971059	EOBS	CRU	PISO.AI	OIPC	One month before sampling	One month before sampling	One month before sampling	Three months before sampling
1.093417847	EOBS	CRU	OIPC	PISO.AI	One month before sampling	One month before sampling	11 year May to July mean	Four months before sampling
1.093475217	CRU	CRU	PISO.AI	OIPC	One month before sampling	One month before sampling	Two months before sampling	Two months before sampling
1.094603393	EOBS	CRU	OIPC	PISO.AI	One month before sampling	One month before sampling	Yearly May to July mean	Four months before sampling
1.09541831	EOBS	CRU	OIPC	PISO.AI	One month before sampling	One month before sampling	Two months before sampling	Mean three months before sampling
1.097604137	EOBS	CRU	OIPC	OIPC	One month before sampling	One month before sampling	Two months before sampling	Mean three months before sampling
1.097824193	CRU	CRU	OIPC	PISO.AI	One month before sampling	One month before sampling	One month before sampling	Mean three months before sampling
1.098525703	EOBS	CRU	OIPC	PISO.AI	One month before sampling	One month before sampling	Two months before sampling	Yearly May to July mean
1.098532786	CRU	CRU	OIPC	OIPC	One month before sampling	One month before sampling	Yearly May to July mean	Two months before sampling
1.09890357	EOBS	CRU	OIPC	OIPC	One month before sampling	One month before sampling	Three months before sampling	At sampling month
1.103010085	EOBS	CRU	OIPC	OIPC	One month before sampling	One month before sampling	Two months before sampling	One month before sampling
1.104115951	EOBS	CRU	OIPC	PISO.AI	One month before sampling	One month before sampling	Three months before sampling	11 year May to July mean
1.105274922	CRU	CRU	OIPC	OIPC	One month before sampling	One month before sampling	One month before sampling	Mean three months before sampling
1.107103635	EOBS	CRU	OIPC	OIPC	One month before sampling	One month before sampling	11 year May to July mean	Three months before sampling
1.108240284	CRU	CRU	OIPC	PISO.AI	One month before sampling	One month before sampling	Mean three months before sampling	11 year May to July mean
1.108656661	EOBS	CRU	OIPC	PISO.AI	One month before sampling	One month before sampling	Two months before sampling	Three months before sampling
1.109999581	EOBS	CRU	OIPC	PISO.AI	One month before sampling	One month before sampling	Two months before sampling	Two months before sampling
1.111409115	CRU	CRU	OIPC	PISO.AI	One month before sampling	One month before sampling	One month before sampling	Yearly May to July mean
1.111741735	EOBS	CRU	OIPC	PISO.AI	One month before sampling	One month before sampling	Two months before sampling	11 year May to July mean
1.114502877	CRU	CRU	OIPC	OIPC	One month before sampling	One month before sampling	One month before sampling	11 year May to July mean
1.114926043	EOBS	CRU	OIPC	PISO.AI	One month before sampling	One month before sampling	Three months before sampling	Yearly May to July mean
1.115365941	EOBS	CRU	PISO.AI	OIPC	One month before sampling	One month before sampling	Two months before sampling	Three months before sampling
1.115390031	CRU	CRU	PISO.AI	PISO.AI	One month before sampling	One month before sampling	Mean three months before sampling	Four months before sampling
1.115498475	EOBS	CRU	OIPC	PISO.AI	One month before sampling	One month before sampling	Three months before sampling	At sampling month
1.116033951	EOBS	CRU	OIPC	OIPC	One month before sampling	One month before sampling	Yearly May to July mean	Four months before sampling
1.116183005	EOBS	CRU	OIPC	OIPC	One month before sampling	One month before sampling	Three months before sampling	Yearly May to July mean
1.117130322	EOBS	CRU	PISO.AI	PISO.AI	One month before sampling	One month before sampling	Mean three months before sampling	Four months before sampling
1.117504488	EOBS	CRU	OIPC	OIPC	One month before sampling	One month before sampling	Yearly May to July mean	Three months before sampling
1.118321404	CRU	CRU	OIPC	OIPC	One month before sampling	One month before sampling	One month before sampling	Yearly May to July mean
1.118951094	CRU	CRU	OIPC	OIPC	One month before sampling	One month before sampling	Two months before sampling	Three months before sampling
1.11965551	CRU	CRU	PISO.AI	OIPC	One month before sampling	One month before sampling	Two months before sampling	11 year May to July mean
1.120270124	CRU	CRU	PISO.AI	OIPC	One month before sampling	One month before sampling	Two months before sampling	Yearly May to July mean
1.121319853	CRU	CRU	PISO.AI	OIPC	One month before sampling	One month before sampling	Mean three months before sampling	Mean three months before sampling
1.12159018	CRU	CRU	PISO.AI	OIPC	One month before sampling	One month before sampling	Two months before sampling	Mean three months before sampling
1.124016994	CRU	CRU	OIPC	OIPC	One month before sampling	One month before sampling	One month before sampling	One month before sampling
1.124570013	CRU	CRU	PISO.AI	OIPC	One month before sampling	One month before sampling	Two months before sampling	One month before sampling
1.124977052	EOBS	CRU	OIPC	OIPC	One month before sampling	One month before sampling	Three months before sampling	11 year May to July mean
1.126511756	EOBS	CRU	OIPC	OIPC	One month before sampling	One month before sampling	11 year May to July mean	Four months before sampling
1.127064303	EOBS	CRU	PISO.AI	OIPC	One month before sampling	One month before sampling	Mean three months before sampling	Four months before sampling
1.127370195	CRU	CRU	PISO.AI	OIPC	One month before sampling	One month before sampling	Mean three months before sampling	One month before sampling
1.129436579	EOBS	CRU	PISO.AI	OIPC	One month before sampling	One month before sampling	11 year May to July mean	Four months before sampling
1.129440192	EOBS	CRU	OIPC	PISO.AI	One month before sampling	One month before sampling	Two months before sampling	At sampling month
1.129955781	EOBS	CRU	PISO.AI	PISO.AI	One month before sampling	One month before sampling	11 year May to July mean	Four months before sampling
1.130106848	CRU	CRU	OIPC	PISO.AI	One month before sampling	One month before sampling	Mean three months before sampling	At sampling month
1.132989786	EOBS	CRU	OIPC	PISO.AI	One month before sampling	One month before sampling	At sampling month	Four months before sampling
1.133759096	EOBS	CRU	OIPC	PISO.AI	One month before sampling	One month before sampling	Three months before sampling	One month before sampling
1.136703343	CRU	CRU	OIPC	OIPC	11 year May to July mean	11 year May to July mean	Mean three months before sampling	Yearly May to July mean
1.136703343	CRU	EOBS	OIPC	OIPC	11 year May to July mean	11 year May to July mean	Mean three months before sampling	Yearly May to July mean
1.137590384	EOBS	CRU	OIPC	OIPC	One month before sampling	One month before sampling	Two months before sampling	At sampling month
1.137755937	CRU	CRU	PISO.AI	PISO.AI	One month before sampling	One month before sampling	Two months before sampling	One month before sampling
1.13878629	CRU	CRU	PISO.AI	PISO.AI	One month before sampling	One month before sampling	One month before sampling	Three months before sampling
1.139549777	CRU	CRU	OIPC	PISO.AI	One month before sampling	One month before sampling	One month before sampling	11 year May to July mean
1.140661601	CRU	CRU	PISO.AI	PISO.AI	One month before sampling	One month before sampling	Two months before sampling	11 year May to July mean
1.141974752	CRU	CRU	OIPC	OIPC	11 year May to July mean	11 year May to July mean	Mean three months before sampling	11 year May to July mean
1.141974752	CRU	EOBS	OIPC	OIPC	11 year May to July mean	11 year May to July mean	Mean three months before sampling	11 year May to July mean
1.143280866	EOBS	CRU	OIPC	PISO.AI	One month before sampling	One month before sampling	Three months before sampling	Mean three months before sampling
1.144818166	CRU	CRU	OIPC	PISO.AI	11 year May to July mean	11 year May to July mean	Mean three months before sampling	11 year May to July mean
1.144818166	CRU	EOBS	OIPC	PISO.AI	11 year May to July mean	11 year May to July mean	Mean three months before sampling	11 year May to July mean
1.145750904	CRU	CRU	PISO.AI	OIPC	One month before sampling	One month before sampling	11 year May to July mean	Four months before sampling
1.145808823	CRU	CRU	OIPC	OIPC	11 year May to July mean	11 year May to July mean	At sampling month	Three months before sampling
1.145808823	CRU	EOBS	OIPC	OIPC	11 year May to July mean	11 year May to July mean	At sampling month	Three months before sampling
1.146538266	EOBS	CRU	OIPC	PISO.AI	One month before sampling	One month before sampling	11 year May to July mean	Three months before sampling
1.147154061	CRU	CRU	PISO.AI	OIPC	One month before sampling	One month before sampling	One month before sampling	Mean three months before sampling
1.147210796	CRU	CRU	OIPC	OIPC	One month before sampling	One month before sampling	Mean three months before sampling	At sampling month
1.151579681	CRU	CRU	OIPC	OIPC	11 year May to July mean	11 year May to July mean	One month before sampling	Yearly May to July mean
1.151579681	CRU	EOBS	OIPC	OIPC	11 year May to July mean	11 year May to July mean	One month before sampling	Yearly May to July mean
1.152073171	EOBS	CRU	OIPC	PISO.AI	One month before sampling	One month before sampling	Yearly May to July mean	Three months before sampling
1.153006157	CRU	CRU	OIPC	PISO.AI	One month before sampling	One month before sampling	11 year May to July mean	Two months before sampling
1.153310067	CRU	CRU	PISO.AI	OIPC	One month before sampling	One month before sampling	One month before sampling	One month before sampling
1.153597009	CRU	CRU	PISO.AI	OIPC	One month before sampling	One month before sampling	11 year May to July mean	Two months before sampling
1.153722254	CRU	CRU	OIPC	OIPC	11 year May to July mean	11 year May to July mean	Yearly May to July mean	Two months before sampling
1.153722254	CRU	EOBS	OIPC	OIPC	11 year May to July mean	11 year May to July mean	Yearly May to July mean	Two months before sampling
1.154190393	CRU	CRU	PISO.AI	PISO.AI	One month before sampling	One month before sampling	At sampling month	Four months before sampling
1.154303543	CRU	CRU	OIPC	PISO.AI	11 year May to July mean	11 year May to July mean	Mean three months before sampling	One month before sampling
1.154303543	CRU	EOBS	OIPC	PISO.AI	11 year May to July mean	11 year May to July mean	Mean three months before sampling	One month before sampling
1.156320158	CRU	CRU	OIPC	OIPC	11 year May to July mean	11 year May to July mean	One month before sampling	11 year May to July mean
1.156320158	CRU	EOBS	OIPC	OIPC	11 year May to July mean	11 year May to July mean	One month before sampling	11 year May to July mean
1.157860395	CRU	CRU	PISO.AI	OIPC	One month before sampling	One month before sampling	Yearly May to July mean	Two months before sampling
1.158669436	CRU	CRU	PISO.AI	PISO.AI	One month before sampling	One month before sampling	At sampling month	Three months before sampling
1.158804393	CRU	CRU	PISO.AI	PISO.AI	One month before sampling	One month before sampling	Mean three months before sampling	Two months before sampling
1.159984791	CRU	CRU	OIPC	OIPC	11 year May to July mean	11 year May to July mean	Mean three months before sampling	At sampling month
1.159984791	CRU	EOBS	OIPC	OIPC	11 year May to July mean	11 year May to July mean	Mean three months before sampling	At sampling month
1.160004067	CRU	CRU	PISO.AI	PISO.AI	One month before sampling	One month before sampling	Yearly May to July mean	Three months before sampling
1.160741927	CRU	CRU	OIPC	PISO.AI	One month before sampling	One month before sampling	One month before sampling	At sampling month
1.160837887	CRU	CRU	OIPC	PISO.AI	11 year May to July mean	11 year May to July mean	One month before sampling	11 year May to July mean
1.160837887	CRU	EOBS	OIPC	PISO.AI	11 year May to July mean	11 year May to July mean	One month before sampling	11 year May to July mean
1.161739202	CRU	CRU	OIPC	PISO.AI	11 year May to July mean	11 year May to July mean	Mean three months before sampling	Yearly May to July mean
1.161739202	CRU	EOBS	OIPC	PISO.AI	11 year May to July mean	11 year May to July mean	Mean three months before sampling	Yearly May to July mean
1.162287848	CRU	CRU	OIPC	OIPC	11 year May to July mean	11 year May to July mean	Yearly May to July mean	Mean three months before sampling
1.162287848	CRU	EOBS	OIPC	OIPC	11 year May to July mean	11 year May to July mean	Yearly May to July mean	Mean three months before sampling
1.163495291	CRU	CRU	OIPC	OIPC	11 year May to July mean	11 year May to July mean	11 year May to July mean	Two months before sampling
1.163495291	CRU	EOBS	OIPC	OIPC	11 year May to July mean	11 year May to July mean	11 year May to July mean	Two months before sampling
1.163928541	CRU	CRU	OIPC	OIPC	11 year May to July mean	11 year May to July mean	Yearly May to July mean	One month before sampling
1.163928541	CRU	EOBS	OIPC	OIPC	11 year May to July mean	11 year May to July mean	Yearly May to July mean	One month before sampling
1.165247258	CRU	CRU	PISO.AI	PISO.AI	One month before sampling	One month before sampling	One month before sampling	Four months before sampling
1.166299178	CRU	CRU	PISO.AI	PISO.AI	One month before sampling	One month before sampling	One month before sampling	Two months before sampling
1.166324356	CRU	CRU	OIPC	OIPC	11 year May to July mean	11 year May to July mean	11 year May to July mean	Mean three months before sampling
1.166324356	CRU	EOBS	OIPC	OIPC	11 year May to July mean	11 year May to July mean	11 year May to July mean	Mean three months before sampling
1.166445721	CRU	CRU	OIPC	OIPC	11 year May to July mean	11 year May to July mean	Mean three months before sampling	Mean three months before sampling
1.166445721	CRU	EOBS	OIPC	OIPC	11 year May to July mean	11 year May to July mean	Mean three months before sampling	Mean three months before sampling
1.1667928	EOBS	CRU	PISO.AI	PISO.AI	One month before sampling	One month before sampling	One month before sampling	Four months before sampling
1.16692714	CRU	CRU	OIPC	OIPC	11 year May to July mean	11 year May to July mean	At sampling month	Two months before sampling
1.16692714	CRU	EOBS	OIPC	OIPC	11 year May to July mean	11 year May to July mean	At sampling month	Two months before sampling
1.167083687	CRU	CRU	PISO.AI	PISO.AI	One month before sampling	One month before sampling	Two months before sampling	Mean three months before sampling
1.167500974	CRU	CRU	OIPC	OIPC	11 year May to July mean	11 year May to July mean	11 year May to July mean	One month before sampling
1.167500974	CRU	EOBS	OIPC	OIPC	11 year May to July mean	11 year May to July mean	11 year May to July mean	One month before sampling
1.167700536	CRU	CRU	OIPC	PISO.AI	11 year May to July mean	11 year May to July mean	One month before sampling	One month before sampling
1.167700536	CRU	EOBS	OIPC	PISO.AI	11 year May to July mean	11 year May to July mean	One month before sampling	One month before sampling
1.167801493	CRU	CRU	OIPC	PISO.AI	One month before sampling	One month before sampling	Yearly May to July mean	Two months before sampling
1.168397032	CRU	CRU	PISO.AI	PISO.AI	One month before sampling	One month before sampling	Two months before sampling	Yearly May to July mean
1.169007979	CRU	CRU	OIPC	PISO.AI	11 year May to July mean	11 year May to July mean	Yearly May to July mean	Two months before sampling
1.169007979	CRU	EOBS	OIPC	PISO.AI	11 year May to July mean	11 year May to July mean	Yearly May to July mean	Two months before sampling
1.169135444	CRU	CRU	PISO.AI	OIPC	One month before sampling	One month before sampling	Mean three months before sampling	11 year May to July mean
1.169351162	CRU	CRU	OIPC	PISO.AI	11 year May to July mean	11 year May to July mean	Mean three months before sampling	Mean three months before sampling
1.169351162	CRU	EOBS	OIPC	PISO.AI	11 year May to July mean	11 year May to July mean	Mean three months before sampling	Mean three months before sampling
1.16959372	CRU	CRU	PISO.AI	PISO.AI	One month before sampling	One month before sampling	Yearly May to July mean	Four months before sampling
1.170774487	EOBS	CRU	PISO.AI	OIPC	One month before sampling	One month before sampling	One month before sampling	Four months before sampling
1.171106214	CRU	CRU	OIPC	PISO.AI	One month before sampling	One month before sampling	Two months before sampling	Three months before sampling
1.171528783	CRU	CRU	OIPC	OIPC	11 year May to July mean	11 year May to July mean	Mean three months before sampling	One month before sampling
1.171528783	CRU	EOBS	OIPC	OIPC	11 year May to July mean	11 year May to July mean	Mean three months before sampling	One month before sampling
1.171603118	CRU	CRU	OIPC	OIPC	One month before sampling	One month before sampling	Yearly May to July mean	Four months before sampling
1.172236561	CRU	CRU	OIPC	PISO.AI	11 year May to July mean	11 year May to July mean	One month before sampling	Yearly May to July mean
1.172236561	CRU	EOBS	OIPC	PISO.AI	11 year May to July mean	11 year May to July mean	One month before sampling	Yearly May to July mean
1.173622343	CRU	CRU	PISO.AI	OIPC	One month before sampling	One month before sampling	Mean three months before sampling	Yearly May to July mean
1.174425984	EOBS	CRU	PISO.AI	OIPC	One month before sampling	One month before sampling	11 year May to July mean	Three months before sampling
1.174551151	CRU	CRU	PISO.AI	OIPC	11 year May to July mean	11 year May to July mean	11 year May to July mean	Two months before sampling
1.174551151	CRU	EOBS	PISO.AI	OIPC	11 year May to July mean	11 year May to July mean	11 year May to July mean	Two months before sampling
1.175488609	CRU	CRU	PISO.AI	PISO.AI	One month before sampling	One month before sampling	Two months before sampling	Three months before sampling
1.175735527	CRU	CRU	OIPC	PISO.AI	11 year May to July mean	11 year May to July mean	11 year May to July mean	Two months before sampling
1.175735527	CRU	EOBS	OIPC	PISO.AI	11 year May to July mean	11 year May to July mean	11 year May to July mean	Two months before sampling
1.17623108	CRU	CRU	PISO.AI	OIPC	Two months before sampling	Two months before sampling	One month before sampling	Four months before sampling
1.176330277	CRU	CRU	OIPC	PISO.AI	Two months before sampling	Two months before sampling	Three months before sampling	Yearly May to July mean
1.177064034	CRU	CRU	PISO.AI	OIPC	One month before sampling	One month before sampling	Two months before sampling	At sampling month
1.177975336	CRU	CRU	OIPC	OIPC	One month before sampling	One month before sampling	11 year May to July mean	Mean three months before sampling
1.178203802	EOBS	CRU	PISO.AI	PISO.AI	One month before sampling	One month before sampling	Mean three months before sampling	Three months before sampling
1.18056245	CRU	CRU	OIPC	OIPC	11 year May to July mean	11 year May to July mean	One month before sampling	At sampling month
1.18056245	CRU	EOBS	OIPC	OIPC	11 year May to July mean	11 year May to July mean	One month before sampling	At sampling month
1.181929903	EOBS	CRU	OIPC	OIPC	One month before sampling	One month before sampling	Three months before sampling	One month before sampling
1.182011985	CRU	CRU	OIPC	OIPC	One month before sampling	One month before sampling	One month before sampling	At sampling month
1.182268743	CRU	CRU	OIPC	PISO.AI	11 year May to July mean	11 year May to July mean	One month before sampling	Mean three months before sampling
1.182268743	CRU	EOBS	OIPC	PISO.AI	11 year May to July mean	11 year May to July mean	One month before sampling	Mean three months before sampling
1.182964718	CRU	CRU	OIPC	OIPC	At sampling Month	At sampling month	Mean three months before sampling	Yearly May to July mean
1.183760892	EOBS	CRU	OIPC	OIPC	One month before sampling	One month before sampling	Three months before sampling	Mean three months before sampling
1.184157172	CRU	CRU	PISO.AI	OIPC	11 year May to July mean	11 year May to July mean	11 year May to July mean	Three months before sampling
1.184157172	CRU	EOBS	PISO.AI	OIPC	11 year May to July mean	11 year May to July mean	11 year May to July mean	Three months before sampling
1.184356254	CRU	CRU	OIPC	OIPC	11 year May to July mean	11 year May to July mean	One month before sampling	Mean three months before sampling
1.184356254	CRU	EOBS	OIPC	OIPC	11 year May to July mean	11 year May to July mean	One month before sampling	Mean three months before sampling
1.184761908	CRU	CRU	PISO.AI	PISO.AI	One month before sampling	One month before sampling	Two months before sampling	At sampling month
1.184933844	CRU	CRU	OIPC	OIPC	One month before sampling	One month before sampling	11 year May to July mean	One month before sampling
1.185014399	EOBS	CRU	OIPC	PISO.AI	One month before sampling	One month before sampling	Two months before sampling	Four months before sampling
1.186580859	CRU	CRU	PISO.AI	PISO.AI	One month before sampling	One month before sampling	Mean three months before sampling	Mean three months before sampling
1.186853871	CRU	CRU	PISO.AI	PISO.AI	One month before sampling	One month before sampling	Mean three months before sampling	One month before sampling
1.187582943	EOBS	CRU	PISO.AI	OIPC	One month before sampling	One month before sampling	Yearly May to July mean	Three months before sampling
1.187872392	CRU	CRU	OIPC	OIPC	One month before sampling	One month before sampling	11 year May to July mean	Four months before sampling
1.188023881	CRU	CRU	OIPC	OIPC	One month before sampling	One month before sampling	One month before sampling	Four months before sampling
1.188713267	CRU	CRU	OIPC	PISO.AI	At sampling Month	At sampling month	Mean three months before sampling	11 year May to July mean
1.189560784	CRU	CRU	OIPC	PISO.AI	Two months before sampling	Two months before sampling	Three months before sampling	One month before sampling
1.190070163	CRU	CRU	OIPC	PISO.AI	11 year May to July mean	11 year May to July mean	Mean three months before sampling	Two months before sampling
1.190070163	CRU	EOBS	OIPC	PISO.AI	11 year May to July mean	11 year May to July mean	Mean three months before sampling	Two months before sampling
1.190310588	CRU	CRU	OIPC	OIPC	At sampling Month	At sampling month	Mean three months before sampling	11 year May to July mean
1.190559248	CRU	CRU	OIPC	OIPC	At sampling Month	At sampling month	One month before sampling	Yearly May to July mean
1.192641977	CRU	CRU	OIPC	OIPC	One month before sampling	One month before sampling	At sampling month	Two months before sampling
1.193678457	EOBS	CRU	OIPC	OIPC	One month before sampling	One month before sampling	Mean three months before sampling	Two months before sampling
1.195053465	CRU	CRU	OIPC	OIPC	One month before sampling	One month before sampling	Yearly May to July mean	Mean three months before sampling
1.196623185	CRU	CRU	OIPC	OIPC	11 year May to July mean	11 year May to July mean	One month before sampling	One month before sampling
1.196623185	CRU	EOBS	OIPC	OIPC	11 year May to July mean	11 year May to July mean	One month before sampling	One month before sampling
1.196627052	CRU	CRU	PISO.AI	OIPC	11 year May to July mean	11 year May to July mean	11 year May to July mean	Mean three months before sampling
1.196627052	CRU	EOBS	PISO.AI	OIPC	11 year May to July mean	11 year May to July mean	11 year May to July mean	Mean three months before sampling
1.1974093	CRU	CRU	OIPC	OIPC	At sampling Month	At sampling month	One month before sampling	11 year May to July mean
1.197626728	CRU	CRU	PISO.AI	PISO.AI	One month before sampling	One month before sampling	Mean three months before sampling	11 year May to July mean
1.197633727	CRU	CRU	OIPC	PISO.AI	At sampling Month	At sampling month	One month before sampling	11 year May to July mean
1.197700544	EOBS	CRU	OIPC	OIPC	One month before sampling	One month before sampling	At sampling month	Three months before sampling
1.199262681	CRU	CRU	OIPC	OIPC	At sampling Month	At sampling month	Mean three months before sampling	At sampling month
1.199426151	CRU	CRU	PISO.AI	OIPC	11 year May to July mean	11 year May to July mean	11 year May to July mean	One month before sampling
1.199426151	CRU	EOBS	PISO.AI	OIPC	11 year May to July mean	11 year May to July mean	11 year May to July mean	One month before sampling
1.199508852	CRU	CRU	OIPC	OIPC	11 year May to July mean	11 year May to July mean	Yearly May to July mean	Three months before sampling
1.199508852	CRU	EOBS	OIPC	OIPC	11 year May to July mean	11 year May to July mean	Yearly May to July mean	Three months before sampling
1.199833152	CRU	CRU	OIPC	PISO.AI	11 year May to July mean	11 year May to July mean	One month before sampling	Two months before sampling
1.199833152	CRU	EOBS	OIPC	PISO.AI	11 year May to July mean	11 year May to July mean	One month before sampling	Two months before sampling
1.201107957	CRU	CRU	OIPC	OIPC	11 year May to July mean	11 year May to July mean	Mean three months before sampling	Two months before sampling
1.201107957	CRU	EOBS	OIPC	OIPC	11 year May to July mean	11 year May to July mean	Mean three months before sampling	Two months before sampling
1.201185694	CRU	CRU	OIPC	PISO.AI	11 year May to July mean	11 year May to July mean	Yearly May to July mean	Mean three months before sampling
1.201185694	CRU	EOBS	OIPC	PISO.AI	11 year May to July mean	11 year May to July mean	Yearly May to July mean	Mean three months before sampling
1.201483918	CRU	CRU	OIPC	OIPC	11 year May to July mean	11 year May to July mean	11 year May to July mean	At sampling month
1.201483918	CRU	EOBS	OIPC	OIPC	11 year May to July mean	11 year May to July mean	11 year May to July mean	At sampling month
1.202000084	CRU	CRU	OIPC	PISO.AI	11 year May to July mean	11 year May to July mean	Yearly May to July mean	One month before sampling
1.202000084	CRU	EOBS	OIPC	PISO.AI	11 year May to July mean	11 year May to July mean	Yearly May to July mean	One month before sampling
1.20231276	CRU	CRU	OIPC	OIPC	One month before sampling	One month before sampling	Yearly May to July mean	One month before sampling
1.202642809	CRU	CRU	OIPC	OIPC	11 year May to July mean	11 year May to July mean	Yearly May to July mean	At sampling month
1.202642809	CRU	EOBS	OIPC	OIPC	11 year May to July mean	11 year May to July mean	Yearly May to July mean	At sampling month
1.20330147	CRU	CRU	PISO.AI	PISO.AI	11 year May to July mean	11 year May to July mean	11 year May to July mean	Two months before sampling
1.20330147	CRU	EOBS	PISO.AI	PISO.AI	11 year May to July mean	11 year May to July mean	11 year May to July mean	Two months before sampling
1.203488464	CRU	CRU	OIPC	PISO.AI	11 year May to July mean	11 year May to July mean	Mean three months before sampling	At sampling month
1.203488464	CRU	EOBS	OIPC	PISO.AI	11 year May to July mean	11 year May to July mean	Mean three months before sampling	At sampling month
1.203498348	CRU	CRU	OIPC	PISO.AI	11 year May to July mean	11 year May to July mean	11 year May to July mean	One month before sampling
1.203498348	CRU	EOBS	OIPC	PISO.AI	11 year May to July mean	11 year May to July mean	11 year May to July mean	One month before sampling
1.203982018	CRU	CRU	OIPC	PISO.AI	11 year May to July mean	11 year May to July mean	11 year May to July mean	Mean three months before sampling
1.203982018	CRU	EOBS	OIPC	PISO.AI	11 year May to July mean	11 year May to July mean	11 year May to July mean	Mean three months before sampling
1.204416341	CRU	CRU	OIPC	PISO.AI	At sampling Month	At sampling month	Mean three months before sampling	One month before sampling
1.204906842	CRU	CRU	OIPC	OIPC	11 year May to July mean	11 year May to July mean	At sampling month	Mean three months before sampling
1.204906842	CRU	EOBS	OIPC	OIPC	11 year May to July mean	11 year May to July mean	At sampling month	Mean three months before sampling
1.206474326	CRU	CRU	PISO.AI	OIPC	One month before sampling	One month before sampling	Mean three months before sampling	Four months before sampling
1.207259422	CRU	CRU	OIPC	OIPC	At sampling Month	At sampling month	Mean three months before sampling	Mean three months before sampling
1.207620707	CRU	CRU	OIPC	OIPC	One month before sampling	One month before sampling	Mean three months before sampling	Four months before sampling
1.208062394	CRU	CRU	PISO.AI	OIPC	One month before sampling	One month before sampling	One month before sampling	11 year May to July mean
1.208881935	CRU	CRU	OIPC	OIPC	11 year May to July mean	11 year May to July mean	One month before sampling	Two months before sampling
1.208881935	CRU	EOBS	OIPC	OIPC	11 year May to July mean	11 year May to July mean	One month before sampling	Two months before sampling
1.209094504	CRU	CRU	OIPC	PISO.AI	One month before sampling	One month before sampling	11 year May to July mean	Mean three months before sampling
1.209138976	CRU	CRU	OIPC	OIPC	11 year May to July mean	11 year May to July mean	11 year May to July mean	Yearly May to July mean
1.209138976	CRU	EOBS	OIPC	OIPC	11 year May to July mean	11 year May to July mean	11 year May to July mean	Yearly May to July mean
1.209637659	CRU	CRU	OIPC	OIPC	At sampling Month	At sampling month	Mean three months before sampling	One month before sampling
1.210136881	CRU	CRU	OIPC	PISO.AI	11 year May to July mean	11 year May to July mean	At sampling month	Two months before sampling
1.210136881	CRU	EOBS	OIPC	PISO.AI	11 year May to July mean	11 year May to July mean	At sampling month	Two months before sampling
1.210213352	CRU	CRU	OIPC	OIPC	11 year May to July mean	11 year May to July mean	Yearly May to July mean	Yearly May to July mean
1.210213352	CRU	EOBS	OIPC	OIPC	11 year May to July mean	11 year May to July mean	Yearly May to July mean	Yearly May to July mean
1.210219896	CRU	CRU	OIPC	OIPC	11 year May to July mean	11 year May to July mean	Yearly May to July mean	11 year May to July mean
1.210219896	CRU	EOBS	OIPC	OIPC	11 year May to July mean	11 year May to July mean	Yearly May to July mean	11 year May to July mean
1.210698179	EOBS	CRU	PISO.AI	PISO.AI	One month before sampling	One month before sampling	Two months before sampling	Four months before sampling
1.210807464	CRU	CRU	OIPC	PISO.AI	At sampling Month	At sampling month	One month before sampling	One month before sampling
1.211013846	CRU	CRU	OIPC	OIPC	11 year May to July mean	11 year May to July mean	11 year May to July mean	11 year May to July mean
1.211013846	CRU	EOBS	OIPC	OIPC	11 year May to July mean	11 year May to July mean	11 year May to July mean	11 year May to July mean
1.211850521	CRU	CRU	OIPC	PISO.AI	One month before sampling	One month before sampling	11 year May to July mean	One month before sampling
1.211872585	EOBS	CRU	OIPC	PISO.AI	Two months before sampling	Two months before sampling	Three months before sampling	Yearly May to July mean
1.211904088	EOBS	CRU	PISO.AI	PISO.AI	One month before sampling	One month before sampling	11 year May to July mean	Three months before sampling
1.212090543	EOBS	CRU	OIPC	PISO.AI	One month before sampling	One month before sampling	At sampling month	Three months before sampling
1.212329112	CRU	CRU	OIPC	OIPC	11 year May to July mean	11 year May to July mean	At sampling month	One month before sampling
1.212329112	CRU	EOBS	OIPC	OIPC	11 year May to July mean	11 year May to July mean	At sampling month	One month before sampling
1.212344688	CRU	CRU	OIPC	PISO.AI	Two months before sampling	Two months before sampling	Three months before sampling	11 year May to July mean
1.212718823	CRU	CRU	OIPC	OIPC	At sampling Month	At sampling month	One month before sampling	At sampling month
1.212909901	CRU	CRU	OIPC	PISO.AI	One month before sampling	Two months before sampling	Four months before sampling	One month before sampling
1.212997794	CRU	CRU	OIPC	PISO.AI	11 year May to July mean	11 year May to July mean	At sampling month	One month before sampling
1.212997794	CRU	EOBS	OIPC	PISO.AI	11 year May to July mean	11 year May to July mean	At sampling month	One month before sampling
1.213414504	CRU	CRU	OIPC	OIPC	At sampling Month	At sampling month	At sampling month	Two months before sampling
1.213685038	CRU	CRU	PISO.AI	OIPC	One month before sampling	One month before sampling	One month before sampling	Yearly May to July mean
1.213701846	CRU	CRU	OIPC	OIPC	Two months before sampling	Two months before sampling	Three months before sampling	Yearly May to July mean
1.214034278	CRU	CRU	PISO.AI	OIPC	One month before sampling	One month before sampling	Mean three months before sampling	At sampling month
1.214704141	CRU	CRU	OIPC	OIPC	One month before sampling	Two months before sampling	Four months before sampling	Yearly May to July mean
1.21494125	EOBS	CRU	OIPC	PISO.AI	One month before sampling	One month before sampling	Three months before sampling	Two months before sampling
1.215215492	EOBS	CRU	PISO.AI	PISO.AI	One month before sampling	One month before sampling	At sampling month	Four months before sampling
1.215596199	CRU	CRU	OIPC	PISO.AI	Two months before sampling	Two months before sampling	Three months before sampling	At sampling month
1.21600609	CRU	CRU	PISO.AI	PISO.AI	One month before sampling	One month before sampling	Two months before sampling	Two months before sampling
1.216038718	EOBS	CRU	OIPC	PISO.AI	Two months before sampling	Two months before sampling	Three months before sampling	One month before sampling
1.217114873	CRU	CRU	OIPC	OIPC	11 year May to July mean	11 year May to July mean	11 year May to July mean	Three months before sampling
1.217114873	CRU	EOBS	OIPC	OIPC	11 year May to July mean	11 year May to July mean	11 year May to July mean	Three months before sampling
1.217570247	EOBS	CRU	PISO.AI	PISO.AI	One month before sampling	One month before sampling	Yearly May to July mean	Four months before sampling
1.218094481	CRU	CRU	OIPC	OIPC	At sampling Month	At sampling month	One month before sampling	Mean three months before sampling
1.21864064	CRU	CRU	OIPC	PISO.AI	11 year May to July mean	11 year May to July mean	One month before sampling	At sampling month
1.21864064	CRU	EOBS	OIPC	PISO.AI	11 year May to July mean	11 year May to July mean	One month before sampling	At sampling month
1.218928826	CRU	CRU	OIPC	OIPC	Two months before sampling	Two months before sampling	Three months before sampling	11 year May to July mean
1.219026845	CRU	CRU	PISO.AI	OIPC	Two months before sampling	Two months before sampling	Mean three months before sampling	Four months before sampling
1.219200534	EOBS	CRU	PISO.AI	OIPC	One month before sampling	One month before sampling	Two months before sampling	Four months before sampling
1.21968088	CRU	CRU	OIPC	OIPC	One month before sampling	Two months before sampling	Four months before sampling	11 year May to July mean
1.219705644	CRU	CRU	OIPC	PISO.AI	At sampling Month	At sampling month	Mean three months before sampling	Yearly May to July mean
1.219752934	EOBS	CRU	PISO.AI	PISO.AI	One month before sampling	One month before sampling	Two months before sampling	Three months before sampling
1.219951605	CRU	CRU	PISO.AI	OIPC	One month before sampling	One month before sampling	At sampling month	Two months before sampling
1.221265619	CRU	CRU	OIPC	OIPC	At sampling Month	At sampling month	Yearly May to July mean	Two months before sampling
1.221315471	CRU	CRU	OIPC	PISO.AI	At sampling Month	At sampling month	Mean three months before sampling	Mean three months before sampling
1.221766519	CRU	CRU	PISO.AI	PISO.AI	One month before sampling	One month before sampling	Mean three months before sampling	Yearly May to July mean
1.22215848	CRU	CRU	PISO.AI	PISO.AI	One month before sampling	One month before sampling	One month before sampling	Mean three months before sampling
1.222895267	CRU	CRU	OIPC	OIPC	11 year May to July mean	11 year May to July mean	At sampling month	11 year May to July mean
1.222895267	CRU	EOBS	OIPC	OIPC	11 year May to July mean	11 year May to July mean	At sampling month	11 year May to July mean
1.222965675	CRU	CRU	OIPC	OIPC	11 year May to July mean	11 year May to July mean	At sampling month	Yearly May to July mean
1.222965675	CRU	EOBS	OIPC	OIPC	11 year May to July mean	11 year May to July mean	At sampling month	Yearly May to July mean
1.223199207	EOBS	CRU	OIPC	PISO.AI	Mean three months before sampling	Mean three months before sampling	Two months before sampling	Three months before sampling
1.223370682	CRU	CRU	OIPC	PISO.AI	At sampling Month	At sampling month	One month before sampling	Yearly May to July mean
1.223552577	CRU	CRU	PISO.AI	OIPC	11 year May to July mean	11 year May to July mean	Mean three months before sampling	Mean three months before sampling
1.223552577	CRU	EOBS	PISO.AI	OIPC	11 year May to July mean	11 year May to July mean	Mean three months before sampling	Mean three months before sampling
1.2236161	CRU	CRU	PISO.AI	OIPC	11 year May to July mean	11 year May to July mean	Mean three months before sampling	One month before sampling
1.2236161	CRU	EOBS	PISO.AI	OIPC	11 year May to July mean	11 year May to July mean	Mean three months before sampling	One month before sampling
1.223758705	CRU	CRU	OIPC	OIPC	At sampling Month	At sampling month	Yearly May to July mean	One month before sampling
1.22403413	CRU	CRU	OIPC	OIPC	11 year May to July mean	11 year May to July mean	Two months before sampling	At sampling month
1.22403413	CRU	EOBS	OIPC	OIPC	11 year May to July mean	11 year May to July mean	Two months before sampling	At sampling month
1.224711108	CRU	CRU	OIPC	OIPC	At sampling Month	At sampling month	Yearly May to July mean	Mean three months before sampling
1.225174345	CRU	CRU	OIPC	PISO.AI	11 year May to July mean	11 year May to July mean	Two months before sampling	11 year May to July mean
1.225174345	CRU	EOBS	OIPC	PISO.AI	11 year May to July mean	11 year May to July mean	Two months before sampling	11 year May to July mean
1.225677693	CRU	CRU	OIPC	PISO.AI	One month before sampling	Two months before sampling	Four months before sampling	Yearly May to July mean
1.225749191	CRU	CRU	OIPC	PISO.AI	One month before sampling	Two months before sampling	Four months before sampling	11 year May to July mean
1.225833954	CRU	CRU	OIPC	PISO.AI	11 year May to July mean	11 year May to July mean	11 year May to July mean	11 year May to July mean
1.225833954	CRU	EOBS	OIPC	PISO.AI	11 year May to July mean	11 year May to July mean	11 year May to July mean	11 year May to July mean
1.22623193	CRU	CRU	OIPC	PISO.AI	11 year May to July mean	11 year May to July mean	Yearly May to July mean	11 year May to July mean
1.22623193	CRU	EOBS	OIPC	PISO.AI	11 year May to July mean	11 year May to July mean	Yearly May to July mean	11 year May to July mean
1.226661872	CRU	CRU	OIPC	OIPC	One month before sampling	Two months before sampling	Four months before sampling	Two months before sampling
1.226674963	EOBS	CRU	PISO.AI	OIPC	Mean three months before sampling	Mean three months before sampling	Three months before sampling	At sampling month
1.226941722	CRU	CRU	OIPC	PISO.AI	One month before sampling	One month before sampling	Yearly May to July mean	Mean three months before sampling
1.227297799	CRU	CRU	OIPC	PISO.AI	At sampling Month	At sampling month	One month before sampling	Mean three months before sampling
1.227505495	CRU	CRU	OIPC	OIPC	At sampling Month	At sampling month	One month before sampling	One month before sampling
1.227573862	EOBS	CRU	OIPC	OIPC	One month before sampling	One month before sampling	One month before sampling	Two months before sampling
1.227619917	CRU	CRU	OIPC	PISO.AI	11 year May to July mean	11 year May to July mean	At sampling month	Mean three months before sampling
1.227619917	CRU	EOBS	OIPC	PISO.AI	11 year May to July mean	11 year May to July mean	At sampling month	Mean three months before sampling
1.228484019	CRU	CRU	OIPC	PISO.AI	One month before sampling	Two months before sampling	Four months before sampling	Mean three months before sampling
1.229927068	CRU	CRU	OIPC	PISO.AI	Two months before sampling	Two months before sampling	Three months before sampling	Mean three months before sampling
1.230277163	EOBS	CRU	PISO.AI	OIPC	One month before sampling	One month before sampling	At sampling month	Four months before sampling
1.230322267	CRU	CRU	OIPC	PISO.AI	One month before sampling	Two months before sampling	Four months before sampling	Two months before sampling
1.230898667	CRU	CRU	OIPC	OIPC	11 year May to July mean	11 year May to July mean	Two months before sampling	Yearly May to July mean
1.230898667	CRU	EOBS	OIPC	OIPC	11 year May to July mean	11 year May to July mean	Two months before sampling	Yearly May to July mean
1.230919836	CRU	CRU	OIPC	PISO.AI	One month before sampling	One month before sampling	Yearly May to July mean	One month before sampling
1.231326827	CRU	CRU	PISO.AI	OIPC	11 year May to July mean	11 year May to July mean	Mean three months before sampling	Yearly May to July mean
1.231326827	CRU	EOBS	PISO.AI	OIPC	11 year May to July mean	11 year May to July mean	Mean three months before sampling	Yearly May to July mean
1.231590979	EOBS	CRU	PISO.AI	OIPC	One month before sampling	One month before sampling	At sampling month	Three months before sampling
1.232025645	CRU	CRU	OIPC	OIPC	One month before sampling	Two months before sampling	Four months before sampling	Three months before sampling
1.232469355	CRU	CRU	OIPC	OIPC	At sampling Month	At sampling month	11 year May to July mean	One month before sampling
1.233003043	EOBS	CRU	PISO.AI	OIPC	One month before sampling	One month before sampling	Yearly May to July mean	Four months before sampling
1.233050241	CRU	CRU	PISO.AI	PISO.AI	One month before sampling	One month before sampling	11 year May to July mean	Two months before sampling
1.233096406	CRU	CRU	OIPC	OIPC	At sampling Month	At sampling month	At sampling month	Three months before sampling
1.233430702	EOBS	CRU	OIPC	OIPC	Two months before sampling	Two months before sampling	Three months before sampling	Yearly May to July mean
1.233597565	EOBS	EOBS	OIPC	OIPC	One month before sampling	One month before sampling	One month before sampling	Yearly May to July mean
1.233850896	CRU	CRU	OIPC	OIPC	At sampling Month	At sampling month	11 year May to July mean	Mean three months before sampling
1.234590073	CRU	CRU	OIPC	PISO.AI	11 year May to July mean	11 year May to July mean	At sampling month	Three months before sampling
1.234590073	CRU	EOBS	OIPC	PISO.AI	11 year May to July mean	11 year May to July mean	At sampling month	Three months before sampling
1.234917145	CRU	CRU	OIPC	OIPC	One month before sampling	Two months before sampling	Four months before sampling	Mean three months before sampling
1.23500438	CRU	CRU	OIPC	PISO.AI	At sampling Month	At sampling month	Mean three months before sampling	Two months before sampling
1.23511403	CRU	CRU	PISO.AI	OIPC	11 year May to July mean	11 year May to July mean	Mean three months before sampling	11 year May to July mean
1.23511403	CRU	EOBS	PISO.AI	OIPC	11 year May to July mean	11 year May to July mean	Mean three months before sampling	11 year May to July mean
1.235271527	EOBS	CRU	PISO.AI	PISO.AI	One month before sampling	One month before sampling	One month before sampling	Three months before sampling
1.235774532	CRU	CRU	PISO.AI	OIPC	At sampling Month	At sampling month	11 year May to July mean	Two months before sampling
1.23581967	CRU	CRU	OIPC	OIPC	At sampling Month	At sampling month	11 year May to July mean	Two months before sampling
1.236446375	CRU	CRU	PISO.AI	PISO.AI	One month before sampling	One month before sampling	One month before sampling	11 year May to July mean
1.236725435	CRU	CRU	OIPC	PISO.AI	At sampling Month	At sampling month	Yearly May to July mean	Two months before sampling
1.236900712	CRU	CRU	PISO.AI	OIPC	11 year May to July mean	11 year May to July mean	One month before sampling	Mean three months before sampling
1.236900712	CRU	EOBS	PISO.AI	OIPC	11 year May to July mean	11 year May to July mean	One month before sampling	Mean three months before sampling
1.237104096	CRU	CRU	PISO.AI	OIPC	One month before sampling	One month before sampling	One month before sampling	At sampling month
1.237141777	CRU	CRU	PISO.AI	OIPC	11 year May to July mean	11 year May to July mean	Mean three months before sampling	At sampling month
1.237141777	CRU	EOBS	PISO.AI	OIPC	11 year May to July mean	11 year May to July mean	Mean three months before sampling	At sampling month
1.237159605	EOBS	CRU	OIPC	OIPC	At sampling Month	At sampling month	Two months before sampling	Yearly May to July mean
1.237258683	CRU	CRU	PISO.AI	OIPC	11 year May to July mean	11 year May to July mean	One month before sampling	One month before sampling
1.237258683	CRU	EOBS	PISO.AI	OIPC	11 year May to July mean	11 year May to July mean	One month before sampling	One month before sampling
1.237613525	EOBS	EOBS	OIPC	PISO.AI	One month before sampling	One month before sampling	One month before sampling	11 year May to July mean
1.238069212	CRU	CRU	OIPC	PISO.AI	At sampling Month	At sampling month	One month before sampling	Two months before sampling
1.238168851	EOBS	CRU	OIPC	OIPC	Two months before sampling	Two months before sampling	Three months before sampling	11 year May to July mean
1.238212495	CRU	CRU	OIPC	OIPC	One month before sampling	One month before sampling	Three months before sampling	At sampling month
1.23931545	EOBS	CRU	OIPC	OIPC	At sampling Month	At sampling month	At sampling month	Three months before sampling
1.239406054	CRU	CRU	PISO.AI	PISO.AI	11 year May to July mean	11 year May to July mean	11 year May to July mean	Mean three months before sampling
1.239406054	CRU	EOBS	PISO.AI	PISO.AI	11 year May to July mean	11 year May to July mean	11 year May to July mean	Mean three months before sampling
1.239984496	EOBS	EOBS	OIPC	OIPC	One month before sampling	One month before sampling	Mean three months before sampling	Yearly May to July mean
1.240202528	CRU	CRU	PISO.AI	PISO.AI	11 year May to July mean	11 year May to July mean	11 year May to July mean	One month before sampling
1.240202528	CRU	EOBS	PISO.AI	PISO.AI	11 year May to July mean	11 year May to July mean	11 year May to July mean	One month before sampling
1.24082577	CRU	CRU	PISO.AI	OIPC	11 year May to July mean	11 year May to July mean	Two months before sampling	Yearly May to July mean
1.24082577	CRU	EOBS	PISO.AI	OIPC	11 year May to July mean	11 year May to July mean	Two months before sampling	Yearly May to July mean
1.241108067	CRU	EOBS	OIPC	PISO.AI	One month before sampling	One month before sampling	At sampling month	11 year May to July mean
1.241114481	CRU	CRU	OIPC	OIPC	11 year May to July mean	11 year May to July mean	Two months before sampling	11 year May to July mean
1.241114481	CRU	EOBS	OIPC	OIPC	11 year May to July mean	11 year May to July mean	Two months before sampling	11 year May to July mean
1.241353594	EOBS	CRU	OIPC	PISO.AI	Two months before sampling	Two months before sampling	Three months before sampling	11 year May to July mean
1.241383438	EOBS	EOBS	OIPC	OIPC	One month before sampling	One month before sampling	Yearly May to July mean	One month before sampling
1.241387991	EOBS	CRU	OIPC	PISO.AI	Two months before sampling	Two months before sampling	Three months before sampling	At sampling month
1.241581956	CRU	CRU	OIPC	PISO.AI	11 year May to July mean	11 year May to July mean	At sampling month	11 year May to July mean
1.241581956	CRU	EOBS	OIPC	PISO.AI	11 year May to July mean	11 year May to July mean	At sampling month	11 year May to July mean
1.241753893	CRU	EOBS	OIPC	OIPC	One month before sampling	One month before sampling	At sampling month	Yearly May to July mean
1.241938802	CRU	CRU	OIPC	PISO.AI	One month before sampling	Two months before sampling	Four months before sampling	Three months before sampling
1.241955921	CRU	CRU	PISO.AI	OIPC	11 year May to July mean	11 year May to July mean	Mean three months before sampling	Two months before sampling
1.241955921	CRU	EOBS	PISO.AI	OIPC	11 year May to July mean	11 year May to July mean	Mean three months before sampling	Two months before sampling
1.242487337	EOBS	EOBS	OIPC	PISO.AI	One month before sampling	One month before sampling	Mean three months before sampling	11 year May to July mean
1.242784223	CRU	CRU	PISO.AI	PISO.AI	11 year May to July mean	11 year May to July mean	Mean three months before sampling	11 year May to July mean
1.242784223	CRU	EOBS	PISO.AI	PISO.AI	11 year May to July mean	11 year May to July mean	Mean three months before sampling	11 year May to July mean
1.244010063	EOBS	EOBS	OIPC	OIPC	One month before sampling	One month before sampling	One month before sampling	11 year May to July mean
1.245053917	CRU	CRU	OIPC	OIPC	At sampling Month	At sampling month	Mean three months before sampling	Two months before sampling
1.245190198	EOBS	CRU	OIPC	PISO.AI	At sampling Month	At sampling month	Two months before sampling	11 year May to July mean
1.245344888	CRU	CRU	OIPC	OIPC	One month before sampling	Two months before sampling	Four months before sampling	One month before sampling
1.245691698	CRU	CRU	OIPC	OIPC	At sampling Month	At sampling month	At sampling month	Mean three months before sampling
1.24569595	EOBS	CRU	OIPC	OIPC	At sampling Month	At sampling month	Two months before sampling	11 year May to July mean
1.24619682	CRU	CRU	OIPC	OIPC	At sampling Month	At sampling month	One month before sampling	Two months before sampling
1.246700578	CRU	CRU	OIPC	PISO.AI	One month before sampling	One month before sampling	Three months before sampling	11 year May to July mean
1.246788545	EOBS	CRU	OIPC	OIPC	One month before sampling	Two months before sampling	Four months before sampling	Three months before sampling
1.247177704	CRU	CRU	PISO.AI	PISO.AI	11 year May to July mean	11 year May to July mean	Two months before sampling	11 year May to July mean
1.247177704	CRU	EOBS	PISO.AI	PISO.AI	11 year May to July mean	11 year May to July mean	Two months before sampling	11 year May to July mean
1.247316582	CRU	CRU	OIPC	PISO.AI	11 year May to July mean	11 year May to July mean	Yearly May to July mean	Yearly May to July mean
1.247316582	CRU	EOBS	OIPC	PISO.AI	11 year May to July mean	11 year May to July mean	Yearly May to July mean	Yearly May to July mean
1.247493791	CRU	CRU	PISO.AI	OIPC	One month before sampling	One month before sampling	One month before sampling	Four months before sampling
1.247574737	EOBS	CRU	PISO.AI	OIPC	Mean three months before sampling	Mean three months before sampling	Three months before sampling	One month before sampling
1.247577433	EOBS	EOBS	OIPC	OIPC	One month before sampling	One month before sampling	Yearly May to July mean	Mean three months before sampling
1.247640539	CRU	CRU	PISO.AI	OIPC	11 year May to July mean	11 year May to July mean	11 year May to July mean	At sampling month
1.247640539	CRU	EOBS	PISO.AI	OIPC	11 year May to July mean	11 year May to July mean	11 year May to July mean	At sampling month
1.248125951	CRU	CRU	OIPC	OIPC	Two months before sampling	Two months before sampling	11 year May to July mean	Four months before sampling
1.248212515	CRU	CRU	PISO.AI	OIPC	11 year May to July mean	11 year May to July mean	Two months before sampling	11 year May to July mean
1.248212515	CRU	EOBS	PISO.AI	OIPC	11 year May to July mean	11 year May to July mean	Two months before sampling	11 year May to July mean
1.248298532	CRU	CRU	PISO.AI	OIPC	One month before sampling	One month before sampling	At sampling month	Four months before sampling
1.248351574	CRU	CRU	OIPC	PISO.AI	At sampling Month	At sampling month	11 year May to July mean	Two months before sampling
1.248630906	EOBS	CRU	OIPC	OIPC	At sampling Month	At sampling month	Two months before sampling	At sampling month
1.249240131	CRU	CRU	OIPC	PISO.AI	11 year May to July mean	11 year May to July mean	11 year May to July mean	Yearly May to July mean
1.249240131	CRU	EOBS	OIPC	PISO.AI	11 year May to July mean	11 year May to July mean	11 year May to July mean	Yearly May to July mean
1.249455351	EOBS	CRU	OIPC	OIPC	At sampling Month	At sampling month	Yearly May to July mean	Three months before sampling
1.24949163	EOBS	CRU	OIPC	PISO.AI	Mean three months before sampling	Mean three months before sampling	Three months before sampling	One month before sampling
1.249679819	CRU	CRU	OIPC	OIPC	One month before sampling	Two months before sampling	Four months before sampling	At sampling month
1.249870012	CRU	CRU	OIPC	OIPC	Two months before sampling	Two months before sampling	Three months before sampling	At sampling month
1.250059423	CRU	CRU	PISO.AI	OIPC	11 year May to July mean	11 year May to July mean	One month before sampling	At sampling month
1.250059423	CRU	EOBS	PISO.AI	OIPC	11 year May to July mean	11 year May to July mean	One month before sampling	At sampling month
1.250169121	CRU	CRU	OIPC	PISO.AI	11 year May to July mean	11 year May to July mean	At sampling month	Yearly May to July mean
1.250169121	CRU	EOBS	OIPC	PISO.AI	11 year May to July mean	11 year May to July mean	At sampling month	Yearly May to July mean
1.250272139	CRU	CRU	PISO.AI	PISO.AI	One month before sampling	One month before sampling	Mean three months before sampling	At sampling month
1.250339331	CRU	EOBS	OIPC	OIPC	One month before sampling	One month before sampling	At sampling month	11 year May to July mean
1.250367733	EOBS	CRU	PISO.AI	OIPC	One month before sampling	One month before sampling	Two months before sampling	Two months before sampling
1.250468325	CRU	CRU	OIPC	OIPC	At sampling Month	At sampling month	At sampling month	One month before sampling
1.250661258	CRU	CRU	PISO.AI	OIPC	One month before sampling	One month before sampling	Yearly May to July mean	Mean three months before sampling
1.25076252	EOBS	EOBS	OIPC	OIPC	One month before sampling	One month before sampling	Mean three months before sampling	11 year May to July mean
1.250944279	EOBS	CRU	OIPC	PISO.AI	Two months before sampling	Two months before sampling	Three months before sampling	Mean three months before sampling
1.25163643	CRU	CRU	OIPC	OIPC	Two months before sampling	Two months before sampling	Yearly May to July mean	Four months before sampling
1.251822924	CRU	CRU	PISO.AI	OIPC	Two months before sampling	Two months before sampling	Yearly May to July mean	Four months before sampling
1.251940433	CRU	CRU	PISO.AI	OIPC	At sampling Month	At sampling month	11 year May to July mean	Mean three months before sampling
1.252238517	CRU	CRU	PISO.AI	OIPC	At sampling Month	At sampling month	11 year May to July mean	One month before sampling
1.252408056	CRU	CRU	PISO.AI	OIPC	11 year May to July mean	11 year May to July mean	11 year May to July mean	Yearly May to July mean
1.252408056	CRU	EOBS	PISO.AI	OIPC	11 year May to July mean	11 year May to July mean	11 year May to July mean	Yearly May to July mean
1.25305455	CRU	CRU	OIPC	PISO.AI	11 year May to July mean	11 year May to July mean	Two months before sampling	Yearly May to July mean
1.25305455	CRU	EOBS	OIPC	PISO.AI	11 year May to July mean	11 year May to July mean	Two months before sampling	Yearly May to July mean
1.253062362	CRU	CRU	PISO.AI	OIPC	11 year May to July mean	11 year May to July mean	11 year May to July mean	11 year May to July mean
1.253062362	CRU	EOBS	PISO.AI	OIPC	11 year May to July mean	11 year May to July mean	11 year May to July mean	11 year May to July mean
1.253965444	CRU	CRU	PISO.AI	OIPC	One month before sampling	One month before sampling	Yearly May to July mean	One month before sampling
1.254266637	EOBS	CRU	PISO.AI	OIPC	Mean three months before sampling	Mean three months before sampling	Three months before sampling	Mean three months before sampling
1.254680232	CRU	CRU	OIPC	OIPC	One month before sampling	One month before sampling	11 year May to July mean	11 year May to July mean
1.255115338	CRU	CRU	PISO.AI	OIPC	11 year May to July mean	11 year May to July mean	One month before sampling	Two months before sampling
1.255115338	CRU	EOBS	PISO.AI	OIPC	11 year May to July mean	11 year May to July mean	One month before sampling	Two months before sampling
1.255282347	CRU	CRU	OIPC	PISO.AI	At sampling Month	At sampling month	At sampling month	Two months before sampling
1.255450768	EOBS	CRU	OIPC	PISO.AI	One month before sampling	Two months before sampling	Four months before sampling	Four months before sampling
1.25612604	EOBS	CRU	OIPC	OIPC	At sampling Month	At sampling month	Mean three months before sampling	Three months before sampling
1.257677072	EOBS	CRU	OIPC	OIPC	At sampling Month	At sampling month	Mean three months before sampling	Two months before sampling
1.257763307	CRU	EOBS	PISO.AI	OIPC	One month before sampling	One month before sampling	11 year May to July mean	At sampling month
1.257824743	EOBS	CRU	PISO.AI	PISO.AI	Mean three months before sampling	Mean three months before sampling	Three months before sampling	11 year May to July mean
1.258071181	CRU	CRU	PISO.AI	OIPC	One month before sampling	One month before sampling	11 year May to July mean	Mean three months before sampling
1.258909099	CRU	CRU	OIPC	PISO.AI	One month before sampling	One month before sampling	Three months before sampling	At sampling month
1.259298407	CRU	CRU	OIPC	PISO.AI	One month before sampling	One month before sampling	Three months before sampling	Yearly May to July mean
1.259468991	CRU	CRU	PISO.AI	OIPC	11 year May to July mean	11 year May to July mean	One month before sampling	Yearly May to July mean
1.259468991	CRU	EOBS	PISO.AI	OIPC	11 year May to July mean	11 year May to July mean	One month before sampling	Yearly May to July mean
1.25977044	CRU	CRU	PISO.AI	OIPC	11 year May to July mean	11 year May to July mean	Two months before sampling	At sampling month
1.25977044	CRU	EOBS	PISO.AI	OIPC	11 year May to July mean	11 year May to July mean	Two months before sampling	At sampling month
1.259865029	EOBS	EOBS	OIPC	OIPC	One month before sampling	One month before sampling	11 year May to July mean	One month before sampling
1.259936435	CRU	CRU	PISO.AI	PISO.AI	One month before sampling	One month before sampling	Two months before sampling	Four months before sampling
1.260042266	CRU	EOBS	OIPC	OIPC	One month before sampling	One month before sampling	Yearly May to July mean	At sampling month
1.260176724	EOBS	CRU	PISO.AI	OIPC	One month before sampling	One month before sampling	Mean three months before sampling	Two months before sampling
1.260456966	EOBS	EOBS	OIPC	OIPC	One month before sampling	One month before sampling	Yearly May to July mean	At sampling month
1.26062998	CRU	CRU	OIPC	OIPC	One month before sampling	One month before sampling	11 year May to July mean	Yearly May to July mean
1.260853483	EOBS	CRU	PISO.AI	PISO.AI	Mean three months before sampling	Mean three months before sampling	Three months before sampling	Mean three months before sampling
1.261090771	CRU	CRU	OIPC	OIPC	At sampling Month	At sampling month	Yearly May to July mean	At sampling month
1.261203648	CRU	CRU	OIPC	PISO.AI	At sampling Month	At sampling month	At sampling month	One month before sampling
1.261935918	CRU	CRU	PISO.AI	OIPC	11 year May to July mean	11 year May to July mean	One month before sampling	11 year May to July mean
1.261935918	CRU	EOBS	PISO.AI	OIPC	11 year May to July mean	11 year May to July mean	One month before sampling	11 year May to July mean
1.262182829	EOBS	CRU	PISO.AI	PISO.AI	Mean three months before sampling	Mean three months before sampling	Three months before sampling	One month before sampling
1.262253371	EOBS	CRU	OIPC	OIPC	At sampling Month	At sampling month	11 year May to July mean	Three months before sampling
1.262512796	CRU	CRU	OIPC	PISO.AI	At sampling Month	At sampling month	Mean three months before sampling	At sampling month
1.262963725	CRU	CRU	PISO.AI	PISO.AI	At sampling Month	At sampling month	11 year May to July mean	Two months before sampling
1.263098384	CRU	CRU	PISO.AI	OIPC	Two months before sampling	Two months before sampling	Three months before sampling	Yearly May to July mean
1.26313088	CRU	CRU	PISO.AI	OIPC	One month before sampling	One month before sampling	Yearly May to July mean	Four months before sampling
1.263449728	EOBS	EOBS	PISO.AI	OIPC	One month before sampling	One month before sampling	11 year May to July mean	One month before sampling
1.263902293	EOBS	EOBS	OIPC	OIPC	One month before sampling	One month before sampling	Yearly May to July mean	Yearly May to July mean
1.265146931	CRU	CRU	OIPC	OIPC	At sampling Month	At sampling month	11 year May to July mean	At sampling month
1.265706914	CRU	CRU	PISO.AI	PISO.AI	One month before sampling	One month before sampling	One month before sampling	One month before sampling
1.265722237	CRU	CRU	OIPC	PISO.AI	One month before sampling	Two months before sampling	Four months before sampling	At sampling month
1.266026376	CRU	CRU	OIPC	OIPC	Two months before sampling	Two months before sampling	Mean three months before sampling	Four months before sampling
1.266059878	CRU	CRU	PISO.AI	OIPC	One month before sampling	One month before sampling	11 year May to July mean	One month before sampling
1.266083397	CRU	CRU	OIPC	OIPC	11 year May to July mean	11 year May to July mean	At sampling month	At sampling month
1.266083397	CRU	EOBS	OIPC	OIPC	11 year May to July mean	11 year May to July mean	At sampling month	At sampling month
1.266381959	EOBS	EOBS	OIPC	OIPC	One month before sampling	One month before sampling	11 year May to July mean	Mean three months before sampling
1.266400322	CRU	CRU	OIPC	OIPC	At sampling Month	At sampling month	Two months before sampling	At sampling month
1.266461532	EOBS	CRU	OIPC	OIPC	At sampling Month	At sampling month	One month before sampling	Three months before sampling
1.26684374	CRU	CRU	PISO.AI	PISO.AI	One month before sampling	One month before sampling	One month before sampling	Yearly May to July mean
1.267333768	CRU	CRU	OIPC	OIPC	At sampling Month	At sampling month	At sampling month	Yearly May to July mean
1.267351824	CRU	CRU	PISO.AI	PISO.AI	Two months before sampling	Two months before sampling	Three months before sampling	11 year May to July mean
1.268218458	EOBS	EOBS	PISO.AI	OIPC	One month before sampling	One month before sampling	11 year May to July mean	Mean three months before sampling
1.268423935	EOBS	EOBS	OIPC	OIPC	One month before sampling	One month before sampling	One month before sampling	At sampling month
1.268578397	EOBS	CRU	PISO.AI	PISO.AI	Mean three months before sampling	Mean three months before sampling	Three months before sampling	Yearly May to July mean
1.26865523	CRU	EOBS	PISO.AI	OIPC	One month before sampling	One month before sampling	11 year May to July mean	One month before sampling
1.2686666	CRU	CRU	PISO.AI	PISO.AI	One month before sampling	One month before sampling	One month before sampling	At sampling month
1.268687482	EOBS	EOBS	OIPC	OIPC	One month before sampling	One month before sampling	Mean three months before sampling	At sampling month
1.268812679	EOBS	CRU	OIPC	PISO.AI	One month before sampling	Two months before sampling	Four months before sampling	Three months before sampling
1.269388216	CRU	CRU	OIPC	OIPC	At sampling Month	At sampling month	At sampling month	11 year May to July mean
1.269575901	EOBS	EOBS	OIPC	OIPC	One month before sampling	One month before sampling	Yearly May to July mean	11 year May to July mean
1.26965595	CRU	CRU	PISO.AI	PISO.AI	11 year May to July mean	11 year May to July mean	11 year May to July mean	11 year May to July mean
1.26965595	CRU	EOBS	PISO.AI	PISO.AI	11 year May to July mean	11 year May to July mean	11 year May to July mean	11 year May to July mean
1.26968711	CRU	CRU	OIPC	OIPC	One month before sampling	One month before sampling	Three months before sampling	Yearly May to July mean
1.269950669	CRU	CRU	OIPC	PISO.AI	11 year May to July mean	11 year May to July mean	Yearly May to July mean	At sampling month
1.269950669	CRU	EOBS	OIPC	PISO.AI	11 year May to July mean	11 year May to July mean	Yearly May to July mean	At sampling month
1.269978613	EOBS	EOBS	OIPC	OIPC	Two months before sampling	Two months before sampling	Yearly May to July mean	Three months before sampling
1.27022639	EOBS	CRU	OIPC	PISO.AI	One month before sampling	One month before sampling	Mean three months before sampling	Two months before sampling
1.270262303	CRU	CRU	OIPC	PISO.AI	11 year May to July mean	11 year May to July mean	11 year May to July mean	At sampling month
1.270262303	CRU	EOBS	OIPC	PISO.AI	11 year May to July mean	11 year May to July mean	11 year May to July mean	At sampling month
1.270554268	CRU	CRU	PISO.AI	PISO.AI	11 year May to July mean	11 year May to July mean	One month before sampling	11 year May to July mean
1.270554268	CRU	EOBS	PISO.AI	PISO.AI	11 year May to July mean	11 year May to July mean	One month before sampling	11 year May to July mean
1.270693031	EOBS	CRU	PISO.AI	PISO.AI	Mean three months before sampling	Mean three months before sampling	Three months before sampling	At sampling month
1.270778085	CRU	CRU	OIPC	PISO.AI	At sampling Month	At sampling month	One month before sampling	At sampling month
1.270837867	EOBS	EOBS	OIPC	OIPC	One month before sampling	One month before sampling	At sampling month	Yearly May to July mean
1.271069479	CRU	CRU	OIPC	PISO.AI	At sampling Month	At sampling month	Yearly May to July mean	One month before sampling
1.271269929	EOBS	CRU	PISO.AI	OIPC	At sampling Month	At sampling month	11 year May to July mean	Three months before sampling
1.271735712	EOBS	EOBS	OIPC	PISO.AI	One month before sampling	One month before sampling	Yearly May to July mean	11 year May to July mean
1.271748226	CRU	CRU	PISO.AI	PISO.AI	One month before sampling	One month before sampling	Yearly May to July mean	Two months before sampling
1.271907526	CRU	CRU	OIPC	PISO.AI	At sampling Month	At sampling month	Two months before sampling	11 year May to July mean
1.271933899	CRU	CRU	PISO.AI	OIPC	Two months before sampling	Two months before sampling	Three months before sampling	11 year May to July mean
1.272475928	EOBS	CRU	PISO.AI	OIPC	Mean three months before sampling	Mean three months before sampling	Three months before sampling	Yearly May to July mean
1.272672662	CRU	CRU	OIPC	PISO.AI	One month before sampling	Two months before sampling	Four months before sampling	Four months before sampling
1.272803491	EOBS	CRU	PISO.AI	OIPC	Mean three months before sampling	Mean three months before sampling	Three months before sampling	11 year May to July mean
1.272836491	CRU	EOBS	OIPC	OIPC	One month before sampling	One month before sampling	At sampling month	At sampling month
1.272837087	CRU	CRU	OIPC	PISO.AI	At sampling Month	At sampling month	Yearly May to July mean	Mean three months before sampling
1.273017484	CRU	CRU	OIPC	PISO.AI	11 year May to July mean	11 year May to July mean	Two months before sampling	One month before sampling
1.273017484	CRU	EOBS	OIPC	PISO.AI	11 year May to July mean	11 year May to July mean	Two months before sampling	One month before sampling
1.273431718	EOBS	CRU	OIPC	OIPC	At sampling Month	At sampling month	Two months before sampling	One month before sampling
1.273467744	EOBS	EOBS	OIPC	OIPC	One month before sampling	One month before sampling	Yearly May to July mean	Two months before sampling
1.273637743	CRU	CRU	OIPC	OIPC	One month before sampling	One month before sampling	Yearly May to July mean	11 year May to July mean
1.273949495	CRU	EOBS	PISO.AI	PISO.AI	One month before sampling	One month before sampling	11 year May to July mean	11 year May to July mean
1.27395749	EOBS	CRU	OIPC	OIPC	At sampling Month	At sampling month	Two months before sampling	Mean three months before sampling
1.274029047	CRU	CRU	OIPC	PISO.AI	One month before sampling	One month before sampling	11 year May to July mean	Yearly May to July mean
1.274195323	EOBS	EOBS	OIPC	OIPC	One month before sampling	One month before sampling	11 year May to July mean	At sampling month
1.274637685	CRU	CRU	PISO.AI	OIPC	11 year May to July mean	11 year May to July mean	Yearly May to July mean	Two months before sampling
1.274637685	CRU	EOBS	PISO.AI	OIPC	11 year May to July mean	11 year May to July mean	Yearly May to July mean	Two months before sampling
1.274644969	EOBS	CRU	OIPC	OIPC	At sampling Month	At sampling month	One month before sampling	Two months before sampling
1.276380541	EOBS	CRU	OIPC	PISO.AI	At sampling Month	At sampling month	Two months before sampling	One month before sampling
1.276468148	EOBS	CRU	OIPC	PISO.AI	Mean three months before sampling	Mean three months before sampling	Three months before sampling	Mean three months before sampling
1.276472596	EOBS	CRU	OIPC	OIPC	Two months before sampling	Two months before sampling	Three months before sampling	At sampling month
1.276489059	EOBS	EOBS	OIPC	OIPC	One month before sampling	One month before sampling	At sampling month	11 year May to July mean
1.276499945	CRU	CRU	OIPC	OIPC	At sampling Month	At sampling month	Yearly May to July mean	Yearly May to July mean
1.276873786	EOBS	CRU	OIPC	PISO.AI	Mean three months before sampling	Mean three months before sampling	Three months before sampling	Yearly May to July mean
1.277068743	CRU	EOBS	OIPC	OIPC	One month before sampling	One month before sampling	At sampling month	One month before sampling
1.277337608	CRU	EOBS	PISO.AI	OIPC	One month before sampling	One month before sampling	11 year May to July mean	Yearly May to July mean
1.277594929	EOBS	EOBS	OIPC	OIPC	One month before sampling	One month before sampling	11 year May to July mean	Yearly May to July mean
1.277596367	CRU	CRU	OIPC	PISO.AI	At sampling Month	At sampling month	11 year May to July mean	One month before sampling
1.277786563	CRU	CRU	OIPC	PISO.AI	At sampling Month	At sampling month	At sampling month	Mean three months before sampling
1.277814332	CRU	EOBS	OIPC	PISO.AI	One month before sampling	One month before sampling	Yearly May to July mean	11 year May to July mean
1.278356474	EOBS	CRU	OIPC	OIPC	At sampling Month	At sampling month	Mean three months before sampling	Mean three months before sampling
1.278577937	CRU	CRU	OIPC	OIPC	At sampling Month	At sampling month	Yearly May to July mean	11 year May to July mean
1.278781462	CRU	CRU	OIPC	OIPC	At sampling Month	At sampling month	Two months before sampling	Yearly May to July mean
1.27902348	CRU	CRU	OIPC	OIPC	One month before sampling	One month before sampling	Three months before sampling	11 year May to July mean
1.279046463	CRU	EOBS	PISO.AI	OIPC	One month before sampling	One month before sampling	11 year May to July mean	Mean three months before sampling
1.279088624	EOBS	CRU	OIPC	OIPC	11 year May to July mean	At sampling month	Three months before sampling	At sampling month
1.279246359	CRU	EOBS	OIPC	OIPC	One month before sampling	One month before sampling	11 year May to July mean	At sampling month
1.279821166	CRU	CRU	OIPC	PISO.AI	11 year May to July mean	11 year May to July mean	Two months before sampling	At sampling month
1.279821166	CRU	EOBS	OIPC	PISO.AI	11 year May to July mean	11 year May to July mean	Two months before sampling	At sampling month
1.279913677	CRU	CRU	PISO.AI	OIPC	11 year May to July mean	11 year May to July mean	Two months before sampling	One month before sampling
1.279913677	CRU	EOBS	PISO.AI	OIPC	11 year May to July mean	11 year May to July mean	Two months before sampling	One month before sampling
1.280225751	EOBS	CRU	OIPC	PISO.AI	At sampling Month	At sampling month	Two months before sampling	Yearly May to July mean
1.28054519	CRU	CRU	OIPC	OIPC	At sampling Month	At sampling month	11 year May to July mean	Yearly May to July mean
1.280572784	CRU	CRU	OIPC	PISO.AI	At sampling Month	At sampling month	11 year May to July mean	Mean three months before sampling
1.2809147	CRU	EOBS	OIPC	OIPC	One month before sampling	One month before sampling	Yearly May to July mean	One month before sampling
1.281116997	CRU	CRU	PISO.AI	OIPC	11 year May to July mean	11 year May to July mean	Yearly May to July mean	One month before sampling
1.281116997	CRU	EOBS	PISO.AI	OIPC	11 year May to July mean	11 year May to July mean	Yearly May to July mean	One month before sampling
1.281169265	EOBS	EOBS	PISO.AI	OIPC	One month before sampling	One month before sampling	11 year May to July mean	Two months before sampling
1.281290416	CRU	CRU	OIPC	OIPC	One month before sampling	One month before sampling	Yearly May to July mean	Yearly May to July mean
1.281674577	EOBS	CRU	OIPC	OIPC	At sampling Month	At sampling month	Mean three months before sampling	Yearly May to July mean
1.282276926	CRU	CRU	PISO.AI	OIPC	Two months before sampling	Two months before sampling	Three months before sampling	At sampling month
1.282599953	CRU	CRU	PISO.AI	OIPC	11 year May to July mean	11 year May to July mean	Two months before sampling	Mean three months before sampling
1.282599953	CRU	EOBS	PISO.AI	OIPC	11 year May to July mean	11 year May to July mean	Two months before sampling	Mean three months before sampling
1.282615251	EOBS	CRU	OIPC	OIPC	One month before sampling	One month before sampling	Mean three months before sampling	Mean three months before sampling
1.282705015	CRU	CRU	OIPC	PISO.AI	At sampling Month	At sampling month	At sampling month	11 year May to July mean
1.282889743	CRU	EOBS	OIPC	OIPC	One month before sampling	One month before sampling	At sampling month	Mean three months before sampling
1.282905948	EOBS	EOBS	OIPC	OIPC	One month before sampling	One month before sampling	At sampling month	Two months before sampling
1.283168039	CRU	CRU	OIPC	PISO.AI	One month before sampling	One month before sampling	At sampling month	Two months before sampling
1.283352641	CRU	CRU	PISO.AI	OIPC	11 year May to July mean	11 year May to July mean	Yearly May to July mean	Mean three months before sampling
1.283352641	CRU	EOBS	PISO.AI	OIPC	11 year May to July mean	11 year May to July mean	Yearly May to July mean	Mean three months before sampling
1.283417713	EOBS	EOBS	OIPC	PISO.AI	One month before sampling	One month before sampling	At sampling month	11 year May to July mean
1.283874461	EOBS	CRU	PISO.AI	PISO.AI	Mean three months before sampling	Mean three months before sampling	Three months before sampling	Two months before sampling
1.283927206	CRU	CRU	PISO.AI	OIPC	At sampling Month	At sampling month	11 year May to July mean	Three months before sampling
1.284331392	EOBS	CRU	PISO.AI	OIPC	One month before sampling	One month before sampling	One month before sampling	Two months before sampling
1.284399177	CRU	CRU	OIPC	OIPC	At sampling Month	At sampling month	11 year May to July mean	11 year May to July mean
1.284526957	EOBS	EOBS	OIPC	PISO.AI	One month before sampling	One month before sampling	Yearly May to July mean	Two months before sampling
1.284679549	EOBS	EOBS	OIPC	PISO.AI	One month before sampling	One month before sampling	One month before sampling	Yearly May to July mean
1.28487311	EOBS	CRU	OIPC	OIPC	At sampling Month	At sampling month	Mean three months before sampling	11 year May to July mean
1.284887215	EOBS	CRU	OIPC	PISO.AI	One month before sampling	One month before sampling	Mean three months before sampling	One month before sampling
1.285095857	EOBS	EOBS	OIPC	OIPC	One month before sampling	One month before sampling	At sampling month	One month before sampling
1.285099179	EOBS	EOBS	OIPC	OIPC	One month before sampling	One month before sampling	11 year May to July mean	11 year May to July mean
1.285180344	EOBS	EOBS	OIPC	OIPC	Two months before sampling	Two months before sampling	11 year May to July mean	Three months before sampling
1.285347206	EOBS	EOBS	OIPC	OIPC	One month before sampling	One month before sampling	At sampling month	Mean three months before sampling
1.285417412	CRU	CRU	OIPC	OIPC	One month before sampling	One month before sampling	11 year May to July mean	At sampling month
1.285749545	CRU	CRU	PISO.AI	PISO.AI	11 year May to July mean	11 year May to July mean	One month before sampling	Two months before sampling
1.285749545	CRU	EOBS	PISO.AI	PISO.AI	11 year May to July mean	11 year May to July mean	One month before sampling	Two months before sampling
1.286061669	EOBS	EOBS	OIPC	PISO.AI	One month before sampling	One month before sampling	11 year May to July mean	11 year May to July mean
1.286110903	CRU	EOBS	OIPC	OIPC	One month before sampling	One month before sampling	Yearly May to July mean	Yearly May to July mean
1.286266054	CRU	CRU	PISO.AI	PISO.AI	11 year May to July mean	11 year May to July mean	Mean three months before sampling	One month before sampling
1.286266054	CRU	EOBS	PISO.AI	PISO.AI	11 year May to July mean	11 year May to July mean	Mean three months before sampling	One month before sampling
1.286405378	CRU	EOBS	PISO.AI	OIPC	One month before sampling	One month before sampling	11 year May to July mean	11 year May to July mean
1.286666462	CRU	CRU	OIPC	PISO.AI	11 year May to July mean	11 year May to July mean	Two months before sampling	Mean three months before sampling
1.286666462	CRU	EOBS	OIPC	PISO.AI	11 year May to July mean	11 year May to July mean	Two months before sampling	Mean three months before sampling
1.286737179	EOBS	CRU	OIPC	OIPC	At sampling Month	At sampling month	Mean three months before sampling	One month before sampling
1.287013152	CRU	EOBS	OIPC	PISO.AI	One month before sampling	One month before sampling	One month before sampling	11 year May to July mean
1.287146129	CRU	CRU	OIPC	PISO.AI	One month before sampling	One month before sampling	11 year May to July mean	11 year May to July mean
1.287985787	CRU	CRU	OIPC	PISO.AI	At sampling Month	At sampling month	Yearly May to July mean	11 year May to July mean
1.289048991	CRU	CRU	PISO.AI	PISO.AI	11 year May to July mean	11 year May to July mean	Mean three months before sampling	Mean three months before sampling
1.289048991	CRU	EOBS	PISO.AI	PISO.AI	11 year May to July mean	11 year May to July mean	Mean three months before sampling	Mean three months before sampling
1.289630547	CRU	CRU	PISO.AI	PISO.AI	11 year May to July mean	11 year May to July mean	Mean three months before sampling	Two months before sampling
1.289630547	CRU	EOBS	PISO.AI	PISO.AI	11 year May to July mean	11 year May to July mean	Mean three months before sampling	Two months before sampling
1.290159038	CRU	CRU	PISO.AI	OIPC	At sampling Month	At sampling month	Mean three months before sampling	One month before sampling
1.290313745	CRU	CRU	OIPC	PISO.AI	One month before sampling	One month before sampling	Three months before sampling	One month before sampling
1.29041433	CRU	EOBS	OIPC	OIPC	Two months before sampling	Two months before sampling	Yearly May to July mean	Two months before sampling
1.290602945	CRU	CRU	PISO.AI	PISO.AI	11 year May to July mean	11 year May to July mean	11 year May to July mean	Yearly May to July mean
1.290602945	CRU	EOBS	PISO.AI	PISO.AI	11 year May to July mean	11 year May to July mean	11 year May to July mean	Yearly May to July mean
1.290736442	CRU	CRU	OIPC	OIPC	At sampling Month	At sampling month	Two months before sampling	11 year May to July mean
1.291005302	EOBS	CRU	OIPC	OIPC	One month before sampling	One month before sampling	Three months before sampling	Two months before sampling
1.291023502	CRU	EOBS	PISO.AI	OIPC	Two months before sampling	Two months before sampling	11 year May to July mean	Three months before sampling
1.291106161	EOBS	CRU	OIPC	PISO.AI	At sampling Month	At sampling month	Two months before sampling	Mean three months before sampling
1.291331114	EOBS	CRU	OIPC	OIPC	One month before sampling	Two months before sampling	Four months before sampling	Two months before sampling
1.29140581	EOBS	EOBS	PISO.AI	OIPC	One month before sampling	One month before sampling	11 year May to July mean	Yearly May to July mean
1.291732122	CRU	CRU	OIPC	PISO.AI	One month before sampling	One month before sampling	Yearly May to July mean	Yearly May to July mean
1.29198607	EOBS	EOBS	PISO.AI	OIPC	One month before sampling	One month before sampling	11 year May to July mean	At sampling month
1.292058886	CRU	EOBS	OIPC	OIPC	Two months before sampling	Two months before sampling	Yearly May to July mean	Three months before sampling
1.292437648	CRU	CRU	PISO.AI	OIPC	At sampling Month	At sampling month	Mean three months before sampling	Mean three months before sampling
1.292601732	CRU	EOBS	OIPC	OIPC	One month before sampling	One month before sampling	Yearly May to July mean	Mean three months before sampling
1.2926306	CRU	CRU	OIPC	PISO.AI	At sampling Month	At sampling month	11 year May to July mean	11 year May to July mean
1.293103189	CRU	CRU	PISO.AI	PISO.AI	11 year May to July mean	11 year May to July mean	11 year May to July mean	Three months before sampling
1.293103189	CRU	EOBS	PISO.AI	PISO.AI	11 year May to July mean	11 year May to July mean	11 year May to July mean	Three months before sampling
1.29341258	CRU	CRU	PISO.AI	PISO.AI	One month before sampling	One month before sampling	11 year May to July mean	Mean three months before sampling
1.293796389	CRU	CRU	OIPC	OIPC	11 year May to July mean	11 year May to July mean	Two months before sampling	One month before sampling
1.293796389	CRU	EOBS	OIPC	OIPC	11 year May to July mean	11 year May to July mean	Two months before sampling	One month before sampling
1.29385745	EOBS	CRU	OIPC	PISO.AI	At sampling Month	At sampling month	Mean three months before sampling	One month before sampling
1.294252938	EOBS	EOBS	OIPC	PISO.AI	One month before sampling	One month before sampling	Mean three months before sampling	Yearly May to July mean
1.294360387	EOBS	CRU	OIPC	PISO.AI	One month before sampling	One month before sampling	Mean three months before sampling	Mean three months before sampling
1.294398214	CRU	EOBS	OIPC	OIPC	One month before sampling	One month before sampling	Yearly May to July mean	11 year May to July mean
1.294929321	CRU	CRU	OIPC	OIPC	Two months before sampling	Two months before sampling	Two months before sampling	Four months before sampling
1.295172412	CRU	CRU	OIPC	OIPC	Two months before sampling	Two months before sampling	Three months before sampling	Mean three months before sampling
1.295769477	CRU	CRU	OIPC	PISO.AI	One month before sampling	One month before sampling	11 year May to July mean	At sampling month
1.295871449	EOBS	CRU	OIPC	OIPC	One month before sampling	One month before sampling	Mean three months before sampling	One month before sampling
1.29588645	CRU	CRU	OIPC	PISO.AI	Mean three months before sampling	Mean three months before sampling	Two months before sampling	Three months before sampling
1.296148911	CRU	EOBS	OIPC	PISO.AI	One month before sampling	One month before sampling	At sampling month	Yearly May to July mean
1.296299283	CRU	CRU	OIPC	PISO.AI	11 year May to July mean	11 year May to July mean	At sampling month	At sampling month
1.296299283	CRU	EOBS	OIPC	PISO.AI	11 year May to July mean	11 year May to July mean	At sampling month	At sampling month
1.296464461	CRU	EOBS	OIPC	OIPC	One month before sampling	One month before sampling	One month before sampling	Yearly May to July mean
1.296479571	EOBS	EOBS	OIPC	OIPC	One month before sampling	One month before sampling	One month before sampling	Mean three months before sampling
1.296489236	EOBS	EOBS	OIPC	OIPC	One month before sampling	One month before sampling	Mean three months before sampling	One month before sampling
1.296886221	CRU	CRU	PISO.AI	OIPC	At sampling Month	At sampling month	One month before sampling	One month before sampling
1.296896723	EOBS	EOBS	PISO.AI	OIPC	Two months before sampling	Two months before sampling	11 year May to July mean	Three months before sampling
1.296952574	CRU	CRU	PISO.AI	OIPC	At sampling Month	At sampling month	Two months before sampling	Yearly May to July mean
1.297053046	CRU	CRU	PISO.AI	PISO.AI	One month before sampling	One month before sampling	11 year May to July mean	One month before sampling
1.297105522	EOBS	EOBS	OIPC	OIPC	One month before sampling	One month before sampling	11 year May to July mean	Two months before sampling
1.297468854	CRU	EOBS	OIPC	PISO.AI	One month before sampling	One month before sampling	11 year May to July mean	11 year May to July mean
1.29766945	EOBS	EOBS	PISO.AI	OIPC	One month before sampling	One month before sampling	11 year May to July mean	11 year May to July mean
1.297864836	CRU	CRU	PISO.AI	PISO.AI	11 year May to July mean	11 year May to July mean	Two months before sampling	One month before sampling
1.297864836	CRU	EOBS	PISO.AI	PISO.AI	11 year May to July mean	11 year May to July mean	Two months before sampling	One month before sampling
1.298029806	EOBS	CRU	PISO.AI	PISO.AI	One month before sampling	One month before sampling	Yearly May to July mean	Three months before sampling
1.298224998	CRU	CRU	OIPC	OIPC	11 year May to July mean	11 year May to July mean	Two months before sampling	Mean three months before sampling
1.298224998	CRU	EOBS	OIPC	OIPC	11 year May to July mean	11 year May to July mean	Two months before sampling	Mean three months before sampling
1.298344143	EOBS	CRU	OIPC	PISO.AI	11 year May to July mean	At sampling month	Three months before sampling	11 year May to July mean
1.298495501	EOBS	EOBS	OIPC	PISO.AI	One month before sampling	One month before sampling	One month before sampling	At sampling month
1.298516535	CRU	CRU	PISO.AI	OIPC	At sampling Month	At sampling month	11 year May to July mean	At sampling month
1.298830408	EOBS	CRU	OIPC	OIPC	11 year May to July mean	At sampling month	Three months before sampling	Yearly May to July mean
1.298850002	CRU	CRU	PISO.AI	OIPC	At sampling Month	At sampling month	One month before sampling	Mean three months before sampling
1.299203331	EOBS	EOBS	OIPC	PISO.AI	One month before sampling	One month before sampling	Yearly May to July mean	Mean three months before sampling
1.299213834	CRU	CRU	OIPC	PISO.AI	One month before sampling	One month before sampling	Three months before sampling	Mean three months before sampling
1.299269153	EOBS	CRU	OIPC	PISO.AI	At sampling Month	At sampling month	Mean three months before sampling	Two months before sampling
1.299293883	EOBS	EOBS	OIPC	OIPC	One month before sampling	One month before sampling	Mean three months before sampling	Mean three months before sampling
1.299410783	CRU	CRU	PISO.AI	PISO.AI	At sampling Month	At sampling month	Two months before sampling	11 year May to July mean
1.299583452	EOBS	CRU	OIPC	OIPC	11 year May to July mean	At sampling month	Two months before sampling	Three months before sampling
1.300194567	CRU	EOBS	OIPC	OIPC	Two months before sampling	Two months before sampling	11 year May to July mean	Two months before sampling
1.300217066	CRU	CRU	OIPC	OIPC	11 year May to July mean	11 year May to July mean	Mean three months before sampling	Three months before sampling
1.300217066	CRU	EOBS	OIPC	OIPC	11 year May to July mean	11 year May to July mean	Mean three months before sampling	Three months before sampling
1.300274868	EOBS	EOBS	OIPC	OIPC	One month before sampling	One month before sampling	One month before sampling	One month before sampling
1.300561734	EOBS	CRU	OIPC	PISO.AI	At sampling Month	At sampling month	Mean three months before sampling	11 year May to July mean
1.300833837	CRU	CRU	OIPC	OIPC	11 year May to July mean	11 year May to July mean	One month before sampling	Three months before sampling
1.300833837	CRU	EOBS	OIPC	OIPC	11 year May to July mean	11 year May to July mean	One month before sampling	Three months before sampling
1.301458615	CRU	CRU	PISO.AI	PISO.AI	At sampling Month	At sampling month	11 year May to July mean	One month before sampling
1.30181403	EOBS	EOBS	PISO.AI	PISO.AI	One month before sampling	One month before sampling	11 year May to July mean	11 year May to July mean
1.301872171	EOBS	CRU	OIPC	OIPC	Two months before sampling	Two months before sampling	Three months before sampling	Mean three months before sampling
1.301876192	CRU	CRU	OIPC	OIPC	At sampling Month	At sampling month	Yearly May to July mean	Three months before sampling
1.30198476	CRU	CRU	PISO.AI	PISO.AI	11 year May to July mean	11 year May to July mean	Mean three months before sampling	Yearly May to July mean
1.30198476	CRU	EOBS	PISO.AI	PISO.AI	11 year May to July mean	11 year May to July mean	Mean three months before sampling	Yearly May to July mean
1.302889034	CRU	CRU	PISO.AI	PISO.AI	At sampling Month	At sampling month	11 year May to July mean	Mean three months before sampling
1.303078084	CRU	CRU	PISO.AI	OIPC	At sampling Month	At sampling month	Mean three months before sampling	At sampling month
1.303101902	EOBS	EOBS	PISO.AI	PISO.AI	One month before sampling	One month before sampling	11 year May to July mean	Two months before sampling
1.303248152	EOBS	EOBS	OIPC	PISO.AI	One month before sampling	One month before sampling	Mean three months before sampling	At sampling month
1.303261621	CRU	CRU	OIPC	OIPC	At sampling Month	At sampling month	At sampling month	At sampling month
1.303286299	CRU	EOBS	OIPC	PISO.AI	One month before sampling	One month before sampling	Mean three months before sampling	11 year May to July mean
1.303489628	CRU	CRU	OIPC	PISO.AI	11 year May to July mean	11 year May to July mean	Yearly May to July mean	Three months before sampling
1.303489628	CRU	EOBS	OIPC	PISO.AI	11 year May to July mean	11 year May to July mean	Yearly May to July mean	Three months before sampling
1.303802477	EOBS	CRU	OIPC	PISO.AI	Mean three months before sampling	Mean three months before sampling	Three months before sampling	Two months before sampling
1.303833603	EOBS	CRU	OIPC	PISO.AI	One month before sampling	One month before sampling	One month before sampling	Two months before sampling
1.30384353	EOBS	CRU	OIPC	OIPC	At sampling Month	At sampling month	One month before sampling	Mean three months before sampling
1.303887393	CRU	CRU	PISO.AI	OIPC	Two months before sampling	Two months before sampling	11 year May to July mean	Four months before sampling
1.30390865	CRU	CRU	PISO.AI	OIPC	11 year May to July mean	11 year May to July mean	Mean three months before sampling	Three months before sampling
1.30390865	CRU	EOBS	PISO.AI	OIPC	11 year May to July mean	11 year May to July mean	Mean three months before sampling	Three months before sampling
1.304115089	CRU	CRU	PISO.AI	PISO.AI	Two months before sampling	Two months before sampling	Three months before sampling	Yearly May to July mean
1.304132297	EOBS	CRU	OIPC	OIPC	At sampling Month	At sampling month	One month before sampling	Yearly May to July mean
1.304252556	CRU	EOBS	OIPC	OIPC	One month before sampling	One month before sampling	11 year May to July mean	One month before sampling
1.304326654	CRU	CRU	OIPC	PISO.AI	At sampling Month	At sampling month	At sampling month	Yearly May to July mean
1.304927288	CRU	EOBS	OIPC	OIPC	One month before sampling	One month before sampling	11 year May to July mean	Yearly May to July mean
1.305035281	CRU	CRU	PISO.AI	OIPC	At sampling Month	At sampling month	Mean three months before sampling	Yearly May to July mean
1.305173066	EOBS	EOBS	OIPC	PISO.AI	One month before sampling	One month before sampling	11 year May to July mean	Two months before sampling
1.305554574	EOBS	CRU	OIPC	OIPC	At sampling Month	At sampling month	Yearly May to July mean	Two months before sampling
1.305581022	CRU	CRU	OIPC	OIPC	One month before sampling	One month before sampling	Yearly May to July mean	At sampling month
1.305969516	EOBS	CRU	OIPC	OIPC	One month before sampling	One month before sampling	11 year May to July mean	Two months before sampling
1.306116349	CRU	CRU	PISO.AI	OIPC	At sampling Month	At sampling month	Two months before sampling	11 year May to July mean
1.306466841	CRU	EOBS	OIPC	PISO.AI	One month before sampling	One month before sampling	At sampling month	Mean three months before sampling
1.306507476	CRU	CRU	PISO.AI	OIPC	11 year May to July mean	11 year May to July mean	Yearly May to July mean	Three months before sampling
1.306507476	CRU	EOBS	PISO.AI	OIPC	11 year May to July mean	11 year May to July mean	Yearly May to July mean	Three months before sampling
1.306689852	CRU	CRU	OIPC	PISO.AI	One month before sampling	One month before sampling	Yearly May to July mean	11 year May to July mean
1.306874199	EOBS	CRU	OIPC	OIPC	At sampling Month	At sampling month	One month before sampling	11 year May to July mean
1.30688099	CRU	CRU	OIPC	PISO.AI	11 year May to July mean	11 year May to July mean	At sampling month	Four months before sampling
1.30688099	CRU	EOBS	OIPC	PISO.AI	11 year May to July mean	11 year May to July mean	At sampling month	Four months before sampling
1.307382578	EOBS	CRU	OIPC	OIPC	11 year May to July mean	At sampling month	Mean three months before sampling	Three months before sampling
1.307641189	CRU	CRU	PISO.AI	OIPC	At sampling Month	At sampling month	Two months before sampling	At sampling month
1.307991045	EOBS	CRU	OIPC	OIPC	One month before sampling	Two months before sampling	Four months before sampling	Yearly May to July mean
1.308066552	EOBS	CRU	PISO.AI	PISO.AI	One month before sampling	One month before sampling	At sampling month	Three months before sampling
1.308208561	EOBS	CRU	OIPC	OIPC	One month before sampling	One month before sampling	Two months before sampling	Four months before sampling
1.30842328	CRU	CRU	PISO.AI	PISO.AI	11 year May to July mean	11 year May to July mean	Two months before sampling	Yearly May to July mean
1.30842328	CRU	EOBS	PISO.AI	PISO.AI	11 year May to July mean	11 year May to July mean	Two months before sampling	Yearly May to July mean
1.308506038	EOBS	CRU	OIPC	PISO.AI	At sampling Month	At sampling month	Mean three months before sampling	Mean three months before sampling
1.308579274	CRU	CRU	OIPC	OIPC	One month before sampling	One month before sampling	At sampling month	Mean three months before sampling
1.308605972	EOBS	EOBS	OIPC	PISO.AI	One month before sampling	One month before sampling	One month before sampling	Mean three months before sampling
1.308757217	EOBS	CRU	OIPC	PISO.AI	One month before sampling	Two months before sampling	Four months before sampling	One month before sampling
1.308939027	CRU	EOBS	OIPC	PISO.AI	One month before sampling	One month before sampling	At sampling month	At sampling month
1.3090183	CRU	CRU	PISO.AI	OIPC	At sampling Month	At sampling month	One month before sampling	At sampling month
1.309114595	CRU	EOBS	OIPC	OIPC	One month before sampling	One month before sampling	One month before sampling	11 year May to July mean
1.309124422	EOBS	CRU	OIPC	PISO.AI	Mean three months before sampling	Mean three months before sampling	Three months before sampling	At sampling month
1.309276509	CRU	CRU	PISO.AI	PISO.AI	Two months before sampling	Two months before sampling	Three months before sampling	At sampling month
1.309445048	CRU	EOBS	OIPC	OIPC	Two months before sampling	Two months before sampling	11 year May to July mean	Three months before sampling
1.309692713	EOBS	CRU	OIPC	OIPC	11 year May to July mean	At sampling month	Three months before sampling	11 year May to July mean
1.310238662	CRU	CRU	PISO.AI	PISO.AI	Two months before sampling	Two months before sampling	One month before sampling	Four months before sampling
1.310338048	EOBS	CRU	OIPC	OIPC	At sampling Month	At sampling month	11 year May to July mean	Two months before sampling
1.310452492	CRU	CRU	PISO.AI	OIPC	At sampling Month	At sampling month	11 year May to July mean	Yearly May to July mean
1.310507398	CRU	CRU	PISO.AI	PISO.AI	11 year May to July mean	11 year May to July mean	11 year May to July mean	At sampling month
1.310507398	CRU	EOBS	PISO.AI	PISO.AI	11 year May to July mean	11 year May to July mean	11 year May to July mean	At sampling month
1.310662179	CRU	CRU	PISO.AI	OIPC	At sampling Month	At sampling month	Mean three months before sampling	11 year May to July mean
1.310696144	EOBS	CRU	OIPC	OIPC	One month before sampling	One month before sampling	Mean three months before sampling	11 year May to July mean
1.310726533	CRU	CRU	OIPC	OIPC	Two months before sampling	Two months before sampling	Three months before sampling	One month before sampling
1.31098089	EOBS	CRU	PISO.AI	OIPC	Two months before sampling	Two months before sampling	One month before sampling	Four months before sampling
1.31126672	CRU	EOBS	OIPC	OIPC	One month before sampling	One month before sampling	One month before sampling	At sampling month
1.311336069	EOBS	CRU	PISO.AI	OIPC	Mean three months before sampling	Mean three months before sampling	Three months before sampling	Two months before sampling
1.312223633	EOBS	CRU	OIPC	PISO.AI	At sampling Month	At sampling month	Two months before sampling	At sampling month
1.312231409	EOBS	CRU	OIPC	OIPC	One month before sampling	Two months before sampling	Four months before sampling	11 year May to July mean
1.312242718	CRU	CRU	PISO.AI	PISO.AI	At sampling Month	At sampling month	Mean three months before sampling	11 year May to July mean
1.312361036	CRU	CRU	PISO.AI	PISO.AI	11 year May to July mean	11 year May to July mean	One month before sampling	Mean three months before sampling
1.312361036	CRU	EOBS	PISO.AI	PISO.AI	11 year May to July mean	11 year May to July mean	One month before sampling	Mean three months before sampling
1.312610508	EOBS	CRU	OIPC	PISO.AI	One month before sampling	Two months before sampling	Four months before sampling	Two months before sampling
1.31279405	CRU	CRU	OIPC	PISO.AI	At sampling Month	At sampling month	Two months before sampling	Yearly May to July mean
1.312803087	CRU	CRU	OIPC	PISO.AI	Two months before sampling	Two months before sampling	Two months before sampling	Four months before sampling
1.312829978	CRU	CRU	OIPC	OIPC	Two months before sampling	Two months before sampling	One month before sampling	Four months before sampling
1.313102374	CRU	CRU	PISO.AI	OIPC	At sampling Month	At sampling month	11 year May to July mean	11 year May to July mean
1.313244977	CRU	CRU	OIPC	PISO.AI	At sampling Month	One month before sampling	Three months before sampling	Three months before sampling
1.313273182	EOBS	CRU	PISO.AI	OIPC	One month before sampling	One month before sampling	Two months before sampling	Mean three months before sampling
1.313656084	CRU	CRU	OIPC	PISO.AI	One month before sampling	One month before sampling	At sampling month	One month before sampling
1.314199695	CRU	EOBS	OIPC	OIPC	One month before sampling	One month before sampling	Mean three months before sampling	Yearly May to July mean
1.314495376	CRU	CRU	PISO.AI	OIPC	At sampling Month	At sampling month	Mean three months before sampling	Two months before sampling
1.314738025	CRU	CRU	OIPC	PISO.AI	One month before sampling	One month before sampling	Yearly May to July mean	At sampling month
1.314928759	EOBS	CRU	OIPC	OIPC	One month before sampling	One month before sampling	Mean three months before sampling	Yearly May to July mean
1.314966545	CRU	EOBS	OIPC	OIPC	One month before sampling	One month before sampling	11 year May to July mean	11 year May to July mean
1.314982388	EOBS	CRU	OIPC	PISO.AI	At sampling Month	At sampling month	One month before sampling	One month before sampling
1.315140477	EOBS	CRU	OIPC	OIPC	One month before sampling	Two months before sampling	Four months before sampling	Mean three months before sampling
1.315843861	EOBS	EOBS	OIPC	PISO.AI	One month before sampling	One month before sampling	Mean three months before sampling	Mean three months before sampling
1.316037496	EOBS	EOBS	OIPC	PISO.AI	One month before sampling	One month before sampling	11 year May to July mean	Mean three months before sampling
1.31608278	EOBS	CRU	OIPC	OIPC	Two months before sampling	Two months before sampling	Two months before sampling	Four months before sampling
1.316138042	CRU	EOBS	OIPC	OIPC	One month before sampling	One month before sampling	11 year May to July mean	Mean three months before sampling
1.316268105	CRU	CRU	OIPC	PISO.AI	Two months before sampling	Two months before sampling	Three months before sampling	Two months before sampling
1.316804127	CRU	CRU	PISO.AI	OIPC	11 year May to July mean	11 year May to July mean	One month before sampling	Three months before sampling
1.316804127	CRU	EOBS	PISO.AI	OIPC	11 year May to July mean	11 year May to July mean	One month before sampling	Three months before sampling
1.317083829	CRU	EOBS	OIPC	OIPC	Two months before sampling	Two months before sampling	Yearly May to July mean	11 year May to July mean
1.317283139	CRU	CRU	PISO.AI	PISO.AI	One month before sampling	One month before sampling	At sampling month	Two months before sampling
1.317434078	EOBS	CRU	OIPC	PISO.AI	At sampling Month	At sampling month	One month before sampling	Two months before sampling
1.317824953	EOBS	CRU	OIPC	OIPC	Two months before sampling	Two months before sampling	Three months before sampling	One month before sampling
1.318018252	EOBS	EOBS	OIPC	PISO.AI	One month before sampling	One month before sampling	At sampling month	Two months before sampling
1.318175427	CRU	EOBS	OIPC	OIPC	Two months before sampling	Two months before sampling	11 year May to July mean	Yearly May to July mean
1.318317546	CRU	EOBS	OIPC	OIPC	Two months before sampling	Two months before sampling	Yearly May to July mean	Yearly May to July mean
1.318482486	EOBS	CRU	OIPC	OIPC	At sampling Month	At sampling month	One month before sampling	One month before sampling
1.318483771	EOBS	CRU	OIPC	PISO.AI	At sampling Month	At sampling month	Two months before sampling	Two months before sampling
1.318591042	EOBS	CRU	OIPC	OIPC	At sampling Month	At sampling month	Mean three months before sampling	At sampling month
1.318768084	CRU	EOBS	OIPC	OIPC	Two months before sampling	Two months before sampling	11 year May to July mean	11 year May to July mean
1.319393766	EOBS	EOBS	OIPC	OIPC	One month before sampling	One month before sampling	At sampling month	At sampling month
1.319475734	EOBS	CRU	PISO.AI	OIPC	One month before sampling	One month before sampling	Two months before sampling	One month before sampling
1.319708299	EOBS	CRU	OIPC	PISO.AI	One month before sampling	Two months before sampling	Four months before sampling	Mean three months before sampling
1.320014351	EOBS	EOBS	OIPC	PISO.AI	One month before sampling	One month before sampling	At sampling month	Mean three months before sampling
1.320153141	EOBS	CRU	OIPC	PISO.AI	Mean three months before sampling	Mean three months before sampling	Two months before sampling	Four months before sampling
1.320316789	CRU	CRU	OIPC	OIPC	One month before sampling	One month before sampling	At sampling month	One month before sampling
1.32048356	CRU	EOBS	PISO.AI	OIPC	Two months before sampling	Two months before sampling	11 year May to July mean	Two months before sampling
1.320584844	CRU	CRU	PISO.AI	OIPC	One month before sampling	One month before sampling	At sampling month	Mean three months before sampling
1.320733539	CRU	EOBS	OIPC	OIPC	Two months before sampling	Two months before sampling	Yearly May to July mean	Mean three months before sampling
1.320881478	EOBS	CRU	OIPC	PISO.AI	One month before sampling	One month before sampling	One month before sampling	One month before sampling
1.320932342	CRU	CRU	PISO.AI	OIPC	At sampling Month	At sampling month	One month before sampling	Two months before sampling
1.321107227	EOBS	EOBS	OIPC	PISO.AI	One month before sampling	One month before sampling	Yearly May to July mean	At sampling month
1.321441434	CRU	CRU	OIPC	PISO.AI	At sampling Month	At sampling month	Yearly May to July mean	Yearly May to July mean
1.321466609	EOBS	CRU	OIPC	PISO.AI	One month before sampling	One month before sampling	Mean three months before sampling	Yearly May to July mean
1.321779572	EOBS	CRU	OIPC	OIPC	One month before sampling	One month before sampling	Yearly May to July mean	Two months before sampling
1.321851451	CRU	EOBS	PISO.AI	PISO.AI	One month before sampling	One month before sampling	11 year May to July mean	Mean three months before sampling
1.322246643	CRU	CRU	PISO.AI	PISO.AI	11 year May to July mean	11 year May to July mean	Two months before sampling	At sampling month
1.322246643	CRU	EOBS	PISO.AI	PISO.AI	11 year May to July mean	11 year May to July mean	Two months before sampling	At sampling month
1.322254565	EOBS	EOBS	PISO.AI	PISO.AI	One month before sampling	One month before sampling	11 year May to July mean	Mean three months before sampling
1.322654777	EOBS	CRU	OIPC	PISO.AI	At sampling Month	At sampling month	Mean three months before sampling	Yearly May to July mean
1.322673385	EOBS	CRU	OIPC	OIPC	One month before sampling	One month before sampling	One month before sampling	Mean three months before sampling
1.322878448	CRU	EOBS	OIPC	OIPC	One month before sampling	One month before sampling	Mean three months before sampling	At sampling month
1.323142545	CRU	CRU	OIPC	OIPC	At sampling Month	At sampling month	11 year May to July mean	Three months before sampling
1.323482643	CRU	CRU	PISO.AI	PISO.AI	At sampling Month	At sampling month	11 year May to July mean	11 year May to July mean
1.323647576	CRU	EOBS	PISO.AI	PISO.AI	One month before sampling	One month before sampling	11 year May to July mean	Two months before sampling
1.323732019	CRU	CRU	PISO.AI	OIPC	One month before sampling	Two months before sampling	Four months before sampling	Four months before sampling
1.32374881	EOBS	CRU	OIPC	PISO.AI	At sampling Month	At sampling month	One month before sampling	11 year May to July mean
1.323762685	EOBS	CRU	PISO.AI	OIPC	Two months before sampling	Two months before sampling	Three months before sampling	Yearly May to July mean
1.323858854	CRU	CRU	OIPC	PISO.AI	11 year May to July mean	11 year May to July mean	11 year May to July mean	Three months before sampling
1.323858854	CRU	EOBS	OIPC	PISO.AI	11 year May to July mean	11 year May to July mean	11 year May to July mean	Three months before sampling
1.323992958	EOBS	CRU	OIPC	PISO.AI	One month before sampling	Two months before sampling	Four months before sampling	11 year May to July mean
1.324149479	CRU	CRU	OIPC	PISO.AI	At sampling Month	At sampling month	Two months before sampling	One month before sampling
1.324392218	CRU	EOBS	OIPC	PISO.AI	One month before sampling	One month before sampling	At sampling month	One month before sampling
1.324412869	CRU	CRU	PISO.AI	OIPC	11 year May to July mean	11 year May to July mean	Yearly May to July mean	At sampling month
1.324412869	CRU	EOBS	PISO.AI	OIPC	11 year May to July mean	11 year May to July mean	Yearly May to July mean	At sampling month
1.324465459	CRU	CRU	OIPC	PISO.AI	One month before sampling	One month before sampling	At sampling month	Mean three months before sampling
1.325046094	CRU	CRU	PISO.AI	OIPC	At sampling Month	At sampling month	One month before sampling	Yearly May to July mean
1.325331586	CRU	EOBS	OIPC	OIPC	Two months before sampling	Two months before sampling	11 year May to July mean	Mean three months before sampling
1.325403068	EOBS	EOBS	OIPC	PISO.AI	One month before sampling	One month before sampling	One month before sampling	One month before sampling
1.325450449	EOBS	CRU	OIPC	OIPC	One month before sampling	Two months before sampling	Four months before sampling	One month before sampling
1.325643417	CRU	EOBS	OIPC	PISO.AI	One month before sampling	One month before sampling	At sampling month	Two months before sampling
1.32599362	EOBS	CRU	OIPC	PISO.AI	Two months before sampling	Two months before sampling	Three months before sampling	Two months before sampling
1.326133041	EOBS	CRU	OIPC	OIPC	Mean three months before sampling	Mean three months before sampling	Three months before sampling	At sampling month
1.326368069	EOBS	EOBS	OIPC	PISO.AI	One month before sampling	One month before sampling	At sampling month	Yearly May to July mean
1.326637257	CRU	CRU	PISO.AI	OIPC	At sampling Month	At sampling month	Two months before sampling	One month before sampling
1.327083282	CRU	EOBS	OIPC	OIPC	One month before sampling	One month before sampling	Mean three months before sampling	11 year May to July mean
1.327123	CRU	EOBS	PISO.AI	PISO.AI	One month before sampling	One month before sampling	11 year May to July mean	At sampling month
1.327261926	EOBS	CRU	OIPC	PISO.AI	One month before sampling	Two months before sampling	Four months before sampling	Yearly May to July mean
1.327262985	EOBS	CRU	OIPC	OIPC	At sampling Month	At sampling month	Two months before sampling	Two months before sampling
1.32733021	EOBS	CRU	PISO.AI	OIPC	One month before sampling	One month before sampling	Two months before sampling	11 year May to July mean
1.327494521	CRU	CRU	PISO.AI	PISO.AI	11 year May to July mean	11 year May to July mean	Two months before sampling	Mean three months before sampling
1.327494521	CRU	EOBS	PISO.AI	PISO.AI	11 year May to July mean	11 year May to July mean	Two months before sampling	Mean three months before sampling
1.327519231	CRU	CRU	PISO.AI	PISO.AI	11 year May to July mean	11 year May to July mean	Mean three months before sampling	At sampling month
1.327519231	CRU	EOBS	PISO.AI	PISO.AI	11 year May to July mean	11 year May to July mean	Mean three months before sampling	At sampling month
1.327769368	EOBS	EOBS	OIPC	PISO.AI	One month before sampling	One month before sampling	Yearly May to July mean	Yearly May to July mean
1.328126021	CRU	CRU	PISO.AI	OIPC	One month before sampling	One month before sampling	At sampling month	One month before sampling
1.328148938	CRU	CRU	OIPC	PISO.AI	At sampling Month	At sampling month	11 year May to July mean	Yearly May to July mean
1.328237953	CRU	CRU	PISO.AI	PISO.AI	One month before sampling	One month before sampling	Yearly May to July mean	Mean three months before sampling
1.329091855	CRU	CRU	OIPC	PISO.AI	Two months before sampling	Two months before sampling	Two months before sampling	Three months before sampling
1.329092405	EOBS	EOBS	OIPC	PISO.AI	One month before sampling	One month before sampling	Yearly May to July mean	One month before sampling
1.329119758	EOBS	CRU	OIPC	PISO.AI	At sampling Month	At sampling month	One month before sampling	Mean three months before sampling
1.329219656	EOBS	CRU	PISO.AI	OIPC	One month before sampling	One month before sampling	Two months before sampling	Yearly May to July mean
1.329416634	CRU	CRU	PISO.AI	OIPC	At sampling Month	At sampling month	One month before sampling	11 year May to July mean
1.329892645	EOBS	CRU	OIPC	PISO.AI	One month before sampling	One month before sampling	One month before sampling	Mean three months before sampling
1.3315081	CRU	CRU	PISO.AI	OIPC	At sampling Month	At sampling month	Two months before sampling	Mean three months before sampling
1.331708984	CRU	EOBS	OIPC	OIPC	One month before sampling	One month before sampling	At sampling month	Two months before sampling
1.331737292	EOBS	CRU	PISO.AI	OIPC	Two months before sampling	Two months before sampling	Three months before sampling	11 year May to July mean
1.332179257	EOBS	CRU	OIPC	OIPC	One month before sampling	Two months before sampling	Four months before sampling	Four months before sampling
1.33223421	CRU	EOBS	OIPC	OIPC	Two months before sampling	Two months before sampling	Yearly May to July mean	One month before sampling
1.332241234	CRU	EOBS	OIPC	PISO.AI	One month before sampling	One month before sampling	Yearly May to July mean	Mean three months before sampling
1.332490648	EOBS	EOBS	OIPC	PISO.AI	One month before sampling	One month before sampling	Mean three months before sampling	One month before sampling
1.33261955	CRU	CRU	PISO.AI	PISO.AI	At sampling Month	At sampling month	One month before sampling	11 year May to July mean
1.332665607	CRU	EOBS	OIPC	OIPC	Two months before sampling	Two months before sampling	Mean three months before sampling	Yearly May to July mean
1.332947603	CRU	EOBS	OIPC	PISO.AI	One month before sampling	One month before sampling	Yearly May to July mean	At sampling month
1.333010243	CRU	CRU	PISO.AI	OIPC	Two months before sampling	Two months before sampling	Two months before sampling	Four months before sampling
1.333169806	CRU	CRU	OIPC	OIPC	At sampling Month	At sampling month	Two months before sampling	One month before sampling
1.333339747	CRU	CRU	OIPC	PISO.AI	One month before sampling	One month before sampling	Two months before sampling	Four months before sampling
1.334102249	CRU	EOBS	OIPC	PISO.AI	Two months before sampling	Two months before sampling	Yearly May to July mean	11 year May to July mean
1.334360232	CRU	CRU	PISO.AI	PISO.AI	11 year May to July mean	11 year May to July mean	Yearly May to July mean	Two months before sampling
1.334360232	CRU	EOBS	PISO.AI	PISO.AI	11 year May to July mean	11 year May to July mean	Yearly May to July mean	Two months before sampling
1.334472161	EOBS	CRU	OIPC	OIPC	11 year May to July mean	At sampling month	One month before sampling	Three months before sampling
1.334661429	EOBS	CRU	OIPC	OIPC	Two months before sampling	Two months before sampling	Three months before sampling	Two months before sampling
1.334669808	CRU	EOBS	OIPC	PISO.AI	Two months before sampling	Two months before sampling	11 year May to July mean	11 year May to July mean
1.335258592	CRU	CRU	PISO.AI	OIPC	Two months before sampling	Two months before sampling	Three months before sampling	Mean three months before sampling
1.335266533	EOBS	EOBS	OIPC	PISO.AI	One month before sampling	One month before sampling	11 year May to July mean	At sampling month
1.335371023	CRU	CRU	PISO.AI	PISO.AI	11 year May to July mean	11 year May to July mean	One month before sampling	Yearly May to July mean
1.335371023	CRU	EOBS	PISO.AI	PISO.AI	11 year May to July mean	11 year May to July mean	One month before sampling	Yearly May to July mean
1.335414691	EOBS	EOBS	OIPC	PISO.AI	One month before sampling	One month before sampling	At sampling month	One month before sampling
1.335574163	CRU	CRU	PISO.AI	PISO.AI	Two months before sampling	Two months before sampling	Three months before sampling	One month before sampling
1.335629991	CRU	CRU	PISO.AI	PISO.AI	11 year May to July mean	11 year May to July mean	One month before sampling	At sampling month
1.335629991	CRU	EOBS	PISO.AI	PISO.AI	11 year May to July mean	11 year May to July mean	One month before sampling	At sampling month
1.335715189	CRU	EOBS	OIPC	PISO.AI	Yearly May to July mean	Two months before sampling	Three months before sampling	Four months before sampling
1.335912846	EOBS	CRU	PISO.AI	PISO.AI	Two months before sampling	Two months before sampling	Three months before sampling	11 year May to July mean
1.336145624	CRU	EOBS	OIPC	OIPC	Two months before sampling	Two months before sampling	Mean three months before sampling	11 year May to July mean
1.336442023	CRU	EOBS	OIPC	OIPC	Two months before sampling	Two months before sampling	11 year May to July mean	One month before sampling
1.336518214	EOBS	CRU	OIPC	PISO.AI	Mean three months before sampling	Mean three months before sampling	Three months before sampling	11 year May to July mean
1.337484508	CRU	CRU	PISO.AI	OIPC	11 year May to July mean	11 year May to July mean	Two months before sampling	Two months before sampling
1.337484508	CRU	EOBS	PISO.AI	OIPC	11 year May to July mean	11 year May to July mean	Two months before sampling	Two months before sampling
1.338410622	CRU	CRU	PISO.AI	PISO.AI	One month before sampling	One month before sampling	Yearly May to July mean	One month before sampling
1.338617768	EOBS	EOBS	OIPC	PISO.AI	One month before sampling	One month before sampling	One month before sampling	Two months before sampling
1.338956923	CRU	EOBS	OIPC	PISO.AI	One month before sampling	One month before sampling	Yearly May to July mean	Two months before sampling
1.339404368	CRU	CRU	OIPC	PISO.AI	At sampling Month	At sampling month	Two months before sampling	Mean three months before sampling
1.33978328	CRU	CRU	OIPC	OIPC	At sampling Month	At sampling month	Two months before sampling	Mean three months before sampling
1.340350246	CRU	EOBS	PISO.AI	PISO.AI	One month before sampling	One month before sampling	11 year May to July mean	Yearly May to July mean
1.340518513	CRU	EOBS	OIPC	PISO.AI	Two months before sampling	Two months before sampling	Mean three months before sampling	11 year May to July mean
1.340598667	EOBS	CRU	PISO.AI	PISO.AI	One month before sampling	One month before sampling	Two months before sampling	One month before sampling
1.340627685	CRU	CRU	PISO.AI	OIPC	One month before sampling	One month before sampling	Two months before sampling	Four months before sampling
1.340691694	CRU	CRU	PISO.AI	OIPC	Two months before sampling	Two months before sampling	Three months before sampling	One month before sampling
1.340864256	CRU	CRU	PISO.AI	OIPC	11 year May to July mean	11 year May to July mean	At sampling month	Two months before sampling
1.340864256	CRU	EOBS	PISO.AI	OIPC	11 year May to July mean	11 year May to July mean	At sampling month	Two months before sampling
1.340881128	CRU	CRU	PISO.AI	OIPC	11 year May to July mean	11 year May to July mean	Yearly May to July mean	Yearly May to July mean
1.340881128	CRU	EOBS	PISO.AI	OIPC	11 year May to July mean	11 year May to July mean	Yearly May to July mean	Yearly May to July mean
1.340963796	EOBS	CRU	OIPC	PISO.AI	At sampling Month	At sampling month	One month before sampling	Yearly May to July mean
1.341000997	CRU	CRU	OIPC	PISO.AI	At sampling Month	At sampling month	Two months before sampling	At sampling month
1.341199613	EOBS	CRU	OIPC	OIPC	Mean three months before sampling	Mean three months before sampling	Three months before sampling	Mean three months before sampling
1.341716856	EOBS	CRU	OIPC	OIPC	One month before sampling	One month before sampling	One month before sampling	One month before sampling
1.342007796	EOBS	CRU	PISO.AI	OIPC	At sampling Month	At sampling month	Mean three months before sampling	Three months before sampling
1.342198222	CRU	CRU	PISO.AI	OIPC	One month before sampling	One month before sampling	Yearly May to July mean	11 year May to July mean
1.342344174	EOBS	CRU	PISO.AI	OIPC	Two months before sampling	Two months before sampling	Mean three months before sampling	Four months before sampling
1.342375335	CRU	CRU	PISO.AI	OIPC	One month before sampling	One month before sampling	11 year May to July mean	11 year May to July mean
1.34241176	EOBS	EOBS	OIPC	OIPC	One month before sampling	One month before sampling	At sampling month	Three months before sampling
1.342689685	CRU	CRU	OIPC	PISO.AI	11 year May to July mean	11 year May to July mean	Two months before sampling	Two months before sampling
1.342689685	CRU	EOBS	OIPC	PISO.AI	11 year May to July mean	11 year May to July mean	Two months before sampling	Two months before sampling
1.342697758	CRU	EOBS	OIPC	PISO.AI	One month before sampling	One month before sampling	One month before sampling	Yearly May to July mean
1.342848419	EOBS	CRU	OIPC	PISO.AI	One month before sampling	One month before sampling	Mean three months before sampling	11 year May to July mean
1.342944965	CRU	EOBS	PISO.AI	OIPC	One month before sampling	One month before sampling	11 year May to July mean	Two months before sampling
1.343200347	EOBS	CRU	OIPC	OIPC	One month before sampling	Two months before sampling	Four months before sampling	At sampling month
1.343222821	EOBS	EOBS	OIPC	PISO.AI	One month before sampling	One month before sampling	At sampling month	At sampling month
1.343429526	CRU	CRU	OIPC	OIPC	One month before sampling	One month before sampling	Three months before sampling	One month before sampling
1.343518457	EOBS	EOBS	OIPC	PISO.AI	One month before sampling	One month before sampling	11 year May to July mean	Yearly May to July mean
1.343643713	CRU	CRU	PISO.AI	OIPC	11 year May to July mean	11 year May to July mean	Yearly May to July mean	11 year May to July mean
1.343643713	CRU	EOBS	PISO.AI	OIPC	11 year May to July mean	11 year May to July mean	Yearly May to July mean	11 year May to July mean
1.343899652	CRU	CRU	PISO.AI	PISO.AI	Two months before sampling	Two months before sampling	Three months before sampling	Mean three months before sampling
1.343904434	EOBS	CRU	OIPC	OIPC	Mean three months before sampling	Mean three months before sampling	Three months before sampling	One month before sampling
1.344055528	CRU	CRU	PISO.AI	PISO.AI	Two months before sampling	Two months before sampling	Mean three months before sampling	Four months before sampling
1.344119069	CRU	EOBS	OIPC	PISO.AI	One month before sampling	One month before sampling	Yearly May to July mean	Yearly May to July mean
1.344423115	EOBS	EOBS	OIPC	PISO.AI	One month before sampling	One month before sampling	11 year May to July mean	One month before sampling
1.344431851	CRU	EOBS	OIPC	PISO.AI	Two months before sampling	Two months before sampling	Yearly May to July mean	One month before sampling
1.345234167	EOBS	CRU	OIPC	PISO.AI	11 year May to July mean	At sampling month	Three months before sampling	At sampling month
1.345305022	EOBS	EOBS	OIPC	OIPC	Two months before sampling	Two months before sampling	Yearly May to July mean	Two months before sampling
1.345533541	EOBS	CRU	OIPC	OIPC	At sampling Month	At sampling month	One month before sampling	At sampling month
1.345605628	EOBS	CRU	OIPC	PISO.AI	11 year May to July mean	At sampling month	Three months before sampling	Yearly May to July mean
1.345689857	CRU	CRU	OIPC	PISO.AI	At sampling Month	At sampling month	Yearly May to July mean	At sampling month
1.345719531	CRU	EOBS	OIPC	PISO.AI	Two months before sampling	Two months before sampling	Yearly May to July mean	Mean three months before sampling
1.346016233	CRU	CRU	PISO.AI	OIPC	11 year May to July mean	11 year May to July mean	At sampling month	Three months before sampling
1.346016233	CRU	EOBS	PISO.AI	OIPC	11 year May to July mean	11 year May to July mean	At sampling month	Three months before sampling
1.346565764	CRU	EOBS	OIPC	PISO.AI	Two months before sampling	Two months before sampling	11 year May to July mean	One month before sampling
1.346831125	CRU	CRU	PISO.AI	OIPC	One month before sampling	One month before sampling	Yearly May to July mean	Yearly May to July mean
1.347009285	EOBS	CRU	OIPC	OIPC	One month before sampling	One month before sampling	One month before sampling	11 year May to July mean
1.347195008	CRU	EOBS	OIPC	PISO.AI	Two months before sampling	Two months before sampling	Yearly May to July mean	Yearly May to July mean
1.347224931	EOBS	CRU	OIPC	OIPC	11 year May to July mean	At sampling month	Three months before sampling	One month before sampling
1.347849215	CRU	EOBS	OIPC	PISO.AI	Two months before sampling	Two months before sampling	Mean three months before sampling	Yearly May to July mean
1.348054642	CRU	EOBS	OIPC	PISO.AI	Two months before sampling	Two months before sampling	Two months before sampling	11 year May to July mean
1.348098445	CRU	EOBS	OIPC	PISO.AI	Two months before sampling	Two months before sampling	Yearly May to July mean	Two months before sampling
1.34813317	CRU	CRU	OIPC	OIPC	Two months before sampling	Two months before sampling	Three months before sampling	Two months before sampling
1.348162919	EOBS	EOBS	PISO.AI	PISO.AI	One month before sampling	One month before sampling	11 year May to July mean	At sampling month
1.348179402	EOBS	CRU	OIPC	OIPC	11 year May to July mean	At sampling month	Three months before sampling	Mean three months before sampling
1.348210365	EOBS	EOBS	OIPC	PISO.AI	One month before sampling	One month before sampling	Mean three months before sampling	Two months before sampling
1.348222908	EOBS	CRU	OIPC	PISO.AI	11 year May to July mean	At sampling month	Three months before sampling	One month before sampling
1.348590371	EOBS	CRU	OIPC	PISO.AI	11 year May to July mean	At sampling month	Mean three months before sampling	Four months before sampling
1.348796157	CRU	CRU	OIPC	OIPC	One month before sampling	One month before sampling	Three months before sampling	Mean three months before sampling
1.348843675	EOBS	CRU	PISO.AI	OIPC	Two months before sampling	Two months before sampling	Three months before sampling	At sampling month
1.348962411	CRU	CRU	PISO.AI	OIPC	One month before sampling	One month before sampling	11 year May to July mean	Yearly May to July mean
1.348997511	CRU	EOBS	OIPC	PISO.AI	Two months before sampling	Two months before sampling	11 year May to July mean	Mean three months before sampling
1.349148951	CRU	CRU	OIPC	OIPC	At sampling Month	One month before sampling	Three months before sampling	Three months before sampling
1.349665048	CRU	EOBS	OIPC	PISO.AI	Two months before sampling	Two months before sampling	11 year May to July mean	Yearly May to July mean
1.350160913	EOBS	CRU	PISO.AI	OIPC	At sampling Month	At sampling month	One month before sampling	Three months before sampling
1.350298758	CRU	CRU	PISO.AI	PISO.AI	At sampling Month	At sampling month	One month before sampling	Two months before sampling
1.350344293	EOBS	CRU	OIPC	PISO.AI	At sampling Month	At sampling month	At sampling month	Three months before sampling
1.350779274	CRU	CRU	OIPC	PISO.AI	At sampling Month	At sampling month	11 year May to July mean	At sampling month
1.350790533	EOBS	EOBS	OIPC	OIPC	One month before sampling	One month before sampling	One month before sampling	Two months before sampling
1.350878693	CRU	CRU	PISO.AI	PISO.AI	11 year May to July mean	11 year May to July mean	One month before sampling	One month before sampling
1.350878693	CRU	EOBS	PISO.AI	PISO.AI	11 year May to July mean	11 year May to July mean	One month before sampling	One month before sampling
1.351015762	EOBS	CRU	OIPC	PISO.AI	At sampling Month	At sampling month	At sampling month	Four months before sampling
1.351419646	CRU	CRU	OIPC	PISO.AI	Two months before sampling	Two months before sampling	11 year May to July mean	Four months before sampling
1.351430093	CRU	EOBS	OIPC	OIPC	Two months before sampling	Two months before sampling	Two months before sampling	Yearly May to July mean
1.35146815	CRU	EOBS	OIPC	PISO.AI	One month before sampling	One month before sampling	One month before sampling	At sampling month
1.351475485	EOBS	CRU	OIPC	OIPC	One month before sampling	One month before sampling	One month before sampling	Yearly May to July mean
1.351634295	CRU	CRU	OIPC	PISO.AI	At sampling Month	At sampling month	At sampling month	At sampling month
1.351645553	EOBS	EOBS	PISO.AI	PISO.AI	One month before sampling	One month before sampling	11 year May to July mean	One month before sampling
1.352192506	CRU	EOBS	OIPC	PISO.AI	One month before sampling	One month before sampling	11 year May to July mean	At sampling month
1.352374823	EOBS	EOBS	OIPC	OIPC	Two months before sampling	Two months before sampling	11 year May to July mean	Two months before sampling
1.35267254	CRU	CRU	PISO.AI	PISO.AI	Mean three months before sampling	Mean three months before sampling	Two months before sampling	Three months before sampling
1.352994651	EOBS	EOBS	OIPC	OIPC	Two months before sampling	Two months before sampling	Two months before sampling	Yearly May to July mean
1.353233153	EOBS	CRU	OIPC	OIPC	At sampling Month	At sampling month	At sampling month	Two months before sampling
1.353342403	EOBS	CRU	OIPC	OIPC	Mean three months before sampling	Mean three months before sampling	Two months before sampling	Three months before sampling
1.353758799	EOBS	CRU	OIPC	OIPC	Mean three months before sampling	Mean three months before sampling	Three months before sampling	11 year May to July mean
1.35378442	CRU	EOBS	PISO.AI	PISO.AI	One month before sampling	One month before sampling	11 year May to July mean	One month before sampling
1.353888884	CRU	EOBS	OIPC	PISO.AI	One month before sampling	One month before sampling	11 year May to July mean	Mean three months before sampling
1.354001295	EOBS	CRU	OIPC	OIPC	Two months before sampling	Two months before sampling	Mean three months before sampling	Four months before sampling
1.354332672	EOBS	CRU	OIPC	PISO.AI	One month before sampling	One month before sampling	One month before sampling	Yearly May to July mean
1.354476533	CRU	CRU	PISO.AI	PISO.AI	At sampling Month	At sampling month	Two months before sampling	One month before sampling
1.354771873	EOBS	CRU	OIPC	PISO.AI	11 year May to July mean	At sampling month	Three months before sampling	Mean three months before sampling
1.354884721	CRU	EOBS	OIPC	PISO.AI	Two months before sampling	Two months before sampling	11 year May to July mean	Two months before sampling
1.355750286	CRU	CRU	OIPC	PISO.AI	At sampling Month	At sampling month	At sampling month	Three months before sampling
1.356300839	EOBS	CRU	PISO.AI	OIPC	At sampling Month	At sampling month	11 year May to July mean	Two months before sampling
1.356348132	CRU	CRU	OIPC	OIPC	One month before sampling	One month before sampling	At sampling month	11 year May to July mean
1.356430479	CRU	CRU	PISO.AI	PISO.AI	At sampling Month	At sampling month	11 year May to July mean	Yearly May to July mean
1.356572867	EOBS	EOBS	PISO.AI	PISO.AI	One month before sampling	One month before sampling	11 year May to July mean	Yearly May to July mean
1.357102249	CRU	CRU	PISO.AI	PISO.AI	11 year May to July mean	11 year May to July mean	Yearly May to July mean	11 year May to July mean
1.357102249	CRU	EOBS	PISO.AI	PISO.AI	11 year May to July mean	11 year May to July mean	Yearly May to July mean	11 year May to July mean
1.357472593	EOBS	CRU	OIPC	OIPC	Mean three months before sampling	Mean three months before sampling	Three months before sampling	Yearly May to July mean
1.357709481	EOBS	CRU	PISO.AI	OIPC	One month before sampling	One month before sampling	Mean three months before sampling	Mean three months before sampling
1.357773819	EOBS	CRU	OIPC	PISO.AI	11 year May to July mean	At sampling month	One month before sampling	Four months before sampling
1.35819645	EOBS	CRU	OIPC	PISO.AI	One month before sampling	Two months before sampling	Four months before sampling	At sampling month
1.358406332	EOBS	CRU	PISO.AI	PISO.AI	One month before sampling	One month before sampling	Two months before sampling	11 year May to July mean
1.358865276	EOBS	CRU	OIPC	PISO.AI	One month before sampling	One month before sampling	Mean three months before sampling	At sampling month
1.359711516	CRU	EOBS	OIPC	OIPC	Two months before sampling	Two months before sampling	Two months before sampling	11 year May to July mean
1.359754981	CRU	CRU	PISO.AI	PISO.AI	At sampling Month	At sampling month	Mean three months before sampling	Two months before sampling
1.359929992	CRU	CRU	PISO.AI	PISO.AI	At sampling Month	At sampling month	Mean three months before sampling	One month before sampling
1.360107467	EOBS	EOBS	OIPC	PISO.AI	Two months before sampling	Two months before sampling	Two months before sampling	11 year May to July mean
1.360250129	CRU	CRU	PISO.AI	PISO.AI	11 year May to July mean	11 year May to July mean	11 year May to July mean	Four months before sampling
1.360250129	CRU	EOBS	PISO.AI	PISO.AI	11 year May to July mean	11 year May to July mean	11 year May to July mean	Four months before sampling
1.360576539	CRU	CRU	PISO.AI	OIPC	11 year May to July mean	11 year May to July mean	At sampling month	Mean three months before sampling
1.360576539	CRU	EOBS	PISO.AI	OIPC	11 year May to July mean	11 year May to July mean	At sampling month	Mean three months before sampling
1.360603071	EOBS	EOBS	OIPC	OIPC	Two months before sampling	Two months before sampling	Two months before sampling	11 year May to July mean
1.360691546	CRU	CRU	PISO.AI	OIPC	One month before sampling	One month before sampling	Yearly May to July mean	At sampling month
1.360847805	CRU	CRU	PISO.AI	PISO.AI	One month before sampling	One month before sampling	11 year May to July mean	Yearly May to July mean
1.361053757	EOBS	EOBS	OIPC	PISO.AI	Two months before sampling	Two months before sampling	Yearly May to July mean	Three months before sampling
1.361095037	CRU	CRU	PISO.AI	OIPC	Two months before sampling	Two months before sampling	At sampling month	Four months before sampling
1.36166489	CRU	EOBS	PISO.AI	OIPC	Two months before sampling	Two months before sampling	11 year May to July mean	Mean three months before sampling
1.362047483	EOBS	CRU	OIPC	OIPC	11 year May to July mean	At sampling month	Two months before sampling	Two months before sampling
1.362240352	EOBS	EOBS	OIPC	OIPC	One month before sampling	One month before sampling	Mean three months before sampling	Two months before sampling
1.362263306	EOBS	CRU	OIPC	OIPC	At sampling Month	At sampling month	11 year May to July mean	Mean three months before sampling
1.36243006	EOBS	CRU	OIPC	PISO.AI	At sampling Month	One month before sampling	Three months before sampling	Three months before sampling
1.362438805	EOBS	CRU	OIPC	OIPC	At sampling Month	At sampling month	Yearly May to July mean	Mean three months before sampling
1.362954792	CRU	CRU	PISO.AI	OIPC	11 year May to July mean	11 year May to July mean	At sampling month	One month before sampling
1.362954792	CRU	EOBS	PISO.AI	OIPC	11 year May to July mean	11 year May to July mean	At sampling month	One month before sampling
1.363017511	CRU	EOBS	OIPC	PISO.AI	One month before sampling	One month before sampling	Mean three months before sampling	Yearly May to July mean
1.363436861	CRU	CRU	OIPC	OIPC	One month before sampling	One month before sampling	At sampling month	Yearly May to July mean
1.363583537	CRU	CRU	OIPC	PISO.AI	Two months before sampling	Two months before sampling	Yearly May to July mean	Four months before sampling
1.363632363	CRU	CRU	OIPC	PISO.AI	Mean three months before sampling	Mean three months before sampling	Two months before sampling	One month before sampling
1.363737232	CRU	EOBS	OIPC	PISO.AI	One month before sampling	One month before sampling	Yearly May to July mean	One month before sampling
1.363849606	CRU	CRU	PISO.AI	OIPC	At sampling Month	At sampling month	Yearly May to July mean	One month before sampling
1.363932016	CRU	CRU	OIPC	PISO.AI	One month before sampling	One month before sampling	At sampling month	Yearly May to July mean
1.364000201	CRU	EOBS	OIPC	PISO.AI	One month before sampling	One month before sampling	11 year May to July mean	Two months before sampling
1.364474499	CRU	EOBS	OIPC	OIPC	Yearly May to July mean	Two months before sampling	Three months before sampling	Four months before sampling
1.364532073	CRU	CRU	PISO.AI	PISO.AI	At sampling Month	At sampling month	Mean three months before sampling	Mean three months before sampling
1.364592602	EOBS	CRU	PISO.AI	PISO.AI	One month before sampling	One month before sampling	Two months before sampling	Mean three months before sampling
1.364728612	CRU	CRU	PISO.AI	OIPC	At sampling Month	At sampling month	Yearly May to July mean	Two months before sampling
1.364855346	CRU	EOBS	OIPC	PISO.AI	One month before sampling	One month before sampling	11 year May to July mean	Yearly May to July mean
1.36486249	CRU	CRU	PISO.AI	PISO.AI	11 year May to July mean	11 year May to July mean	Yearly May to July mean	Mean three months before sampling
1.36486249	CRU	EOBS	PISO.AI	PISO.AI	11 year May to July mean	11 year May to July mean	Yearly May to July mean	Mean three months before sampling
1.36496072	EOBS	CRU	OIPC	PISO.AI	At sampling Month	At sampling month	Mean three months before sampling	At sampling month
1.36617574	EOBS	CRU	PISO.AI	OIPC	One month before sampling	One month before sampling	Mean three months before sampling	One month before sampling
1.366283852	EOBS	EOBS	PISO.AI	OIPC	One month before sampling	One month before sampling	Mean three months before sampling	Yearly May to July mean
1.366377112	CRU	EOBS	OIPC	PISO.AI	Two months before sampling	Two months before sampling	Two months before sampling	Yearly May to July mean
1.366900094	EOBS	CRU	OIPC	OIPC	At sampling Month	At sampling month	11 year May to July mean	One month before sampling
1.366989047	EOBS	CRU	OIPC	PISO.AI	Two months before sampling	Two months before sampling	Three months before sampling	Three months before sampling
1.367094739	CRU	EOBS	OIPC	PISO.AI	One month before sampling	One month before sampling	Mean three months before sampling	At sampling month
1.367458727	EOBS	CRU	OIPC	OIPC	At sampling Month	At sampling month	Yearly May to July mean	One month before sampling
1.367512067	EOBS	CRU	OIPC	OIPC	Two months before sampling	Two months before sampling	11 year May to July mean	Four months before sampling
1.367681	CRU	EOBS	PISO.AI	OIPC	Two months before sampling	Two months before sampling	11 year May to July mean	11 year May to July mean
1.367835515	CRU	CRU	OIPC	PISO.AI	Two months before sampling	Two months before sampling	Mean three months before sampling	Four months before sampling
1.367885152	EOBS	CRU	OIPC	PISO.AI	At sampling Month	At sampling month	Yearly May to July mean	Two months before sampling
1.368017169	CRU	EOBS	OIPC	OIPC	One month before sampling	One month before sampling	Yearly May to July mean	Two months before sampling
1.368093017	CRU	CRU	PISO.AI	OIPC	At sampling Month	At sampling month	Yearly May to July mean	Mean three months before sampling
1.36809928	EOBS	EOBS	PISO.AI	OIPC	One month before sampling	One month before sampling	11 year May to July mean	Three months before sampling
1.368160469	CRU	EOBS	OIPC	OIPC	Two months before sampling	Two months before sampling	One month before sampling	Yearly May to July mean
1.368178839	CRU	EOBS	PISO.AI	OIPC	Two months before sampling	Two months before sampling	11 year May to July mean	Yearly May to July mean
1.36820567	EOBS	CRU	PISO.AI	OIPC	Mean three months before sampling	Mean three months before sampling	Two months before sampling	Four months before sampling
1.36823216	CRU	EOBS	OIPC	OIPC	Two months before sampling	Two months before sampling	11 year May to July mean	At sampling month
1.368259651	CRU	EOBS	OIPC	OIPC	Two months before sampling	Two months before sampling	Yearly May to July mean	At sampling month
1.368660867	CRU	CRU	PISO.AI	PISO.AI	Two months before sampling	Two months before sampling	Yearly May to July mean	Four months before sampling
1.369124485	CRU	EOBS	OIPC	PISO.AI	Two months before sampling	Two months before sampling	Yearly May to July mean	Three months before sampling
1.369426667	CRU	CRU	PISO.AI	PISO.AI	One month before sampling	One month before sampling	At sampling month	One month before sampling
1.369622364	EOBS	EOBS	PISO.AI	PISO.AI	One month before sampling	One month before sampling	Mean three months before sampling	11 year May to July mean
1.36966508	CRU	EOBS	OIPC	OIPC	Two months before sampling	Two months before sampling	At sampling month	Three months before sampling
1.370038968	EOBS	CRU	OIPC	PISO.AI	At sampling Month	At sampling month	11 year May to July mean	Two months before sampling
1.371208529	CRU	EOBS	OIPC	OIPC	Two months before sampling	Two months before sampling	One month before sampling	11 year May to July mean
1.371567921	CRU	CRU	OIPC	PISO.AI	Mean three months before sampling	Mean three months before sampling	Mean three months before sampling	Three months before sampling
1.37159084	CRU	CRU	OIPC	OIPC	At sampling Month	At sampling month	One month before sampling	Three months before sampling
1.371597493	CRU	CRU	PISO.AI	PISO.AI	At sampling Month	At sampling month	Two months before sampling	Yearly May to July mean
1.371928433	CRU	EOBS	PISO.AI	PISO.AI	Two months before sampling	Two months before sampling	11 year May to July mean	Three months before sampling
1.372255886	CRU	CRU	PISO.AI	PISO.AI	11 year May to July mean	11 year May to July mean	Yearly May to July mean	One month before sampling
1.372255886	CRU	EOBS	PISO.AI	PISO.AI	11 year May to July mean	11 year May to July mean	Yearly May to July mean	One month before sampling
1.372423528	EOBS	CRU	PISO.AI	PISO.AI	Two months before sampling	Two months before sampling	Three months before sampling	At sampling month
1.37288161	CRU	CRU	PISO.AI	PISO.AI	One month before sampling	One month before sampling	Yearly May to July mean	11 year May to July mean
1.372942855	EOBS	CRU	OIPC	OIPC	Two months before sampling	Two months before sampling	Yearly May to July mean	Four months before sampling
1.373169477	CRU	CRU	OIPC	PISO.AI	Yearly May to July mean	One month before sampling	Two months before sampling	Two months before sampling
1.37324904	EOBS	CRU	OIPC	PISO.AI	At sampling Month	One month before sampling	Three months before sampling	Four months before sampling
1.3735451	CRU	CRU	PISO.AI	OIPC	One month before sampling	One month before sampling	11 year May to July mean	At sampling month
1.373820144	CRU	EOBS	PISO.AI	OIPC	Two months before sampling	Two months before sampling	11 year May to July mean	One month before sampling
1.374229231	CRU	CRU	PISO.AI	PISO.AI	One month before sampling	One month before sampling	11 year May to July mean	11 year May to July mean
1.374892707	EOBS	EOBS	PISO.AI	OIPC	One month before sampling	One month before sampling	Mean three months before sampling	11 year May to July mean
1.374938142	EOBS	CRU	PISO.AI	PISO.AI	Two months before sampling	Two months before sampling	Three months before sampling	Yearly May to July mean
1.375198567	EOBS	CRU	PISO.AI	OIPC	At sampling Month	At sampling month	Mean three months before sampling	Two months before sampling
1.375504997	EOBS	EOBS	PISO.AI	OIPC	One month before sampling	One month before sampling	Mean three months before sampling	At sampling month
1.375854379	EOBS	CRU	OIPC	OIPC	Mean three months before sampling	Mean three months before sampling	Three months before sampling	Two months before sampling
1.376245563	CRU	CRU	OIPC	OIPC	Yearly May to July mean	One month before sampling	Two months before sampling	One month before sampling
1.376747531	CRU	EOBS	OIPC	PISO.AI	Two months before sampling	Two months before sampling	One month before sampling	11 year May to July mean
1.37687128	CRU	CRU	OIPC	OIPC	At sampling Month	At sampling month	Mean three months before sampling	Three months before sampling
1.377350881	EOBS	CRU	OIPC	PISO.AI	At sampling Month	At sampling month	Yearly May to July mean	Three months before sampling
1.377959972	EOBS	CRU	OIPC	OIPC	One month before sampling	One month before sampling	Mean three months before sampling	At sampling month
1.37797224	CRU	CRU	PISO.AI	PISO.AI	At sampling Month	At sampling month	11 year May to July mean	At sampling month
1.378160716	EOBS	CRU	OIPC	PISO.AI	At sampling Month	At sampling month	One month before sampling	Three months before sampling
1.37887846	EOBS	CRU	OIPC	PISO.AI	At sampling Month	At sampling month	Mean three months before sampling	Three months before sampling
1.378978093	EOBS	CRU	PISO.AI	PISO.AI	One month before sampling	One month before sampling	Two months before sampling	Yearly May to July mean
1.379064425	EOBS	EOBS	OIPC	PISO.AI	Two months before sampling	Two months before sampling	11 year May to July mean	Three months before sampling
1.379292147	CRU	EOBS	OIPC	PISO.AI	Two months before sampling	Two months before sampling	One month before sampling	Yearly May to July mean
1.379429997	EOBS	CRU	OIPC	PISO.AI	One month before sampling	One month before sampling	One month before sampling	11 year May to July mean
1.379525985	CRU	CRU	OIPC	OIPC	Two months before sampling	Two months before sampling	At sampling month	Four months before sampling
1.379575103	EOBS	EOBS	OIPC	PISO.AI	Two months before sampling	Two months before sampling	Two months before sampling	Yearly May to July mean
1.379609952	EOBS	EOBS	OIPC	OIPC	Two months before sampling	Two months before sampling	At sampling month	Three months before sampling
1.379656457	EOBS	CRU	OIPC	PISO.AI	Two months before sampling	Two months before sampling	Two months before sampling	Four months before sampling
1.37969056	EOBS	CRU	OIPC	OIPC	11 year May to July mean	At sampling month	Two months before sampling	Mean three months before sampling
1.379697353	EOBS	CRU	PISO.AI	OIPC	One month before sampling	One month before sampling	One month before sampling	Mean three months before sampling
1.379876252	CRU	EOBS	OIPC	OIPC	One month before sampling	One month before sampling	One month before sampling	One month before sampling
1.3800234	CRU	CRU	OIPC	PISO.AI	One month before sampling	One month before sampling	Three months before sampling	Two months before sampling
1.380069918	EOBS	EOBS	PISO.AI	OIPC	One month before sampling	One month before sampling	Mean three months before sampling	One month before sampling
1.380133711	EOBS	EOBS	OIPC	PISO.AI	One month before sampling	One month before sampling	Two months before sampling	11 year May to July mean
1.380574593	EOBS	CRU	PISO.AI	OIPC	At sampling Month	At sampling month	Two months before sampling	Yearly May to July mean
1.380840263	CRU	CRU	PISO.AI	OIPC	Mean three months before sampling	Mean three months before sampling	Three months before sampling	At sampling month
1.380862759	CRU	CRU	PISO.AI	PISO.AI	One month before sampling	One month before sampling	11 year May to July mean	At sampling month
1.380908199	EOBS	EOBS	OIPC	PISO.AI	Two months before sampling	Two months before sampling	Yearly May to July mean	Four months before sampling
1.380932942	CRU	EOBS	OIPC	PISO.AI	Two months before sampling	Two months before sampling	Yearly May to July mean	At sampling month
1.380949081	CRU	CRU	PISO.AI	PISO.AI	At sampling Month	At sampling month	One month before sampling	Mean three months before sampling
1.380985002	CRU	EOBS	OIPC	PISO.AI	Two months before sampling	Two months before sampling	Mean three months before sampling	One month before sampling
1.381367798	EOBS	CRU	PISO.AI	OIPC	Two months before sampling	Two months before sampling	Three months before sampling	Mean three months before sampling
1.381425344	CRU	EOBS	OIPC	OIPC	One month before sampling	One month before sampling	One month before sampling	Mean three months before sampling
1.381467378	CRU	CRU	PISO.AI	PISO.AI	At sampling Month	At sampling month	Mean three months before sampling	Yearly May to July mean
1.381763394	CRU	CRU	OIPC	PISO.AI	11 year May to July mean	11 year May to July mean	One month before sampling	Three months before sampling
1.381763394	CRU	EOBS	OIPC	PISO.AI	11 year May to July mean	11 year May to July mean	One month before sampling	Three months before sampling
1.381802968	CRU	EOBS	OIPC	PISO.AI	Two months before sampling	Two months before sampling	11 year May to July mean	At sampling month
1.381812538	CRU	CRU	OIPC	OIPC	One month before sampling	Two months before sampling	Four months before sampling	Four months before sampling
1.381945594	CRU	EOBS	OIPC	PISO.AI	One month before sampling	One month before sampling	One month before sampling	Mean three months before sampling
1.382654508	EOBS	CRU	PISO.AI	OIPC	At sampling Month	At sampling month	One month before sampling	Two months before sampling
1.38349631	CRU	CRU	PISO.AI	PISO.AI	One month before sampling	One month before sampling	At sampling month	Mean three months before sampling
1.383780515	CRU	EOBS	OIPC	PISO.AI	One month before sampling	One month before sampling	11 year May to July mean	One month before sampling
1.384194668	CRU	CRU	PISO.AI	PISO.AI	Mean three months before sampling	Mean three months before sampling	Mean three months before sampling	Three months before sampling
1.384404198	EOBS	CRU	OIPC	OIPC	11 year May to July mean	At sampling month	Two months before sampling	Yearly May to July mean
1.384496389	CRU	EOBS	PISO.AI	PISO.AI	Two months before sampling	Two months before sampling	11 year May to July mean	11 year May to July mean
1.384663717	EOBS	CRU	OIPC	OIPC	11 year May to July mean	At sampling month	Two months before sampling	One month before sampling
1.384672345	EOBS	CRU	OIPC	OIPC	Mean three months before sampling	Mean three months before sampling	Two months before sampling	Four months before sampling
1.384855951	CRU	CRU	PISO.AI	PISO.AI	At sampling Month	At sampling month	Two months before sampling	Mean three months before sampling
1.385247098	EOBS	CRU	PISO.AI	PISO.AI	One month before sampling	One month before sampling	Mean three months before sampling	Two months before sampling
1.385846271	EOBS	CRU	PISO.AI	OIPC	At sampling Month	At sampling month	Two months before sampling	11 year May to July mean
1.386181568	CRU	CRU	OIPC	OIPC	Two months before sampling	Two months before sampling	Two months before sampling	Three months before sampling
1.386470973	CRU	CRU	PISO.AI	PISO.AI	11 year May to July mean	11 year May to July mean	At sampling month	Two months before sampling
1.386470973	CRU	EOBS	PISO.AI	PISO.AI	11 year May to July mean	11 year May to July mean	At sampling month	Two months before sampling
1.386790874	CRU	EOBS	PISO.AI	OIPC	11 year May to July mean	Two months before sampling	Four months before sampling	Two months before sampling
1.386926927	EOBS	EOBS	PISO.AI	OIPC	One month before sampling	One month before sampling	Mean three months before sampling	Mean three months before sampling
1.386937331	EOBS	CRU	OIPC	PISO.AI	At sampling Month	At sampling month	One month before sampling	At sampling month
1.386941796	CRU	CRU	OIPC	PISO.AI	Mean three months before sampling	Mean three months before sampling	Two months before sampling	Two months before sampling
1.387091941	CRU	EOBS	OIPC	OIPC	One month before sampling	One month before sampling	Mean three months before sampling	One month before sampling
1.387131562	EOBS	CRU	PISO.AI	OIPC	Two months before sampling	Two months before sampling	Three months before sampling	One month before sampling
1.387146984	CRU	EOBS	PISO.AI	OIPC	Two months before sampling	Two months before sampling	Yearly May to July mean	Three months before sampling
1.387163217	CRU	CRU	PISO.AI	PISO.AI	At sampling Month	At sampling month	Two months before sampling	At sampling month
1.387505271	CRU	EOBS	PISO.AI	PISO.AI	Two months before sampling	Two months before sampling	11 year May to July mean	Two months before sampling
1.387514784	CRU	CRU	OIPC	PISO.AI	At sampling Month	At sampling month	Two months before sampling	Two months before sampling
1.387794704	EOBS	CRU	OIPC	OIPC	11 year May to July mean	At sampling month	Two months before sampling	11 year May to July mean
1.388226747	EOBS	CRU	PISO.AI	OIPC	One month before sampling	One month before sampling	One month before sampling	One month before sampling
1.388311073	CRU	CRU	OIPC	PISO.AI	At sampling Month	One month before sampling	Three months before sampling	Four months before sampling
1.388390742	EOBS	EOBS	PISO.AI	PISO.AI	Two months before sampling	Two months before sampling	11 year May to July mean	Four months before sampling
1.388523334	CRU	CRU	PISO.AI	OIPC	At sampling Month	At sampling month	Two months before sampling	Two months before sampling
1.388556901	EOBS	CRU	PISO.AI	PISO.AI	Mean three months before sampling	Mean three months before sampling	Two months before sampling	Three months before sampling
1.388650597	CRU	CRU	OIPC	PISO.AI	One month before sampling	One month before sampling	At sampling month	11 year May to July mean
1.388742543	CRU	EOBS	PISO.AI	PISO.AI	Two months before sampling	Two months before sampling	11 year May to July mean	One month before sampling
1.388794765	CRU	CRU	OIPC	PISO.AI	Mean three months before sampling	Mean three months before sampling	One month before sampling	Three months before sampling
1.389021945	EOBS	EOBS	OIPC	OIPC	11 year May to July mean	One month before sampling	Three months before sampling	Three months before sampling
1.389128036	CRU	CRU	OIPC	OIPC	Yearly May to July mean	One month before sampling	Two months before sampling	Mean three months before sampling
1.3894054	CRU	EOBS	OIPC	PISO.AI	Two months before sampling	Two months before sampling	11 year May to July mean	Three months before sampling
1.389424315	EOBS	EOBS	OIPC	OIPC	One month before sampling	One month before sampling	Two months before sampling	Yearly May to July mean
1.389656583	EOBS	EOBS	PISO.AI	PISO.AI	Two months before sampling	Two months before sampling	11 year May to July mean	Three months before sampling
1.389698784	EOBS	EOBS	OIPC	OIPC	One month before sampling	One month before sampling	Two months before sampling	At sampling month
1.389767422	CRU	EOBS	PISO.AI	PISO.AI	Two months before sampling	Two months before sampling	11 year May to July mean	Mean three months before sampling
1.390077116	EOBS	CRU	PISO.AI	OIPC	At sampling Month	At sampling month	Two months before sampling	Mean three months before sampling
1.390232997	EOBS	CRU	PISO.AI	PISO.AI	One month before sampling	One month before sampling	Two months before sampling	Two months before sampling
1.390446324	EOBS	EOBS	OIPC	OIPC	One month before sampling	One month before sampling	Yearly May to July mean	Three months before sampling
1.390823776	EOBS	CRU	OIPC	OIPC	At sampling Month	One month before sampling	Three months before sampling	Three months before sampling
1.391235447	EOBS	CRU	PISO.AI	OIPC	At sampling Month	At sampling month	Two months before sampling	One month before sampling
1.391543947	CRU	CRU	OIPC	PISO.AI	11 year May to July mean	11 year May to July mean	Mean three months before sampling	Three months before sampling
1.391543947	CRU	EOBS	OIPC	PISO.AI	11 year May to July mean	11 year May to July mean	Mean three months before sampling	Three months before sampling
1.391710664	CRU	CRU	PISO.AI	OIPC	One month before sampling	One month before sampling	At sampling month	11 year May to July mean
1.391837017	EOBS	CRU	PISO.AI	OIPC	One month before sampling	One month before sampling	Two months before sampling	At sampling month
1.391996253	EOBS	CRU	PISO.AI	OIPC	One month before sampling	One month before sampling	Yearly May to July mean	Two months before sampling
1.392335456	EOBS	CRU	PISO.AI	PISO.AI	One month before sampling	One month before sampling	One month before sampling	Two months before sampling
1.392513954	CRU	EOBS	PISO.AI	OIPC	11 year May to July mean	Two months before sampling	Four months before sampling	Three months before sampling
1.392778304	CRU	CRU	OIPC	OIPC	Yearly May to July mean	One month before sampling	Two months before sampling	At sampling month
1.392874608	EOBS	CRU	OIPC	PISO.AI	At sampling Month	At sampling month	11 year May to July mean	Three months before sampling
1.392880738	CRU	CRU	OIPC	PISO.AI	11 year May to July mean	11 year May to July mean	Yearly May to July mean	Four months before sampling
1.392880738	CRU	EOBS	OIPC	PISO.AI	11 year May to July mean	11 year May to July mean	Yearly May to July mean	Four months before sampling
1.393247748	EOBS	CRU	PISO.AI	PISO.AI	One month before sampling	One month before sampling	Two months before sampling	At sampling month
1.393332247	EOBS	CRU	PISO.AI	OIPC	At sampling Month	At sampling month	Two months before sampling	Two months before sampling
1.393402113	EOBS	CRU	OIPC	OIPC	11 year May to July mean	At sampling month	One month before sampling	Four months before sampling
1.393593959	CRU	EOBS	PISO.AI	OIPC	Two months before sampling	Two months before sampling	Yearly May to July mean	Two months before sampling
1.393614466	EOBS	CRU	OIPC	OIPC	11 year May to July mean	One month before sampling	Three months before sampling	Four months before sampling
1.393768581	CRU	CRU	OIPC	PISO.AI	Mean three months before sampling	Mean three months before sampling	Two months before sampling	Mean three months before sampling
1.394248635	EOBS	CRU	OIPC	PISO.AI	One month before sampling	One month before sampling	11 year May to July mean	Two months before sampling
1.394601548	CRU	EOBS	OIPC	PISO.AI	Yearly May to July mean	Two months before sampling	Three months before sampling	Three months before sampling
1.394676167	CRU	EOBS	PISO.AI	PISO.AI	One month before sampling	One month before sampling	Mean three months before sampling	11 year May to July mean
1.394890855	CRU	EOBS	OIPC	OIPC	One month before sampling	One month before sampling	Mean three months before sampling	Mean three months before sampling
1.39497665	EOBS	CRU	OIPC	PISO.AI	One month before sampling	One month before sampling	One month before sampling	At sampling month
1.395100419	CRU	EOBS	PISO.AI	OIPC	One month before sampling	One month before sampling	Mean three months before sampling	At sampling month
1.395193166	CRU	EOBS	OIPC	OIPC	One month before sampling	One month before sampling	11 year May to July mean	Two months before sampling
1.395193749	CRU	CRU	OIPC	PISO.AI	11 year May to July mean	One month before sampling	Two months before sampling	Two months before sampling
1.395663144	CRU	EOBS	OIPC	PISO.AI	Two months before sampling	Two months before sampling	Mean three months before sampling	Mean three months before sampling
1.395987534	CRU	CRU	PISO.AI	PISO.AI	11 year May to July mean	11 year May to July mean	Two months before sampling	Two months before sampling
1.395987534	CRU	EOBS	PISO.AI	PISO.AI	11 year May to July mean	11 year May to July mean	Two months before sampling	Two months before sampling
1.396437524	EOBS	CRU	PISO.AI	PISO.AI	At sampling Month	At sampling month	Two months before sampling	11 year May to July mean
1.396480959	EOBS	EOBS	OIPC	OIPC	Two months before sampling	Two months before sampling	Mean three months before sampling	Yearly May to July mean
1.39687303	EOBS	CRU	OIPC	OIPC	11 year May to July mean	At sampling month	Mean three months before sampling	Four months before sampling
1.397211074	EOBS	CRU	OIPC	PISO.AI	At sampling Month	At sampling month	Yearly May to July mean	Four months before sampling
1.397238979	EOBS	CRU	PISO.AI	PISO.AI	Two months before sampling	Two months before sampling	Three months before sampling	One month before sampling
1.39749991	CRU	EOBS	PISO.AI	PISO.AI	Two months before sampling	Two months before sampling	11 year May to July mean	Yearly May to July mean
1.397548464	EOBS	EOBS	PISO.AI	OIPC	Two months before sampling	Two months before sampling	Yearly May to July mean	Three months before sampling
1.397645716	CRU	CRU	PISO.AI	OIPC	One month before sampling	One month before sampling	At sampling month	Yearly May to July mean
1.397754221	CRU	EOBS	OIPC	PISO.AI	Two months before sampling	Two months before sampling	Mean three months before sampling	At sampling month
1.397771545	EOBS	CRU	PISO.AI	OIPC	One month before sampling	One month before sampling	Three months before sampling	At sampling month
1.398986809	EOBS	CRU	PISO.AI	PISO.AI	At sampling Month	At sampling month	11 year May to July mean	Four months before sampling
1.399137649	EOBS	CRU	OIPC	PISO.AI	11 year May to July mean	At sampling month	Three months before sampling	Two months before sampling
1.399199318	EOBS	EOBS	OIPC	OIPC	Two months before sampling	Two months before sampling	Mean three months before sampling	11 year May to July mean
1.399398461	EOBS	EOBS	PISO.AI	OIPC	Two months before sampling	Two months before sampling	11 year May to July mean	Two months before sampling
1.399405079	EOBS	EOBS	OIPC	OIPC	Two months before sampling	Two months before sampling	Yearly May to July mean	Mean three months before sampling
1.399629338	CRU	CRU	PISO.AI	PISO.AI	Mean three months before sampling	Mean three months before sampling	One month before sampling	Three months before sampling
1.399659005	CRU	EOBS	OIPC	PISO.AI	One month before sampling	One month before sampling	Mean three months before sampling	Mean three months before sampling
1.399932048	EOBS	CRU	PISO.AI	OIPC	One month before sampling	One month before sampling	11 year May to July mean	Two months before sampling
1.400189508	CRU	EOBS	OIPC	PISO.AI	One month before sampling	One month before sampling	One month before sampling	One month before sampling
1.400261381	EOBS	CRU	PISO.AI	PISO.AI	At sampling Month	At sampling month	11 year May to July mean	Three months before sampling
1.400326752	CRU	CRU	PISO.AI	OIPC	11 year May to July mean	11 year May to July mean	At sampling month	Yearly May to July mean
1.400326752	CRU	EOBS	PISO.AI	OIPC	11 year May to July mean	11 year May to July mean	At sampling month	Yearly May to July mean
1.400996768	CRU	CRU	OIPC	OIPC	11 year May to July mean	11 year May to July mean	Two months before sampling	Two months before sampling
1.400996768	CRU	EOBS	OIPC	OIPC	11 year May to July mean	11 year May to July mean	Two months before sampling	Two months before sampling
1.401226233	EOBS	CRU	OIPC	PISO.AI	Yearly May to July mean	One month before sampling	Two months before sampling	Two months before sampling
1.401366152	EOBS	CRU	PISO.AI	PISO.AI	Two months before sampling	Two months before sampling	Three months before sampling	Mean three months before sampling
1.401541561	CRU	CRU	PISO.AI	OIPC	11 year May to July mean	11 year May to July mean	At sampling month	11 year May to July mean
1.401541561	CRU	EOBS	PISO.AI	OIPC	11 year May to July mean	11 year May to July mean	At sampling month	11 year May to July mean
1.401554282	EOBS	EOBS	OIPC	OIPC	Two months before sampling	Two months before sampling	11 year May to July mean	Mean three months before sampling
1.402061161	EOBS	CRU	OIPC	OIPC	Two months before sampling	Two months before sampling	One month before sampling	Four months before sampling
1.402683534	CRU	EOBS	PISO.AI	OIPC	Two months before sampling	Two months before sampling	Mean three months before sampling	Yearly May to July mean
1.402754234	EOBS	EOBS	OIPC	PISO.AI	Two months before sampling	Two months before sampling	11 year May to July mean	Four months before sampling
1.403018555	CRU	EOBS	OIPC	OIPC	Two months before sampling	Two months before sampling	Two months before sampling	At sampling month
1.403718306	CRU	EOBS	OIPC	OIPC	Two months before sampling	Two months before sampling	Mean three months before sampling	Mean three months before sampling
1.403862155	EOBS	EOBS	OIPC	OIPC	One month before sampling	One month before sampling	Two months before sampling	11 year May to July mean
1.403979031	EOBS	CRU	PISO.AI	OIPC	Two months before sampling	Two months before sampling	Yearly May to July mean	Four months before sampling
1.404201841	CRU	CRU	PISO.AI	OIPC	At sampling Month	At sampling month	Yearly May to July mean	At sampling month
1.40438051	CRU	CRU	PISO.AI	OIPC	Two months before sampling	Two months before sampling	Three months before sampling	Two months before sampling
1.404560085	CRU	EOBS	OIPC	PISO.AI	Two months before sampling	Two months before sampling	Two months before sampling	At sampling month
1.404579045	CRU	EOBS	PISO.AI	OIPC	One month before sampling	One month before sampling	Mean three months before sampling	Yearly May to July mean
1.404705726	EOBS	CRU	PISO.AI	OIPC	Mean three months before sampling	Mean three months before sampling	Mean three months before sampling	Four months before sampling
1.404804717	CRU	EOBS	PISO.AI	OIPC	Two months before sampling	Two months before sampling	Mean three months before sampling	11 year May to July mean
1.404815179	CRU	CRU	OIPC	PISO.AI	Mean three months before sampling	Mean three months before sampling	Two months before sampling	Yearly May to July mean
1.405165311	EOBS	CRU	PISO.AI	OIPC	One month before sampling	Two months before sampling	Four months before sampling	Four months before sampling
1.405270195	CRU	CRU	PISO.AI	PISO.AI	One month before sampling	One month before sampling	Yearly May to July mean	At sampling month
1.405516255	CRU	CRU	PISO.AI	PISO.AI	One month before sampling	One month before sampling	Yearly May to July mean	Yearly May to July mean
1.405827758	EOBS	EOBS	PISO.AI	PISO.AI	One month before sampling	One month before sampling	Two months before sampling	11 year May to July mean
1.406046688	CRU	CRU	PISO.AI	OIPC	11 year May to July mean	11 year May to July mean	At sampling month	At sampling month
1.406046688	CRU	EOBS	PISO.AI	OIPC	11 year May to July mean	11 year May to July mean	At sampling month	At sampling month
1.406291114	EOBS	CRU	PISO.AI	OIPC	At sampling Month	At sampling month	Mean three months before sampling	Mean three months before sampling
1.406371696	CRU	CRU	OIPC	OIPC	Mean three months before sampling	Mean three months before sampling	Two months before sampling	Two months before sampling
1.406457111	EOBS	CRU	PISO.AI	PISO.AI	Mean three months before sampling	Mean three months before sampling	Two months before sampling	Four months before sampling
1.407446508	EOBS	EOBS	PISO.AI	OIPC	One month before sampling	One month before sampling	Two months before sampling	Yearly May to July mean
1.407492508	CRU	CRU	PISO.AI	PISO.AI	At sampling Month	At sampling month	One month before sampling	Yearly May to July mean
1.407534351	CRU	CRU	OIPC	PISO.AI	One month before sampling	One month before sampling	At sampling month	At sampling month
1.407736889	CRU	EOBS	PISO.AI	OIPC	One month before sampling	One month before sampling	At sampling month	At sampling month
1.407840836	CRU	CRU	OIPC	PISO.AI	Yearly May to July mean	One month before sampling	One month before sampling	Two months before sampling
1.408022722	CRU	CRU	PISO.AI	PISO.AI	At sampling Month	At sampling month	Mean three months before sampling	At sampling month
1.408345272	EOBS	CRU	OIPC	PISO.AI	11 year May to July mean	At sampling month	Two months before sampling	11 year May to July mean
1.40842898	EOBS	CRU	OIPC	OIPC	Yearly May to July mean	One month before sampling	Two months before sampling	One month before sampling
1.408926682	CRU	CRU	PISO.AI	OIPC	At sampling Month	At sampling month	Mean three months before sampling	Three months before sampling
1.408930256	CRU	CRU	OIPC	OIPC	Yearly May to July mean	One month before sampling	One month before sampling	Two months before sampling
1.4090807	CRU	EOBS	OIPC	OIPC	Two months before sampling	Two months before sampling	Mean three months before sampling	At sampling month
1.409088911	EOBS	CRU	OIPC	PISO.AI	11 year May to July mean	At sampling month	Two months before sampling	One month before sampling
1.409352638	EOBS	CRU	PISO.AI	OIPC	At sampling Month	At sampling month	Yearly May to July mean	Three months before sampling
1.409448301	EOBS	EOBS	PISO.AI	OIPC	One month before sampling	One month before sampling	At sampling month	One month before sampling
1.409714287	EOBS	EOBS	OIPC	OIPC	Two months before sampling	Two months before sampling	11 year May to July mean	11 year May to July mean
1.409726812	EOBS	EOBS	OIPC	OIPC	Two months before sampling	Two months before sampling	11 year May to July mean	Yearly May to July mean
1.409831135	EOBS	CRU	PISO.AI	OIPC	Mean three months before sampling	Mean three months before sampling	One month before sampling	Four months before sampling
1.409849241	EOBS	EOBS	OIPC	PISO.AI	Two months before sampling	Two months before sampling	Two months before sampling	At sampling month
1.409861071	EOBS	CRU	PISO.AI	OIPC	At sampling Month	At sampling month	Mean three months before sampling	One month before sampling
1.409978756	CRU	EOBS	PISO.AI	PISO.AI	One month before sampling	One month before sampling	At sampling month	11 year May to July mean
1.410147682	CRU	CRU	PISO.AI	PISO.AI	At sampling Month	At sampling month	One month before sampling	At sampling month
1.410287951	EOBS	EOBS	OIPC	OIPC	Two months before sampling	Two months before sampling	Yearly May to July mean	11 year May to July mean
1.410387937	CRU	CRU	PISO.AI	PISO.AI	11 year May to July mean	11 year May to July mean	At sampling month	One month before sampling
1.410387937	CRU	EOBS	PISO.AI	PISO.AI	11 year May to July mean	11 year May to July mean	At sampling month	One month before sampling
1.410771179	EOBS	CRU	PISO.AI	OIPC	At sampling Month	At sampling month	Two months before sampling	Three months before sampling
1.411175482	CRU	EOBS	OIPC	OIPC	Yearly May to July mean	Two months before sampling	Three months before sampling	Three months before sampling
1.411185185	EOBS	CRU	OIPC	OIPC	11 year May to July mean	At sampling month	At sampling month	Four months before sampling
1.411321594	EOBS	CRU	OIPC	PISO.AI	One month before sampling	One month before sampling	Yearly May to July mean	Two months before sampling
1.41134145	EOBS	EOBS	OIPC	OIPC	Two months before sampling	Two months before sampling	Yearly May to July mean	One month before sampling
1.411494008	EOBS	EOBS	OIPC	OIPC	Two months before sampling	Two months before sampling	Two months before sampling	At sampling month
1.411578681	EOBS	CRU	OIPC	PISO.AI	11 year May to July mean	At sampling month	Two months before sampling	Two months before sampling
1.411778667	CRU	EOBS	OIPC	OIPC	One month before sampling	Two months before sampling	Three months before sampling	Four months before sampling
1.411926091	EOBS	CRU	PISO.AI	OIPC	At sampling Month	At sampling month	Two months before sampling	At sampling month
1.411940587	EOBS	CRU	PISO.AI	OIPC	One month before sampling	One month before sampling	Mean three months before sampling	11 year May to July mean
1.411980347	EOBS	CRU	OIPC	OIPC	11 year May to July mean	At sampling month	11 year May to July mean	Three months before sampling
1.411990446	EOBS	EOBS	OIPC	OIPC	Two months before sampling	Two months before sampling	Yearly May to July mean	Yearly May to July mean
1.412211979	CRU	EOBS	OIPC	OIPC	Two months before sampling	Two months before sampling	Mean three months before sampling	Two months before sampling
1.412285061	EOBS	CRU	OIPC	OIPC	Yearly May to July mean	One month before sampling	Two months before sampling	Two months before sampling
1.412335836	EOBS	CRU	OIPC	OIPC	11 year May to July mean	At sampling month	Yearly May to July mean	Three months before sampling
1.412618152	CRU	EOBS	PISO.AI	PISO.AI	Two months before sampling	Two months before sampling	Mean three months before sampling	11 year May to July mean
1.412749656	EOBS	CRU	OIPC	PISO.AI	Mean three months before sampling	Mean three months before sampling	Mean three months before sampling	Three months before sampling
1.413143903	EOBS	EOBS	OIPC	OIPC	Two months before sampling	Two months before sampling	11 year May to July mean	One month before sampling
1.413478367	EOBS	CRU	PISO.AI	OIPC	At sampling Month	At sampling month	One month before sampling	Mean three months before sampling
1.413614364	EOBS	EOBS	OIPC	PISO.AI	Two months before sampling	Two months before sampling	Mean three months before sampling	11 year May to July mean
1.413635856	CRU	CRU	PISO.AI	PISO.AI	Mean three months before sampling	Mean three months before sampling	Three months before sampling	11 year May to July mean
1.413820621	EOBS	EOBS	PISO.AI	OIPC	One month before sampling	One month before sampling	At sampling month	Mean three months before sampling
1.413832417	CRU	CRU	PISO.AI	PISO.AI	11 year May to July mean	11 year May to July mean	At sampling month	11 year May to July mean
1.413832417	CRU	EOBS	PISO.AI	PISO.AI	11 year May to July mean	11 year May to July mean	At sampling month	11 year May to July mean
1.414169574	CRU	EOBS	OIPC	PISO.AI	Two months before sampling	Two months before sampling	One month before sampling	One month before sampling
1.414297648	EOBS	EOBS	OIPC	OIPC	Two months before sampling	Two months before sampling	Mean three months before sampling	Three months before sampling
1.414704271	CRU	CRU	OIPC	OIPC	At sampling Month	One month before sampling	Three months before sampling	Two months before sampling
1.414833961	EOBS	CRU	OIPC	OIPC	At sampling Month	One month before sampling	Three months before sampling	Four months before sampling
1.414838673	EOBS	CRU	OIPC	PISO.AI	11 year May to July mean	At sampling month	Yearly May to July mean	Four months before sampling
1.415080669	CRU	EOBS	PISO.AI	OIPC	Two months before sampling	Two months before sampling	One month before sampling	Yearly May to July mean
1.41545973	CRU	CRU	PISO.AI	OIPC	At sampling Month	At sampling month	One month before sampling	Three months before sampling
1.415461715	EOBS	CRU	OIPC	OIPC	11 year May to July mean	At sampling month	Two months before sampling	At sampling month
1.415493156	CRU	EOBS	PISO.AI	OIPC	One month before sampling	One month before sampling	Mean three months before sampling	11 year May to July mean
1.415744568	CRU	CRU	PISO.AI	PISO.AI	At sampling Month	At sampling month	One month before sampling	One month before sampling
1.415745652	EOBS	CRU	OIPC	PISO.AI	11 year May to July mean	At sampling month	Mean three months before sampling	Three months before sampling
1.415798166	CRU	CRU	OIPC	PISO.AI	11 year May to July mean	11 year May to July mean	11 year May to July mean	Four months before sampling
1.415798166	CRU	EOBS	OIPC	PISO.AI	11 year May to July mean	11 year May to July mean	11 year May to July mean	Four months before sampling
1.41585034	EOBS	CRU	OIPC	PISO.AI	11 year May to July mean	At sampling month	Two months before sampling	Mean three months before sampling
1.415892279	CRU	EOBS	PISO.AI	OIPC	One month before sampling	One month before sampling	At sampling month	Yearly May to July mean
1.416092488	CRU	EOBS	PISO.AI	OIPC	Two months before sampling	Two months before sampling	One month before sampling	11 year May to July mean
1.416339904	EOBS	CRU	OIPC	PISO.AI	At sampling Month	At sampling month	11 year May to July mean	Four months before sampling
1.416450924	CRU	EOBS	PISO.AI	OIPC	One month before sampling	One month before sampling	At sampling month	One month before sampling
1.416476663	EOBS	CRU	OIPC	OIPC	Yearly May to July mean	One month before sampling	Two months before sampling	Mean three months before sampling
1.416637008	CRU	EOBS	PISO.AI	PISO.AI	11 year May to July mean	Two months before sampling	Four months before sampling	Three months before sampling
1.416824807	CRU	CRU	PISO.AI	PISO.AI	Two months before sampling	Two months before sampling	Three months before sampling	Two months before sampling
1.41690867	EOBS	CRU	PISO.AI	OIPC	One month before sampling	One month before sampling	Mean three months before sampling	Yearly May to July mean
1.417010801	CRU	CRU	OIPC	PISO.AI	Yearly May to July mean	One month before sampling	Two months before sampling	Mean three months before sampling
1.41702303	EOBS	EOBS	OIPC	OIPC	Yearly May to July mean	Two months before sampling	Three months before sampling	Four months before sampling
1.417291498	EOBS	CRU	PISO.AI	OIPC	At sampling Month	At sampling month	One month before sampling	One month before sampling
1.417350751	EOBS	CRU	OIPC	OIPC	One month before sampling	One month before sampling	One month before sampling	At sampling month
1.417384034	EOBS	CRU	OIPC	OIPC	Mean three months before sampling	Mean three months before sampling	Mean three months before sampling	Four months before sampling
1.417614249	CRU	EOBS	OIPC	PISO.AI	One month before sampling	One month before sampling	Mean three months before sampling	One month before sampling
1.417757181	EOBS	CRU	OIPC	PISO.AI	At sampling Month	At sampling month	11 year May to July mean	One month before sampling
1.417769732	CRU	EOBS	OIPC	OIPC	Two months before sampling	Two months before sampling	Mean three months before sampling	One month before sampling
1.417788138	CRU	EOBS	PISO.AI	OIPC	Two months before sampling	Two months before sampling	11 year May to July mean	At sampling month
1.417939956	EOBS	CRU	OIPC	OIPC	One month before sampling	One month before sampling	11 year May to July mean	Mean three months before sampling
1.418022144	EOBS	CRU	OIPC	OIPC	Mean three months before sampling	Mean three months before sampling	Two months before sampling	Two months before sampling
1.418138782	EOBS	EOBS	PISO.AI	OIPC	One month before sampling	One month before sampling	Yearly May to July mean	One month before sampling
1.418605141	CRU	CRU	PISO.AI	PISO.AI	Mean three months before sampling	Mean three months before sampling	Three months before sampling	Yearly May to July mean
1.419134528	EOBS	EOBS	PISO.AI	OIPC	One month before sampling	One month before sampling	Two months before sampling	11 year May to July mean
1.419343771	EOBS	EOBS	OIPC	OIPC	One month before sampling	One month before sampling	11 year May to July mean	Three months before sampling
1.419392747	EOBS	CRU	OIPC	PISO.AI	At sampling Month	At sampling month	11 year May to July mean	Mean three months before sampling
1.419673542	CRU	EOBS	PISO.AI	OIPC	11 year May to July mean	Two months before sampling	Four months before sampling	One month before sampling
1.419936031	EOBS	CRU	OIPC	PISO.AI	At sampling Month	At sampling month	Yearly May to July mean	One month before sampling
1.420115468	CRU	CRU	OIPC	PISO.AI	Two months before sampling	Two months before sampling	Three months before sampling	Three months before sampling
1.420417008	CRU	CRU	PISO.AI	PISO.AI	At sampling Month	At sampling month	Yearly May to July mean	Two months before sampling
1.420483172	EOBS	CRU	OIPC	PISO.AI	At sampling Month	At sampling month	Yearly May to July mean	Mean three months before sampling
1.420933445	CRU	CRU	PISO.AI	PISO.AI	One month before sampling	One month before sampling	At sampling month	11 year May to July mean
1.421232265	EOBS	CRU	PISO.AI	PISO.AI	One month before sampling	One month before sampling	Three months before sampling	11 year May to July mean
1.421287248	CRU	CRU	PISO.AI	PISO.AI	11 year May to July mean	11 year May to July mean	Yearly May to July mean	At sampling month
1.421287248	CRU	EOBS	PISO.AI	PISO.AI	11 year May to July mean	11 year May to July mean	Yearly May to July mean	At sampling month
1.421707644	CRU	CRU	OIPC	OIPC	Yearly May to July mean	One month before sampling	Two months before sampling	Two months before sampling
1.42186891	EOBS	CRU	OIPC	PISO.AI	11 year May to July mean	At sampling month	11 year May to July mean	Four months before sampling
1.42190226	EOBS	CRU	PISO.AI	OIPC	At sampling Month	At sampling month	11 year May to July mean	Mean three months before sampling
1.421903937	EOBS	EOBS	OIPC	PISO.AI	Two months before sampling	Two months before sampling	Mean three months before sampling	Yearly May to July mean
1.421907519	CRU	CRU	PISO.AI	PISO.AI	Mean three months before sampling	Mean three months before sampling	Three months before sampling	One month before sampling
1.422161069	CRU	EOBS	PISO.AI	OIPC	Two months before sampling	Two months before sampling	Yearly May to July mean	Mean three months before sampling
1.422179816	EOBS	CRU	PISO.AI	OIPC	Two months before sampling	Two months before sampling	Two months before sampling	Four months before sampling
1.422301734	CRU	EOBS	OIPC	OIPC	Two months before sampling	Two months before sampling	At sampling month	Two months before sampling
1.422595209	CRU	CRU	OIPC	PISO.AI	Two months before sampling	Two months before sampling	One month before sampling	Four months before sampling
1.422799404	CRU	CRU	PISO.AI	PISO.AI	At sampling Month	At sampling month	11 year May to July mean	Three months before sampling
1.422826496	CRU	EOBS	PISO.AI	OIPC	One month before sampling	One month before sampling	Yearly May to July mean	At sampling month
1.423173181	CRU	CRU	PISO.AI	PISO.AI	11 year May to July mean	11 year May to July mean	Yearly May to July mean	Yearly May to July mean
1.423173181	CRU	EOBS	PISO.AI	PISO.AI	11 year May to July mean	11 year May to July mean	Yearly May to July mean	Yearly May to July mean
1.423536547	CRU	CRU	PISO.AI	PISO.AI	Mean three months before sampling	Mean three months before sampling	Three months before sampling	At sampling month
1.42361271	CRU	EOBS	OIPC	PISO.AI	Two months before sampling	Two months before sampling	Two months before sampling	One month before sampling
1.423615594	EOBS	CRU	PISO.AI	PISO.AI	One month before sampling	One month before sampling	Mean three months before sampling	Mean three months before sampling
1.423777931	CRU	EOBS	PISO.AI	OIPC	11 year May to July mean	Two months before sampling	Four months before sampling	Mean three months before sampling
1.423958411	EOBS	EOBS	OIPC	PISO.AI	Two months before sampling	Two months before sampling	Two months before sampling	One month before sampling
1.42428111	CRU	CRU	OIPC	PISO.AI	At sampling Month	One month before sampling	Three months before sampling	One month before sampling
1.424357139	CRU	CRU	PISO.AI	PISO.AI	Mean three months before sampling	Mean three months before sampling	Three months before sampling	Mean three months before sampling
1.424409298	EOBS	CRU	PISO.AI	PISO.AI	One month before sampling	One month before sampling	Mean three months before sampling	One month before sampling
1.424449659	CRU	EOBS	PISO.AI	OIPC	One month before sampling	One month before sampling	At sampling month	11 year May to July mean
1.424527325	EOBS	EOBS	OIPC	PISO.AI	Two months before sampling	Two months before sampling	Yearly May to July mean	Two months before sampling
1.424688052	EOBS	EOBS	PISO.AI	OIPC	One month before sampling	One month before sampling	At sampling month	Two months before sampling
1.425080459	EOBS	CRU	OIPC	OIPC	At sampling Month	At sampling month	11 year May to July mean	Yearly May to July mean
1.425281601	CRU	EOBS	PISO.AI	PISO.AI	Two months before sampling	Two months before sampling	One month before sampling	11 year May to July mean
1.425368925	EOBS	CRU	OIPC	OIPC	At sampling Month	At sampling month	11 year May to July mean	11 year May to July mean
1.42553894	CRU	EOBS	OIPC	PISO.AI	Two months before sampling	Two months before sampling	At sampling month	Three months before sampling
1.425879267	CRU	EOBS	PISO.AI	OIPC	One month before sampling	One month before sampling	At sampling month	Mean three months before sampling
1.426093066	EOBS	EOBS	PISO.AI	OIPC	One month before sampling	One month before sampling	At sampling month	Yearly May to July mean
1.426480499	EOBS	CRU	OIPC	OIPC	Mean three months before sampling	Mean three months before sampling	One month before sampling	Four months before sampling
1.426681122	CRU	CRU	PISO.AI	PISO.AI	11 year May to July mean	11 year May to July mean	At sampling month	Mean three months before sampling
1.426681122	CRU	EOBS	PISO.AI	PISO.AI	11 year May to July mean	11 year May to July mean	At sampling month	Mean three months before sampling
1.426813676	EOBS	EOBS	PISO.AI	OIPC	One month before sampling	One month before sampling	Yearly May to July mean	Mean three months before sampling
1.426840222	CRU	CRU	PISO.AI	OIPC	At sampling Month	At sampling month	Yearly May to July mean	Yearly May to July mean
1.426932037	EOBS	CRU	PISO.AI	PISO.AI	At sampling Month	At sampling month	11 year May to July mean	Two months before sampling
1.427041046	EOBS	CRU	OIPC	OIPC	One month before sampling	One month before sampling	11 year May to July mean	One month before sampling
1.427133876	CRU	CRU	PISO.AI	OIPC	Mean three months before sampling	Mean three months before sampling	Three months before sampling	One month before sampling
1.427413979	EOBS	EOBS	PISO.AI	OIPC	One month before sampling	One month before sampling	Two months before sampling	At sampling month
1.427518467	EOBS	CRU	PISO.AI	OIPC	One month before sampling	One month before sampling	Three months before sampling	Yearly May to July mean
1.427653195	CRU	CRU	OIPC	PISO.AI	Mean three months before sampling	Mean three months before sampling	Three months before sampling	One month before sampling
1.427700839	EOBS	CRU	PISO.AI	OIPC	At sampling Month	At sampling month	11 year May to July mean	One month before sampling
1.427722588	EOBS	CRU	OIPC	OIPC	Two months before sampling	Two months before sampling	Three months before sampling	Three months before sampling
1.427932086	CRU	EOBS	PISO.AI	PISO.AI	Two months before sampling	Two months before sampling	11 year May to July mean	At sampling month
1.428032552	EOBS	CRU	PISO.AI	PISO.AI	At sampling Month	At sampling month	Two months before sampling	One month before sampling
1.428126215	EOBS	CRU	OIPC	OIPC	At sampling Month	At sampling month	Yearly May to July mean	11 year May to July mean
1.428356306	CRU	CRU	PISO.AI	PISO.AI	Two months before sampling	Two months before sampling	11 year May to July mean	Four months before sampling
1.428387033	CRU	EOBS	OIPC	PISO.AI	Two months before sampling	Two months before sampling	One month before sampling	Mean three months before sampling
1.428657387	CRU	EOBS	PISO.AI	PISO.AI	Two months before sampling	Two months before sampling	11 year May to July mean	Four months before sampling
1.428772317	EOBS	EOBS	OIPC	PISO.AI	Two months before sampling	Two months before sampling	11 year May to July mean	Two months before sampling
1.428845782	CRU	CRU	OIPC	PISO.AI	Yearly May to July mean	One month before sampling	Two months before sampling	One month before sampling
1.429158997	CRU	CRU	PISO.AI	OIPC	Two months before sampling	Two months before sampling	One month before sampling	Three months before sampling
1.429369218	CRU	EOBS	PISO.AI	OIPC	Two months before sampling	Two months before sampling	Yearly May to July mean	One month before sampling
1.429404587	EOBS	CRU	OIPC	OIPC	At sampling Month	At sampling month	Yearly May to July mean	Yearly May to July mean
1.42953482	CRU	CRU	OIPC	OIPC	One month before sampling	One month before sampling	At sampling month	At sampling month
1.429604375	EOBS	CRU	PISO.AI	OIPC	Two months before sampling	Two months before sampling	Three months before sampling	Two months before sampling
1.430141739	CRU	CRU	PISO.AI	OIPC	At sampling Month	At sampling month	Yearly May to July mean	Three months before sampling
1.430331364	EOBS	CRU	OIPC	PISO.AI	11 year May to July mean	At sampling month	Two months before sampling	Three months before sampling
1.430417325	CRU	CRU	PISO.AI	OIPC	At sampling Month	At sampling month	At sampling month	Two months before sampling
1.430493411	CRU	EOBS	OIPC	PISO.AI	One month before sampling	One month before sampling	One month before sampling	Two months before sampling
1.431220883	EOBS	CRU	OIPC	PISO.AI	11 year May to July mean	At sampling month	Two months before sampling	Four months before sampling
1.431296508	CRU	CRU	PISO.AI	OIPC	At sampling Month	At sampling month	Yearly May to July mean	11 year May to July mean
1.431371712	EOBS	CRU	OIPC	PISO.AI	11 year May to July mean	At sampling month	One month before sampling	Three months before sampling
1.43179165	EOBS	CRU	OIPC	PISO.AI	11 year May to July mean	At sampling month	Two months before sampling	Yearly May to July mean
1.432105794	EOBS	EOBS	PISO.AI	OIPC	One month before sampling	One month before sampling	At sampling month	11 year May to July mean
1.432374959	CRU	CRU	PISO.AI	OIPC	One month before sampling	One month before sampling	At sampling month	At sampling month
1.432478635	CRU	EOBS	OIPC	PISO.AI	Two months before sampling	Two months before sampling	One month before sampling	At sampling month
1.43252263	EOBS	CRU	OIPC	OIPC	At sampling Month	At sampling month	At sampling month	Mean three months before sampling
1.432679497	EOBS	EOBS	OIPC	OIPC	Two months before sampling	Two months before sampling	Mean three months before sampling	Two months before sampling
1.432962383	EOBS	EOBS	PISO.AI	PISO.AI	One month before sampling	One month before sampling	At sampling month	11 year May to July mean
1.433234975	CRU	CRU	PISO.AI	PISO.AI	One month before sampling	One month before sampling	At sampling month	Yearly May to July mean
1.433315564	EOBS	CRU	OIPC	PISO.AI	Mean three months before sampling	Mean three months before sampling	Two months before sampling	One month before sampling
1.433657466	EOBS	CRU	OIPC	PISO.AI	At sampling Month	At sampling month	One month before sampling	Four months before sampling
1.433805044	EOBS	EOBS	PISO.AI	OIPC	One month before sampling	One month before sampling	Mean three months before sampling	Two months before sampling
1.43382758	EOBS	CRU	OIPC	OIPC	At sampling Month	At sampling month	11 year May to July mean	At sampling month
1.433849069	CRU	EOBS	PISO.AI	OIPC	Two months before sampling	Two months before sampling	One month before sampling	Two months before sampling
1.434139939	CRU	EOBS	PISO.AI	OIPC	Two months before sampling	Two months before sampling	Yearly May to July mean	Yearly May to July mean
1.434267204	CRU	EOBS	PISO.AI	OIPC	Two months before sampling	Two months before sampling	Mean three months before sampling	Two months before sampling
1.434286046	EOBS	EOBS	OIPC	PISO.AI	Two months before sampling	Two months before sampling	Yearly May to July mean	Mean three months before sampling
1.434286659	EOBS	EOBS	PISO.AI	OIPC	Two months before sampling	Two months before sampling	Mean three months before sampling	Three months before sampling
1.434326307	EOBS	EOBS	OIPC	PISO.AI	One month before sampling	One month before sampling	Two months before sampling	At sampling month
1.434462848	EOBS	EOBS	OIPC	OIPC	Two months before sampling	Two months before sampling	One month before sampling	Yearly May to July mean
1.434465071	EOBS	CRU	OIPC	PISO.AI	11 year May to July mean	At sampling month	At sampling month	Four months before sampling
1.434492547	EOBS	CRU	OIPC	PISO.AI	Mean three months before sampling	Mean three months before sampling	Mean three months before sampling	Four months before sampling
1.434513859	CRU	CRU	OIPC	PISO.AI	Yearly May to July mean	One month before sampling	Mean three months before sampling	Two months before sampling
1.434776001	EOBS	EOBS	OIPC	PISO.AI	Two months before sampling	Two months before sampling	Two months before sampling	Mean three months before sampling
1.434822042	CRU	EOBS	PISO.AI	OIPC	One month before sampling	One month before sampling	Yearly May to July mean	One month before sampling
1.435222835	EOBS	EOBS	OIPC	PISO.AI	Two months before sampling	Two months before sampling	11 year May to July mean	Mean three months before sampling
1.435458659	CRU	EOBS	PISO.AI	OIPC	Two months before sampling	Two months before sampling	Yearly May to July mean	11 year May to July mean
1.435469113	EOBS	EOBS	OIPC	PISO.AI	Two months before sampling	Two months before sampling	11 year May to July mean	11 year May to July mean
1.435515186	CRU	EOBS	PISO.AI	OIPC	One month before sampling	One month before sampling	Mean three months before sampling	One month before sampling
1.435697777	CRU	CRU	OIPC	OIPC	11 year May to July mean	One month before sampling	Two months before sampling	Two months before sampling
1.435937589	CRU	CRU	OIPC	PISO.AI	At sampling Month	At sampling month	Yearly May to July mean	Three months before sampling
1.43601962	EOBS	EOBS	PISO.AI	OIPC	One month before sampling	One month before sampling	At sampling month	At sampling month
1.436061695	EOBS	EOBS	OIPC	PISO.AI	Two months before sampling	Two months before sampling	11 year May to July mean	One month before sampling
1.436196729	EOBS	EOBS	OIPC	PISO.AI	Two months before sampling	Two months before sampling	Yearly May to July mean	One month before sampling
1.43621822	EOBS	CRU	OIPC	PISO.AI	At sampling Month	At sampling month	At sampling month	Two months before sampling
1.436646256	CRU	CRU	PISO.AI	OIPC	Mean three months before sampling	Mean three months before sampling	Three months before sampling	Mean three months before sampling
1.436659558	EOBS	EOBS	OIPC	PISO.AI	Yearly May to July mean	Two months before sampling	Three months before sampling	Four months before sampling
1.436786049	EOBS	EOBS	OIPC	OIPC	Two months before sampling	Two months before sampling	One month before sampling	11 year May to July mean
1.436853716	EOBS	CRU	OIPC	OIPC	One month before sampling	One month before sampling	Yearly May to July mean	Mean three months before sampling
1.437043419	EOBS	EOBS	OIPC	PISO.AI	Two months before sampling	Two months before sampling	Yearly May to July mean	11 year May to July mean
1.437137204	EOBS	CRU	OIPC	PISO.AI	Mean three months before sampling	Mean three months before sampling	Two months before sampling	Two months before sampling
1.437291998	EOBS	CRU	OIPC	OIPC	At sampling Month	At sampling month	Two months before sampling	Three months before sampling
1.437579216	CRU	EOBS	OIPC	PISO.AI	Two months before sampling	Two months before sampling	Two months before sampling	Mean three months before sampling
1.437670306	EOBS	CRU	OIPC	OIPC	11 year May to July mean	At sampling month	Three months before sampling	Two months before sampling
1.437717645	CRU	CRU	OIPC	OIPC	Yearly May to July mean	One month before sampling	Mean three months before sampling	Two months before sampling
1.437733023	CRU	EOBS	PISO.AI	OIPC	Two months before sampling	Two months before sampling	One month before sampling	Mean three months before sampling
1.438022546	EOBS	EOBS	OIPC	PISO.AI	One month before sampling	One month before sampling	Two months before sampling	Yearly May to July mean
1.438031871	EOBS	CRU	PISO.AI	OIPC	One month before sampling	One month before sampling	Three months before sampling	11 year May to July mean
1.438155226	EOBS	CRU	OIPC	OIPC	At sampling Month	At sampling month	Yearly May to July mean	At sampling month
1.438421151	CRU	EOBS	PISO.AI	OIPC	Two months before sampling	Two months before sampling	Mean three months before sampling	Mean three months before sampling
1.438613572	CRU	CRU	PISO.AI	PISO.AI	At sampling Month	At sampling month	Yearly May to July mean	11 year May to July mean
1.438684629	CRU	CRU	OIPC	OIPC	Yearly May to July mean	One month before sampling	One month before sampling	Three months before sampling
1.439604649	EOBS	CRU	OIPC	PISO.AI	11 year May to July mean	One month before sampling	Three months before sampling	Four months before sampling
1.439939901	EOBS	CRU	OIPC	PISO.AI	Two months before sampling	Two months before sampling	Two months before sampling	Three months before sampling
1.439996109	EOBS	EOBS	OIPC	PISO.AI	One month before sampling	Two months before sampling	Four months before sampling	11 year May to July mean
1.440059794	EOBS	EOBS	OIPC	OIPC	One month before sampling	Two months before sampling	Four months before sampling	Yearly May to July mean
1.440124642	EOBS	CRU	PISO.AI	OIPC	At sampling Month	At sampling month	Mean three months before sampling	Yearly May to July mean
1.440201502	EOBS	CRU	OIPC	PISO.AI	Mean three months before sampling	Mean three months before sampling	One month before sampling	Three months before sampling
1.44044557	EOBS	CRU	PISO.AI	PISO.AI	Mean three months before sampling	Mean three months before sampling	Mean three months before sampling	Four months before sampling
1.440484934	EOBS	CRU	PISO.AI	OIPC	11 year May to July mean	At sampling month	Two months before sampling	Three months before sampling
1.4405289	EOBS	CRU	OIPC	OIPC	Yearly May to July mean	One month before sampling	One month before sampling	Three months before sampling
1.440575934	CRU	EOBS	OIPC	OIPC	Two months before sampling	Two months before sampling	One month before sampling	Mean three months before sampling
1.440597143	CRU	CRU	PISO.AI	OIPC	Mean three months before sampling	Mean three months before sampling	Three months before sampling	Yearly May to July mean
1.440682388	CRU	CRU	OIPC	OIPC	Mean three months before sampling	Mean three months before sampling	Two months before sampling	Mean three months before sampling
1.440841025	EOBS	EOBS	PISO.AI	OIPC	Two months before sampling	Two months before sampling	One month before sampling	Three months before sampling
1.440988203	CRU	CRU	OIPC	PISO.AI	11 year May to July mean	One month before sampling	Two months before sampling	Mean three months before sampling
1.441043858	CRU	EOBS	OIPC	OIPC	Two months before sampling	Two months before sampling	One month before sampling	Two months before sampling
1.441083121	CRU	CRU	OIPC	PISO.AI	11 year May to July mean	One month before sampling	Two months before sampling	One month before sampling
1.441242728	CRU	EOBS	OIPC	PISO.AI	11 year May to July mean	Two months before sampling	Three months before sampling	Four months before sampling
1.441332736	EOBS	EOBS	PISO.AI	OIPC	One month before sampling	One month before sampling	Yearly May to July mean	At sampling month
1.441340253	CRU	EOBS	PISO.AI	OIPC	Two months before sampling	Two months before sampling	At sampling month	Three months before sampling
1.441381168	EOBS	EOBS	OIPC	PISO.AI	Two months before sampling	Two months before sampling	Mean three months before sampling	One month before sampling
1.441401907	EOBS	CRU	OIPC	PISO.AI	At sampling Month	At sampling month	Mean three months before sampling	Four months before sampling
1.441477275	EOBS	EOBS	OIPC	OIPC	Two months before sampling	Two months before sampling	One month before sampling	Three months before sampling
1.441570826	CRU	CRU	PISO.AI	OIPC	Mean three months before sampling	Mean three months before sampling	Three months before sampling	11 year May to July mean
1.442065501	EOBS	CRU	PISO.AI	OIPC	At sampling Month	At sampling month	Mean three months before sampling	11 year May to July mean
1.442075603	EOBS	CRU	OIPC	OIPC	At sampling Month	At sampling month	At sampling month	One month before sampling
1.442285374	EOBS	EOBS	PISO.AI	OIPC	Two months before sampling	Two months before sampling	At sampling month	Three months before sampling
1.442337907	CRU	CRU	OIPC	OIPC	11 year May to July mean	One month before sampling	Two months before sampling	One month before sampling
1.44257408	CRU	EOBS	OIPC	PISO.AI	Two months before sampling	Two months before sampling	Mean three months before sampling	Two months before sampling
1.442820727	CRU	EOBS	PISO.AI	OIPC	One month before sampling	Two months before sampling	Four months before sampling	Yearly May to July mean
1.443260587	CRU	CRU	OIPC	PISO.AI	Mean three months before sampling	Mean three months before sampling	Three months before sampling	Yearly May to July mean
1.443265432	CRU	CRU	OIPC	OIPC	At sampling Month	At sampling month	Two months before sampling	Two months before sampling
1.443320555	EOBS	EOBS	OIPC	OIPC	Two months before sampling	Two months before sampling	Two months before sampling	Mean three months before sampling
1.443369713	CRU	EOBS	OIPC	OIPC	11 year May to July mean	Two months before sampling	Three months before sampling	Four months before sampling
1.443818341	CRU	EOBS	PISO.AI	OIPC	One month before sampling	Two months before sampling	Four months before sampling	11 year May to July mean
1.443831077	EOBS	CRU	OIPC	OIPC	One month before sampling	One month before sampling	At sampling month	Two months before sampling
1.443963916	CRU	EOBS	PISO.AI	PISO.AI	11 year May to July mean	Two months before sampling	Four months before sampling	Two months before sampling
1.444541047	CRU	CRU	PISO.AI	OIPC	At sampling Month	At sampling month	At sampling month	Mean three months before sampling
1.44468079	CRU	CRU	PISO.AI	OIPC	At sampling Month	At sampling month	At sampling month	One month before sampling
1.445128024	CRU	CRU	OIPC	OIPC	Mean three months before sampling	Mean three months before sampling	Two months before sampling	Three months before sampling
1.445142384	EOBS	CRU	PISO.AI	OIPC	One month before sampling	One month before sampling	One month before sampling	11 year May to July mean
1.44524502	CRU	CRU	OIPC	OIPC	Mean three months before sampling	Mean three months before sampling	Two months before sampling	One month before sampling
1.445353012	CRU	EOBS	OIPC	OIPC	Two months before sampling	Two months before sampling	At sampling month	11 year May to July mean
1.445427362	EOBS	CRU	PISO.AI	OIPC	Two months before sampling	Two months before sampling	11 year May to July mean	Four months before sampling
1.445432119	CRU	CRU	PISO.AI	OIPC	11 year May to July mean	11 year May to July mean	Two months before sampling	Three months before sampling
1.445432119	CRU	EOBS	PISO.AI	OIPC	11 year May to July mean	11 year May to July mean	Two months before sampling	Three months before sampling
1.445521592	CRU	CRU	PISO.AI	PISO.AI	At sampling Month	At sampling month	Two months before sampling	Two months before sampling
1.446160078	EOBS	CRU	OIPC	OIPC	One month before sampling	One month before sampling	Yearly May to July mean	One month before sampling
1.446374178	CRU	EOBS	OIPC	OIPC	Two months before sampling	Two months before sampling	At sampling month	Yearly May to July mean
1.446604647	CRU	EOBS	OIPC	PISO.AI	Two months before sampling	Two months before sampling	Yearly May to July mean	Four months before sampling
1.447015214	EOBS	EOBS	OIPC	PISO.AI	Two months before sampling	Two months before sampling	At sampling month	Three months before sampling
1.447166342	CRU	EOBS	PISO.AI	OIPC	One month before sampling	One month before sampling	Mean three months before sampling	Mean three months before sampling
1.447288928	CRU	EOBS	PISO.AI	OIPC	Two months before sampling	Two months before sampling	One month before sampling	One month before sampling
1.447446333	CRU	CRU	OIPC	PISO.AI	At sampling Month	At sampling month	At sampling month	Four months before sampling
1.447568393	EOBS	CRU	PISO.AI	PISO.AI	One month before sampling	One month before sampling	Mean three months before sampling	11 year May to July mean
1.447657602	CRU	EOBS	OIPC	OIPC	Two months before sampling	Two months before sampling	One month before sampling	At sampling month
1.44777255	EOBS	EOBS	OIPC	OIPC	One month before sampling	Two months before sampling	Four months before sampling	11 year May to July mean
1.447853994	CRU	EOBS	PISO.AI	OIPC	Two months before sampling	Two months before sampling	Mean three months before sampling	One month before sampling
1.448155528	CRU	CRU	OIPC	PISO.AI	At sampling Month	One month before sampling	Three months before sampling	Two months before sampling
1.448272122	EOBS	EOBS	OIPC	PISO.AI	Two months before sampling	Two months before sampling	At sampling month	Four months before sampling
1.448454298	CRU	EOBS	PISO.AI	OIPC	One month before sampling	One month before sampling	Yearly May to July mean	Mean three months before sampling
1.448599203	EOBS	EOBS	OIPC	OIPC	Two months before sampling	Two months before sampling	Mean three months before sampling	Mean three months before sampling
1.448697341	CRU	EOBS	PISO.AI	PISO.AI	One month before sampling	Two months before sampling	Four months before sampling	11 year May to July mean
1.448914942	CRU	EOBS	PISO.AI	PISO.AI	One month before sampling	One month before sampling	Yearly May to July mean	11 year May to July mean
1.448954724	CRU	CRU	PISO.AI	PISO.AI	Mean three months before sampling	Mean three months before sampling	Mean three months before sampling	Four months before sampling
1.449278684	CRU	CRU	PISO.AI	PISO.AI	Two months before sampling	Two months before sampling	Two months before sampling	Four months before sampling
1.449340733	CRU	CRU	OIPC	OIPC	11 year May to July mean	One month before sampling	Two months before sampling	Mean three months before sampling
1.449352461	EOBS	EOBS	PISO.AI	OIPC	One month before sampling	One month before sampling	Yearly May to July mean	Two months before sampling
1.449371496	CRU	CRU	PISO.AI	OIPC	Yearly May to July mean	Two months before sampling	Four months before sampling	Four months before sampling
1.449630668	CRU	CRU	PISO.AI	PISO.AI	Two months before sampling	Two months before sampling	One month before sampling	Three months before sampling
1.44971523	CRU	CRU	OIPC	PISO.AI	Two months before sampling	Two months before sampling	Mean three months before sampling	Three months before sampling
1.449731848	CRU	EOBS	PISO.AI	PISO.AI	Two months before sampling	Two months before sampling	Yearly May to July mean	11 year May to July mean
1.44974278	CRU	CRU	OIPC	OIPC	Yearly May to July mean	One month before sampling	One month before sampling	Mean three months before sampling
1.449819293	EOBS	CRU	OIPC	PISO.AI	At sampling Month	At sampling month	11 year May to July mean	11 year May to July mean
1.449870547	EOBS	CRU	PISO.AI	PISO.AI	Mean three months before sampling	Mean three months before sampling	One month before sampling	Four months before sampling
1.450011912	CRU	EOBS	OIPC	PISO.AI	One month before sampling	One month before sampling	Mean three months before sampling	Two months before sampling
1.450164292	EOBS	CRU	OIPC	OIPC	Yearly May to July mean	One month before sampling	Two months before sampling	At sampling month
1.450272342	EOBS	EOBS	OIPC	OIPC	Two months before sampling	Two months before sampling	Two months before sampling	One month before sampling
1.45045816	EOBS	EOBS	OIPC	PISO.AI	Two months before sampling	Two months before sampling	Yearly May to July mean	Yearly May to July mean
1.45064743	EOBS	EOBS	OIPC	PISO.AI	Two months before sampling	Two months before sampling	11 year May to July mean	Yearly May to July mean
1.451011057	EOBS	EOBS	PISO.AI	OIPC	One month before sampling	One month before sampling	One month before sampling	At sampling month
1.451053199	EOBS	CRU	PISO.AI	OIPC	One month before sampling	One month before sampling	One month before sampling	Yearly May to July mean
1.451156549	EOBS	CRU	OIPC	OIPC	11 year May to July mean	At sampling month	Yearly May to July mean	Four months before sampling
1.451239815	CRU	CRU	OIPC	OIPC	Yearly May to July mean	One month before sampling	One month before sampling	One month before sampling
1.451985298	EOBS	EOBS	OIPC	PISO.AI	Two months before sampling	Two months before sampling	One month before sampling	11 year May to July mean
1.452319591	EOBS	EOBS	OIPC	PISO.AI	Two months before sampling	Two months before sampling	Mean three months before sampling	Mean three months before sampling
1.452700845	CRU	EOBS	PISO.AI	OIPC	One month before sampling	One month before sampling	Yearly May to July mean	Yearly May to July mean
1.452880285	CRU	CRU	OIPC	PISO.AI	11 year May to July mean	One month before sampling	Two months before sampling	Three months before sampling
1.453117869	EOBS	EOBS	PISO.AI	OIPC	One month before sampling	One month before sampling	Yearly May to July mean	Yearly May to July mean
1.453175934	EOBS	CRU	PISO.AI	OIPC	One month before sampling	One month before sampling	At sampling month	Two months before sampling
1.453200718	CRU	EOBS	PISO.AI	OIPC	Yearly May to July mean	Two months before sampling	Four months before sampling	Two months before sampling
1.453515842	EOBS	CRU	OIPC	PISO.AI	At sampling Month	At sampling month	Yearly May to July mean	11 year May to July mean
1.45364563	EOBS	EOBS	PISO.AI	PISO.AI	One month before sampling	One month before sampling	Mean three months before sampling	At sampling month
1.453812471	EOBS	CRU	PISO.AI	PISO.AI	One month before sampling	One month before sampling	One month before sampling	Mean three months before sampling
1.453855379	CRU	CRU	PISO.AI	PISO.AI	At sampling Month	At sampling month	Yearly May to July mean	Mean three months before sampling
1.454006557	EOBS	CRU	OIPC	PISO.AI	Mean three months before sampling	Mean three months before sampling	Three months before sampling	Three months before sampling
1.454060207	EOBS	CRU	OIPC	PISO.AI	Yearly May to July mean	One month before sampling	Two months before sampling	Mean three months before sampling
1.454197186	EOBS	CRU	OIPC	PISO.AI	11 year May to July mean	At sampling month	Two months before sampling	At sampling month
1.454285746	CRU	CRU	PISO.AI	OIPC	Mean three months before sampling	Mean three months before sampling	Two months before sampling	Three months before sampling
1.454468525	EOBS	CRU	OIPC	PISO.AI	Mean three months before sampling	Mean three months before sampling	One month before sampling	Four months before sampling
1.454500912	CRU	EOBS	PISO.AI	OIPC	Two months before sampling	Two months before sampling	One month before sampling	Three months before sampling
1.454602567	CRU	EOBS	PISO.AI	OIPC	Two months before sampling	Two months before sampling	Mean three months before sampling	Three months before sampling
1.454678093	CRU	EOBS	PISO.AI	OIPC	Yearly May to July mean	Two months before sampling	Four months before sampling	One month before sampling
1.455277718	EOBS	EOBS	PISO.AI	OIPC	One month before sampling	One month before sampling	One month before sampling	Yearly May to July mean
1.455329978	CRU	CRU	OIPC	PISO.AI	Mean three months before sampling	Mean three months before sampling	Three months before sampling	Mean three months before sampling
1.455385292	EOBS	CRU	OIPC	PISO.AI	One month before sampling	One month before sampling	11 year May to July mean	Mean three months before sampling
1.455437744	EOBS	CRU	OIPC	OIPC	Yearly May to July mean	One month before sampling	Two months before sampling	Three months before sampling
1.455575931	EOBS	CRU	PISO.AI	PISO.AI	At sampling Month	At sampling month	Two months before sampling	Mean three months before sampling
1.455643571	EOBS	CRU	PISO.AI	PISO.AI	At sampling Month	At sampling month	One month before sampling	Two months before sampling
1.455743215	EOBS	EOBS	OIPC	PISO.AI	Two months before sampling	Two months before sampling	One month before sampling	Yearly May to July mean
1.455794459	EOBS	CRU	PISO.AI	OIPC	11 year May to July mean	At sampling month	Mean three months before sampling	Three months before sampling
1.455834394	CRU	CRU	PISO.AI	PISO.AI	Mean three months before sampling	Mean three months before sampling	One month before sampling	Four months before sampling
1.45589926	EOBS	EOBS	PISO.AI	PISO.AI	One month before sampling	One month before sampling	Mean three months before sampling	Yearly May to July mean
1.456106951	EOBS	EOBS	OIPC	OIPC	11 year May to July mean	At sampling month	Mean three months before sampling	Yearly May to July mean
1.456486531	EOBS	EOBS	PISO.AI	OIPC	One month before sampling	One month before sampling	One month before sampling	One month before sampling
1.456637318	CRU	CRU	OIPC	PISO.AI	Yearly May to July mean	One month before sampling	Two months before sampling	11 year May to July mean
1.457324901	EOBS	CRU	PISO.AI	PISO.AI	At sampling Month	At sampling month	Two months before sampling	Yearly May to July mean
1.457539055	CRU	CRU	OIPC	PISO.AI	11 year May to July mean	One month before sampling	One month before sampling	Three months before sampling
1.457739812	CRU	EOBS	OIPC	OIPC	Two months before sampling	Two months before sampling	Two months before sampling	Mean three months before sampling
1.457904809	CRU	CRU	PISO.AI	PISO.AI	11 year May to July mean	11 year May to July mean	At sampling month	Yearly May to July mean
1.457904809	CRU	EOBS	PISO.AI	PISO.AI	11 year May to July mean	11 year May to July mean	At sampling month	Yearly May to July mean
1.457931516	EOBS	CRU	OIPC	PISO.AI	Mean three months before sampling	Mean three months before sampling	Two months before sampling	Mean three months before sampling
1.457980417	EOBS	EOBS	PISO.AI	PISO.AI	One month before sampling	One month before sampling	Mean three months before sampling	Mean three months before sampling
1.458223252	CRU	EOBS	PISO.AI	PISO.AI	Two months before sampling	Two months before sampling	Mean three months before sampling	Yearly May to July mean
1.458400046	EOBS	CRU	OIPC	PISO.AI	One month before sampling	One month before sampling	11 year May to July mean	One month before sampling
1.458417782	EOBS	EOBS	PISO.AI	PISO.AI	One month before sampling	One month before sampling	One month before sampling	11 year May to July mean
1.458653626	EOBS	CRU	PISO.AI	OIPC	At sampling Month	At sampling month	Mean three months before sampling	At sampling month
1.458994212	CRU	CRU	PISO.AI	PISO.AI	At sampling Month	At sampling month	Yearly May to July mean	One month before sampling
1.459041358	CRU	CRU	OIPC	PISO.AI	At sampling Month	At sampling month	11 year May to July mean	Three months before sampling
1.459079257	EOBS	CRU	PISO.AI	PISO.AI	At sampling Month	At sampling month	Mean three months before sampling	11 year May to July mean
1.459109665	EOBS	EOBS	OIPC	OIPC	11 year May to July mean	One month before sampling	Three months before sampling	Two months before sampling
1.459244203	CRU	EOBS	PISO.AI	OIPC	Two months before sampling	Two months before sampling	One month before sampling	At sampling month
1.459645924	CRU	CRU	PISO.AI	PISO.AI	Mean three months before sampling	Mean three months before sampling	Two months before sampling	Four months before sampling
1.459678127	EOBS	EOBS	OIPC	PISO.AI	11 year May to July mean	One month before sampling	Three months before sampling	Three months before sampling
1.459698649	EOBS	CRU	PISO.AI	OIPC	At sampling Month	At sampling month	One month before sampling	Yearly May to July mean
1.459754801	CRU	CRU	PISO.AI	PISO.AI	Mean three months before sampling	Mean three months before sampling	Three months before sampling	Two months before sampling
1.460176229	CRU	EOBS	OIPC	OIPC	Two months before sampling	Two months before sampling	One month before sampling	One month before sampling
1.460294828	CRU	EOBS	PISO.AI	OIPC	Two months before sampling	Two months before sampling	Mean three months before sampling	At sampling month
1.460507916	CRU	EOBS	PISO.AI	OIPC	Yearly May to July mean	Two months before sampling	Four months before sampling	Mean three months before sampling
1.460546372	EOBS	EOBS	PISO.AI	OIPC	One month before sampling	One month before sampling	Yearly May to July mean	11 year May to July mean
1.460557675	EOBS	CRU	PISO.AI	OIPC	At sampling Month	At sampling month	One month before sampling	11 year May to July mean
1.460885692	CRU	CRU	OIPC	PISO.AI	At sampling Month	One month before sampling	Three months before sampling	Yearly May to July mean
1.461089539	EOBS	EOBS	PISO.AI	OIPC	One month before sampling	One month before sampling	Two months before sampling	One month before sampling
1.461647625	EOBS	EOBS	PISO.AI	PISO.AI	One month before sampling	One month before sampling	Yearly May to July mean	11 year May to July mean
1.46167616	EOBS	CRU	OIPC	PISO.AI	At sampling Month	At sampling month	At sampling month	One month before sampling
1.461882083	EOBS	EOBS	OIPC	PISO.AI	Two months before sampling	Two months before sampling	Mean three months before sampling	At sampling month
1.461982149	EOBS	EOBS	PISO.AI	OIPC	Two months before sampling	Two months before sampling	11 year May to July mean	Mean three months before sampling
1.462049871	CRU	CRU	OIPC	PISO.AI	Mean three months before sampling	Mean three months before sampling	Two months before sampling	At sampling month
1.462248622	CRU	EOBS	OIPC	PISO.AI	Two months before sampling	Two months before sampling	At sampling month	11 year May to July mean
1.462324636	EOBS	EOBS	PISO.AI	OIPC	One month before sampling	One month before sampling	One month before sampling	11 year May to July mean
1.462581627	CRU	EOBS	PISO.AI	OIPC	One month before sampling	One month before sampling	Yearly May to July mean	11 year May to July mean
1.462584027	EOBS	CRU	PISO.AI	PISO.AI	Two months before sampling	Two months before sampling	Three months before sampling	Two months before sampling
1.46270732	CRU	CRU	OIPC	OIPC	Yearly May to July mean	One month before sampling	Two months before sampling	Yearly May to July mean
1.462858822	EOBS	CRU	PISO.AI	PISO.AI	At sampling Month	At sampling month	Mean three months before sampling	Two months before sampling
1.462931662	EOBS	EOBS	PISO.AI	OIPC	One month before sampling	One month before sampling	One month before sampling	Mean three months before sampling
1.46295456	CRU	CRU	OIPC	OIPC	Yearly May to July mean	One month before sampling	Two months before sampling	11 year May to July mean
1.463047837	EOBS	CRU	PISO.AI	PISO.AI	Mean three months before sampling	Mean three months before sampling	Mean three months before sampling	Three months before sampling
1.463059035	CRU	EOBS	OIPC	PISO.AI	Two months before sampling	Two months before sampling	At sampling month	Yearly May to July mean
1.463066486	EOBS	CRU	PISO.AI	OIPC	At sampling Month	At sampling month	At sampling month	Three months before sampling
1.463193334	EOBS	EOBS	OIPC	OIPC	Two months before sampling	Two months before sampling	Mean three months before sampling	One month before sampling
1.463422844	EOBS	CRU	PISO.AI	OIPC	Mean three months before sampling	Mean three months before sampling	Two months before sampling	Three months before sampling
1.463549919	CRU	EOBS	OIPC	PISO.AI	One month before sampling	Two months before sampling	Four months before sampling	11 year May to July mean
1.463564249	CRU	CRU	OIPC	PISO.AI	11 year May to July mean	Two months before sampling	Four months before sampling	Three months before sampling
1.463587989	CRU	EOBS	OIPC	OIPC	Two months before sampling	Two months before sampling	Two months before sampling	One month before sampling
1.463591323	EOBS	EOBS	OIPC	OIPC	11 year May to July mean	At sampling month	One month before sampling	Yearly May to July mean
1.46360031	CRU	CRU	OIPC	PISO.AI	Yearly May to July mean	One month before sampling	Two months before sampling	Yearly May to July mean
1.463726713	CRU	CRU	PISO.AI	PISO.AI	11 year May to July mean	11 year May to July mean	Mean three months before sampling	Three months before sampling
1.463726713	CRU	EOBS	PISO.AI	PISO.AI	11 year May to July mean	11 year May to July mean	Mean three months before sampling	Three months before sampling
1.463994112	EOBS	EOBS	OIPC	OIPC	Two months before sampling	Two months before sampling	11 year May to July mean	At sampling month
1.464003921	EOBS	CRU	PISO.AI	OIPC	One month before sampling	One month before sampling	Mean three months before sampling	At sampling month
1.464057798	EOBS	EOBS	PISO.AI	PISO.AI	One month before sampling	One month before sampling	At sampling month	Two months before sampling
1.464152678	CRU	EOBS	OIPC	OIPC	Two months before sampling	Two months before sampling	Mean three months before sampling	Three months before sampling
1.464209647	CRU	EOBS	PISO.AI	PISO.AI	11 year May to July mean	Two months before sampling	Four months before sampling	Mean three months before sampling
1.464547392	EOBS	EOBS	OIPC	OIPC	11 year May to July mean	At sampling month	Mean three months before sampling	11 year May to July mean
1.465056121	EOBS	CRU	PISO.AI	PISO.AI	One month before sampling	One month before sampling	Mean three months before sampling	Yearly May to July mean
1.465061236	EOBS	EOBS	OIPC	OIPC	Two months before sampling	Two months before sampling	One month before sampling	Two months before sampling
1.46524209	EOBS	CRU	PISO.AI	OIPC	At sampling Month	At sampling month	One month before sampling	At sampling month
1.465401532	EOBS	CRU	OIPC	OIPC	Yearly May to July mean	One month before sampling	Mean three months before sampling	Three months before sampling
1.465528851	CRU	CRU	PISO.AI	OIPC	Yearly May to July mean	One month before sampling	Two months before sampling	Two months before sampling
1.465553313	EOBS	CRU	OIPC	PISO.AI	Yearly May to July mean	One month before sampling	Two months before sampling	One month before sampling
1.465629107	CRU	CRU	OIPC	OIPC	Yearly May to July mean	One month before sampling	Mean three months before sampling	One month before sampling
1.465710006	EOBS	CRU	PISO.AI	OIPC	One month before sampling	One month before sampling	Three months before sampling	One month before sampling
1.465944079	EOBS	CRU	OIPC	OIPC	At sampling Month	At sampling month	At sampling month	Four months before sampling
1.466057162	EOBS	CRU	PISO.AI	OIPC	At sampling Month	At sampling month	Yearly May to July mean	Two months before sampling
1.466080281	EOBS	EOBS	OIPC	OIPC	Two months before sampling	Two months before sampling	Yearly May to July mean	At sampling month
1.466232465	EOBS	CRU	PISO.AI	PISO.AI	One month before sampling	One month before sampling	Three months before sampling	At sampling month
1.466615944	CRU	EOBS	PISO.AI	PISO.AI	11 year May to July mean	Two months before sampling	Three months before sampling	Four months before sampling
1.466893352	EOBS	CRU	OIPC	OIPC	11 year May to July mean	At sampling month	At sampling month	Three months before sampling
1.46708659	EOBS	CRU	OIPC	OIPC	11 year May to July mean	At sampling month	11 year May to July mean	Four months before sampling
1.467168682	EOBS	EOBS	OIPC	OIPC	One month before sampling	One month before sampling	Two months before sampling	One month before sampling
1.467372889	CRU	CRU	PISO.AI	OIPC	Yearly May to July mean	One month before sampling	Two months before sampling	One month before sampling
1.467753483	EOBS	EOBS	OIPC	OIPC	One month before sampling	Two months before sampling	Four months before sampling	At sampling month
1.467860305	CRU	EOBS	OIPC	PISO.AI	Two months before sampling	Two months before sampling	At sampling month	One month before sampling
1.467979075	CRU	CRU	OIPC	PISO.AI	Yearly May to July mean	Two months before sampling	Four months before sampling	Two months before sampling
1.468063487	EOBS	CRU	PISO.AI	PISO.AI	11 year May to July mean	At sampling month	11 year May to July mean	Four months before sampling
1.468299487	EOBS	EOBS	OIPC	PISO.AI	11 year May to July mean	At sampling month	Mean three months before sampling	11 year May to July mean
1.468787854	CRU	CRU	PISO.AI	PISO.AI	Two months before sampling	Two months before sampling	At sampling month	Four months before sampling
1.469371361	CRU	EOBS	PISO.AI	OIPC	One month before sampling	One month before sampling	One month before sampling	At sampling month
1.46942391	CRU	CRU	PISO.AI	OIPC	Mean three months before sampling	Mean three months before sampling	One month before sampling	Three months before sampling
1.469580714	CRU	CRU	PISO.AI	OIPC	At sampling Month	At sampling month	At sampling month	Three months before sampling
1.469709273	CRU	CRU	OIPC	OIPC	Yearly May to July mean	One month before sampling	Mean three months before sampling	Mean three months before sampling
1.469712199	CRU	EOBS	OIPC	PISO.AI	Two months before sampling	Two months before sampling	11 year May to July mean	Four months before sampling
1.469873994	EOBS	EOBS	PISO.AI	OIPC	One month before sampling	One month before sampling	Two months before sampling	Mean three months before sampling
1.469957949	CRU	EOBS	OIPC	OIPC	One month before sampling	Two months before sampling	Four months before sampling	Yearly May to July mean
1.470106442	CRU	EOBS	PISO.AI	OIPC	Two months before sampling	Two months before sampling	Yearly May to July mean	At sampling month
1.470170328	CRU	CRU	OIPC	PISO.AI	Two months before sampling	Two months before sampling	11 year May to July mean	Three months before sampling
1.470768981	CRU	CRU	PISO.AI	PISO.AI	Two months before sampling	Two months before sampling	Mean three months before sampling	Three months before sampling
1.470800144	CRU	EOBS	PISO.AI	PISO.AI	One month before sampling	Two months before sampling	Four months before sampling	Yearly May to July mean
1.47114762	CRU	EOBS	PISO.AI	OIPC	Two months before sampling	Two months before sampling	Two months before sampling	Yearly May to July mean
1.471155398	CRU	CRU	PISO.AI	OIPC	One month before sampling	Two months before sampling	Four months before sampling	Three months before sampling
1.471156733	EOBS	EOBS	PISO.AI	PISO.AI	One month before sampling	One month before sampling	Mean three months before sampling	Two months before sampling
1.471329587	CRU	EOBS	PISO.AI	OIPC	Two months before sampling	Two months before sampling	At sampling month	Two months before sampling
1.471334556	CRU	EOBS	PISO.AI	PISO.AI	One month before sampling	One month before sampling	Two months before sampling	11 year May to July mean
1.471605943	EOBS	EOBS	OIPC	OIPC	11 year May to July mean	At sampling month	One month before sampling	11 year May to July mean
1.471895216	EOBS	EOBS	OIPC	PISO.AI	One month before sampling	Two months before sampling	Four months before sampling	Yearly May to July mean
1.472153116	CRU	EOBS	OIPC	PISO.AI	Two months before sampling	Two months before sampling	One month before sampling	Two months before sampling
1.472315825	CRU	CRU	OIPC	PISO.AI	At sampling Month	One month before sampling	Three months before sampling	Mean three months before sampling
1.472459022	EOBS	CRU	OIPC	OIPC	At sampling Month	At sampling month	At sampling month	11 year May to July mean
1.472848202	CRU	CRU	PISO.AI	PISO.AI	At sampling Month	At sampling month	At sampling month	Two months before sampling
1.473021517	CRU	CRU	PISO.AI	PISO.AI	11 year May to July mean	11 year May to July mean	Yearly May to July mean	Three months before sampling
1.473021517	CRU	EOBS	PISO.AI	PISO.AI	11 year May to July mean	11 year May to July mean	Yearly May to July mean	Three months before sampling
1.473327948	CRU	CRU	OIPC	OIPC	Yearly May to July mean	One month before sampling	Mean three months before sampling	Three months before sampling
1.473331513	CRU	EOBS	OIPC	OIPC	Two months before sampling	Two months before sampling	At sampling month	Mean three months before sampling
1.473333472	EOBS	EOBS	OIPC	PISO.AI	Two months before sampling	Two months before sampling	11 year May to July mean	At sampling month
1.473377471	EOBS	EOBS	PISO.AI	OIPC	Two months before sampling	Two months before sampling	Yearly May to July mean	Two months before sampling
1.473671232	CRU	CRU	OIPC	OIPC	Yearly May to July mean	Two months before sampling	Four months before sampling	Two months before sampling
1.473728377	EOBS	CRU	OIPC	OIPC	At sampling Month	At sampling month	At sampling month	Yearly May to July mean
1.474084018	EOBS	CRU	PISO.AI	PISO.AI	Two months before sampling	Two months before sampling	One month before sampling	Four months before sampling
1.474133505	CRU	CRU	OIPC	OIPC	Yearly May to July mean	Two months before sampling	Four months before sampling	One month before sampling
1.474207459	CRU	EOBS	PISO.AI	PISO.AI	11 year May to July mean	Two months before sampling	Four months before sampling	One month before sampling
1.474230587	EOBS	CRU	OIPC	OIPC	11 year May to July mean	At sampling month	Mean three months before sampling	Two months before sampling
1.474318317	EOBS	EOBS	PISO.AI	OIPC	Two months before sampling	Two months before sampling	11 year May to July mean	One month before sampling
1.474578531	EOBS	EOBS	OIPC	PISO.AI	Two months before sampling	Two months before sampling	Yearly May to July mean	At sampling month
1.474816807	EOBS	CRU	OIPC	PISO.AI	One month before sampling	One month before sampling	Yearly May to July mean	Mean three months before sampling
1.474921694	EOBS	CRU	PISO.AI	PISO.AI	At sampling Month	At sampling month	Two months before sampling	At sampling month
1.475003001	EOBS	CRU	OIPC	PISO.AI	At sampling Month	At sampling month	At sampling month	Mean three months before sampling
1.475258696	CRU	CRU	OIPC	PISO.AI	Mean three months before sampling	Mean three months before sampling	Three months before sampling	At sampling month
1.475304084	CRU	EOBS	PISO.AI	OIPC	11 year May to July mean	Two months before sampling	Three months before sampling	Four months before sampling
1.475622093	EOBS	EOBS	OIPC	OIPC	Two months before sampling	Two months before sampling	Mean three months before sampling	At sampling month
1.475757623	EOBS	CRU	OIPC	PISO.AI	At sampling Month	At sampling month	11 year May to July mean	Yearly May to July mean
1.475853143	CRU	EOBS	PISO.AI	PISO.AI	Two months before sampling	Two months before sampling	Two months before sampling	11 year May to July mean
1.475918222	EOBS	CRU	OIPC	OIPC	Two months before sampling	Two months before sampling	Two months before sampling	Three months before sampling
1.476286289	EOBS	CRU	PISO.AI	OIPC	One month before sampling	One month before sampling	Three months before sampling	Mean three months before sampling
1.476368408	CRU	CRU	PISO.AI	OIPC	Two months before sampling	Two months before sampling	Mean three months before sampling	Three months before sampling
1.476393797	CRU	EOBS	PISO.AI	OIPC	Two months before sampling	Two months before sampling	Two months before sampling	11 year May to July mean
1.476405851	EOBS	EOBS	OIPC	OIPC	11 year May to July mean	At sampling month	Yearly May to July mean	Two months before sampling
1.476555234	CRU	CRU	OIPC	PISO.AI	Yearly May to July mean	One month before sampling	Two months before sampling	At sampling month
1.476647524	CRU	CRU	OIPC	PISO.AI	Mean three months before sampling	Mean three months before sampling	Two months before sampling	Four months before sampling
1.476718045	CRU	CRU	OIPC	PISO.AI	Yearly May to July mean	One month before sampling	One month before sampling	Three months before sampling
1.476790838	EOBS	EOBS	OIPC	PISO.AI	11 year May to July mean	At sampling month	One month before sampling	11 year May to July mean
1.476945749	CRU	EOBS	PISO.AI	PISO.AI	Two months before sampling	Two months before sampling	One month before sampling	Yearly May to July mean
1.477105263	EOBS	EOBS	OIPC	PISO.AI	Two months before sampling	Two months before sampling	One month before sampling	One month before sampling
1.477388085	CRU	CRU	PISO.AI	OIPC	Yearly May to July mean	One month before sampling	Two months before sampling	Mean three months before sampling
1.477461798	EOBS	CRU	OIPC	PISO.AI	At sampling Month	At sampling month	Yearly May to July mean	Yearly May to July mean
1.477529576	EOBS	EOBS	OIPC	OIPC	At sampling Month	At sampling month	At sampling month	Yearly May to July mean
1.477641256	EOBS	CRU	PISO.AI	OIPC	11 year May to July mean	At sampling month	One month before sampling	Three months before sampling
1.477706615	EOBS	EOBS	OIPC	OIPC	One month before sampling	One month before sampling	Two months before sampling	Mean three months before sampling
1.477776328	CRU	EOBS	PISO.AI	OIPC	11 year May to July mean	Two months before sampling	Four months before sampling	At sampling month
1.478241698	CRU	EOBS	OIPC	OIPC	One month before sampling	Two months before sampling	Four months before sampling	11 year May to July mean
1.47847997	EOBS	EOBS	PISO.AI	PISO.AI	One month before sampling	One month before sampling	Two months before sampling	At sampling month
1.478571902	EOBS	CRU	PISO.AI	PISO.AI	At sampling Month	At sampling month	One month before sampling	11 year May to July mean
1.478828798	EOBS	CRU	OIPC	PISO.AI	One month before sampling	One month before sampling	Yearly May to July mean	One month before sampling
1.478914997	EOBS	EOBS	OIPC	OIPC	11 year May to July mean	At sampling month	At sampling month	Three months before sampling
1.478989732	EOBS	EOBS	OIPC	OIPC	11 year May to July mean	At sampling month	Mean three months before sampling	At sampling month
1.479349665	CRU	EOBS	OIPC	OIPC	One month before sampling	One month before sampling	One month before sampling	Two months before sampling
1.479582662	CRU	CRU	PISO.AI	OIPC	Mean three months before sampling	Mean three months before sampling	Mean three months before sampling	Three months before sampling
1.479854875	EOBS	EOBS	OIPC	PISO.AI	At sampling Month	At sampling month	At sampling month	11 year May to July mean
1.480030248	CRU	CRU	PISO.AI	PISO.AI	11 year May to July mean	11 year May to July mean	At sampling month	Three months before sampling
1.480030248	CRU	EOBS	PISO.AI	PISO.AI	11 year May to July mean	11 year May to July mean	At sampling month	Three months before sampling
1.480059358	CRU	CRU	PISO.AI	PISO.AI	One month before sampling	Two months before sampling	Four months before sampling	Three months before sampling
1.480070901	EOBS	CRU	PISO.AI	PISO.AI	Mean three months before sampling	Mean three months before sampling	One month before sampling	Three months before sampling
1.480161155	CRU	EOBS	OIPC	PISO.AI	One month before sampling	Two months before sampling	Three months before sampling	Four months before sampling
1.480275422	EOBS	CRU	PISO.AI	PISO.AI	One month before sampling	One month before sampling	One month before sampling	11 year May to July mean
1.480276367	EOBS	CRU	OIPC	PISO.AI	Mean three months before sampling	Mean three months before sampling	Two months before sampling	Yearly May to July mean
1.480366374	CRU	CRU	OIPC	OIPC	One month before sampling	One month before sampling	Three months before sampling	Two months before sampling
1.480412351	EOBS	EOBS	OIPC	PISO.AI	One month before sampling	One month before sampling	Two months before sampling	Mean three months before sampling
1.480763177	EOBS	CRU	PISO.AI	PISO.AI	At sampling Month	At sampling month	11 year May to July mean	One month before sampling
1.480847112	CRU	EOBS	PISO.AI	PISO.AI	Two months before sampling	Two months before sampling	Mean three months before sampling	One month before sampling
1.48087179	CRU	CRU	OIPC	OIPC	Yearly May to July mean	Two months before sampling	Four months before sampling	Mean three months before sampling
1.480897161	EOBS	CRU	OIPC	PISO.AI	Yearly May to July mean	One month before sampling	One month before sampling	Three months before sampling
1.481147545	EOBS	CRU	PISO.AI	PISO.AI	At sampling Month	At sampling month	11 year May to July mean	Mean three months before sampling
1.481190091	CRU	CRU	OIPC	PISO.AI	Mean three months before sampling	Mean three months before sampling	Two months before sampling	11 year May to July mean
1.481305475	CRU	CRU	OIPC	PISO.AI	Mean three months before sampling	Mean three months before sampling	Mean three months before sampling	Four months before sampling
1.481564686	EOBS	EOBS	PISO.AI	OIPC	Two months before sampling	Two months before sampling	11 year May to July mean	Four months before sampling
1.481613596	CRU	CRU	PISO.AI	PISO.AI	One month before sampling	Two months before sampling	Four months before sampling	Four months before sampling
1.481855643	EOBS	EOBS	OIPC	OIPC	11 year May to July mean	At sampling month	Yearly May to July mean	One month before sampling
1.48187124	CRU	EOBS	PISO.AI	OIPC	11 year May to July mean	Two months before sampling	Four months before sampling	11 year May to July mean
1.481940939	CRU	EOBS	PISO.AI	PISO.AI	One month before sampling	One month before sampling	One month before sampling	11 year May to July mean
1.481963607	EOBS	EOBS	OIPC	OIPC	11 year May to July mean	At sampling month	Mean three months before sampling	Mean three months before sampling
1.482049177	CRU	EOBS	OIPC	PISO.AI	Two months before sampling	Two months before sampling	At sampling month	Mean three months before sampling
1.482071192	EOBS	EOBS	PISO.AI	OIPC	Two months before sampling	Two months before sampling	11 year May to July mean	11 year May to July mean
1.482245015	CRU	CRU	OIPC	OIPC	Mean three months before sampling	Mean three months before sampling	Two months before sampling	11 year May to July mean
1.482270475	EOBS	EOBS	PISO.AI	PISO.AI	One month before sampling	One month before sampling	Mean three months before sampling	One month before sampling
1.482643646	CRU	EOBS	OIPC	PISO.AI	Two months before sampling	Two months before sampling	At sampling month	Four months before sampling
1.482695724	CRU	EOBS	PISO.AI	OIPC	One month before sampling	One month before sampling	At sampling month	Two months before sampling
1.482875925	EOBS	EOBS	PISO.AI	OIPC	Two months before sampling	Two months before sampling	Mean three months before sampling	Two months before sampling
1.482981594	EOBS	EOBS	OIPC	OIPC	11 year May to July mean	At sampling month	Yearly May to July mean	Mean three months before sampling
1.483031878	EOBS	CRU	PISO.AI	OIPC	11 year May to July mean	At sampling month	11 year May to July mean	Three months before sampling
1.483062659	EOBS	EOBS	PISO.AI	OIPC	Two months before sampling	Two months before sampling	11 year May to July mean	Yearly May to July mean
1.483091562	CRU	EOBS	PISO.AI	PISO.AI	One month before sampling	One month before sampling	Mean three months before sampling	At sampling month
1.483135822	EOBS	CRU	PISO.AI	PISO.AI	At sampling Month	At sampling month	Mean three months before sampling	One month before sampling
1.483517391	EOBS	EOBS	OIPC	OIPC	One month before sampling	Two months before sampling	Three months before sampling	Four months before sampling
1.483604284	EOBS	EOBS	OIPC	OIPC	11 year May to July mean	At sampling month	Mean three months before sampling	One month before sampling
1.483815145	EOBS	CRU	PISO.AI	OIPC	One month before sampling	One month before sampling	One month before sampling	At sampling month
1.483976174	CRU	CRU	OIPC	PISO.AI	Yearly May to July mean	One month before sampling	One month before sampling	Mean three months before sampling
1.484616185	CRU	CRU	PISO.AI	PISO.AI	11 year May to July mean	One month before sampling	Two months before sampling	Three months before sampling
1.484704084	CRU	EOBS	PISO.AI	PISO.AI	Two months before sampling	Two months before sampling	Mean three months before sampling	Mean three months before sampling
1.484814139	CRU	CRU	OIPC	PISO.AI	Two months before sampling	Two months before sampling	Yearly May to July mean	Three months before sampling
1.484828622	EOBS	CRU	OIPC	OIPC	Mean three months before sampling	Mean three months before sampling	Two months before sampling	Mean three months before sampling
1.484947775	CRU	EOBS	PISO.AI	PISO.AI	One month before sampling	One month before sampling	At sampling month	Two months before sampling
1.485324532	CRU	CRU	PISO.AI	OIPC	At sampling Month	At sampling month	At sampling month	At sampling month
1.485479417	EOBS	EOBS	PISO.AI	PISO.AI	Two months before sampling	Two months before sampling	11 year May to July mean	Two months before sampling
1.485577406	CRU	CRU	OIPC	PISO.AI	At sampling Month	At sampling month	One month before sampling	Three months before sampling
1.485587099	EOBS	EOBS	OIPC	OIPC	At sampling Month	At sampling month	Yearly May to July mean	At sampling month
1.485634846	EOBS	EOBS	OIPC	PISO.AI	Two months before sampling	Two months before sampling	Mean three months before sampling	Two months before sampling
1.485822774	CRU	EOBS	PISO.AI	OIPC	One month before sampling	One month before sampling	Two months before sampling	Yearly May to July mean
1.486098098	CRU	EOBS	PISO.AI	OIPC	11 year May to July mean	Two months before sampling	Four months before sampling	Yearly May to July mean
1.486103005	CRU	EOBS	PISO.AI	PISO.AI	Two months before sampling	Two months before sampling	Yearly May to July mean	Two months before sampling
1.486503036	CRU	EOBS	OIPC	OIPC	Two months before sampling	Two months before sampling	One month before sampling	Three months before sampling
1.48650537	EOBS	CRU	PISO.AI	PISO.AI	At sampling Month	At sampling month	Mean three months before sampling	Mean three months before sampling
1.48673945	CRU	CRU	PISO.AI	OIPC	At sampling Month	At sampling month	At sampling month	Yearly May to July mean
1.486957091	EOBS	CRU	PISO.AI	OIPC	11 year May to July mean	At sampling month	11 year May to July mean	Four months before sampling
1.486975573	CRU	EOBS	PISO.AI	PISO.AI	Two months before sampling	Two months before sampling	Yearly May to July mean	Mean three months before sampling
1.487173461	EOBS	EOBS	OIPC	OIPC	At sampling Month	At sampling month	At sampling month	11 year May to July mean
1.487187382	CRU	EOBS	PISO.AI	OIPC	One month before sampling	One month before sampling	Two months before sampling	At sampling month
1.487386197	CRU	CRU	PISO.AI	OIPC	Yearly May to July mean	Two months before sampling	Four months before sampling	Three months before sampling
1.487677105	EOBS	EOBS	OIPC	PISO.AI	Two months before sampling	Two months before sampling	One month before sampling	Mean three months before sampling
1.48771012	CRU	EOBS	PISO.AI	PISO.AI	11 year May to July mean	Two months before sampling	Four months before sampling	11 year May to July mean
1.487826782	CRU	CRU	OIPC	PISO.AI	11 year May to July mean	Two months before sampling	Four months before sampling	Two months before sampling
1.487840881	CRU	CRU	PISO.AI	OIPC	Mean three months before sampling	Mean three months before sampling	Mean three months before sampling	Four months before sampling
1.488173765	EOBS	EOBS	OIPC	OIPC	Two months before sampling	Two months before sampling	One month before sampling	Mean three months before sampling
1.488178641	CRU	EOBS	PISO.AI	OIPC	Yearly May to July mean	Two months before sampling	Four months before sampling	At sampling month
1.488181392	CRU	CRU	OIPC	OIPC	Mean three months before sampling	Mean three months before sampling	Three months before sampling	At sampling month
1.488245873	CRU	CRU	OIPC	OIPC	Three months before sampling	Three months before sampling	Yearly May to July mean	Three months before sampling
1.488530046	CRU	EOBS	OIPC	OIPC	Two months before sampling	Two months before sampling	At sampling month	One month before sampling
1.488759404	CRU	CRU	OIPC	PISO.AI	11 year May to July mean	One month before sampling	Mean three months before sampling	Three months before sampling
1.488965946	EOBS	EOBS	PISO.AI	OIPC	Two months before sampling	Two months before sampling	One month before sampling	Two months before sampling
1.488985459	EOBS	CRU	PISO.AI	PISO.AI	One month before sampling	One month before sampling	Mean three months before sampling	At sampling month
1.489541376	CRU	EOBS	PISO.AI	PISO.AI	One month before sampling	One month before sampling	Mean three months before sampling	Yearly May to July mean
1.48956965	CRU	EOBS	PISO.AI	OIPC	Yearly May to July mean	Two months before sampling	Four months before sampling	Three months before sampling
1.489657872	CRU	CRU	PISO.AI	OIPC	At sampling Month	At sampling month	At sampling month	11 year May to July mean
1.489704905	CRU	EOBS	PISO.AI	PISO.AI	Two months before sampling	Two months before sampling	One month before sampling	At sampling month
1.49024408	CRU	CRU	OIPC	PISO.AI	Mean three months before sampling	Mean three months before sampling	One month before sampling	Four months before sampling
1.490244736	CRU	CRU	PISO.AI	OIPC	Mean three months before sampling	Mean three months before sampling	One month before sampling	Four months before sampling
1.490441954	EOBS	EOBS	PISO.AI	PISO.AI	One month before sampling	One month before sampling	At sampling month	Mean three months before sampling
1.490516962	EOBS	CRU	PISO.AI	PISO.AI	One month before sampling	One month before sampling	One month before sampling	One month before sampling
1.490599276	EOBS	EOBS	OIPC	PISO.AI	11 year May to July mean	One month before sampling	Three months before sampling	Four months before sampling
1.490628602	CRU	CRU	OIPC	OIPC	11 year May to July mean	Two months before sampling	Four months before sampling	Two months before sampling
1.490667218	CRU	CRU	OIPC	OIPC	11 year May to July mean	One month before sampling	Two months before sampling	At sampling month
1.490735842	CRU	CRU	OIPC	OIPC	Mean three months before sampling	Mean three months before sampling	Two months before sampling	Yearly May to July mean
1.490762118	EOBS	EOBS	OIPC	OIPC	Two months before sampling	Two months before sampling	Yearly May to July mean	Four months before sampling
1.490774837	CRU	CRU	PISO.AI	PISO.AI	One month before sampling	One month before sampling	At sampling month	At sampling month
1.490916076	CRU	EOBS	PISO.AI	OIPC	One month before sampling	One month before sampling	One month before sampling	Yearly May to July mean
1.491045667	EOBS	CRU	OIPC	PISO.AI	Two months before sampling	Two months before sampling	Mean three months before sampling	Four months before sampling
1.491193414	EOBS	EOBS	PISO.AI	OIPC	Two months before sampling	Two months before sampling	Mean three months before sampling	Yearly May to July mean
1.491276225	EOBS	EOBS	OIPC	OIPC	11 year May to July mean	At sampling month	One month before sampling	At sampling month
1.491312972	EOBS	EOBS	OIPC	PISO.AI	Two months before sampling	Two months before sampling	Mean three months before sampling	Three months before sampling
1.491329668	EOBS	EOBS	OIPC	PISO.AI	At sampling Month	One month before sampling	Three months before sampling	11 year May to July mean
1.491659707	EOBS	EOBS	PISO.AI	PISO.AI	One month before sampling	One month before sampling	Two months before sampling	Yearly May to July mean
1.491810074	CRU	CRU	OIPC	OIPC	Mean three months before sampling	Mean three months before sampling	Two months before sampling	At sampling month
1.491943516	EOBS	EOBS	PISO.AI	OIPC	Yearly May to July mean	Two months before sampling	Four months before sampling	Three months before sampling
1.492113941	EOBS	EOBS	OIPC	OIPC	11 year May to July mean	At sampling month	One month before sampling	Mean three months before sampling
1.492152897	CRU	CRU	OIPC	OIPC	At sampling Month	One month before sampling	Three months before sampling	Mean three months before sampling
1.492403806	CRU	EOBS	PISO.AI	PISO.AI	Two months before sampling	Two months before sampling	Yearly May to July mean	One month before sampling
1.492466585	EOBS	CRU	OIPC	OIPC	Mean three months before sampling	Mean three months before sampling	Two months before sampling	One month before sampling
1.492624274	EOBS	EOBS	PISO.AI	OIPC	Two months before sampling	Two months before sampling	Mean three months before sampling	11 year May to July mean
1.492630593	CRU	CRU	OIPC	OIPC	Yearly May to July mean	Two months before sampling	Four months before sampling	Three months before sampling
1.492821448	CRU	EOBS	PISO.AI	PISO.AI	One month before sampling	One month before sampling	At sampling month	Mean three months before sampling
1.492900093	EOBS	CRU	PISO.AI	OIPC	Two months before sampling	Two months before sampling	At sampling month	Four months before sampling
1.492907742	EOBS	CRU	PISO.AI	PISO.AI	One month before sampling	One month before sampling	Three months before sampling	Yearly May to July mean
1.493134708	EOBS	EOBS	OIPC	OIPC	Two months before sampling	Two months before sampling	Two months before sampling	Two months before sampling
1.493147869	CRU	EOBS	OIPC	OIPC	One month before sampling	Two months before sampling	Four months before sampling	At sampling month
1.493346647	EOBS	CRU	PISO.AI	PISO.AI	At sampling Month	At sampling month	Two months before sampling	Two months before sampling
1.49354717	CRU	EOBS	PISO.AI	PISO.AI	Two months before sampling	Two months before sampling	Mean three months before sampling	At sampling month
1.49358454	EOBS	EOBS	PISO.AI	OIPC	At sampling Month	At sampling month	11 year May to July mean	At sampling month
1.49371326	CRU	CRU	OIPC	OIPC	At sampling Month	One month before sampling	Three months before sampling	Four months before sampling
1.493882381	CRU	EOBS	PISO.AI	PISO.AI	Two months before sampling	Two months before sampling	One month before sampling	Mean three months before sampling
1.49402831	EOBS	EOBS	OIPC	OIPC	11 year May to July mean	At sampling month	11 year May to July mean	Two months before sampling
1.494032528	CRU	CRU	OIPC	PISO.AI	Mean three months before sampling	Mean three months before sampling	Three months before sampling	Two months before sampling
1.494052467	EOBS	CRU	PISO.AI	OIPC	At sampling Month	At sampling month	11 year May to July mean	11 year May to July mean
1.49430398	CRU	EOBS	PISO.AI	PISO.AI	11 year May to July mean	Two months before sampling	Four months before sampling	At sampling month
1.494466822	EOBS	CRU	OIPC	OIPC	One month before sampling	One month before sampling	11 year May to July mean	11 year May to July mean
1.494473345	CRU	CRU	OIPC	OIPC	At sampling Month	One month before sampling	Three months before sampling	One month before sampling
1.494567105	EOBS	EOBS	OIPC	OIPC	11 year May to July mean	At sampling month	11 year May to July mean	One month before sampling
1.49473571	EOBS	CRU	PISO.AI	OIPC	At sampling Month	At sampling month	11 year May to July mean	Yearly May to July mean
1.49477322	EOBS	EOBS	OIPC	OIPC	At sampling Month	At sampling month	At sampling month	At sampling month
1.495204911	CRU	EOBS	OIPC	PISO.AI	One month before sampling	Two months before sampling	Four months before sampling	Yearly May to July mean
1.495255974	EOBS	CRU	PISO.AI	OIPC	Two months before sampling	Two months before sampling	Three months before sampling	Three months before sampling
1.495382427	CRU	CRU	OIPC	PISO.AI	Yearly May to July mean	One month before sampling	One month before sampling	One month before sampling
1.495512849	CRU	CRU	OIPC	OIPC	11 year May to July mean	11 year May to July mean	At sampling month	Four months before sampling
1.495512849	CRU	EOBS	OIPC	OIPC	11 year May to July mean	11 year May to July mean	At sampling month	Four months before sampling
1.495632485	CRU	EOBS	OIPC	PISO.AI	Two months before sampling	Two months before sampling	At sampling month	Two months before sampling
1.495750984	CRU	CRU	PISO.AI	PISO.AI	At sampling Month	At sampling month	At sampling month	11 year May to July mean
1.49585525	CRU	EOBS	PISO.AI	PISO.AI	One month before sampling	One month before sampling	At sampling month	Yearly May to July mean
1.4958629	CRU	CRU	OIPC	PISO.AI	11 year May to July mean	One month before sampling	Two months before sampling	Yearly May to July mean
1.495930347	EOBS	CRU	PISO.AI	PISO.AI	One month before sampling	One month before sampling	11 year May to July mean	Two months before sampling
1.496010184	CRU	CRU	OIPC	OIPC	11 year May to July mean	Two months before sampling	Four months before sampling	Three months before sampling
1.496059971	EOBS	EOBS	OIPC	OIPC	11 year May to July mean	At sampling month	11 year May to July mean	Mean three months before sampling
1.496063456	CRU	CRU	OIPC	OIPC	Two months before sampling	Two months before sampling	Three months before sampling	Three months before sampling
1.496248166	EOBS	EOBS	OIPC	OIPC	At sampling Month	One month before sampling	Three months before sampling	Yearly May to July mean
1.496255643	EOBS	EOBS	OIPC	PISO.AI	One month before sampling	One month before sampling	Two months before sampling	One month before sampling
1.496583978	CRU	CRU	OIPC	OIPC	At sampling Month	One month before sampling	Three months before sampling	11 year May to July mean
1.496704984	EOBS	CRU	OIPC	OIPC	Yearly May to July mean	One month before sampling	Two months before sampling	11 year May to July mean
1.496773041	EOBS	EOBS	OIPC	OIPC	Two months before sampling	Two months before sampling	At sampling month	Four months before sampling
1.496822719	EOBS	EOBS	OIPC	PISO.AI	At sampling Month	One month before sampling	Three months before sampling	Yearly May to July mean
1.496847316	CRU	CRU	PISO.AI	OIPC	Mean three months before sampling	Mean three months before sampling	Two months before sampling	Four months before sampling
1.497475241	CRU	EOBS	OIPC	PISO.AI	11 year May to July mean	Two months before sampling	Three months before sampling	Three months before sampling
1.497626043	EOBS	EOBS	PISO.AI	PISO.AI	One month before sampling	One month before sampling	Yearly May to July mean	Two months before sampling
1.497817621	EOBS	CRU	OIPC	OIPC	Yearly May to July mean	One month before sampling	Two months before sampling	Yearly May to July mean
1.49783979	EOBS	CRU	PISO.AI	PISO.AI	Two months before sampling	Two months before sampling	Mean three months before sampling	Four months before sampling
1.498092185	EOBS	CRU	OIPC	PISO.AI	At sampling Month	At sampling month	At sampling month	11 year May to July mean
1.498174236	CRU	EOBS	PISO.AI	PISO.AI	Two months before sampling	Two months before sampling	One month before sampling	Two months before sampling
1.498297511	CRU	CRU	PISO.AI	PISO.AI	At sampling Month	At sampling month	At sampling month	One month before sampling
1.498578286	EOBS	EOBS	OIPC	OIPC	One month before sampling	Two months before sampling	Four months before sampling	Mean three months before sampling
1.498779816	EOBS	CRU	OIPC	PISO.AI	At sampling Month	At sampling month	11 year May to July mean	At sampling month
1.498869596	EOBS	EOBS	OIPC	PISO.AI	One month before sampling	Two months before sampling	Four months before sampling	One month before sampling
1.498909588	EOBS	EOBS	OIPC	OIPC	At sampling Month	One month before sampling	Three months before sampling	11 year May to July mean
1.498952469	EOBS	EOBS	PISO.AI	PISO.AI	Two months before sampling	Two months before sampling	11 year May to July mean	Mean three months before sampling
1.498969346	EOBS	EOBS	OIPC	PISO.AI	Two months before sampling	Two months before sampling	One month before sampling	At sampling month
1.499118142	EOBS	CRU	OIPC	OIPC	Yearly May to July mean	Two months before sampling	Four months before sampling	Three months before sampling
1.499120362	EOBS	EOBS	OIPC	PISO.AI	One month before sampling	Two months before sampling	Four months before sampling	At sampling month
1.499204234	CRU	EOBS	PISO.AI	PISO.AI	Yearly May to July mean	Two months before sampling	Four months before sampling	Two months before sampling
1.499328978	CRU	EOBS	PISO.AI	OIPC	One month before sampling	One month before sampling	Two months before sampling	11 year May to July mean
1.499376342	EOBS	EOBS	OIPC	OIPC	11 year May to July mean	At sampling month	One month before sampling	One month before sampling
1.499502986	CRU	EOBS	PISO.AI	OIPC	11 year May to July mean	Two months before sampling	Three months before sampling	Three months before sampling
1.499567676	EOBS	EOBS	OIPC	OIPC	Two months before sampling	Two months before sampling	At sampling month	Two months before sampling
1.499604436	EOBS	CRU	PISO.AI	PISO.AI	Two months before sampling	Two months before sampling	Four months before sampling	11 year May to July mean
1.49998625	CRU	CRU	OIPC	PISO.AI	11 year May to July mean	11 year May to July mean	One month before sampling	Four months before sampling
1.49998625	CRU	EOBS	OIPC	PISO.AI	11 year May to July mean	11 year May to July mean	One month before sampling	Four months before sampling
1.500015651	EOBS	EOBS	OIPC	PISO.AI	At sampling Month	One month before sampling	Three months before sampling	One month before sampling
1.500020438	CRU	EOBS	OIPC	OIPC	One month before sampling	One month before sampling	Mean three months before sampling	Two months before sampling
1.500063121	CRU	CRU	OIPC	PISO.AI	At sampling Month	At sampling month	Mean three months before sampling	Three months before sampling
1.500098302	EOBS	EOBS	PISO.AI	OIPC	One month before sampling	One month before sampling	At sampling month	Three months before sampling
1.500176714	CRU	EOBS	PISO.AI	OIPC	One month before sampling	One month before sampling	One month before sampling	11 year May to July mean
1.500188858	CRU	CRU	PISO.AI	OIPC	11 year May to July mean	Two months before sampling	Four months before sampling	Four months before sampling
1.500387373	CRU	EOBS	PISO.AI	PISO.AI	One month before sampling	Two months before sampling	Four months before sampling	At sampling month
1.500437486	EOBS	EOBS	OIPC	PISO.AI	One month before sampling	Two months before sampling	Four months before sampling	Mean three months before sampling
1.500530671	CRU	CRU	OIPC	OIPC	At sampling Month	One month before sampling	Three months before sampling	Yearly May to July mean
1.500610152	EOBS	CRU	OIPC	OIPC	One month before sampling	One month before sampling	11 year May to July mean	Yearly May to July mean
1.500662038	EOBS	EOBS	PISO.AI	PISO.AI	One month before sampling	One month before sampling	At sampling month	One month before sampling
1.500914225	EOBS	EOBS	PISO.AI	PISO.AI	Two months before sampling	Two months before sampling	11 year May to July mean	One month before sampling
1.50129416	CRU	CRU	PISO.AI	PISO.AI	11 year May to July mean	11 year May to July mean	One month before sampling	Three months before sampling
1.50129416	CRU	EOBS	PISO.AI	PISO.AI	11 year May to July mean	11 year May to July mean	One month before sampling	Three months before sampling
1.501344985	CRU	CRU	OIPC	PISO.AI	At sampling Month	One month before sampling	Three months before sampling	11 year May to July mean
1.50146214	EOBS	EOBS	OIPC	PISO.AI	Two months before sampling	Two months before sampling	Two months before sampling	Two months before sampling
1.501782864	EOBS	CRU	OIPC	PISO.AI	At sampling Month	At sampling month	Yearly May to July mean	At sampling month
1.501830243	CRU	CRU	OIPC	PISO.AI	Mean three months before sampling	Mean three months before sampling	Three months before sampling	11 year May to July mean
1.502144373	CRU	CRU	PISO.AI	OIPC	One month before sampling	One month before sampling	Three months before sampling	At sampling month
1.502152852	EOBS	EOBS	OIPC	OIPC	11 year May to July mean	At sampling month	At sampling month	Two months before sampling
1.502312762	CRU	CRU	PISO.AI	OIPC	Mean three months before sampling	Mean three months before sampling	Two months before sampling	Two months before sampling
1.502376579	EOBS	CRU	PISO.AI	OIPC	One month before sampling	One month before sampling	Yearly May to July mean	Mean three months before sampling
1.502538167	EOBS	CRU	PISO.AI	OIPC	Yearly May to July mean	One month before sampling	Two months before sampling	Three months before sampling
1.502580984	EOBS	CRU	OIPC	PISO.AI	Yearly May to July mean	One month before sampling	Two months before sampling	11 year May to July mean
1.502691736	EOBS	CRU	PISO.AI	PISO.AI	At sampling Month	At sampling month	One month before sampling	Mean three months before sampling
1.502770553	CRU	EOBS	PISO.AI	PISO.AI	11 year May to July mean	Two months before sampling	Four months before sampling	Yearly May to July mean
1.502803254	EOBS	EOBS	OIPC	OIPC	One month before sampling	Two months before sampling	Four months before sampling	One month before sampling
1.503167714	EOBS	CRU	PISO.AI	PISO.AI	One month before sampling	One month before sampling	One month before sampling	Yearly May to July mean
1.503309438	CRU	EOBS	PISO.AI	OIPC	One month before sampling	Two months before sampling	Four months before sampling	Two months before sampling
1.503609062	EOBS	CRU	OIPC	PISO.AI	Two months before sampling	Two months before sampling	11 year May to July mean	Four months before sampling
1.503729282	EOBS	CRU	PISO.AI	OIPC	At sampling Month	At sampling month	11 year May to July mean	At sampling month
1.503749406	EOBS	CRU	OIPC	OIPC	11 year May to July mean	At sampling month	One month before sampling	Two months before sampling
1.503840003	EOBS	CRU	PISO.AI	OIPC	Two months before sampling	Two months before sampling	Four months before sampling	Yearly May to July mean
1.503901484	EOBS	EOBS	OIPC	OIPC	One month before sampling	One month before sampling	One month before sampling	Three months before sampling
1.504334157	CRU	EOBS	PISO.AI	OIPC	Yearly May to July mean	Two months before sampling	Four months before sampling	11 year May to July mean
1.504441432	EOBS	EOBS	OIPC	OIPC	11 year May to July mean	At sampling month	Yearly May to July mean	Three months before sampling
1.504960957	CRU	CRU	OIPC	PISO.AI	11 year May to July mean	Two months before sampling	Four months before sampling	Four months before sampling
1.505055506	CRU	EOBS	PISO.AI	PISO.AI	One month before sampling	One month before sampling	At sampling month	One month before sampling
1.505129859	EOBS	CRU	PISO.AI	PISO.AI	One month before sampling	One month before sampling	One month before sampling	At sampling month
1.505165906	CRU	EOBS	PISO.AI	OIPC	Yearly May to July mean	Two months before sampling	Four months before sampling	Yearly May to July mean
1.505352535	EOBS	EOBS	OIPC	OIPC	At sampling Month	At sampling month	11 year May to July mean	At sampling month
1.505400941	CRU	EOBS	PISO.AI	OIPC	Two months before sampling	Two months before sampling	At sampling month	11 year May to July mean
1.505420735	EOBS	CRU	OIPC	OIPC	Yearly May to July mean	One month before sampling	One month before sampling	Two months before sampling
1.505558502	CRU	EOBS	PISO.AI	OIPC	Two months before sampling	Two months before sampling	At sampling month	Yearly May to July mean
1.50563288	CRU	EOBS	PISO.AI	PISO.AI	Two months before sampling	Two months before sampling	Yearly May to July mean	Yearly May to July mean
1.506339133	CRU	EOBS	PISO.AI	PISO.AI	One month before sampling	One month before sampling	Mean three months before sampling	Mean three months before sampling
1.506570536	CRU	EOBS	PISO.AI	OIPC	One month before sampling	Two months before sampling	Four months before sampling	Mean three months before sampling
1.50660674	CRU	CRU	OIPC	PISO.AI	Yearly May to July mean	One month before sampling	Mean three months before sampling	Mean three months before sampling
1.506707846	CRU	CRU	OIPC	OIPC	Yearly May to July mean	Two months before sampling	Four months before sampling	At sampling month
1.506962367	EOBS	EOBS	PISO.AI	PISO.AI	Two months before sampling	Two months before sampling	11 year May to July mean	11 year May to July mean
1.507168919	CRU	EOBS	OIPC	OIPC	One month before sampling	One month before sampling	At sampling month	Three months before sampling
1.507470448	EOBS	CRU	OIPC	PISO.AI	Yearly May to July mean	One month before sampling	Two months before sampling	Yearly May to July mean
1.507588242	EOBS	EOBS	OIPC	PISO.AI	Two months before sampling	Two months before sampling	One month before sampling	Three months before sampling
1.507736896	EOBS	EOBS	OIPC	PISO.AI	One month before sampling	One month before sampling	At sampling month	Three months before sampling
1.507860674	EOBS	EOBS	PISO.AI	PISO.AI	One month before sampling	One month before sampling	At sampling month	Yearly May to July mean
1.507945573	CRU	CRU	OIPC	PISO.AI	Two months before sampling	Two months before sampling	One month before sampling	Three months before sampling
1.508027658	EOBS	EOBS	OIPC	OIPC	Two months before sampling	Two months before sampling	One month before sampling	One month before sampling
1.508054008	EOBS	EOBS	OIPC	OIPC	At sampling Month	At sampling month	At sampling month	One month before sampling
1.508210291	EOBS	CRU	PISO.AI	PISO.AI	One month before sampling	One month before sampling	Three months before sampling	Mean three months before sampling
1.508269697	EOBS	CRU	PISO.AI	OIPC	One month before sampling	One month before sampling	Yearly May to July mean	One month before sampling
1.50846037	EOBS	EOBS	PISO.AI	OIPC	One month before sampling	One month before sampling	One month before sampling	Two months before sampling
1.508601159	EOBS	CRU	PISO.AI	OIPC	Mean three months before sampling	Mean three months before sampling	Three months before sampling	Three months before sampling
1.508665746	CRU	CRU	PISO.AI	PISO.AI	At sampling Month	At sampling month	11 year May to July mean	Four months before sampling
1.508800666	CRU	EOBS	PISO.AI	OIPC	Two months before sampling	Two months before sampling	At sampling month	Mean three months before sampling
1.508986513	CRU	EOBS	PISO.AI	OIPC	One month before sampling	One month before sampling	One month before sampling	One month before sampling
1.509174871	EOBS	EOBS	OIPC	OIPC	11 year May to July mean	At sampling month	Mean three months before sampling	Two months before sampling
1.509310286	EOBS	EOBS	PISO.AI	OIPC	Two months before sampling	Two months before sampling	One month before sampling	Yearly May to July mean
1.509550516	EOBS	EOBS	PISO.AI	PISO.AI	Two months before sampling	Two months before sampling	Mean three months before sampling	11 year May to July mean
1.509705728	EOBS	EOBS	PISO.AI	OIPC	Two months before sampling	Two months before sampling	One month before sampling	11 year May to July mean
1.509742951	CRU	CRU	OIPC	OIPC	One month before sampling	One month before sampling	Two months before sampling	Four months before sampling
1.509835907	CRU	EOBS	PISO.AI	PISO.AI	Yearly May to July mean	Two months before sampling	Four months before sampling	11 year May to July mean
1.50989781	CRU	CRU	OIPC	OIPC	Three months before sampling	Three months before sampling	11 year May to July mean	Three months before sampling
1.510028433	CRU	CRU	PISO.AI	OIPC	11 year May to July mean	One month before sampling	Two months before sampling	Three months before sampling
1.510035069	EOBS	EOBS	PISO.AI	OIPC	Two months before sampling	Two months before sampling	Mean three months before sampling	Mean three months before sampling
1.51006702	CRU	CRU	OIPC	OIPC	Yearly May to July mean	One month before sampling	One month before sampling	At sampling month
1.51016696	CRU	CRU	OIPC	PISO.AI	Two months before sampling	Two months before sampling	Two months before sampling	One month before sampling
1.510338917	CRU	CRU	OIPC	OIPC	11 year May to July mean	Two months before sampling	Four months before sampling	One month before sampling
1.510497691	CRU	CRU	PISO.AI	PISO.AI	Yearly May to July mean	Two months before sampling	Four months before sampling	Three months before sampling
1.511006532	EOBS	EOBS	OIPC	OIPC	At sampling Month	At sampling month	At sampling month	Mean three months before sampling
1.511036485	EOBS	CRU	OIPC	PISO.AI	Yearly May to July mean	One month before sampling	One month before sampling	Four months before sampling
1.511220971	EOBS	CRU	OIPC	PISO.AI	At sampling Month	At sampling month	At sampling month	Yearly May to July mean
1.511405522	EOBS	EOBS	OIPC	OIPC	At sampling Month	One month before sampling	Three months before sampling	Two months before sampling
1.511438608	EOBS	EOBS	PISO.AI	OIPC	Yearly May to July mean	Two months before sampling	Four months before sampling	Two months before sampling
1.511503556	EOBS	EOBS	OIPC	OIPC	11 year May to July mean	At sampling month	One month before sampling	Two months before sampling
1.511801559	EOBS	CRU	OIPC	PISO.AI	11 year May to July mean	One month before sampling	Three months before sampling	Three months before sampling
1.512229682	EOBS	EOBS	PISO.AI	OIPC	At sampling Month	At sampling month	11 year May to July mean	One month before sampling
1.512267044	EOBS	CRU	OIPC	PISO.AI	Two months before sampling	Two months before sampling	Three months before sampling	Four months before sampling
1.512522434	CRU	CRU	PISO.AI	OIPC	Two months before sampling	Two months before sampling	Yearly May to July mean	Three months before sampling
1.512528298	EOBS	EOBS	OIPC	PISO.AI	At sampling Month	At sampling month	Yearly May to July mean	11 year May to July mean
1.512532442	CRU	EOBS	PISO.AI	PISO.AI	Two months before sampling	Two months before sampling	Mean three months before sampling	Two months before sampling
1.512689304	CRU	CRU	OIPC	PISO.AI	11 year May to July mean	One month before sampling	Two months before sampling	At sampling month
1.512698536	EOBS	EOBS	PISO.AI	PISO.AI	One month before sampling	One month before sampling	Yearly May to July mean	Mean three months before sampling
1.512844339	EOBS	EOBS	OIPC	OIPC	At sampling Month	At sampling month	Yearly May to July mean	One month before sampling
1.512850207	CRU	CRU	PISO.AI	PISO.AI	At sampling Month	At sampling month	Yearly May to July mean	Yearly May to July mean
1.513120816	EOBS	CRU	OIPC	PISO.AI	Yearly May to July mean	One month before sampling	Mean three months before sampling	Three months before sampling
1.513220441	CRU	CRU	PISO.AI	PISO.AI	11 year May to July mean	11 year May to July mean	At sampling month	At sampling month
1.513220441	CRU	EOBS	PISO.AI	PISO.AI	11 year May to July mean	11 year May to July mean	At sampling month	At sampling month
1.513269609	CRU	CRU	PISO.AI	PISO.AI	At sampling Month	At sampling month	Yearly May to July mean	At sampling month
[truncated: 63,538 more rows]
